# Supplementary material for: Two distinct subpopulations of human stem-like memory T cells exhibit complementary roles in self-renewal and clonal longevity
Source: PLoS Biol. 2025 Jun 20;23(6):e3003179. doi: 10.1371/journal.pbio.3003179 (PMC12251145; doi:10.1371/journal.pbio.3003179)
Supplement: S1 Data — (XLSX) [file pbio.3003179.s003.xlsx]

## Sheet: Fig1A
cd95mfi_comp	ki67	donor
2240	pos	DKB20
2442	neg	DKB20
2788	pos	DKB15
1523	neg	DKB15
3040	pos	DKB07
1506	neg	DKB07
3359	pos	DKB16
1917	neg	DKB16
4237	pos	DKB11
1609	neg	DKB11
5404	pos	DKB21
2480	neg	DKB21
4711	pos	DKB04
3319	neg	DKB04
3157	pos	DKB18
2843	neg	DKB18
5827	pos	DKB23
2335	neg	DKB23
4808	pos	DKB25
2184	neg	DKB25
1600	pos	DW16
1465	neg	DW16
3285	pos	DW19
1554	neg	DW19
1651	pos	DW20
1387	neg	DW20
3156	pos	DW25
1863	neg	DW25
2250	pos	PB10
1251	neg	PB10
2973	pos	PB12
975	neg	PB12
2043	pos	PB13
1202	neg	PB13
2163	pos	P1
1137	neg	P1
2044	pos	P2
1242	neg	P2
1633	pos	P4
1444	neg	P4
1817	pos	P7
118	neg	P7
2125	pos	P11
1444	neg	P11
4781	pos	A
2650	neg	A
3490	pos	C
2156	neg	C
4416	pos	D
2128	neg	D

## Sheet: Fig1B
Values_Ki67	Subpopulation	Donor
6.19	CD95hi	DKB17
25	CD95hi	DKB15_BRC
13.6	CD95hi	DKB11
23.8	CD95hi	DKB07
6.3	CD95hi	DKB16
31.5	CD95hi	DKB21
0.01	CD95hi	DKB22
15.3	CD95hi	DKB04
11.1	CD95hi	DKB18
0	CD95hi	DKB24
16.7	CD95hi	DKB13
9.26	CD95hi	DKB23
12.7	CD95hi	DKB25
3.74	CD95int	DKB17
4.69	CD95int	DKB15_BRC
2.58	CD95int	DKB11
4.86	CD95int	DKB07
1.94	CD95int	DKB16
4.48	CD95int	DKB21
2.06	CD95int	DKB22
3.78	CD95int	DKB04
7.29	CD95int	DKB18
0	CD95int	DKB24
7.41	CD95int	DKB13
1.26	CD95int	DKB23
1.76	CD95int	DKB25
0.82	Tcm	DKB17
2.01	Tcm	DKB15_BRC
2.89	Tcm	DKB11
1.25	Tcm	DKB07
0.56	Tcm	DKB16
2.46	Tcm	DKB21
3.2	Tcm	DKB22
1.24	Tcm	DKB04
8.06	Tcm	DKB18
0.65	Tcm	DKB24
0.9	Tcm	DKB13
2.5	Tcm	DKB23
3.39	Tcm	DKB25
0.89	Tnaive	DKB17
0.006	Tnaive	DKB15_BRC
0.5	Tnaive	DKB11
0.84	Tnaive	DKB07
0.18	Tnaive	DKB16
0.66	Tnaive	DKB21
0.16	Tnaive	DKB22
0.75	Tnaive	DKB04
0.63	Tnaive	DKB18
0.16	Tnaive	DKB24
0.05	Tnaive	DKB13
0.63	Tnaive	DKB23
0.35	Tnaive	DKB25

## Sheet: Fig2ABCD
Phenotype day 0	Phenotype day 7	Value	DonorID	Condition	Division
CD95hi	Tcm	0	DKB17.1	IL715 NA	total
CD95int	Tcm	0	DKB17.1	IL715 NA	total
Tn	Tcm	0	DKB17.1	unstim	total
CD95hi	Tem	9.9	DKB17.1	IL715 NA	total
CD95int	Tem	6.67	DKB17.1	IL715 NA	total
Tn	Tem	0.1	DKB17.1	unstim	total
CD95hi	Temra	47.3	DKB17.1	IL715 NA	total
CD95int	Temra	6.67	DKB17.1	IL715 NA	total
Tn	Temra	1.38	DKB17.1	unstim	total
CD95hi	Tn	0	DKB17.1	IL715 NA	total
CD95int	Tn	6.67	DKB17.1	IL715 NA	total
Tn	Tn	5.56	DKB17.1	unstim	total
CD95hi	Tscmhi	32.9	DKB17.1	IL715 NA	total
CD95int	Tscmhi	46.7	DKB17.1	IL715 NA	total
Tn	Tscmhi	55.8	DKB17.1	unstim	total
CD95hi	Tscmint	0	DKB17.1	IL715 NA	total
CD95int	Tscmint	6.67	DKB17.1	IL715 NA	total
Tn	Tscmint	16	DKB17.1	unstim	total
CD95hi	Tcm	0.52	DKB20	IL715 NA	total
CD95int	Tcm	0.42	DKB20	IL715 NA	total
Tn	Tcm	0.19	DKB20	unstim	total
CD95hi	Tem	3.11	DKB20	IL715 NA	total
CD95int	Tem	1.62	DKB20	IL715 NA	total
Tn	Tem	0.56	DKB20	unstim	total
CD95hi	Temra	31.6	DKB20	IL715 NA	total
CD95int	Temra	25	DKB20	IL715 NA	total
Tn	Temra	1.49	DKB20	unstim	total
CD95hi	Tn	0	DKB20	IL715 NA	total
CD95int	Tn	0	DKB20	IL715 NA	total
Tn	Tn	75	DKB20	unstim	total
CD95hi	Tscmhi	36.8	DKB20	IL715 NA	total
CD95int	Tscmhi	46.9	DKB20	IL715 NA	total
Tn	Tscmhi	0.19	DKB20	unstim	total
CD95hi	Tscmint	0.26	DKB20	IL715 NA	total
CD95int	Tscmint	0.42	DKB20	IL715 NA	total
Tn	Tscmint	2.43	DKB20	unstim	total
CD95hi	Tcm	0.96	DKB15	IL715 NA	total
CD95int	Tcm	0	DKB15	IL715 NA	total
Tn	Tcm	0	DKB15	unstim	total
CD95hi	Tem	0	DKB15	IL715 NA	total
CD95int	Tem	0	DKB15	IL715 NA	total
Tn	Tem	0	DKB15	unstim	total
CD95hi	Temra	2.88	DKB15	IL715 NA	total
CD95int	Temra	1.77	DKB15	IL715 NA	total
Tn	Temra	1.47	DKB15	unstim	total
CD95hi	Tn	0	DKB15	IL715 NA	total
CD95int	Tn	0	DKB15	IL715 NA	total
Tn	Tn	77.5	DKB15	unstim	total
CD95hi	Tscmhi	80.8	DKB15	IL715 NA	total
CD95int	Tscmhi	88.6	DKB15	IL715 NA	total
Tn	Tscmhi	0	DKB15	unstim	total
CD95hi	Tscmint	3.85	DKB15	IL715 NA	total
CD95int	Tscmint	0	DKB15	IL715 NA	total
Tn	Tscmint	0.64	DKB15	unstim	total
CD95hi	Tcm	0	DKB17	IL715 NA	total
CD95int	Tcm	0	DKB17	IL715 NA	total
Tn	Tcm	0	DKB17	unstim	total
CD95hi	Tem	0	DKB17	IL715 NA	total
CD95int	Tem	0	DKB17	IL715 NA	total
Tn	Tem	0	DKB17	unstim	total
CD95hi	Temra	2.33	DKB17	IL715 NA	total
CD95int	Temra	1.47	DKB17	IL715 NA	total
Tn	Temra	1.47	DKB17	unstim	total
CD95hi	Tn	0	DKB17	IL715 NA	total
CD95int	Tn	0	DKB17	IL715 NA	total
Tn	Tn	77.5	DKB17	unstim	total
CD95hi	Tscmhi	81.4	DKB17	IL715 NA	total
CD95int	Tscmhi	77.9	DKB17	IL715 NA	total
Tn	Tscmhi	0	DKB17	unstim	total
CD95hi	Tscmint	4.65	DKB17	IL715 NA	total
CD95int	Tscmint	14.7	DKB17	IL715 NA	total
Tn	Tscmint	0.64	DKB17	unstim	total
CD95hi	Tcm	0	DKB11	IL715 NA	total
CD95int	Tcm	0	DKB11	IL715 NA	total
Tn	Tcm	0	DKB11	unstim	total
CD95hi	Tem	26.3	DKB11	IL715 NA	total
CD95int	Tem	2.84	DKB11	IL715 NA	total
Tn	Tem	0	DKB11	unstim	total
CD95hi	Temra	5.26	DKB11	IL715 NA	total
CD95int	Temra	22.7	DKB11	IL715 NA	total
Tn	Temra	17	DKB11	unstim	total
CD95hi	Tn	0	DKB11	IL715 NA	total
CD95int	Tn	0	DKB11	IL715 NA	total
Tn	Tn	6.98	DKB11	unstim	total
CD95hi	Tscmhi	26.3	DKB11	IL715 NA	total
CD95int	Tscmhi	42.6	DKB11	IL715 NA	total
Tn	Tscmhi	0	DKB11	unstim	total
CD95hi	Tscmint	5.26	DKB11	IL715 NA	total
CD95int	Tscmint	0.71	DKB11	IL715 NA	total
Tn	Tscmint	1.35	DKB11	unstim	total
CD95hi	Tcm	0.91	DKB04	IL715 NA	total
CD95int	Tcm	0.032	DKB04	IL715 NA	total
Tcm	Tcm	3.07	DKB04	IL715 NA	total
Tn	Tcm	1.38	DKB04	unstim	total
Tn	Tcm	0	DKB04	IL2 NA	total
Tn	Tcm	0.003	DKB04	IL715 NA	total
Tn	Tcm	16.7	DKB04	TCR+IL2	total
Tn	Tcm	16.2	DKB04	TCR IL715	total
CD95hi	Tem	1.55	DKB04	IL715 NA	total
CD95int	Tem	0.93	DKB04	IL715 NA	total
Tcm	Tem	8.84	DKB04	IL715 NA	total
Tn	Tem	1.03	DKB04	unstim	total
Tn	Tem	0.048	DKB04	IL2 NA	total
Tn	Tem	0.016	DKB04	IL715 NA	total
Tn	Tem	7.53	DKB04	TCR+IL2	total
Tn	Tem	8.54	DKB04	TCR IL715	total
CD95hi	Temra	39.3	DKB04	IL715 NA	total
CD95int	Temra	64.9	DKB04	IL715 NA	total
Tcm	Temra	56.9	DKB04	IL715 NA	total
Tn	Temra	2.07	DKB04	unstim	total
Tn	Temra	0.39	DKB04	IL2 NA	total
Tn	Temra	0.66	DKB04	IL715 NA	total
Tn	Temra	8.47	DKB04	TCR+IL2	total
Tn	Temra	12.7	DKB04	TCR IL715	total
CD95hi	Tn	0	DKB04	IL715 NA	total
CD95int	Tn	0.024	DKB04	IL715 NA	total
Tcm	Tn	0	DKB04	IL715 NA	total
Tn	Tn	61.8	DKB04	unstim	total
Tn	Tn	69.3	DKB04	IL2 NA	total
Tn	Tn	0.62	DKB04	IL715 NA	total
Tn	Tn	0.011	DKB04	TCR+IL2	total
Tn	Tn	0.003	DKB04	TCR IL715	total
CD95hi	Tscmhi	49.8	DKB04	IL715 NA	total
CD95int	Tscmhi	29.3	DKB04	IL715 NA	total
Tcm	Tscmhi	19.9	DKB04	IL715 NA	total
Tn	Tscmhi	6.02	DKB04	unstim	total
Tn	Tscmhi	0.4	DKB04	IL2 NA	total
Tn	Tscmhi	94.3	DKB04	IL715 NA	total
Tn	Tscmhi	44.8	DKB04	TCR+IL2	total
Tn	Tscmhi	41.7	DKB04	TCR IL715	total
CD95hi	Tscmint	0	DKB04	IL715 NA	total
CD95int	Tscmint	0	DKB04	IL715 NA	total
Tcm	Tscmint	0	DKB04	IL715 NA	total
Tn	Tscmint	2.93	DKB04	unstim	total
Tn	Tscmint	11.4	DKB04	IL2 NA	total
Tn	Tscmint	1.9	DKB04	IL715 NA	total
Tn	Tscmint	0.43	DKB04	TCR+IL2	total
Tn	Tscmint	0.003	DKB04	TCR IL715	total
CD95hi	Tcm	0.2	DKB18	IL715 NA	total
CD95int	Tcm	0.035	DKB18	IL715 NA	total
Tcm	Tcm	2.68	DKB18	IL715 NA	total
Tn	Tcm	0.22	DKB18	unstim	total
Tn	Tcm	0.04	DKB18	IL2 NA	total
Tn	Tcm	0.002	DKB18	IL715 NA	total
Tn	Tcm	20.4	DKB18	TCR+IL2	total
Tn	Tcm	15.8	DKB18	TCR IL715	total
CD95hi	Tem	1.2	DKB18	IL715 NA	total
CD95int	Tem	1.25	DKB18	IL715 NA	total
Tcm	Tem	20.8	DKB18	IL715 NA	total
Tn	Tem	0.22	DKB18	unstim	total
Tn	Tem	0.079	DKB18	IL2 NA	total
Tn	Tem	0.091	DKB18	IL715 NA	total
Tn	Tem	23	DKB18	TCR+IL2	total
Tn	Tem	12.9	DKB18	TCR IL715	total
CD95hi	Temra	55.4	DKB18	IL715 NA	total
CD95int	Temra	59.8	DKB18	IL715 NA	total
Tcm	Temra	43.8	DKB18	IL715 NA	total
Tn	Temra	3.73	DKB18	unstim	total
Tn	Temra	2.96	DKB18	IL2 NA	total
Tn	Temra	4.04	DKB18	IL715 NA	total
Tn	Temra	15	DKB18	TCR+IL2	total
Tn	Temra	15.1	DKB18	TCR IL715	total
CD95hi	Tn	0	DKB18	IL715 NA	total
CD95int	Tn	0	DKB18	IL715 NA	total
Tcm	Tn	0.002	DKB18	IL715 NA	total
Tn	Tn	61.8	DKB18	unstim	total
Tn	Tn	49.9	DKB18	IL2 NA	total
Tn	Tn	0.004	DKB18	IL715 NA	total
Tn	Tn	0.009	DKB18	TCR+IL2	total
Tn	Tn	0.002	DKB18	TCR IL715	total
CD95hi	Tscmhi	38.2	DKB18	IL715 NA	total
CD95int	Tscmhi	35	DKB18	IL715 NA	total
Tcm	Tscmhi	19.5	DKB18	IL715 NA	total
Tn	Tscmhi	0	DKB18	unstim	total
Tn	Tscmhi	3.87	DKB18	IL2 NA	total
Tn	Tscmhi	94.9	DKB18	IL715 NA	total
Tn	Tscmhi	14.6	DKB18	TCR+IL2	total
Tn	Tscmhi	31.1	DKB18	TCR IL715	total
CD95hi	Tscmint	0	DKB18	IL715 NA	total
CD95int	Tscmint	0	DKB18	IL715 NA	total
Tcm	Tscmint	0	DKB18	IL715 NA	total
Tn	Tscmint	5.48	DKB18	unstim	total
Tn	Tscmint	20	DKB18	IL2 NA	total
Tn	Tscmint	0.06	DKB18	IL715 NA	total
Tn	Tscmint	0	DKB18	TCR+IL2	total
Tn	Tscmint	0.002	DKB18	TCR IL715	total
CD95int	Tcm	1.59	DKB21	IL715 NA	total
Tcm	Tcm	8.97	DKB21	IL715 NA	total
Tn	Tcm	5.88	DKB21	unstim	total
Tn	Tcm	0	DKB21	IL2 NA	total
Tn	Tcm	0	DKB21	IL715 NA	total
Tn	Tcm	0	DKB21	TCR+IL2	total
Tn	Tcm	0	DKB21	TCR IL715	total
CD95int	Tem	0	DKB21	IL715 NA	total
Tcm	Tem	0	DKB21	IL715 NA	total
Tn	Tem	0	DKB21	unstim	total
Tn	Tem	0	DKB21	IL2 NA	total
Tn	Tem	0	DKB21	IL715 NA	total
Tn	Tem	0	DKB21	TCR+IL2	total
Tn	Tem	0	DKB21	TCR IL715	total
CD95int	Temra	9.52	DKB21	IL715 NA	total
Tcm	Temra	14.1	DKB21	IL715 NA	total
Tn	Temra	5.88	DKB21	unstim	total
Tn	Temra	2.5	DKB21	IL2 NA	total
Tn	Temra	0.78	DKB21	IL715 NA	total
Tn	Temra	1.16	DKB21	TCR+IL2	total
Tn	Temra	3.03	DKB21	TCR IL715	total
CD95int	Tn	0	DKB21	IL715 NA	total
Tcm	Tn	0	DKB21	IL715 NA	total
Tn	Tn	5.88	DKB21	unstim	total
Tn	Tn	6.07	DKB21	IL2 NA	total
Tn	Tn	2.15	DKB21	IL715 NA	total
Tn	Tn	0	DKB21	TCR+IL2	total
Tn	Tn	0	DKB21	TCR IL715	total
CD95int	Tscmhi	49.2	DKB21	IL715 NA	total
Tcm	Tscmhi	33.3	DKB21	IL715 NA	total
Tn	Tscmhi	11.8	DKB21	unstim	total
Tn	Tscmhi	7.5	DKB21	IL2 NA	total
Tn	Tscmhi	61.5	DKB21	IL715 NA	total
Tn	Tscmhi	11.6	DKB21	TCR+IL2	total
Tn	Tscmhi	60.6	DKB21	TCR IL715	total
CD95int	Tscmint	3.17	DKB21	IL715 NA	total
Tcm	Tscmint	0	DKB21	IL715 NA	total
Tn	Tscmint	0.005	DKB21	unstim	total
Tn	Tscmint	12.1	DKB21	IL2 NA	total
Tn	Tscmint	4.49	DKB21	IL715 NA	total
Tn	Tscmint	0	DKB21	TCR+IL2	total
Tn	Tscmint	0	DKB21	TCR IL715	total
CD95int	Tcm	0	DKB22	IL715 NA	total
Tcm	Tcm	0.005	DKB22	IL715 NA	total
Tn	Tcm	0	DKB22	unstim	total
Tn	Tcm	0	DKB22	IL2 NA	total
Tn	Tcm	0	DKB22	IL715 NA	total
Tn	Tcm	0	DKB22	TCR+IL2	total
Tn	Tcm	1.79	DKB22	TCR IL715	total
CD95int	Tem	0.026	DKB22	IL715 NA	total
Tcm	Tem	3.65	DKB22	IL715 NA	total
Tn	Tem	0.011	DKB22	unstim	total
Tn	Tem	0.023	DKB22	IL2 NA	total
Tn	Tem	0	DKB22	IL715 NA	total
Tn	Tem	0	DKB22	TCR+IL2	total
Tn	Tem	4.51	DKB22	TCR IL715	total
CD95int	Temra	18.8	DKB22	IL715 NA	total
Tcm	Temra	28.3	DKB22	IL715 NA	total
Tn	Temra	1.66	DKB22	unstim	total
Tn	Temra	2.15	DKB22	IL2 NA	total
Tn	Temra	0.99	DKB22	IL715 NA	total
Tn	Temra	1.18	DKB22	TCR+IL2	total
Tn	Temra	37.9	DKB22	TCR IL715	total
CD95int	Tn	0	DKB22	IL715 NA	total
Tcm	Tn	0	DKB22	IL715 NA	total
Tn	Tn	28	DKB22	unstim	total
Tn	Tn	33.1	DKB22	IL2 NA	total
Tn	Tn	1.63	DKB22	IL715 NA	total
Tn	Tn	0.068	DKB22	TCR+IL2	total
Tn	Tn	0	DKB22	TCR IL715	total
CD95int	Tscmhi	65.9	DKB22	IL715 NA	total
Tcm	Tscmhi	36	DKB22	IL715 NA	total
Tn	Tscmhi	0.022	DKB22	unstim	total
Tn	Tscmhi	0.98	DKB22	IL2 NA	total
Tn	Tscmhi	76.2	DKB22	IL715 NA	total
Tn	Tscmhi	13.7	DKB22	TCR+IL2	total
Tn	Tscmhi	28.4	DKB22	TCR IL715	total
CD95int	Tscmint	0.052	DKB22	IL715 NA	total
Tcm	Tscmint	0.024	DKB22	IL715 NA	total
Tn	Tscmint	0.2	DKB22	unstim	total
Tn	Tscmint	3.46	DKB22	IL2 NA	total
Tn	Tscmint	4.04	DKB22	IL715 NA	total
Tn	Tscmint	5.56	DKB22	TCR+IL2	total
Tn	Tscmint	0.0056	DKB22	TCR IL715	total
CD95hi	Tcm	0.71	DKB13	IL715 NA	total
CD95int	Tcm	0.059	DKB13	IL715 NA	total
Tcm	Tcm	4.17	DKB13	IL715 NA	total
Tn	Tcm	0.2	DKB13	unstim	total
Tn	Tcm	0.28	DKB13	IL2 NA	total
Tn	Tcm	0	DKB13	IL715 NA	total
Tn	Tcm	38.7	DKB13	TCR+IL2	total
Tn	Tcm	27.3	DKB13	TCR IL715	total
CD95hi	Tcm	1.63	DKB24	IL715 NA	total
CD95int	Tcm	0.037	DKB24	IL715 NA	total
Tcm	Tcm	8.02	DKB24	IL715 NA	total
Tn	Tcm	0	DKB24	unstim	total
Tn	Tcm	0.016	DKB24	IL2 NA	total
Tn	Tcm	0	DKB24	IL715 NA	total
Tn	Tcm	32.4	DKB24	TCR+IL2	total
Tn	Tcm	22.1	DKB24	TCR IL715	total
CD95hi	Tem	2.62	DKB13	IL715 NA	total
CD95int	Tem	0.62	DKB13	IL715 NA	total
Tcm	Tem	5.5	DKB13	IL715 NA	total
Tn	Tem	0.16	DKB13	unstim	total
Tn	Tem	0.035	DKB13	IL2 NA	total
Tn	Tem	0	DKB13	IL715 NA	total
Tn	Tem	29.1	DKB13	TCR+IL2	total
Tn	Tem	30.4	DKB13	TCR IL715	total
CD95hi	Tem	1.48	DKB24	IL715 NA	total
CD95int	Tem	0.39	DKB24	IL715 NA	total
Tcm	Tem	2.79	DKB24	IL715 NA	total
Tn	Tem	0	DKB24	unstim	total
Tn	Tem	0	DKB24	IL2 NA	total
Tn	Tem	0.0099	DKB24	IL715 NA	total
Tn	Tem	13.5	DKB24	TCR+IL2	total
Tn	Tem	18.6	DKB24	TCR IL715	total
CD95hi	Temra	14.8	DKB13	IL715 NA	total
CD95int	Temra	20.3	DKB13	IL715 NA	total
Tcm	Temra	38.9	DKB13	IL715 NA	total
Tn	Temra	4.83	DKB13	unstim	total
Tn	Temra	4.09	DKB13	IL2 NA	total
Tn	Temra	1.45	DKB13	IL715 NA	total
Tn	Temra	3.44	DKB13	TCR+IL2	total
Tn	Temra	7.13	DKB13	TCR IL715	total
CD95hi	Temra	13.2	DKB24	IL715 NA	total
CD95int	Temra	18.8	DKB24	IL715 NA	total
Tcm	Temra	25.2	DKB24	IL715 NA	total
Tn	Temra	0.36	DKB24	unstim	total
Tn	Temra	0.48	DKB24	IL2 NA	total
Tn	Temra	0.43	DKB24	IL715 NA	total
Tn	Temra	8.15	DKB24	TCR+IL2	total
Tn	Temra	12.6	DKB24	TCR IL715	total
CD95hi	Tn	1.67	DKB13	IL715 NA	total
CD95int	Tn	0.18	DKB13	IL715 NA	total
Tcm	Tn	0.00395	DKB13	IL715 NA	total
Tn	Tn	31.6	DKB13	unstim	total
Tn	Tn	42.9	DKB13	IL2 NA	total
Tn	Tn	8.76	DKB13	IL715 NA	total
Tn	Tn	0.047	DKB13	TCR+IL2	total
Tn	Tn	0	DKB13	TCR IL715	total
CD95hi	Tn	0	DKB24	IL715 NA	total
CD95int	Tn	0.00677	DKB24	IL715 NA	total
Tcm	Tn	0.018	DKB24	IL715 NA	total
Tn	Tn	67	DKB24	unstim	total
Tn	Tn	71.1	DKB24	IL2 NA	total
Tn	Tn	3.8	DKB24	IL715 NA	total
Tn	Tn	0.025	DKB24	TCR+IL2	total
Tn	Tn	0.00187	DKB24	TCR IL715	total
CD95hi	Tscmhi	57.1	DKB13	IL715 NA	total
CD95int	Tscmhi	61.8	DKB13	IL715 NA	total
Tcm	Tscmhi	36.5	DKB13	IL715 NA	total
Tn	Tscmhi	0.16	DKB13	unstim	total
Tn	Tscmhi	0.18	DKB13	IL2 NA	total
Tn	Tscmhi	68.5	DKB13	IL715 NA	total
Tn	Tscmhi	9.19	DKB13	TCR+IL2	total
Tn	Tscmhi	15.6	DKB13	TCR IL715	total
CD95hi	Tscmhi	66.1	DKB24	IL715 NA	total
CD95int	Tscmhi	72.2	DKB24	IL715 NA	total
Tcm	Tscmhi	53.9	DKB24	IL715 NA	total
Tn	Tscmhi	0.18	DKB24	unstim	total
Tn	Tscmhi	0.2	DKB24	IL2 NA	total
Tn	Tscmhi	81	DKB24	IL715 NA	total
Tn	Tscmhi	22.1	DKB24	TCR+IL2	total
Tn	Tscmhi	18.5	DKB24	TCR IL715	total
CD95hi	Tscmint	3.81	DKB13	IL715 NA	total
CD95int	Tscmint	1.51	DKB13	IL715 NA	total
Tcm	Tscmint	0.1	DKB13	IL715 NA	total
Tn	Tscmint	0.12	DKB13	unstim	total
Tn	Tscmint	0.35	DKB13	IL2 NA	total
Tn	Tscmint	8.44	DKB13	IL715 NA	total
Tn	Tscmint	0.78	DKB13	TCR+IL2	total
Tn	Tscmint	0.00967	DKB13	TCR IL715	total
CD95hi	Tscmint	0	DKB24	IL715 NA	total
CD95int	Tscmint	0.071	DKB24	IL715 NA	total
Tcm	Tscmint	0.026	DKB24	IL715 NA	total
Tn	Tscmint	0.94	DKB24	unstim	total
Tn	Tscmint	2.24	DKB24	IL2 NA	total
Tn	Tscmint	5.6	DKB24	IL715 NA	total
Tn	Tscmint	1.1	DKB24	TCR+IL2	total
Tn	Tscmint	0.011	DKB24	TCR IL715	total
CD95int	Tcm	0.08	DKB23	IL715 NA	total
Tcm	Tcm	8.2	DKB23	IL715 NA	total
Tn	Tcm	0.27	DKB23	unstim	total
Tn	Tcm	0.071	DKB23	IL2 NA	total
Tn	Tcm	0	DKB23	IL715 NA	total
Tn	Tcm	25.2	DKB23	TCR+IL2	total
Tn	Tcm	32.2	DKB23	TCR IL715	total
CD95hi	Tcm	0.13	DKB25	IL715 NA	total
CD95int	Tcm	0.031	DKB25	IL715 NA	total
Tcm	Tcm	2.48	DKB25	IL715 NA	total
Tn	Tcm	0.21	DKB25	unstim	total
Tn	Tcm	0.044	DKB25	IL2 NA	total
Tn	Tcm	0.00278	DKB25	IL715 NA	total
Tn	Tcm	48.6	DKB25	TCR+IL2	total
Tn	Tcm	39.6	DKB25	TCR IL715	total
CD95int	Tem	4.3	DKB23	IL715 NA	total
Tcm	Tem	18.1	DKB23	IL715 NA	total
Tn	Tem	0.18	DKB23	unstim	total
Tn	Tem	0.36	DKB23	IL2 NA	total
Tn	Tem	0.059	DKB23	IL715 NA	total
Tn	Tem	25.8	DKB23	TCR+IL2	total
Tn	Tem	22.5	DKB23	TCR IL715	total
CD95hi	Tem	2.14	DKB25	IL715 NA	total
CD95int	Tem	1.39	DKB25	IL715 NA	total
Tcm	Tem	9.19	DKB25	IL715 NA	total
Tn	Tem	0.071	DKB25	unstim	total
Tn	Tem	0.044	DKB25	IL2 NA	total
Tn	Tem	0	DKB25	IL715 NA	total
Tn	Tem	17.3	DKB25	TCR+IL2	total
Tn	Tem	7.46	DKB25	TCR IL715	total
CD95int	Temra	51.2	DKB23	IL715 NA	total
Tcm	Temra	30.4	DKB23	IL715 NA	total
Tn	Temra	1.51	DKB23	unstim	total
Tn	Temra	3.05	DKB23	IL2 NA	total
Tn	Temra	1.67	DKB23	IL715 NA	total
Tn	Temra	3.42	DKB23	TCR+IL2	total
Tn	Temra	4.4	DKB23	TCR IL715	total
CD95hi	Temra	49.4	DKB25	IL715 NA	total
CD95int	Temra	47.8	DKB25	IL715 NA	total
Tcm	Temra	53.5	DKB25	IL715 NA	total
Tn	Temra	1.95	DKB25	unstim	total
Tn	Temra	1.02	DKB25	IL2 NA	total
Tn	Temra	0.5	DKB25	IL715 NA	total
Tn	Temra	1.49	DKB25	TCR+IL2	total
Tn	Temra	1.72	DKB25	TCR IL715	total
CD95int	Tn	0	DKB23	IL715 NA	total
Tcm	Tn	0	DKB23	IL715 NA	total
Tn	Tn	42.5	DKB23	unstim	total
Tn	Tn	52.1	DKB23	IL2 NA	total
Tn	Tn	0.28	DKB23	IL715 NA	total
Tn	Tn	0	DKB23	TCR+IL2	total
Tn	Tn	0	DKB23	TCR IL715	total
CD95hi	Tn	0	DKB25	IL715 NA	total
CD95int	Tn	0.00611	DKB25	IL715 NA	total
Tcm	Tn	0	DKB25	IL715 NA	total
Tn	Tn	45.5	DKB25	unstim	total
Tn	Tn	55.8	DKB25	IL2 NA	total
Tn	Tn	0.13	DKB25	IL715 NA	total
Tn	Tn	0.022	DKB25	TCR+IL2	total
Tn	Tn	0.00202	DKB25	TCR IL715	total
CD95int	Tscmhi	21.4	DKB23	IL715 NA	total
Tcm	Tscmhi	15.2	DKB23	IL715 NA	total
Tn	Tscmhi	0	DKB23	unstim	total
Tn	Tscmhi	0.36	DKB23	IL2 NA	total
Tn	Tscmhi	71.9	DKB23	IL715 NA	total
Tn	Tscmhi	8.14	DKB23	TCR+IL2	total
Tn	Tscmhi	12.9	DKB23	TCR IL715	total
CD95hi	Tscmhi	27.1	DKB25	IL715 NA	total
CD95int	Tscmhi	32.3	DKB25	IL715 NA	total
Tcm	Tscmhi	11.7	DKB25	IL715 NA	total
Tn	Tscmhi	0.024	DKB25	unstim	total
Tn	Tscmhi	0.2	DKB25	IL2 NA	total
Tn	Tscmhi	89.1	DKB25	IL715 NA	total
Tn	Tscmhi	9	DKB25	TCR+IL2	total
Tn	Tscmhi	20.1	DKB25	TCR IL715	total
CD95int	Tscmint	0.016	DKB23	IL715 NA	total
Tcm	Tscmint	0.00472	DKB23	IL715 NA	total
Tn	Tscmint	0	DKB23	unstim	total
Tn	Tscmint	0.71	DKB23	IL2 NA	total
Tn	Tscmint	1.5	DKB23	IL715 NA	total
Tn	Tscmint	1.06	DKB23	TCR+IL2	total
Tn	Tscmint	0	DKB23	TCR IL715	total
CD95hi	Tscmint	0.028	DKB25	IL715 NA	total
CD95int	Tscmint	0	DKB25	IL715 NA	total
Tcm	Tscmint	0.00245	DKB25	IL715 NA	total
Tn	Tscmint	0.047	DKB25	unstim	total
Tn	Tscmint	0.78	DKB25	IL2 NA	total
Tn	Tscmint	0.59	DKB25	IL715 NA	total
Tn	Tscmint	1.49	DKB25	TCR+IL2	total
Tn	Tscmint	0.00403	DKB25	TCR IL715	total
CD95hi	Tcm	1.1	DKB16	IL715 NA	total
CD95int	Tcm	0.16	DKB16	IL715 NA	total
CD95hi	Temra	15.3	DKB16	IL715 NA	total
CD95int	Temra	11.2	DKB16	IL715 NA	total
CD95hi	Tscmhi	59.9	DKB16	IL715 NA	total
CD95int	Tscmhi	74.2	DKB16	IL715 NA	total
CD95hi	Tcm	0.068	DKB23	IL715 NA	total
CD95hi	Tem	0.35	DKB23	IL715 NA	total
CD95hi	Temra	66.6	DKB23	IL715 NA	total
CD95hi	Tn	0	DKB23	IL715 NA	total
CD95hi	Tscmhi	13.6	DKB23	IL715 NA	total
CD95hi	Tscmint	0.023	DKB23	IL715 NA	total
CD95hi	Tcm	1.61	DKB15	IL715 NA	undiv
CD95int	Tcm	0	DKB15	IL715 NA	undiv
Tn	Tcm	0	DKB15	unstim	undiv
CD95hi	Tem	0	DKB15	IL715 NA	undiv
CD95int	Tem	0	DKB15	IL715 NA	undiv
Tn	Tem	0	DKB15	unstim	undiv
CD95hi	Temra	1.61	DKB15	IL715 NA	undiv
CD95int	Temra	2.39	DKB15	IL715 NA	undiv
Tn	Temra	1.17	DKB15	unstim	undiv
CD95hi	Tn	0	DKB15	IL715 NA	undiv
CD95int	Tn	0	DKB15	IL715 NA	undiv
Tn	Tn	78.7	DKB15	unstim	undiv
CD95hi	Tscmhi	71	DKB15	IL715 NA	undiv
CD95int	Tscmhi	86.1	DKB15	IL715 NA	undiv
Tn	Tscmhi	0	DKB15	unstim	undiv
CD95hi	Tscmint	6.45	DKB15	IL715 NA	undiv
CD95int	Tscmint	0	DKB15	IL715 NA	undiv
Tn	Tscmint	0.64	DKB15	unstim	undiv
CD95hi	Tcm	0	DKB15	IL715 NA	div
CD95int	Tcm	0	DKB15	IL715 NA	div
Tn	Tcm	0	DKB15	unstim	div
CD95hi	Tem	0	DKB15	IL715 NA	div
CD95int	Tem	0	DKB15	IL715 NA	div
Tn	Tem	0	DKB15	unstim	div
CD95hi	Temra	4.76	DKB15	IL715 NA	div
CD95int	Temra	1.07	DKB15	IL715 NA	div
Tn	Temra	20	DKB15	unstim	div
CD95hi	Tn	0	DKB15	IL715 NA	div
CD95int	Tn	0	DKB15	IL715 NA	div
Tn	Tn	4	DKB15	unstim	div
CD95hi	Tscmhi	95.2	DKB15	IL715 NA	div
CD95int	Tscmhi	91.4	DKB15	IL715 NA	div
Tn	Tscmhi	0	DKB15	unstim	div
CD95hi	Tscmint	0	DKB15	IL715 NA	div
CD95int	Tscmint	0	DKB15	IL715 NA	div
Tn	Tscmint	0	DKB15	unstim	div
CD95hi	Tcm	0	DKB17	IL715 NA	undiv
CD95int	Tcm	0	DKB17	IL715 NA	undiv
Tn	Tcm	0	DKB17	unstim	undiv
CD95hi	Tem	0	DKB17	IL715 NA	undiv
CD95int	Tem	0	DKB17	IL715 NA	undiv
Tn	Tem	0	DKB17	unstim	undiv
CD95hi	Temra	7.14	DKB17	IL715 NA	undiv
CD95int	Temra	1.67	DKB17	IL715 NA	undiv
Tn	Temra	1.17	DKB17	unstim	undiv
CD95hi	Tn	0	DKB17	IL715 NA	undiv
CD95int	Tn	0	DKB17	IL715 NA	undiv
Tn	Tn	78.7	DKB17	unstim	undiv
CD95hi	Tscmhi	71.4	DKB17	IL715 NA	undiv
CD95int	Tscmhi	76.7	DKB17	IL715 NA	undiv
Tn	Tscmhi	0	DKB17	unstim	undiv
CD95hi	Tscmint	14.13	DKB17	IL715 NA	undiv
CD95int	Tscmint	16.7	DKB17	IL715 NA	undiv
Tn	Tscmint	0.65	DKB17	unstim	undiv
CD95hi	Tcm	0	DKB17	IL715 NA	div
CD95int	Tcm	0	DKB17	IL715 NA	div
Tn	Tcm	0	DKB17	unstim	div
CD95hi	Tem	0	DKB17	IL715 NA	div
CD95int	Tem	0	DKB17	IL715 NA	div
Tn	Tem	0	DKB17	unstim	div
CD95hi	Temra	0	DKB17	IL715 NA	div
CD95int	Temra	0	DKB17	IL715 NA	div
Tn	Temra	20	DKB17	unstim	div
CD95hi	Tn	0	DKB17	IL715 NA	div
CD95int	Tn	0	DKB17	IL715 NA	div
Tn	Tn	4	DKB17	unstim	div
CD95hi	Tscmhi	86.2	DKB17	IL715 NA	div
CD95int	Tscmhi	87.5	DKB17	IL715 NA	div
Tn	Tscmhi	0	DKB17	unstim	div
CD95hi	Tscmint	0	DKB17	IL715 NA	div
CD95int	Tscmint	0	DKB17	IL715 NA	div
Tn	Tscmint	0	DKB17	unstim	div
CD95hi	Tcm	0	DKB11	IL715 NA	undiv
CD95int	Tcm	0	DKB11	IL715 NA	undiv
Tn	Tcm	0	DKB11	unstim	undiv
CD95hi	Tem	0	DKB11	IL715 NA	undiv
CD95int	Tem	1.69	DKB11	IL715 NA	undiv
Tn	Tem	0	DKB11	unstim	undiv
CD95hi	Temra	10	DKB11	IL715 NA	undiv
CD95int	Temra	27.1	DKB11	IL715 NA	undiv
Tn	Temra	16.2	DKB11	unstim	undiv
CD95hi	Tn	0	DKB11	IL715 NA	undiv
CD95int	Tn	0	DKB11	IL715 NA	undiv
Tn	Tn	7.39	DKB11	unstim	undiv
CD95hi	Tscmhi	50	DKB11	IL715 NA	undiv
CD95int	Tscmhi	44.1	DKB11	IL715 NA	undiv
Tn	Tscmhi	0	DKB11	unstim	undiv
CD95hi	Tscmint	10	DKB11	IL715 NA	undiv
CD95int	Tscmint	0	DKB11	IL715 NA	undiv
Tn	Tscmint	1.43	DKB11	unstim	undiv
CD95hi	Tcm	0	DKB11	IL715 NA	div
CD95int	Tcm	0	DKB11	IL715 NA	div
Tn	Tcm	0	DKB11	unstim	div
CD95hi	Tem	33.3	DKB11	IL715 NA	div
CD95int	Tem	3.66	DKB11	IL715 NA	div
Tn	Tem	0	DKB11	unstim	div
CD95hi	Temra	0	DKB11	IL715 NA	div
CD95int	Temra	19.5	DKB11	IL715 NA	div
Tn	Temra	30.4	DKB11	unstim	div
CD95hi	Tn	0	DKB11	IL715 NA	div
CD95int	Tn	0	DKB11	IL715 NA	div
Tn	Tn	0	DKB11	unstim	div
CD95hi	Tscmhi	0	DKB11	IL715 NA	div
CD95int	Tscmhi	41.5	DKB11	IL715 NA	div
Tn	Tscmhi	0	DKB11	unstim	div
CD95hi	Tscmint	0	DKB11	IL715 NA	div
CD95int	Tscmint	1.22	DKB11	IL715 NA	div
Tn	Tscmint	0	DKB11	unstim	div
Tcm	Tcm	22	DKB16	IL715 NA	undiv
Tn	Tcm	0.012	DKB16	unstim	undiv
Tn	Tcm	0	DKB16	IL2 NA	undiv
Tn	Tcm	0.014	DKB16	IL715 NA	undiv
Tn	Tcm	0.099	DKB16	TCR+IL2	undiv
Tn	Tcm	0.53	DKB16	TCR IL715	undiv
Tcm	Tem	1.54	DKB16	IL715 NA	undiv
Tn	Tem	0.048	DKB16	unstim	undiv
Tn	Tem	0	DKB16	IL2 NA	undiv
Tn	Tem	0	DKB16	IL715 NA	undiv
Tn	Tem	0	DKB16	TCR+IL2	undiv
Tn	Tem	0	DKB16	TCR IL715	undiv
Tcm	Temra	4.24	DKB16	IL715 NA	undiv
Tn	Temra	0.061	DKB16	unstim	undiv
Tn	Temra	0.24	DKB16	IL2 NA	undiv
Tn	Temra	0.11	DKB16	IL715 NA	undiv
Tn	Temra	0.098	DKB16	TCR+IL2	undiv
Tn	Temra	0	DKB16	TCR IL715	undiv
Tcm	Tn	0	DKB16	IL715 NA	undiv
Tn	Tn	34.3	DKB16	unstim	undiv
Tn	Tn	45.9	DKB16	IL2 NA	undiv
Tn	Tn	4.08	DKB16	IL715 NA	undiv
Tn	Tn	0.2	DKB16	TCR+IL2	undiv
Tn	Tn	0	DKB16	TCR IL715	undiv
Tcm	Tscmhi	40.6	DKB16	IL715 NA	undiv
Tn	Tscmhi	0.012	DKB16	unstim	undiv
Tn	Tscmhi	0.059	DKB16	IL2 NA	undiv
Tn	Tscmhi	61.2	DKB16	IL715 NA	undiv
Tn	Tscmhi	12.1	DKB16	TCR+IL2	undiv
Tn	Tscmhi	53.7	DKB16	TCR IL715	undiv
Tcm	Tscmint	0.03	DKB16	IL715 NA	undiv
Tn	Tscmint	0.12	DKB16	unstim	undiv
Tn	Tscmint	0.41	DKB16	IL2 NA	undiv
Tn	Tscmint	7.2	DKB16	IL715 NA	undiv
Tn	Tscmint	3.32	DKB16	TCR+IL2	undiv
Tn	Tscmint	0.53	DKB16	TCR IL715	undiv
Tcm	Tcm	7.4	DKB16	IL715 NA	div
Tn	Tcm	0.38	DKB16	unstim	div
Tn	Tcm	0	DKB16	IL2 NA	div
Tn	Tcm	0.009	DKB16	IL715 NA	div
Tn	Tcm	19.1	DKB16	TCR+IL2	div
Tn	Tcm	32.8	DKB16	TCR IL715	div
Tcm	Tem	4.06	DKB16	IL715 NA	div
Tn	Tem	0	DKB16	unstim	div
Tn	Tem	0	DKB16	IL2 NA	div
Tn	Tem	0	DKB16	IL715 NA	div
Tn	Tem	2.13	DKB16	TCR+IL2	div
Tn	Tem	9.07	DKB16	TCR IL715	div
Tcm	Temra	29.6	DKB16	IL715 NA	div
Tn	Temra	1.14	DKB16	unstim	div
Tn	Temra	1.19	DKB16	IL2 NA	div
Tn	Temra	0.19	DKB16	IL715 NA	div
Tn	Temra	5.5	DKB16	TCR+IL2	div
Tn	Temra	4.33	DKB16	TCR IL715	div
Tcm	Tn	0	DKB16	IL715 NA	div
Tn	Tn	3.79	DKB16	unstim	div
Tn	Tn	8.33	DKB16	IL2 NA	div
Tn	Tn	0.018	DKB16	IL715 NA	div
Tn	Tn	0	DKB16	TCR+IL2	div
Tn	Tn	0	DKB16	TCR IL715	div
Tcm	Tscmhi	31.5	DKB16	IL715 NA	div
Tn	Tscmhi	0	DKB16	unstim	div
Tn	Tscmhi	0	DKB16	IL2 NA	div
Tn	Tscmhi	90	DKB16	IL715 NA	div
Tn	Tscmhi	10.5	DKB16	TCR+IL2	div
Tn	Tscmhi	17.3	DKB16	TCR IL715	div
Tcm	Tscmint	0	DKB16	IL715 NA	div
Tn	Tscmint	0	DKB16	unstim	div
Tn	Tscmint	0	DKB16	IL2 NA	div
Tn	Tscmint	0.34	DKB16	IL715 NA	div
Tn	Tscmint	0	DKB16	TCR+IL2	div
Tn	Tscmint	0	DKB16	TCR IL715	div
CD95hi	Tcm	1.05	DKB07	IL715 NA	undiv
CD95int	Tcm	0	DKB07	IL715 NA	undiv
Tcm	Tcm	11.2	DKB07	IL715 NA	undiv
Tn	Tcm	0	DKB07	unstim	undiv
Tn	Tcm	0.2	DKB07	IL2 NA	undiv
Tn	Tcm	0	DKB07	IL715 NA	undiv
Tn	Tcm	0.39	DKB07	TCR+IL2	undiv
Tn	Tcm	0	DKB07	TCR IL715	undiv
CD95hi	Tem	0	DKB07	IL715 NA	undiv
CD95int	Tem	0	DKB07	IL715 NA	undiv
Tcm	Tem	1.39	DKB07	IL715 NA	undiv
Tn	Tem	0	DKB07	unstim	undiv
Tn	Tem	0.2	DKB07	IL2 NA	undiv
Tn	Tem	0	DKB07	IL715 NA	undiv
Tn	Tem	0.59	DKB07	TCR+IL2	undiv
Tn	Tem	0	DKB07	TCR IL715	undiv
CD95hi	Temra	8.42	DKB07	IL715 NA	undiv
CD95int	Temra	6.23	DKB07	IL715 NA	undiv
Tcm	Temra	5.12	DKB07	IL715 NA	undiv
Tn	Temra	0.14	DKB07	unstim	undiv
Tn	Temra	0.4	DKB07	IL2 NA	undiv
Tn	Temra	0.58	DKB07	IL715 NA	undiv
Tn	Temra	0.98	DKB07	TCR+IL2	undiv
Tn	Temra	0	DKB07	TCR IL715	undiv
CD95hi	Tn	1.05	DKB07	IL715 NA	undiv
CD95int	Tn	0	DKB07	IL715 NA	undiv
Tcm	Tn	0	DKB07	IL715 NA	undiv
Tn	Tn	7.95	DKB07	unstim	undiv
Tn	Tn	27.5	DKB07	IL2 NA	undiv
Tn	Tn	0.27	DKB07	IL715 NA	undiv
Tn	Tn	0	DKB07	TCR+IL2	undiv
Tn	Tn	0	DKB07	TCR IL715	undiv
CD95hi	Tscmhi	46.3	DKB07	IL715 NA	undiv
CD95int	Tscmhi	70	DKB07	IL715 NA	undiv
Tcm	Tscmhi	41.5	DKB07	IL715 NA	undiv
Tn	Tscmhi	0	DKB07	unstim	undiv
Tn	Tscmhi	0	DKB07	IL2 NA	undiv
Tn	Tscmhi	68.9	DKB07	IL715 NA	undiv
Tn	Tscmhi	10.6	DKB07	TCR+IL2	undiv
Tn	Tscmhi	23.1	DKB07	TCR IL715	undiv
CD95hi	Tscmint	1.05	DKB07	IL715 NA	undiv
CD95int	Tscmint	0	DKB07	IL715 NA	undiv
Tcm	Tscmint	0	DKB07	IL715 NA	undiv
Tn	Tscmint	0.14	DKB07	unstim	undiv
Tn	Tscmint	2.06	DKB07	IL2 NA	undiv
Tn	Tscmint	2.68	DKB07	IL715 NA	undiv
Tn	Tscmint	0.2	DKB07	TCR+IL2	undiv
Tn	Tscmint	0	DKB07	TCR IL715	undiv
CD95hi	Tcm	0.12	DKB07	IL715 NA	div
CD95int	Tcm	0.0098	DKB07	IL715 NA	div
Tcm	Tcm	0.89	DKB07	IL715 NA	div
Tn	Tcm	0	DKB07	unstim	div
Tn	Tcm	0	DKB07	IL2 NA	div
Tn	Tcm	0.006	DKB07	IL715 NA	div
Tn	Tcm	39.6	DKB07	TCR+IL2	div
Tn	Tcm	54.9	DKB07	TCR IL715	div
CD95hi	Tem	1.65	DKB07	IL715 NA	div
CD95int	Tem	0.23	DKB07	IL715 NA	div
Tcm	Tem	4.79	DKB07	IL715 NA	div
Tn	Tem	0	DKB07	unstim	div
Tn	Tem	0	DKB07	IL2 NA	div
Tn	Tem	0.0066	DKB07	IL715 NA	div
Tn	Tem	22.2	DKB07	TCR+IL2	div
Tn	Tem	21.8	DKB07	TCR IL715	div
CD95hi	Temra	45.7	DKB07	IL715 NA	div
CD95int	Temra	56.7	DKB07	IL715 NA	div
Tcm	Temra	50.4	DKB07	IL715 NA	div
Tn	Temra	0	DKB07	unstim	div
Tn	Temra	0	DKB07	IL2 NA	div
Tn	Temra	0.49	DKB07	IL715 NA	div
Tn	Temra	5.03	DKB07	TCR+IL2	div
Tn	Temra	2.33	DKB07	TCR IL715	div
CD95hi	Tn	0	DKB07	IL715 NA	div
CD95int	Tn	0	DKB07	IL715 NA	div
Tcm	Tn	0.008	DKB07	IL715 NA	div
Tn	Tn	3.45	DKB07	unstim	div
Tn	Tn	2.33	DKB07	IL2 NA	div
Tn	Tn	0	DKB07	IL715 NA	div
Tn	Tn	0	DKB07	TCR+IL2	div
Tn	Tn	0	DKB07	TCR IL715	div
CD95hi	Tscmhi	25	DKB07	IL715 NA	div
CD95int	Tscmhi	30.2	DKB07	IL715 NA	div
Tcm	Tscmhi	11.7	DKB07	IL715 NA	div
Tn	Tscmhi	0	DKB07	unstim	div
Tn	Tscmhi	0	DKB07	IL2 NA	div
Tn	Tscmhi	93	DKB07	IL715 NA	div
Tn	Tscmhi	1.04	DKB07	TCR+IL2	div
Tn	Tscmhi	0.52	DKB07	TCR IL715	div
CD95hi	Tscmint	0	DKB07	IL715 NA	div
CD95int	Tscmint	0	DKB07	IL715 NA	div
Tcm	Tscmint	0	DKB07	IL715 NA	div
Tn	Tscmint	0	DKB07	unstim	div
Tn	Tscmint	0	DKB07	IL2 NA	div
Tn	Tscmint	0.073	DKB07	IL715 NA	div
Tn	Tscmint	0	DKB07	TCR+IL2	div
Tn	Tscmint	0	DKB07	TCR IL715	div
CD95int	Tcm	2.04	DKB21	IL715 NA	undiv
Tcm	Tcm	7.32	DKB21	IL715 NA	undiv
Tn	Tcm	0	DKB21	unstim	undiv
Tn	Tcm	0	DKB21	IL2 NA	undiv
Tn	Tcm	0	DKB21	IL715 NA	undiv
Tn	Tcm	0	DKB21	TCR+IL2	undiv
Tn	Tcm	0	DKB21	TCR IL715	undiv
CD95int	Tem	0	DKB21	IL715 NA	undiv
Tcm	Tem	0	DKB21	IL715 NA	undiv
Tn	Tem	0	DKB21	unstim	undiv
Tn	Tem	0	DKB21	IL2 NA	undiv
Tn	Tem	0	DKB21	IL715 NA	undiv
Tn	Tem	0	DKB21	TCR+IL2	undiv
Tn	Tem	0	DKB21	TCR IL715	undiv
CD95int	Temra	10.2	DKB21	IL715 NA	undiv
Tcm	Temra	12.2	DKB21	IL715 NA	undiv
Tn	Temra	0	DKB21	unstim	undiv
Tn	Temra	2.3	DKB21	IL2 NA	undiv
Tn	Temra	1.03	DKB21	IL715 NA	undiv
Tn	Temra	0	DKB21	TCR+IL2	undiv
Tn	Temra	0	DKB21	TCR IL715	undiv
CD95int	Tn	0	DKB21	IL715 NA	undiv
Tcm	Tn	0	DKB21	IL715 NA	undiv
Tn	Tn	8.33	DKB21	unstim	undiv
Tn	Tn	6.51	DKB21	IL2 NA	undiv
Tn	Tn	2.84	DKB21	IL715 NA	undiv
Tn	Tn	0	DKB21	TCR+IL2	undiv
Tn	Tn	0	DKB21	TCR IL715	undiv
CD95int	Tscmhi	46.9	DKB21	IL715 NA	undiv
Tcm	Tscmhi	31.7	DKB21	IL715 NA	undiv
Tn	Tscmhi	0	DKB21	unstim	undiv
Tn	Tscmhi	3.45	DKB21	IL2 NA	undiv
Tn	Tscmhi	52.3	DKB21	IL715 NA	undiv
Tn	Tscmhi	10.8	DKB21	TCR+IL2	undiv
Tn	Tscmhi	0	DKB21	TCR IL715	undiv
CD95int	Tscmint	2.04	DKB21	IL715 NA	undiv
Tcm	Tscmint	0	DKB21	IL715 NA	undiv
Tn	Tscmint	0	DKB21	unstim	undiv
Tn	Tscmint	12.3	DKB21	IL2 NA	undiv
Tn	Tscmint	5.41	DKB21	IL715 NA	undiv
Tn	Tscmint	0	DKB21	TCR+IL2	undiv
Tn	Tscmint	0	DKB21	TCR IL715	undiv
CD95int	Tcm	0	DKB21	IL715 NA	div
Tcm	Tcm	10.8	DKB21	IL715 NA	div
Tn	Tcm	20	DKB21	unstim	div
Tn	Tcm	0	DKB21	IL2 NA	div
Tn	Tcm	0	DKB21	IL715 NA	div
Tn	Tcm	0	DKB21	TCR+IL2	div
Tn	Tcm	0	DKB21	TCR IL715	div
CD95int	Tem	0	DKB21	IL715 NA	div
Tcm	Tem	0	DKB21	IL715 NA	div
Tn	Tem	0	DKB21	unstim	div
Tn	Tem	0	DKB21	IL2 NA	div
Tn	Tem	0	DKB21	IL715 NA	div
Tn	Tem	0	DKB21	TCR+IL2	div
Tn	Tem	0	DKB21	TCR IL715	div
CD95int	Temra	7.14	DKB21	IL715 NA	div
Tcm	Temra	16.2	DKB21	IL715 NA	div
Tn	Temra	20	DKB21	unstim	div
Tn	Temra	5.26	DKB21	IL2 NA	div
Tn	Temra	0	DKB21	IL715 NA	div
Tn	Temra	33.3	DKB21	TCR+IL2	div
Tn	Temra	3.03	DKB21	TCR IL715	div
CD95int	Tn	0	DKB21	IL715 NA	div
Tcm	Tn	0	DKB21	IL715 NA	div
Tn	Tn	0	DKB21	unstim	div
Tn	Tn	0	DKB21	IL2 NA	div
Tn	Tn	0	DKB21	IL715 NA	div
Tn	Tn	0	DKB21	TCR+IL2	div
Tn	Tn	0	DKB21	TCR IL715	div
CD95int	Tscmhi	57.1	DKB21	IL715 NA	div
Tcm	Tscmhi	29.7	DKB21	IL715 NA	div
Tn	Tscmhi	40	DKB21	unstim	div
Tn	Tscmhi	63.2	DKB21	IL2 NA	div
Tn	Tscmhi	86.3	DKB21	IL715 NA	div
Tn	Tscmhi	0	DKB21	TCR+IL2	div
Tn	Tscmhi	60.6	DKB21	TCR IL715	div
CD95int	Tscmint	7.14	DKB21	IL715 NA	div
Tcm	Tscmint	0	DKB21	IL715 NA	div
Tn	Tscmint	20	DKB21	unstim	div
Tn	Tscmint	10.5	DKB21	IL2 NA	div
Tn	Tscmint	0	DKB21	IL715 NA	div
Tn	Tscmint	0	DKB21	TCR+IL2	div
Tn	Tscmint	0	DKB21	TCR IL715	div
CD95int	Tcm	0	DKB22	IL715 NA	undiv
Tcm	Tcm	9.16	DKB22	IL715 NA	undiv
Tn	Tcm	0	DKB22	unstim	undiv
Tn	Tcm	0	DKB22	IL2 NA	undiv
Tn	Tcm	0	DKB22	IL715 NA	undiv
Tn	Tcm	0	DKB22	TCR+IL2	undiv
Tn	Tcm	0	DKB22	TCR IL715	undiv
CD95int	Tem	0	DKB22	IL715 NA	undiv
Tcm	Tem	7.44	DKB22	IL715 NA	undiv
Tn	Tem	0.011	DKB22	unstim	undiv
Tn	Tem	0	DKB22	IL2 NA	undiv
Tn	Tem	0	DKB22	IL715 NA	undiv
Tn	Tem	0	DKB22	TCR+IL2	undiv
Tn	Tem	0	DKB22	TCR IL715	undiv
CD95int	Temra	18.3	DKB22	IL715 NA	undiv
Tcm	Temra	20.1	DKB22	IL715 NA	undiv
Tn	Temra	1.47	DKB22	unstim	undiv
Tn	Temra	1.57	DKB22	IL2 NA	undiv
Tn	Temra	1.58	DKB22	IL715 NA	undiv
Tn	Temra	0.6	DKB22	TCR+IL2	undiv
Tn	Temra	0.66	DKB22	TCR IL715	undiv
CD95int	Tn	0	DKB22	IL715 NA	undiv
Tcm	Tn	0	DKB22	IL715 NA	undiv
Tn	Tn	28.6	DKB22	unstim	undiv
Tn	Tn	33.8	DKB22	IL2 NA	undiv
Tn	Tn	2.99	DKB22	IL715 NA	undiv
Tn	Tn	0.069	DKB22	TCR+IL2	undiv
Tn	Tn	0	DKB22	TCR IL715	undiv
CD95int	Tscmhi	59.7	DKB22	IL715 NA	undiv
Tcm	Tscmhi	26.8	DKB22	IL715 NA	undiv
Tn	Tscmhi	0.011	DKB22	unstim	undiv
Tn	Tscmhi	0.21	DKB22	IL2 NA	undiv
Tn	Tscmhi	62.2	DKB22	IL715 NA	undiv
Tn	Tscmhi	12.3	DKB22	TCR+IL2	undiv
Tn	Tscmhi	62.2	DKB22	TCR IL715	undiv
CD95int	Tscmint	0.0061	DKB22	IL715 NA	undiv
Tcm	Tscmint	0.051	DKB22	IL715 NA	undiv
Tn	Tscmint	0.15	DKB22	unstim	undiv
Tn	Tscmint	3.43	DKB22	IL2 NA	undiv
Tn	Tscmint	6.62	DKB22	IL715 NA	undiv
Tn	Tscmint	4.84	DKB22	TCR+IL2	undiv
Tn	Tscmint	0.17	DKB22	TCR IL715	undiv
CD95int	Tcm	0	DKB22	IL715 NA	div
Tcm	Tcm	2.6	DKB22	IL715 NA	div
Tn	Tcm	0	DKB22	unstim	div
Tn	Tcm	0	DKB22	IL2 NA	div
Tn	Tcm	0	DKB22	IL715 NA	div
Tn	Tcm	0	DKB22	TCR+IL2	div
Tn	Tcm	1.86	DKB22	TCR IL715	div
CD95int	Tem	0.045	DKB22	IL715 NA	div
Tcm	Tem	0.35	DKB22	IL715 NA	div
Tn	Tem	0	DKB22	unstim	div
Tn	Tem	1.14	DKB22	IL2 NA	div
Tn	Tem	0	DKB22	IL715 NA	div
Tn	Tem	0	DKB22	TCR+IL2	div
Tn	Tem	4.67	DKB22	TCR IL715	div
CD95int	Temra	19.2	DKB22	IL715 NA	div
Tcm	Temra	35.5	DKB22	IL715 NA	div
Tn	Temra	10	DKB22	unstim	div
Tn	Temra	30.7	DKB22	IL2 NA	div
Tn	Temra	0.29	DKB22	IL715 NA	div
Tn	Temra	31.3	DKB22	TCR+IL2	div
Tn	Temra	39.3	DKB22	TCR IL715	div
CD95int	Tn	0	DKB22	IL715 NA	div
Tcm	Tn	0	DKB22	IL715 NA	div
Tn	Tn	1.91	DKB22	unstim	div
Tn	Tn	0.38	DKB22	IL2 NA	div
Tn	Tn	0	DKB22	IL715 NA	div
Tn	Tn	0	DKB22	TCR+IL2	div
Tn	Tn	0	DKB22	TCR IL715	div
CD95int	Tscmhi	70	DKB22	IL715 NA	div
Tcm	Tscmhi	43.3	DKB22	IL715 NA	div
Tn	Tscmhi	0.48	DKB22	unstim	div
Tn	Tscmhi	37.9	DKB22	IL2 NA	div
Tn	Tscmhi	91.7	DKB22	IL715 NA	div
Tn	Tscmhi	6.02	DKB22	TCR+IL2	div
Tn	Tscmhi	27.2	DKB22	TCR IL715	div
CD95int	Tscmint	0.045	DKB22	IL715 NA	div
Tcm	Tscmint	0	DKB22	IL715 NA	div
Tn	Tscmint	0	DKB22	unstim	div
Tn	Tscmint	1.52	DKB22	IL2 NA	div
Tn	Tscmint	0.2	DKB22	IL715 NA	div
Tn	Tscmint	1.2	DKB22	TCR+IL2	div
Tn	Tscmint	0	DKB22	TCR IL715	div
CD95hi	Tcm	0.75	DKB04	IL715 NA	undiv
CD95int	Tcm	0.19	DKB04	IL715 NA	undiv
Tcm	Tcm	10.2	DKB04	IL715 NA	undiv
Tn	Tcm	0	DKB04	unstim	undiv
Tn	Tcm	0	DKB04	IL2 NA	undiv
Tn	Tcm	0	DKB04	IL715 NA	undiv
Tn	Tcm	0.066	DKB04	TCR+IL2	undiv
Tn	Tcm	0.16	DKB04	TCR IL715	undiv
CD95hi	Tem	1.74	DKB04	IL715 NA	undiv
CD95int	Tem	0.52	DKB04	IL715 NA	undiv
Tcm	Tem	7.68	DKB04	IL715 NA	undiv
Tn	Tem	0	DKB04	unstim	undiv
Tn	Tem	0.039	DKB04	IL2 NA	undiv
Tn	Tem	0.007	DKB04	IL715 NA	undiv
Tn	Tem	0.012	DKB04	TCR+IL2	undiv
Tn	Tem	0.078	DKB04	TCR IL715	undiv
CD95hi	Temra	21.1	DKB04	IL715 NA	undiv
CD95int	Temra	26	DKB04	IL715 NA	undiv
Tcm	Temra	31	DKB04	IL715 NA	undiv
Tn	Temra	1.2	DKB04	unstim	undiv
Tn	Temra	0.35	DKB04	IL2 NA	undiv
Tn	Temra	0.68	DKB04	IL715 NA	undiv
Tn	Temra	0.21	DKB04	TCR+IL2	undiv
Tn	Temra	0.74	DKB04	TCR IL715	undiv
CD95hi	Tn	0	DKB04	IL715 NA	undiv
CD95int	Tn	0.14	DKB04	IL715 NA	undiv
Tcm	Tn	0	DKB04	IL715 NA	undiv
Tn	Tn	69.9	DKB04	unstim	undiv
Tn	Tn	69.5	DKB04	IL2 NA	undiv
Tn	Tn	2.33	DKB04	IL715 NA	undiv
Tn	Tn	0.048	DKB04	TCR+IL2	undiv
Tn	Tn	0.16	DKB04	TCR IL715	undiv
CD95hi	Tscmhi	61.7	DKB04	IL715 NA	undiv
CD95int	Tscmhi	65.5	DKB04	IL715 NA	undiv
Tcm	Tscmhi	38.5	DKB04	IL715 NA	undiv
Tn	Tscmhi	0.4	DKB04	unstim	undiv
Tn	Tscmhi	0.28	DKB04	IL2 NA	undiv
Tn	Tscmhi	82.3	DKB04	IL715 NA	undiv
Tn	Tscmhi	87.7	DKB04	TCR+IL2	undiv
Tn	Tscmhi	97.5	DKB04	TCR IL715	undiv
CD95hi	Tscmint	0	DKB04	IL715 NA	undiv
CD95int	Tscmint	0	DKB04	IL715 NA	undiv
Tcm	Tscmint	0	DKB04	IL715 NA	undiv
Tn	Tscmint	3.41	DKB04	unstim	undiv
Tn	Tscmint	11.5	DKB04	IL2 NA	undiv
Tn	Tscmint	7.09	DKB04	IL715 NA	undiv
Tn	Tscmint	1.83	DKB04	TCR+IL2	undiv
Tn	Tscmint	0.078	DKB04	TCR IL715	undiv
CD95hi	Tcm	1.01	DKB04	IL715 NA	div
CD95int	Tcm	0	DKB04	IL715 NA	div
Tcm	Tcm	1.67	DKB04	IL715 NA	div
Tn	Tcm	9.76	DKB04	unstim	div
Tn	Tcm	0	DKB04	IL2 NA	div
Tn	Tcm	0.005	DKB04	IL715 NA	div
Tn	Tcm	21.8	DKB04	TCR+IL2	div
Tn	Tcm	16.6	DKB04	TCR IL715	div
CD95hi	Tem	1.44	DKB04	IL715 NA	div
CD95int	Tem	1.01	DKB04	IL715 NA	div
Tcm	Tem	9.06	DKB04	IL715 NA	div
Tn	Tem	7.32	DKB04	unstim	div
Tn	Tem	1.39	DKB04	IL2 NA	div
Tn	Tem	0.019	DKB04	IL715 NA	div
Tn	Tem	9.84	DKB04	TCR+IL2	div
Tn	Tem	8.75	DKB04	TCR IL715	div
CD95hi	Temra	49.8	DKB04	IL715 NA	div
CD95int	Temra	72.8	DKB04	IL715 NA	div
Tcm	Temra	62	DKB04	IL715 NA	div
Tn	Temra	7.32	DKB04	unstim	div
Tn	Temra	6.94	DKB04	IL2 NA	div
Tn	Temra	0.65	DKB04	IL715 NA	div
Tn	Temra	11	DKB04	TCR+IL2	div
Tn	Temra	13.1	DKB04	TCR IL715	div
CD95hi	Tn	0	DKB04	IL715 NA	div
CD95int	Tn	0	DKB04	IL715 NA	div
Tcm	Tn	0	DKB04	IL715 NA	div
Tn	Tn	12.2	DKB04	unstim	div
Tn	Tn	41.7	DKB04	IL2 NA	div
Tn	Tn	0.004	DKB04	IL715 NA	div
Tn	Tn	0	DKB04	TCR+IL2	div
Tn	Tn	0	DKB04	TCR IL715	div
CD95hi	Tscmhi	42.9	DKB04	IL715 NA	div
CD95int	Tscmhi	21.9	DKB04	IL715 NA	div
Tcm	Tscmhi	16.3	DKB04	IL715 NA	div
Tn	Tscmhi	40.2	DKB04	unstim	div
Tn	Tscmhi	18.1	DKB04	IL2 NA	div
Tn	Tscmhi	98.6	DKB04	IL715 NA	div
Tn	Tscmhi	31.6	DKB04	TCR+IL2	div
Tn	Tscmhi	40.3	DKB04	TCR IL715	div
CD95hi	Tscmint	0	DKB04	IL715 NA	div
CD95int	Tscmint	0	DKB04	IL715 NA	div
Tcm	Tscmint	0	DKB04	IL715 NA	div
Tn	Tscmint	0	DKB04	unstim	div
Tn	Tscmint	2.78	DKB04	IL2 NA	div
Tn	Tscmint	0.044	DKB04	IL715 NA	div
Tn	Tscmint	0.002	DKB04	TCR+IL2	div
Tn	Tscmint	0.002	DKB04	TCR IL715	div
CD95hi	Tcm	0.24	DKB18	IL715 NA	undiv
CD95int	Tcm	0.23	DKB18	IL715 NA	undiv
Tcm	Tcm	15.5	DKB18	IL715 NA	undiv
Tn	Tcm	0.22	DKB18	unstim	undiv
Tn	Tcm	0.04	DKB18	IL2 NA	undiv
Tn	Tcm	0	DKB18	IL715 NA	undiv
Tn	Tcm	3.07	DKB18	TCR+IL2	undiv
Tn	Tcm	3.13	DKB18	TCR IL715	undiv
CD95hi	Tem	1.05	DKB18	IL715 NA	undiv
CD95int	Tem	0.093	DKB18	IL715 NA	undiv
Tcm	Tem	4.73	DKB18	IL715 NA	undiv
Tn	Tem	0.22	DKB18	unstim	undiv
Tn	Tem	0.081	DKB18	IL2 NA	undiv
Tn	Tem	0	DKB18	IL715 NA	undiv
Tn	Tem	1.54	DKB18	TCR+IL2	undiv
Tn	Tem	0	DKB18	TCR IL715	undiv
CD95hi	Temra	24.6	DKB18	IL715 NA	undiv
CD95int	Temra	18	DKB18	IL715 NA	undiv
Tcm	Temra	11.2	DKB18	IL715 NA	undiv
Tn	Temra	3.74	DKB18	unstim	undiv
Tn	Temra	2.4	DKB18	IL2 NA	undiv
Tn	Temra	1.63	DKB18	IL715 NA	undiv
Tn	Temra	9.43	DKB18	TCR+IL2	undiv
Tn	Temra	4.48	DKB18	TCR IL715	undiv
CD95hi	Tn	0	DKB18	IL715 NA	undiv
CD95int	Tn	0	DKB18	IL715 NA	undiv
Tcm	Tn	0	DKB18	IL715 NA	undiv
Tn	Tn	61.9	DKB18	unstim	undiv
Tn	Tn	50.6	DKB18	IL2 NA	undiv
Tn	Tn	0.027	DKB18	IL715 NA	undiv
Tn	Tn	0.88	DKB18	TCR+IL2	undiv
Tn	Tn	0.15	DKB18	TCR IL715	undiv
CD95hi	Tscmhi	67.7	DKB18	IL715 NA	undiv
CD95int	Tscmhi	77.4	DKB18	IL715 NA	undiv
Tcm	Tscmhi	55	DKB18	IL715 NA	undiv
Tn	Tscmhi	0	DKB18	unstim	undiv
Tn	Tscmhi	3.13	DKB18	IL2 NA	undiv
Tn	Tscmhi	96.2	DKB18	IL715 NA	undiv
Tn	Tscmhi	74.3	DKB18	TCR+IL2	undiv
Tn	Tscmhi	88.7	DKB18	TCR IL715	undiv
CD95hi	Tscmint	0	DKB18	IL715 NA	undiv
CD95int	Tscmint	0	DKB18	IL715 NA	undiv
Tcm	Tscmint	0	DKB18	IL715 NA	undiv
Tn	Tscmint	5.51	DKB18	unstim	undiv
Tn	Tscmint	20.2	DKB18	IL2 NA	undiv
Tn	Tscmint	0.37	DKB18	IL715 NA	undiv
Tn	Tscmint	0	DKB18	TCR+IL2	undiv
Tn	Tscmint	0	DKB18	TCR IL715	undiv
CD95hi	Tcm	0.2	DKB18	IL715 NA	div
CD95int	Tcm	0.022	DKB18	IL715 NA	div
Tcm	Tcm	1.73	DKB18	IL715 NA	div
Tn	Tcm	0	DKB18	unstim	div
Tn	Tcm	0	DKB18	IL2 NA	div
Tn	Tcm	0.002	DKB18	IL715 NA	div
Tn	Tcm	20.6	DKB18	TCR+IL2	div
Tn	Tcm	16	DKB18	TCR IL715	div
CD95hi	Tem	1.23	DKB18	IL715 NA	div
CD95int	Tem	1.32	DKB18	IL715 NA	div
Tcm	Tem	22	DKB18	IL715 NA	div
Tn	Tem	0	DKB18	unstim	div
Tn	Tem	0	DKB18	IL2 NA	div
Tn	Tem	0.11	DKB18	IL715 NA	div
Tn	Tem	23.2	DKB18	TCR+IL2	div
Tn	Tem	13.1	DKB18	TCR IL715	div
CD95hi	Temra	61.7	DKB18	IL715 NA	div
CD95int	Temra	62.6	DKB18	IL715 NA	div
Tcm	Temra	46.2	DKB18	IL715 NA	div
Tn	Temra	0	DKB18	unstim	div
Tn	Temra	36.6	DKB18	IL2 NA	div
Tn	Temra	4.44	DKB18	IL715 NA	div
Tn	Temra	15.1	DKB18	TCR+IL2	div
Tn	Temra	15.3	DKB18	TCR IL715	div
CD95hi	Tn	0	DKB18	IL715 NA	div
CD95int	Tn	0	DKB18	IL715 NA	div
Tcm	Tn	0.002	DKB18	IL715 NA	div
Tn	Tn	50	DKB18	unstim	div
Tn	Tn	7.32	DKB18	IL2 NA	div
Tn	Tn	0	DKB18	IL715 NA	div
Tn	Tn	0	DKB18	TCR+IL2	div
Tn	Tn	0	DKB18	TCR IL715	div
CD95hi	Tscmhi	32.2	DKB18	IL715 NA	div
CD95int	Tscmhi	32.2	DKB18	IL715 NA	div
Tcm	Tscmhi	16.9	DKB18	IL715 NA	div
Tn	Tscmhi	0	DKB18	unstim	div
Tn	Tscmhi	48.8	DKB18	IL2 NA	div
Tn	Tscmhi	94.6	DKB18	IL715 NA	div
Tn	Tscmhi	14	DKB18	TCR+IL2	div
Tn	Tscmhi	30.4	DKB18	TCR IL715	div
CD95hi	Tscmint	0	DKB18	IL715 NA	div
CD95int	Tscmint	0	DKB18	IL715 NA	div
Tcm	Tscmint	0	DKB18	IL715 NA	div
Tn	Tscmint	0	DKB18	unstim	div
Tn	Tscmint	2.44	DKB18	IL2 NA	div
Tn	Tscmint	0.009	DKB18	IL715 NA	div
Tn	Tscmint	0	DKB18	TCR+IL2	div
Tn	Tscmint	0.002	DKB18	TCR IL715	div
CD95hi	Tcm	1.19	DKB13	IL715 NA	div
CD95int	Tcm	0	DKB13	IL715 NA	div
Tcm	Tcm	2.55	DKB13	IL715 NA	div
Tn	Tcm	0.82	DKB13	unstim	div
Tn	Tcm	6.67	DKB13	IL2 NA	div
Tn	Tcm	0	DKB13	IL715 NA	div
Tn	Tcm	40	DKB13	TCR+IL2	div
Tn	Tcm	27.4	DKB13	TCR IL715	div
CD95hi	Tcm	1.19	DKB24	IL715 NA	div
CD95int	Tcm	0.033	DKB24	IL715 NA	div
Tcm	Tcm	3.04	DKB24	IL715 NA	div
Tn	Tcm	0	DKB24	unstim	div
Tn	Tcm	0	DKB24	IL2 NA	div
Tn	Tcm	0	DKB24	IL715 NA	div
Tn	Tcm	35	DKB24	TCR+IL2	div
Tn	Tcm	22.5	DKB24	TCR IL715	div
CD95hi	Tem	0	DKB13	IL715 NA	div
CD95int	Tem	0.71	DKB13	IL715 NA	div
Tcm	Tem	5.66	DKB13	IL715 NA	div
Tn	Tem	0.82	DKB13	unstim	div
Tn	Tem	0	DKB13	IL2 NA	div
Tn	Tem	0	DKB13	IL715 NA	div
Tn	Tem	30.1	DKB13	TCR+IL2	div
Tn	Tem	30.6	DKB13	TCR IL715	div
CD95hi	Tem	1.07	DKB24	IL715 NA	div
CD95int	Tem	0.46	DKB24	IL715 NA	div
Tcm	Tem	2.9	DKB24	IL715 NA	div
Tn	Tem	0	DKB24	unstim	div
Tn	Tem	0	DKB24	IL2 NA	div
Tn	Tem	0.012	DKB24	IL715 NA	div
Tn	Tem	14.6	DKB24	TCR+IL2	div
Tn	Tem	19	DKB24	TCR IL715	div
CD95hi	Temra	19.4	DKB13	IL715 NA	div
CD95int	Temra	26	DKB13	IL715 NA	div
Tcm	Temra	43.2	DKB13	IL715 NA	div
Tn	Temra	11.5	DKB13	unstim	div
Tn	Temra	7.5	DKB13	IL2 NA	div
Tn	Temra	1.84	DKB13	IL715 NA	div
Tn	Temra	3.53	DKB13	TCR+IL2	div
Tn	Temra	7.16	DKB13	TCR IL715	div
CD95hi	Temra	16.9	DKB24	IL715 NA	div
CD95int	Temra	22.3	DKB24	IL715 NA	div
Tcm	Temra	31.2	DKB24	IL715 NA	div
Tn	Temra	14.3	DKB24	unstim	div
Tn	Temra	6.45	DKB24	IL2 NA	div
Tn	Temra	0.76	DKB24	IL715 NA	div
Tn	Temra	8.77	DKB24	TCR+IL2	div
Tn	Temra	12.8	DKB24	TCR IL715	div
CD95hi	Tn	0	DKB13	IL715 NA	div
CD95int	Tn	0	DKB13	IL715 NA	div
Tcm	Tn	0	DKB13	IL715 NA	div
Tn	Tn	12.3	DKB13	unstim	div
Tn	Tn	22.5	DKB13	IL2 NA	div
Tn	Tn	0.54	DKB13	IL715 NA	div
Tn	Tn	0	DKB13	TCR+IL2	div
Tn	Tn	0	DKB13	TCR IL715	div
CD95hi	Tn	0	DKB24	IL715 NA	div
CD95int	Tn	0	DKB24	IL715 NA	div
Tcm	Tn	0	DKB24	IL715 NA	div
Tn	Tn	23.8	DKB24	unstim	div
Tn	Tn	9.68	DKB24	IL2 NA	div
Tn	Tn	0.036	DKB24	IL715 NA	div
Tn	Tn	0	DKB24	TCR+IL2	div
Tn	Tn	0	DKB24	TCR IL715	div
CD95hi	Tscmhi	59.5	DKB13	IL715 NA	div
CD95int	Tscmhi	60.7	DKB13	IL715 NA	div
Tcm	Tscmhi	34.1	DKB13	IL715 NA	div
Tn	Tscmhi	0.82	DKB13	unstim	div
Tn	Tscmhi	2.5	DKB13	IL2 NA	div
Tn	Tscmhi	90.9	DKB13	IL715 NA	div
Tn	Tscmhi	7.99	DKB13	TCR+IL2	div
Tn	Tscmhi	15.2	DKB13	TCR IL715	div
CD95hi	Tscmhi	65.2	DKB24	IL715 NA	div
CD95int	Tscmhi	68.9	DKB24	IL715 NA	div
Tcm	Tscmhi	53.8	DKB24	IL715 NA	div
Tn	Tscmhi	0	DKB24	unstim	div
Tn	Tscmhi	3.23	DKB24	IL2 NA	div
Tn	Tscmhi	93.5	DKB24	IL715 NA	div
Tn	Tscmhi	18.7	DKB24	TCR+IL2	div
Tn	Tscmhi	17.2	DKB24	TCR IL715	div
CD95hi	Tscmint	0	DKB13	IL715 NA	div
CD95int	Tscmint	0.084	DKB13	IL715 NA	div
Tcm	Tscmint	0.00899	DKB13	IL715 NA	div
Tn	Tscmint	0	DKB13	unstim	div
Tn	Tscmint	0	DKB13	IL2 NA	div
Tn	Tscmint	2.42	DKB13	IL715 NA	div
Tn	Tscmint	0.0054	DKB13	TCR+IL2	div
Tn	Tscmint	0.00648	DKB13	TCR IL715	div
CD95hi	Tscmint	0	DKB24	IL715 NA	div
CD95int	Tscmint	0.00821	DKB24	IL715 NA	div
Tcm	Tscmint	0	DKB24	IL715 NA	div
Tn	Tscmint	0	DKB24	unstim	div
Tn	Tscmint	0	DKB24	IL2 NA	div
Tn	Tscmint	0.34	DKB24	IL715 NA	div
Tn	Tscmint	0.00789	DKB24	TCR+IL2	div
Tn	Tscmint	0.00955	DKB24	TCR IL715	div
CD95hi	Tcm	0	DKB13	IL715 NA	undiv
CD95int	Tcm	0.2	DKB13	IL715 NA	undiv
Tcm	Tcm	15.9	DKB13	IL715 NA	undiv
Tn	Tcm	0.17	DKB13	unstim	undiv
Tn	Tcm	0	DKB13	IL2 NA	undiv
Tn	Tcm	0	DKB13	IL715 NA	undiv
Tn	Tcm	1.77	DKB13	TCR+IL2	undiv
Tn	Tcm	3.05	DKB13	TCR IL715	undiv
CD95hi	Tcm	2.36	DKB24	IL715 NA	undiv
CD95int	Tcm	0.058	DKB24	IL715 NA	undiv
Tcm	Tcm	27	DKB24	IL715 NA	undiv
Tn	Tcm	0	DKB24	unstim	undiv
Tn	Tcm	0.017	DKB24	IL2 NA	undiv
Tn	Tcm	0	DKB24	IL715 NA	undiv
Tn	Tcm	0.32	DKB24	TCR+IL2	undiv
Tn	Tcm	0.42	DKB24	TCR IL715	undiv
CD95hi	Tem	6.55	DKB13	IL715 NA	undiv
CD95int	Tem	0.4	DKB13	IL715 NA	undiv
Tcm	Tem	4.3	DKB13	IL715 NA	undiv
Tn	Tem	0.13	DKB13	unstim	undiv
Tn	Tem	0.037	DKB13	IL2 NA	undiv
Tn	Tem	0	DKB13	IL715 NA	undiv
Tn	Tem	0.23	DKB13	TCR+IL2	undiv
Tn	Tem	0.68	DKB13	TCR IL715	undiv
CD95hi	Tem	2.16	DKB24	IL715 NA	undiv
CD95int	Tem	0.058	DKB24	IL715 NA	undiv
Tcm	Tem	2.34	DKB24	IL715 NA	undiv
Tn	Tem	0	DKB24	unstim	undiv
Tn	Tem	0	DKB24	IL2 NA	undiv
Tn	Tem	0.00837	DKB24	IL715 NA	undiv
Tn	Tem	0.04	DKB24	TCR+IL2	undiv
Tn	Tem	0.17	DKB24	TCR IL715	undiv
CD95hi	Temra	7.74	DKB13	IL715 NA	undiv
CD95int	Temra	6.66	DKB13	IL715 NA	undiv
Tcm	Temra	7.66	DKB13	IL715 NA	undiv
Tn	Temra	4.49	DKB13	unstim	undiv
Tn	Temra	3.94	DKB13	IL2 NA	undiv
Tn	Temra	1.12	DKB13	IL715 NA	undiv
Tn	Temra	0.69	DKB13	TCR+IL2	undiv
Tn	Temra	0.34	DKB13	TCR IL715	undiv
CD95hi	Temra	7.07	DKB24	IL715 NA	undiv
CD95int	Temra	2.47	DKB24	IL715 NA	undiv
Tcm	Temra	2.55	DKB24	IL715 NA	undiv
Tn	Temra	0.28	DKB24	unstim	undiv
Tn	Temra	0.45	DKB24	IL2 NA	undiv
Tn	Temra	0.19	DKB24	IL715 NA	undiv
Tn	Temra	0.44	DKB24	TCR+IL2	undiv
Tn	Temra	2.04	DKB24	TCR IL715	undiv
CD95hi	Tn	4.17	DKB13	IL715 NA	undiv
CD95int	Tn	0.61	DKB13	IL715 NA	undiv
Tcm	Tn	0.033	DKB13	IL715 NA	undiv
Tn	Tn	32.6	DKB13	unstim	undiv
Tn	Tn	43.8	DKB13	IL2 NA	undiv
Tn	Tn	15.6	DKB13	IL715 NA	undiv
Tn	Tn	1.39	DKB13	TCR+IL2	undiv
Tn	Tn	0	DKB13	TCR IL715	undiv
CD95hi	Tn	0	DKB24	IL715 NA	undiv
CD95int	Tn	0.039	DKB24	IL715 NA	undiv
Tcm	Tn	0.088	DKB24	IL715 NA	undiv
Tn	Tn	67.2	DKB24	unstim	undiv
Tn	Tn	71.4	DKB24	IL2 NA	undiv
Tn	Tn	6.4	DKB24	IL715 NA	undiv
Tn	Tn	0.34	DKB24	TCR+IL2	undiv
Tn	Tn	0.085	DKB24	TCR IL715	undiv
CD95hi	Tscmhi	53.6	DKB13	IL715 NA	undiv
CD95int	Tscmhi	64.5	DKB13	IL715 NA	undiv
Tcm	Tscmhi	53.9	DKB13	IL715 NA	undiv
Tn	Tscmhi	0.13	DKB13	unstim	undiv
Tn	Tscmhi	0.074	DKB13	IL2 NA	undiv
Tn	Tscmhi	49.8	DKB13	IL715 NA	undiv
Tn	Tscmhi	43.5	DKB13	TCR+IL2	undiv
Tn	Tscmhi	83.4	DKB13	TCR IL715	undiv
CD95hi	Tscmhi	67.8	DKB24	IL715 NA	undiv
CD95int	Tscmhi	87.3	DKB24	IL715 NA	undiv
Tcm	Tscmhi	54.2	DKB24	IL715 NA	undiv
Tn	Tscmhi	0.18	DKB24	unstim	undiv
Tn	Tscmhi	0.18	DKB24	IL2 NA	undiv
Tn	Tscmhi	72.4	DKB24	IL715 NA	undiv
Tn	Tscmhi	64.3	DKB24	TCR+IL2	undiv
Tn	Tscmhi	72.1	DKB24	TCR IL715	undiv
CD95hi	Tscmint	9.52	DKB13	IL715 NA	undiv
CD95int	Tscmint	4.94	DKB13	IL715 NA	undiv
Tcm	Tscmint	0.78	DKB13	IL715 NA	undiv
Tn	Tscmint	0.13	DKB13	unstim	undiv
Tn	Tscmint	0.37	DKB13	IL2 NA	undiv
Tn	Tscmint	13.4	DKB13	IL715 NA	undiv
Tn	Tscmint	23	DKB13	TCR+IL2	undiv
Tn	Tscmint	0.68	DKB13	TCR IL715	undiv
CD95hi	Tscmint	0	DKB24	IL715 NA	undiv
CD95int	Tscmint	0.37	DKB24	IL715 NA	undiv
Tcm	Tscmint	0.12	DKB24	IL715 NA	undiv
Tn	Tscmint	0.95	DKB24	unstim	undiv
Tn	Tscmint	2.25	DKB24	IL2 NA	undiv
Tn	Tscmint	9.23	DKB24	IL715 NA	undiv
Tn	Tscmint	14.8	DKB24	TCR+IL2	undiv
Tn	Tscmint	0.085	DKB24	TCR IL715	undiv
CD95int	Tcm	0.059	DKB23	IL715 NA	div
Tcm	Tcm	4.74	DKB23	IL715 NA	div
Tn	Tcm	0	DKB23	unstim	div
Tn	Tcm	0	DKB23	IL2 NA	div
Tn	Tcm	0	DKB23	IL715 NA	div
Tn	Tcm	35.6	DKB23	TCR+IL2	div
Tn	Tcm	32.3	DKB23	TCR IL715	div
CD95hi	Tcm	0.11	DKB25	IL715 NA	div
CD95int	Tcm	0.034	DKB25	IL715 NA	div
Tcm	Tcm	1.47	DKB25	IL715 NA	div
Tn	Tcm	0	DKB25	unstim	div
Tn	Tcm	1.85	DKB25	IL2 NA	div
Tn	Tcm	0	DKB25	IL715 NA	div
Tn	Tcm	52.7	DKB25	TCR+IL2	div
Tn	Tcm	40.5	DKB25	TCR IL715	div
CD95int	Tem	5.23	DKB23	IL715 NA	div
Tcm	Tem	20.6	DKB23	IL715 NA	div
Tn	Tem	0	DKB23	unstim	div
Tn	Tem	17.6	DKB23	IL2 NA	div
Tn	Tem	0.11	DKB23	IL715 NA	div
Tn	Tem	36.9	DKB23	TCR+IL2	div
Tn	Tem	22.6	DKB23	TCR IL715	div
CD95hi	Tem	2.52	DKB25	IL715 NA	div
CD95int	Tem	1.52	DKB25	IL715 NA	div
Tcm	Tem	9.1	DKB25	IL715 NA	div
Tn	Tem	1.1	DKB25	unstim	div
Tn	Tem	0	DKB25	IL2 NA	div
Tn	Tem	0	DKB25	IL715 NA	div
Tn	Tem	18.8	DKB25	TCR+IL2	div
Tn	Tem	7.64	DKB25	TCR IL715	div
CD95int	Temra	56.8	DKB23	IL715 NA	div
Tcm	Temra	34.4	DKB23	IL715 NA	div
Tn	Temra	0	DKB23	unstim	div
Tn	Temra	23.5	DKB23	IL2 NA	div
Tn	Temra	1.57	DKB23	IL715 NA	div
Tn	Temra	3.65	DKB23	TCR+IL2	div
Tn	Temra	4.41	DKB23	TCR IL715	div
CD95hi	Temra	51.3	DKB25	IL715 NA	div
CD95int	Temra	51	DKB25	IL715 NA	div
Tcm	Temra	56.7	DKB25	IL715 NA	div
Tn	Temra	7.69	DKB25	unstim	div
Tn	Temra	1.85	DKB25	IL2 NA	div
Tn	Temra	0.34	DKB25	IL715 NA	div
Tn	Temra	1.59	DKB25	TCR+IL2	div
Tn	Temra	1.75	DKB25	TCR IL715	div
CD95int	Tn	0	DKB23	IL715 NA	div
Tcm	Tn	0	DKB23	IL715 NA	div
Tn	Tn	22.2	DKB23	unstim	div
Tn	Tn	11.8	DKB23	IL2 NA	div
Tn	Tn	0	DKB23	IL715 NA	div
Tn	Tn	0	DKB23	TCR+IL2	div
Tn	Tn	0	DKB23	TCR IL715	div
CD95hi	Tn	0	DKB25	IL715 NA	div
CD95int	Tn	0	DKB25	IL715 NA	div
Tcm	Tn	0	DKB25	IL715 NA	div
Tn	Tn	18.7	DKB25	unstim	div
Tn	Tn	33.3	DKB25	IL2 NA	div
Tn	Tn	0.00351	DKB25	IL715 NA	div
Tn	Tn	0	DKB25	TCR+IL2	div
Tn	Tn	0	DKB25	TCR IL715	div
CD95int	Tscmhi	16	DKB23	IL715 NA	div
Tcm	Tscmhi	12.2	DKB23	IL715 NA	div
Tn	Tscmhi	0	DKB23	unstim	div
Tn	Tscmhi	5.88	DKB23	IL2 NA	div
Tn	Tscmhi	76.5	DKB23	IL715 NA	div
Tn	Tscmhi	2.41	DKB23	TCR+IL2	div
Tn	Tscmhi	12.6	DKB23	TCR IL715	div
CD95hi	Tscmhi	26.4	DKB25	IL715 NA	div
CD95int	Tscmhi	30	DKB25	IL715 NA	div
Tcm	Tscmhi	10.2	DKB25	IL715 NA	div
Tn	Tscmhi	1.1	DKB25	unstim	div
Tn	Tscmhi	9.26	DKB25	IL2 NA	div
Tn	Tscmhi	91.2	DKB25	IL715 NA	div
Tn	Tscmhi	6.08	DKB25	TCR+IL2	div
Tn	Tscmhi	18.7	DKB25	TCR IL715	div
CD95int	Tscmint	0	DKB23	IL715 NA	div
Tcm	Tscmint	0	DKB23	IL715 NA	div
Tn	Tscmint	0	DKB23	unstim	div
Tn	Tscmint	0	DKB23	IL2 NA	div
Tn	Tscmint	0.018	DKB23	IL715 NA	div
Tn	Tscmint	0	DKB23	TCR+IL2	div
Tn	Tscmint	0	DKB23	TCR IL715	div
CD95hi	Tscmint	0.019	DKB25	IL715 NA	div
CD95int	Tscmint	0	DKB25	IL715 NA	div
Tcm	Tscmint	0	DKB25	IL715 NA	div
Tn	Tscmint	0	DKB25	unstim	div
Tn	Tscmint	0	DKB25	IL2 NA	div
Tn	Tscmint	0.014	DKB25	IL715 NA	div
Tn	Tscmint	0.012	DKB25	TCR+IL2	div
Tn	Tscmint	0.00413	DKB25	TCR IL715	div
CD95int	Tcm	0.17	DKB23	IL715 NA	undiv
Tcm	Tcm	21.3	DKB23	IL715 NA	undiv
Tn	Tcm	0.27	DKB23	unstim	undiv
Tn	Tcm	0.072	DKB23	IL2 NA	undiv
Tn	Tcm	0	DKB23	IL715 NA	undiv
Tn	Tcm	0.96	DKB23	TCR+IL2	undiv
Tn	Tcm	1.36	DKB23	TCR IL715	undiv
CD95hi	Tcm	0.16	DKB25	IL715 NA	undiv
CD95int	Tcm	0	DKB25	IL715 NA	undiv
Tcm	Tcm	11.8	DKB25	IL715 NA	undiv
Tn	Tcm	0.22	DKB25	unstim	undiv
Tn	Tcm	0.022	DKB25	IL2 NA	undiv
Tn	Tcm	0.013	DKB25	IL715 NA	undiv
Tn	Tcm	1.1	DKB25	TCR+IL2	undiv
Tn	Tcm	0.78	DKB25	TCR IL715	undiv
CD95int	Tem	0.25	DKB23	IL715 NA	undiv
Tcm	Tem	8.57	DKB23	IL715 NA	undiv
Tn	Tem	0.18	DKB23	unstim	undiv
Tn	Tem	0.14	DKB23	IL2 NA	undiv
Tn	Tem	0	DKB23	IL715 NA	undiv
Tn	Tem	0	DKB23	TCR+IL2	undiv
Tn	Tem	0	DKB23	TCR IL715	undiv
CD95hi	Tem	1.04	DKB25	IL715 NA	undiv
CD95int	Tem	0.34	DKB25	IL715 NA	undiv
Tcm	Tem	10	DKB25	IL715 NA	undiv
Tn	Tem	0.048	DKB25	unstim	undiv
Tn	Tem	0.044	DKB25	IL2 NA	undiv
Tn	Tem	0	DKB25	IL715 NA	undiv
Tn	Tem	0.059	DKB25	TCR+IL2	undiv
Tn	Tem	0	DKB25	TCR IL715	undiv
CD95int	Temra	27.2	DKB23	IL715 NA	undiv
Tcm	Temra	15.6	DKB23	IL715 NA	undiv
Tn	Temra	1.52	DKB23	unstim	undiv
Tn	Temra	2.8	DKB23	IL2 NA	undiv
Tn	Temra	1.79	DKB23	IL715 NA	undiv
Tn	Temra	2.89	DKB23	TCR+IL2	undiv
Tn	Temra	2.04	DKB23	TCR IL715	undiv
CD95hi	Temra	43.9	DKB25	IL715 NA	undiv
CD95int	Temra	22	DKB25	IL715 NA	undiv
Tcm	Temra	24	DKB25	IL715 NA	undiv
Tn	Temra	1.83	DKB25	unstim	undiv
Tn	Temra	1.01	DKB25	IL2 NA	undiv
Tn	Temra	1.08	DKB25	IL715 NA	undiv
Tn	Temra	0.31	DKB25	TCR+IL2	undiv
Tn	Temra	0.26	DKB25	TCR IL715	undiv
CD95int	Tn	0	DKB23	IL715 NA	undiv
Tcm	Tn	0	DKB23	IL715 NA	undiv
Tn	Tn	42.6	DKB23	unstim	undiv
Tn	Tn	52.6	DKB23	IL2 NA	undiv
Tn	Tn	0.61	DKB23	IL715 NA	undiv
Tn	Tn	0	DKB23	TCR+IL2	undiv
Tn	Tn	0	DKB23	TCR IL715	undiv
CD95hi	Tn	0	DKB25	IL715 NA	undiv
CD95int	Tn	0.056	DKB25	IL715 NA	undiv
Tcm	Tn	0	DKB25	IL715 NA	undiv
Tn	Tn	46	DKB25	unstim	undiv
Tn	Tn	56.1	DKB25	IL2 NA	undiv
Tn	Tn	0.61	DKB25	IL715 NA	undiv
Tn	Tn	0.27	DKB25	TCR+IL2	undiv
Tn	Tn	0.087	DKB25	TCR IL715	undiv
CD95int	Tscmhi	44.9	DKB23	IL715 NA	undiv
Tcm	Tscmhi	26.5	DKB23	IL715 NA	undiv
Tn	Tscmhi	0	DKB23	unstim	undiv
Tn	Tscmhi	0.29	DKB23	IL2 NA	undiv
Tn	Tscmhi	66.6	DKB23	IL715 NA	undiv
Tn	Tscmhi	21.5	DKB23	TCR+IL2	undiv
Tn	Tscmhi	79.6	DKB23	TCR IL715	undiv
CD95hi	Tscmhi	29.3	DKB25	IL715 NA	undiv
CD95int	Tscmhi	50.9	DKB25	IL715 NA	undiv
Tcm	Tscmhi	24.9	DKB25	IL715 NA	undiv
Tn	Tscmhi	0	DKB25	unstim	undiv
Tn	Tscmhi	0.088	DKB25	IL2 NA	undiv
Tn	Tscmhi	81	DKB25	IL715 NA	undiv
Tn	Tscmhi	42.6	DKB25	TCR+IL2	undiv
Tn	Tscmhi	80.1	DKB25	TCR IL715	undiv
CD95int	Tscmint	0.085	DKB23	IL715 NA	undiv
Tcm	Tscmint	0.023	DKB23	IL715 NA	undiv
Tn	Tscmint	0	DKB23	unstim	undiv
Tn	Tscmint	0.72	DKB23	IL2 NA	undiv
Tn	Tscmint	3.21	DKB23	IL715 NA	undiv
Tn	Tscmint	3.53	DKB23	TCR+IL2	undiv
Tn	Tscmint	0	DKB23	TCR IL715	undiv
CD95hi	Tscmint	0.054	DKB25	IL715 NA	undiv
CD95int	Tscmint	0	DKB25	IL715 NA	undiv
Tcm	Tscmint	0.025	DKB25	IL715 NA	undiv
Tn	Tscmint	0.048	DKB25	unstim	undiv
Tn	Tscmint	0.79	DKB25	IL2 NA	undiv
Tn	Tscmint	2.77	DKB25	IL715 NA	undiv
Tn	Tscmint	18.5	DKB25	TCR+IL2	undiv
Tn	Tscmint	0	DKB25	TCR IL715	undiv
CD95hi	Tcm	0.46	DKB16	IL715 NA	div
CD95int	Tcm	0.039	DKB16	IL715 NA	div
CD95hi	Temra	27.4	DKB16	IL715 NA	div
CD95int	Temra	20.3	DKB16	IL715 NA	div
CD95hi	Tscmhi	50.2	DKB16	IL715 NA	div
CD95int	Tscmhi	64.5	DKB16	IL715 NA	div
CD95hi	Tcm	1.8	DKB16	IL715 NA	undiv
CD95int	Tcm	0.29	DKB16	IL715 NA	undiv
CD95hi	Temra	1.93	DKB16	IL715 NA	undiv
CD95int	Temra	1.67	DKB16	IL715 NA	undiv
CD95hi	Tscmhi	70.6	DKB16	IL715 NA	undiv
CD95int	Tscmhi	83.2	DKB16	IL715 NA	undiv
CD95hi	Tcm	0.03	DKB23	IL715 NA	div
CD95hi	Tem	0.37	DKB23	IL715 NA	div
CD95hi	Temra	78.8	DKB23	IL715 NA	div
CD95hi	Tn	0	DKB23	IL715 NA	div
CD95hi	Tscmhi	8.83	DKB23	IL715 NA	div
CD95hi	Tscmint	0	DKB23	IL715 NA	div
CD95hi	Tcm	0.19	DKB23	IL715 NA	undiv
CD95hi	Tem	0.28	DKB23	IL715 NA	undiv
CD95hi	Temra	28.9	DKB23	IL715 NA	undiv
CD95hi	Tn	0	DKB23	IL715 NA	undiv
CD95hi	Tscmhi	28.3	DKB23	IL715 NA	undiv
CD95hi	Tscmint	0.093	DKB23	IL715 NA	undiv
CD95hi	Tcm	0.46	DKB02	IL2 NA	total
CD95int	Tcm	0.19	DKB02	IL2 NA	total
Tcm	Tcm	20.5	DKB02	IL2 NA	total
Tn	Tcm	0.025	DKB02	IL2 NA	total
CD95hi	Tcm	0.9	DKB23	IL2 NA	total
CD95int	Tcm	0.27	DKB23	IL2 NA	total
Tcm	Tcm	26.4	DKB23	IL2 NA	total
Tn	Tcm	0.00478	DKB23	IL2 NA	total
CD95int	Tcm	0.32	DKB07	IL2 NA	total
Tcm	Tcm	40.9	DKB07	IL2 NA	total
Tn	Tcm	0.41	DKB07	IL2 NA	total
CD95hi	Tcm	2.1	DKB16	IL2 NA	total
CD95int	Tcm	0.62	DKB16	IL2 NA	total
Tcm	Tcm	48.2	DKB16	IL2 NA	total
Tn	Tcm	0.043	DKB16	IL2 NA	total
Tcm	Tcm	11.9	DKB11	IL2 NA	total
Tn	Tcm	0.23	DKB11	IL2 NA	total
Tn	Tcm	0.11	DKB27	IL2 NA	total
CD95hi	Tcm	0.76	DKB18	IL2 NA	total
CD95int	Tcm	0.17	DKB18	IL2 NA	total
Tcm	Tcm	32.4	DKB18	IL2 NA	total
Tn	Tcm	0.14	DKB18	IL2 NA	total
Tn	Tcm	0.63	DKB20	IL2 NA	total
Tn	Tcm	0.92	DKB23	IL2 NA	total
Tn	Tcm	1.05	DKB28	IL2 NA	total
Tn	Tcm	8.39	DKB29	IL2 NA	total
Tn	Tcm	0.61	DKB30	IL2 NA	total
Tn	Tcm	0	DKB07	IL15 NA	total
Tn	Tcm	0.13	DKB16	IL15 NA	total
Tn	Tcm	0	DKB18	IL15 NA	total
Tn	Tcm	0.24	DKB30	IL15 NA	total
Tn	Tcm	0	DKB31	IL15 NA	total
Tn	Tcm	0	DKB32	IL15 NA	total
Tn	Tcm	0.018	DKB33	IL15 NA	total
CD95int	Tcm	36.9	DKB02	TCR IL715	total
Tcm	Tcm	45.4	DKB02	TCR IL715	total
CD95int	Tcm	49.9	DKB23	TCR IL715	total
Tcm	Tcm	64	DKB23	TCR IL715	total
CD95hi	Tcm	7.55	DKB07	TCR IL715	total
CD95int	Tcm	31.7	DKB07	TCR IL715	total
Tcm	Tcm	55.3	DKB07	TCR IL715	total
CD95int	Tcm	20.1	DKB16	TCR IL715	total
Tcm	Tcm	21	DKB16	TCR IL715	total
CD95hi	Tcm	44.7	DKB26	TCR IL715	total
CD95int	Tcm	48.9	DKB26	TCR IL715	total
Tcm	Tcm	48.9	DKB26	TCR IL715	total
CD95hi	Tcm	15.8	DKB27	TCR IL715	total
CD95int	Tcm	12.9	DKB27	TCR IL715	total
Tcm	Tcm	36.6	DKB27	TCR IL715	total
Tn	Tcm	31	DKB27	TCR IL715	total
Tn	Tcm	19.2	DKB11	TCR IL715	total
CD95int	Tcm	4.1	DKB20	TCR IL715	total
CD95int	Tcm	9.16	DKB20	TCR IL715	total
Tcm	Tcm	46.1	DKB20	TCR IL715	total
CD95hi	Tcm	0.82	DKB31	TCR IL715	total
CD95int	Tcm	0.16	DKB31	TCR IL715	total
Tn	Tcm	10.9	DKB20	TCR IL715	total
Tn	Tcm	7.74	DKB23	TCR IL715	total
Tn	Tcm	14	DKB28	TCR IL715	total
Tn	Tcm	13.8	DKB29	TCR IL715	total
Tn	Tcm	28.3	DKB32	TCR IL715	total
Tn	Tcm	5.53	DKB33	TCR IL715	total
CD95hi	Tcm	0.24	DKB23	IL15 NA	total
CD95int	Tcm	0.59	DKB23	IL15 NA	total
Tcm	Tcm	15.5	DKB23	IL15 NA	total
CD95hi	Tcm	1.46	DKB28	IL15 NA	total
CD95int	Tcm	0.77	DKB28	IL15 NA	total
Tcm	Tcm	18.6	DKB28	IL15 NA	total
CD95hi	Tcm	2.28	DKB29	IL15 NA	total
CD95int	Tcm	1.08	DKB29	IL15 NA	total
Tcm	Tcm	16.5	DKB29	IL15 NA	total
CD95hi	Tcm	0.095	DKB07	IL15 NA	total
CD95int	Tcm	0.00309	DKB07	IL15 NA	total
Tcm	Tcm	6.41	DKB07	IL15 NA	total
CD95hi	Tcm	1.02	DKB16	IL15 NA	total
CD95int	Tcm	0.21	DKB16	IL15 NA	total
Tcm	Tcm	18.3	DKB16	IL15 NA	total
CD95hi	Tcm	0.29	DKB18	IL15 NA	total
CD95int	Tcm	0.13	DKB18	IL15 NA	total
Tcm	Tcm	14.2	DKB18	IL15 NA	total
CD95hi	Tcm	1.65	DKB30	IL15 NA	total
CD95int	Tcm	1.44	DKB30	IL15 NA	total
Tcm	Tcm	22.8	DKB30	IL15 NA	total
CD95hi	Tcm	0.00808	DKB31	IL15 NA	total
CD95int	Tcm	0.00362	DKB31	IL15 NA	total
CD95hi	Tcm	0.34	DKB32	IL15 NA	total
CD95int	Tcm	0.11	DKB32	IL15 NA	total
Tcm	Tcm	21.4	DKB32	IL15 NA	total
CD95hi	Tcm	0.12	DKB33	IL15 NA	total
CD95int	Tcm	0.061	DKB33	IL15 NA	total
Tcm	Tcm	23.1	DKB33	IL15 NA	total
CD95hi	Tcm	0.00673	DKB31	IL715 NA	total
CD95int	Tcm	0	DKB31	IL715 NA	total
Tn	Tcm	0	DKB31	IL715 NA	total
Tn	Tcm	0.14	DKB30	IL715 NA	total
Tn	Tcm	0	DKB32	IL715 NA	total
Tn	Tcm	0.011	DKB33	IL715 NA	total
CD95hi	Tem	3.91	DKB02	IL2 NA	total
CD95int	Tem	1.23	DKB02	IL2 NA	total
Tcm	Tem	31.1	DKB02	IL2 NA	total
Tn	Tem	0.0036	DKB02	IL2 NA	total
CD95hi	Tem	3.35	DKB23	IL2 NA	total
CD95int	Tem	5.99	DKB23	IL2 NA	total
Tcm	Tem	15.6	DKB23	IL2 NA	total
Tn	Tem	0.00478	DKB23	IL2 NA	total
CD95int	Tem	3.05	DKB07	IL2 NA	total
Tcm	Tem	15.3	DKB07	IL2 NA	total
Tn	Tem	0.48	DKB07	IL2 NA	total
CD95hi	Tem	3.13	DKB16	IL2 NA	total
CD95int	Tem	1.01	DKB16	IL2 NA	total
Tcm	Tem	14.3	DKB16	IL2 NA	total
Tn	Tem	0	DKB16	IL2 NA	total
Tcm	Tem	21	DKB11	IL2 NA	total
Tn	Tem	0	DKB11	IL2 NA	total
Tn	Tem	0.083	DKB27	IL2 NA	total
CD95hi	Tem	3.24	DKB18	IL2 NA	total
CD95int	Tem	0.56	DKB18	IL2 NA	total
Tcm	Tem	15.5	DKB18	IL2 NA	total
Tn	Tem	0.06	DKB18	IL2 NA	total
Tn	Tem	0.035	DKB20	IL2 NA	total
Tn	Tem	0.26	DKB23	IL2 NA	total
Tn	Tem	0.25	DKB28	IL2 NA	total
Tn	Tem	0.47	DKB29	IL2 NA	total
Tn	Tem	0.57	DKB30	IL2 NA	total
Tn	Tem	0.98	DKB07	IL15 NA	total
Tn	Tem	0.033	DKB16	IL15 NA	total
Tn	Tem	0	DKB18	IL15 NA	total
Tn	Tem	0.37	DKB30	IL15 NA	total
Tn	Tem	0	DKB31	IL15 NA	total
Tn	Tem	0.00458	DKB32	IL15 NA	total
Tn	Tem	0	DKB33	IL15 NA	total
CD95int	Tem	38.1	DKB02	TCR IL715	total
Tcm	Tem	42.4	DKB02	TCR IL715	total
CD95int	Tem	26.8	DKB23	TCR IL715	total
Tcm	Tem	18.3	DKB23	TCR IL715	total
CD95hi	Tem	69.5	DKB07	TCR IL715	total
CD95int	Tem	60.1	DKB07	TCR IL715	total
Tcm	Tem	39.8	DKB07	TCR IL715	total
CD95int	Tem	39.5	DKB16	TCR IL715	total
Tcm	Tem	53.8	DKB16	TCR IL715	total
CD95hi	Tem	42.8	DKB26	TCR IL715	total
CD95int	Tem	41.8	DKB26	TCR IL715	total
Tcm	Tem	46.7	DKB26	TCR IL715	total
CD95hi	Tem	40.6	DKB27	TCR IL715	total
CD95int	Tem	73.9	DKB27	TCR IL715	total
Tcm	Tem	46.2	DKB27	TCR IL715	total
Tn	Tem	29.7	DKB27	TCR IL715	total
Tn	Tem	55.6	DKB11	TCR IL715	total
CD95int	Tem	71.8	DKB20	TCR IL715	total
CD95int	Tem	74	DKB20	TCR IL715	total
Tcm	Tem	39	DKB20	TCR IL715	total
CD95hi	Tem	1.75	DKB31	TCR IL715	total
CD95int	Tem	0.85	DKB31	TCR IL715	total
Tn	Tem	17.9	DKB20	TCR IL715	total
Tn	Tem	57.4	DKB23	TCR IL715	total
Tn	Tem	57.5	DKB28	TCR IL715	total
Tn	Tem	63.1	DKB29	TCR IL715	total
Tn	Tem	12.8	DKB32	TCR IL715	total
Tn	Tem	15	DKB33	TCR IL715	total
CD95hi	Tem	5.47	DKB23	IL15 NA	total
CD95int	Tem	11.1	DKB23	IL15 NA	total
Tcm	Tem	44.1	DKB23	IL15 NA	total
CD95hi	Tem	8.51	DKB28	IL15 NA	total
CD95int	Tem	3.01	DKB28	IL15 NA	total
Tcm	Tem	23.3	DKB28	IL15 NA	total
CD95hi	Tem	5.25	DKB29	IL15 NA	total
CD95int	Tem	3.22	DKB29	IL15 NA	total
Tcm	Tem	27.1	DKB29	IL15 NA	total
CD95hi	Tem	7.61	DKB07	IL15 NA	total
CD95int	Tem	0.65	DKB07	IL15 NA	total
Tcm	Tem	6.52	DKB07	IL15 NA	total
CD95hi	Tem	2.48	DKB16	IL15 NA	total
CD95int	Tem	0.083	DKB16	IL15 NA	total
Tcm	Tem	6.04	DKB16	IL15 NA	total
CD95hi	Tem	3.68	DKB18	IL15 NA	total
CD95int	Tem	0.79	DKB18	IL15 NA	total
Tcm	Tem	35	DKB18	IL15 NA	total
CD95hi	Tem	31.3	DKB30	IL15 NA	total
CD95int	Tem	0.88	DKB30	IL15 NA	total
Tcm	Tem	18.9	DKB30	IL15 NA	total
CD95hi	Tem	0.024	DKB31	IL15 NA	total
CD95int	Tem	0.047	DKB31	IL15 NA	total
CD95hi	Tem	2.87	DKB32	IL15 NA	total
CD95int	Tem	4.12	DKB32	IL15 NA	total
Tcm	Tem	30.1	DKB32	IL15 NA	total
CD95hi	Tem	0.3	DKB33	IL15 NA	total
CD95int	Tem	0.35	DKB33	IL15 NA	total
Tcm	Tem	10.4	DKB33	IL15 NA	total
CD95hi	Tem	0.03	DKB31	IL715 NA	total
CD95int	Tem	0.023	DKB31	IL715 NA	total
Tn	Tem	0	DKB31	IL715 NA	total
Tn	Tem	0.45	DKB30	IL715 NA	total
Tn	Tem	0	DKB32	IL715 NA	total
Tn	Tem	0	DKB33	IL715 NA	total
CD95hi	Temra	41.7	DKB02	IL2 NA	total
CD95int	Temra	18.6	DKB02	IL2 NA	total
Tcm	Temra	4.59	DKB02	IL2 NA	total
Tn	Temra	0.12	DKB02	IL2 NA	total
CD95hi	Temra	13.4	DKB23	IL2 NA	total
CD95int	Temra	12.5	DKB23	IL2 NA	total
Tcm	Temra	6.54	DKB23	IL2 NA	total
Tn	Temra	0.12	DKB23	IL2 NA	total
CD95int	Temra	15.2	DKB07	IL2 NA	total
Tcm	Temra	3.63	DKB07	IL2 NA	total
Tn	Temra	0.069	DKB07	IL2 NA	total
CD95hi	Temra	16.2	DKB16	IL2 NA	total
CD95int	Temra	11.9	DKB16	IL2 NA	total
Tcm	Temra	1.56	DKB16	IL2 NA	total
Tn	Temra	0.086	DKB16	IL2 NA	total
Tcm	Temra	7.66	DKB11	IL2 NA	total
Tn	Temra	0.46	DKB11	IL2 NA	total
Tn	Temra	0.083	DKB27	IL2 NA	total
CD95hi	Temra	15.2	DKB18	IL2 NA	total
CD95int	Temra	5.02	DKB18	IL2 NA	total
Tcm	Temra	1.91	DKB18	IL2 NA	total
Tn	Temra	0.06	DKB18	IL2 NA	total
Tn	Temra	0.07	DKB20	IL2 NA	total
Tn	Temra	0.13	DKB23	IL2 NA	total
Tn	Temra	0.019	DKB28	IL2 NA	total
Tn	Temra	0.33	DKB29	IL2 NA	total
Tn	Temra	0.17	DKB30	IL2 NA	total
Tn	Temra	3.27	DKB07	IL15 NA	total
Tn	Temra	0.14	DKB16	IL15 NA	total
Tn	Temra	0.016	DKB18	IL15 NA	total
Tn	Temra	0.41	DKB30	IL15 NA	total
Tn	Temra	0.18	DKB31	IL15 NA	total
Tn	Temra	0.018	DKB32	IL15 NA	total
Tn	Temra	0.018	DKB33	IL15 NA	total
CD95int	Temra	0.89	DKB02	TCR IL715	total
Tcm	Temra	0.11	DKB02	TCR IL715	total
CD95int	Temra	0.26	DKB23	TCR IL715	total
Tcm	Temra	0.035	DKB23	TCR IL715	total
CD95hi	Temra	5.22	DKB07	TCR IL715	total
CD95int	Temra	0.26	DKB07	TCR IL715	total
Tcm	Temra	0.014	DKB07	TCR IL715	total
CD95int	Temra	8.61	DKB16	TCR IL715	total
Tcm	Temra	4.53	DKB16	TCR IL715	total
CD95hi	Temra	0.91	DKB26	TCR IL715	total
CD95int	Temra	0.44	DKB26	TCR IL715	total
Tcm	Temra	0.00875	DKB26	TCR IL715	total
CD95hi	Temra	12	DKB27	TCR IL715	total
CD95int	Temra	0.83	DKB27	TCR IL715	total
Tcm	Temra	0.13	DKB27	TCR IL715	total
Tn	Temra	1.42	DKB27	TCR IL715	total
Tn	Temra	0.68	DKB11	TCR IL715	total
CD95int	Temra	4.67	DKB20	TCR IL715	total
CD95int	Temra	0.95	DKB20	TCR IL715	total
Tcm	Temra	0.0036	DKB20	TCR IL715	total
CD95hi	Temra	60.6	DKB31	TCR IL715	total
CD95int	Temra	73.3	DKB31	TCR IL715	total
Tn	Temra	2.13	DKB20	TCR IL715	total
Tn	Temra	2.29	DKB23	TCR IL715	total
Tn	Temra	0.68	DKB28	TCR IL715	total
Tn	Temra	0.19	DKB29	TCR IL715	total
Tn	Temra	2.02	DKB32	TCR IL715	total
Tn	Temra	7.01	DKB33	TCR IL715	total
CD95hi	Temra	52.7	DKB23	IL15 NA	total
CD95int	Temra	24.1	DKB23	IL15 NA	total
Tcm	Temra	4.58	DKB23	IL15 NA	total
CD95hi	Temra	9.14	DKB28	IL15 NA	total
CD95int	Temra	8.98	DKB28	IL15 NA	total
Tcm	Temra	9.36	DKB28	IL15 NA	total
CD95hi	Temra	24.7	DKB29	IL15 NA	total
CD95int	Temra	20.8	DKB29	IL15 NA	total
Tcm	Temra	5.78	DKB29	IL15 NA	total
CD95hi	Temra	64.1	DKB07	IL15 NA	total
CD95int	Temra	45.7	DKB07	IL15 NA	total
Tcm	Temra	40.2	DKB07	IL15 NA	total
CD95hi	Temra	27.4	DKB16	IL15 NA	total
CD95int	Temra	11.9	DKB16	IL15 NA	total
Tcm	Temra	16.5	DKB16	IL15 NA	total
CD95hi	Temra	30.3	DKB18	IL15 NA	total
CD95int	Temra	7.12	DKB18	IL15 NA	total
Tcm	Temra	9.96	DKB18	IL15 NA	total
CD95hi	Temra	8.12	DKB30	IL15 NA	total
CD95int	Temra	7.54	DKB30	IL15 NA	total
Tcm	Temra	6.66	DKB30	IL15 NA	total
CD95hi	Temra	43.3	DKB31	IL15 NA	total
CD95int	Temra	21.2	DKB31	IL15 NA	total
CD95hi	Temra	45.7	DKB32	IL15 NA	total
CD95int	Temra	29.4	DKB32	IL15 NA	total
Tcm	Temra	12.2	DKB32	IL15 NA	total
CD95hi	Temra	28.4	DKB33	IL15 NA	total
CD95int	Temra	2.91	DKB33	IL15 NA	total
Tcm	Temra	13.6	DKB33	IL15 NA	total
CD95hi	Temra	49.5	DKB31	IL715 NA	total
CD95int	Temra	30	DKB31	IL715 NA	total
Tn	Temra	0.78	DKB31	IL715 NA	total
Tn	Temra	0.24	DKB30	IL715 NA	total
Tn	Temra	0.02	DKB32	IL715 NA	total
Tn	Temra	0.21	DKB33	IL715 NA	total
CD95hi	Tn	8.02	DKB02	IL2 NA	total
CD95int	Tn	6.68	DKB02	IL2 NA	total
Tcm	Tn	0.15	DKB02	IL2 NA	total
Tn	Tn	85	DKB02	IL2 NA	total
CD95hi	Tn	6.78	DKB23	IL2 NA	total
CD95int	Tn	1.85	DKB23	IL2 NA	total
Tcm	Tn	0.066	DKB23	IL2 NA	total
Tn	Tn	83.8	DKB23	IL2 NA	total
CD95int	Tn	4.1	DKB07	IL2 NA	total
Tcm	Tn	0.088	DKB07	IL2 NA	total
Tn	Tn	82.6	DKB07	IL2 NA	total
CD95hi	Tn	11.2	DKB16	IL2 NA	total
CD95int	Tn	10.4	DKB16	IL2 NA	total
Tcm	Tn	0.32	DKB16	IL2 NA	total
Tn	Tn	84.6	DKB16	IL2 NA	total
Tcm	Tn	3.57	DKB11	IL2 NA	total
Tn	Tn	27	DKB11	IL2 NA	total
Tn	Tn	51.6	DKB27	IL2 NA	total
CD95hi	Tn	4.39	DKB18	IL2 NA	total
CD95int	Tn	6.39	DKB18	IL2 NA	total
Tcm	Tn	0.32	DKB18	IL2 NA	total
Tn	Tn	68.8	DKB18	IL2 NA	total
Tn	Tn	53	DKB20	IL2 NA	total
Tn	Tn	22.1	DKB23	IL2 NA	total
Tn	Tn	23.3	DKB28	IL2 NA	total
Tn	Tn	16.6	DKB29	IL2 NA	total
Tn	Tn	8.6	DKB30	IL2 NA	total
Tn	Tn	3.27	DKB07	IL15 NA	total
Tn	Tn	50	DKB16	IL15 NA	total
Tn	Tn	38.4	DKB18	IL15 NA	total
Tn	Tn	31	DKB30	IL15 NA	total
Tn	Tn	13.9	DKB31	IL15 NA	total
Tn	Tn	25.1	DKB32	IL15 NA	total
Tn	Tn	43.1	DKB33	IL15 NA	total
CD95int	Tn	0.00371	DKB02	TCR IL715	total
Tcm	Tn	0	DKB02	TCR IL715	total
CD95int	Tn	0	DKB23	TCR IL715	total
Tcm	Tn	0	DKB23	TCR IL715	total
CD95hi	Tn	0	DKB07	TCR IL715	total
CD95int	Tn	0	DKB07	TCR IL715	total
Tcm	Tn	0	DKB07	TCR IL715	total
CD95int	Tn	0.00123	DKB16	TCR IL715	total
Tcm	Tn	0	DKB16	TCR IL715	total
CD95hi	Tn	0	DKB26	TCR IL715	total
CD95int	Tn	0.00347	DKB26	TCR IL715	total
Tcm	Tn	0	DKB26	TCR IL715	total
CD95hi	Tn	0	DKB27	TCR IL715	total
CD95int	Tn	0.00135	DKB27	TCR IL715	total
Tcm	Tn	0	DKB27	TCR IL715	total
Tn	Tn	0.00241	DKB27	TCR IL715	total
Tn	Tn	0	DKB11	TCR IL715	total
CD95int	Tn	0.00654	DKB20	TCR IL715	total
CD95int	Tn	0	DKB20	TCR IL715	total
Tcm	Tn	0	DKB20	TCR IL715	total
CD95hi	Tn	0	DKB31	TCR IL715	total
CD95int	Tn	0	DKB31	TCR IL715	total
Tn	Tn	0.00535	DKB20	TCR IL715	total
Tn	Tn	0.00135	DKB23	TCR IL715	total
Tn	Tn	0	DKB28	TCR IL715	total
Tn	Tn	0.00151	DKB29	TCR IL715	total
Tn	Tn	0	DKB32	TCR IL715	total
Tn	Tn	0.00141	DKB33	TCR IL715	total
CD95hi	Tn	0.13	DKB23	IL15 NA	total
CD95int	Tn	0.19	DKB23	IL15 NA	total
Tcm	Tn	0.00453	DKB23	IL15 NA	total
CD95hi	Tn	0.31	DKB28	IL15 NA	total
CD95int	Tn	0.2	DKB28	IL15 NA	total
Tcm	Tn	0.00428	DKB28	IL15 NA	total
CD95hi	Tn	0.28	DKB29	IL15 NA	total
CD95int	Tn	0.088	DKB29	IL15 NA	total
Tcm	Tn	0.00543	DKB29	IL15 NA	total
CD95hi	Tn	0	DKB07	IL15 NA	total
CD95int	Tn	0.099	DKB07	IL15 NA	total
Tcm	Tn	0	DKB07	IL15 NA	total
CD95hi	Tn	0.67	DKB16	IL15 NA	total
CD95int	Tn	1.03	DKB16	IL15 NA	total
Tcm	Tn	0.077	DKB16	IL15 NA	total
CD95hi	Tn	0.00893	DKB18	IL15 NA	total
CD95int	Tn	0.47	DKB18	IL15 NA	total
Tcm	Tn	0.00256	DKB18	IL15 NA	total
CD95hi	Tn	0.028	DKB30	IL15 NA	total
CD95int	Tn	0.6	DKB30	IL15 NA	total
Tcm	Tn	0.024	DKB30	IL15 NA	total
CD95hi	Tn	0.018	DKB31	IL15 NA	total
CD95int	Tn	0.033	DKB31	IL15 NA	total
CD95hi	Tn	0.044	DKB32	IL15 NA	total
CD95int	Tn	0.018	DKB32	IL15 NA	total
Tcm	Tn	0.016	DKB32	IL15 NA	total
CD95hi	Tn	0.078	DKB33	IL15 NA	total
CD95int	Tn	0.77	DKB33	IL15 NA	total
Tcm	Tn	0.00322	DKB33	IL15 NA	total
CD95hi	Tn	0.00336	DKB31	IL715 NA	total
CD95int	Tn	0	DKB31	IL715 NA	total
Tn	Tn	2.78	DKB31	IL715 NA	total
Tn	Tn	1.26	DKB30	IL715 NA	total
Tn	Tn	2.85	DKB32	IL715 NA	total
Tn	Tn	7.53	DKB33	IL715 NA	total
CD95hi	Tscmhi	11	DKB02	IL2 NA	total
CD95int	Tscmhi	12.3	DKB02	IL2 NA	total
Tcm	Tscmhi	3.01	DKB02	IL2 NA	total
Tn	Tscmhi	0.04	DKB02	IL2 NA	total
CD95hi	Tscmhi	21	DKB23	IL2 NA	total
CD95int	Tscmhi	42.3	DKB23	IL2 NA	total
Tcm	Tscmhi	15	DKB23	IL2 NA	total
Tn	Tscmhi	0.053	DKB23	IL2 NA	total
CD95int	Tscmhi	7.14	DKB07	IL2 NA	total
Tcm	Tscmhi	6.45	DKB07	IL2 NA	total
Tn	Tscmhi	0.015	DKB07	IL2 NA	total
CD95hi	Tscmhi	12.1	DKB16	IL2 NA	total
CD95int	Tscmhi	4.88	DKB16	IL2 NA	total
Tcm	Tscmhi	2.51	DKB16	IL2 NA	total
Tn	Tscmhi	0.011	DKB16	IL2 NA	total
Tcm	Tscmhi	1.38	DKB11	IL2 NA	total
Tn	Tscmhi	0.076	DKB11	IL2 NA	total
Tn	Tscmhi	0.083	DKB27	IL2 NA	total
CD95hi	Tscmhi	6.48	DKB18	IL2 NA	total
CD95int	Tscmhi	2.08	DKB18	IL2 NA	total
Tcm	Tscmhi	1.41	DKB18	IL2 NA	total
Tn	Tscmhi	0.015	DKB18	IL2 NA	total
Tn	Tscmhi	0	DKB20	IL2 NA	total
Tn	Tscmhi	0	DKB23	IL2 NA	total
Tn	Tscmhi	0.13	DKB28	IL2 NA	total
Tn	Tscmhi	0.56	DKB29	IL2 NA	total
Tn	Tscmhi	0	DKB30	IL2 NA	total
Tn	Tscmhi	0.65	DKB07	IL15 NA	total
Tn	Tscmhi	9.96	DKB16	IL15 NA	total
Tn	Tscmhi	13.5	DKB18	IL15 NA	total
Tn	Tscmhi	10.7	DKB30	IL15 NA	total
Tn	Tscmhi	8.7	DKB31	IL15 NA	total
Tn	Tscmhi	16.5	DKB32	IL15 NA	total
Tn	Tscmhi	13.7	DKB33	IL15 NA	total
CD95int	Tscmhi	3.43	DKB02	TCR IL715	total
Tcm	Tscmhi	0.087	DKB02	TCR IL715	total
CD95int	Tscmhi	1.63	DKB23	TCR IL715	total
Tcm	Tscmhi	0.098	DKB23	TCR IL715	total
CD95hi	Tscmhi	0.51	DKB07	TCR IL715	total
CD95int	Tscmhi	0.81	DKB07	TCR IL715	total
Tcm	Tscmhi	0.045	DKB07	TCR IL715	total
CD95int	Tscmhi	3.71	DKB16	TCR IL715	total
Tcm	Tscmhi	2.1	DKB16	TCR IL715	total
CD95hi	Tscmhi	0.97	DKB26	TCR IL715	total
CD95int	Tscmhi	0.63	DKB26	TCR IL715	total
Tcm	Tscmhi	0.1	DKB26	TCR IL715	total
CD95hi	Tscmhi	1.06	DKB27	TCR IL715	total
CD95int	Tscmhi	0.48	DKB27	TCR IL715	total
Tcm	Tscmhi	1.34	DKB27	TCR IL715	total
Tn	Tscmhi	7.12	DKB27	TCR IL715	total
Tn	Tscmhi	3.92	DKB11	TCR IL715	total
CD95int	Tscmhi	1.22	DKB20	TCR IL715	total
CD95int	Tscmhi	1.53	DKB20	TCR IL715	total
Tcm	Tscmhi	0.072	DKB20	TCR IL715	total
CD95hi	Tscmhi	0.36	DKB31	TCR IL715	total
CD95int	Tscmhi	1.3	DKB31	TCR IL715	total
Tn	Tscmhi	41.7	DKB20	TCR IL715	total
Tn	Tscmhi	9.51	DKB23	TCR IL715	total
Tn	Tscmhi	7.48	DKB28	TCR IL715	total
Tn	Tscmhi	2.89	DKB29	TCR IL715	total
Tn	Tscmhi	11.8	DKB32	TCR IL715	total
Tn	Tscmhi	44.6	DKB33	TCR IL715	total
CD95hi	Tscmhi	8.77	DKB23	IL15 NA	total
CD95int	Tscmhi	33.8	DKB23	IL15 NA	total
Tcm	Tscmhi	6.77	DKB23	IL15 NA	total
CD95hi	Tscmhi	50.8	DKB28	IL15 NA	total
CD95int	Tscmhi	61.7	DKB28	IL15 NA	total
Tcm	Tscmhi	8.7	DKB28	IL15 NA	total
CD95hi	Tscmhi	23.8	DKB29	IL15 NA	total
CD95int	Tscmhi	33.3	DKB29	IL15 NA	total
Tcm	Tscmhi	1.84	DKB29	IL15 NA	total
CD95hi	Tscmhi	2.28	DKB07	IL15 NA	total
CD95int	Tscmhi	12.4	DKB07	IL15 NA	total
Tcm	Tscmhi	5.63	DKB07	IL15 NA	total
CD95hi	Tscmhi	7.78	DKB16	IL15 NA	total
CD95int	Tscmhi	54.9	DKB16	IL15 NA	total
Tcm	Tscmhi	26	DKB16	IL15 NA	total
CD95hi	Tscmhi	21.6	DKB18	IL15 NA	total
CD95int	Tscmhi	47.7	DKB18	IL15 NA	total
Tcm	Tscmhi	6.1	DKB18	IL15 NA	total
CD95hi	Tscmhi	14.5	DKB30	IL15 NA	total
CD95int	Tscmhi	37.2	DKB30	IL15 NA	total
Tcm	Tscmhi	11.1	DKB30	IL15 NA	total
CD95hi	Tscmhi	17.1	DKB31	IL15 NA	total
CD95int	Tscmhi	29.7	DKB31	IL15 NA	total
CD95hi	Tscmhi	14.3	DKB32	IL15 NA	total
CD95int	Tscmhi	22.8	DKB32	IL15 NA	total
Tcm	Tscmhi	10.9	DKB32	IL15 NA	total
CD95hi	Tscmhi	42.2	DKB33	IL15 NA	total
CD95int	Tscmhi	63.7	DKB33	IL15 NA	total
Tcm	Tscmhi	17.4	DKB33	IL15 NA	total
CD95hi	Tscmhi	10.1	DKB31	IL715 NA	total
CD95int	Tscmhi	32.9	DKB31	IL715 NA	total
Tn	Tscmhi	28.1	DKB31	IL715 NA	total
Tn	Tscmhi	59.5	DKB30	IL715 NA	total
Tn	Tscmhi	65.8	DKB32	IL715 NA	total
Tn	Tscmhi	69.7	DKB33	IL715 NA	total
CD95hi	Tscmint	3.38	DKB02	IL2 NA	total
CD95int	Tscmint	17.5	DKB02	IL2 NA	total
Tcm	Tscmint	1.3	DKB02	IL2 NA	total
Tn	Tscmint	0.32	DKB02	IL2 NA	total
CD95hi	Tscmint	8.29	DKB23	IL2 NA	total
CD95int	Tscmint	10	DKB23	IL2 NA	total
Tcm	Tscmint	1.76	DKB23	IL2 NA	total
Tn	Tscmint	0.41	DKB23	IL2 NA	total
CD95int	Tscmint	21.2	DKB07	IL2 NA	total
Tcm	Tscmint	1.37	DKB07	IL2 NA	total
Tn	Tscmint	0.031	DKB07	IL2 NA	total
CD95hi	Tscmint	11.1	DKB16	IL2 NA	total
CD95int	Tscmint	13.8	DKB16	IL2 NA	total
Tcm	Tscmint	1.37	DKB16	IL2 NA	total
[truncated: 1,247 more rows]

## Sheet: Fig2E -cytok
Sorted_Sample	TNF+	IFNG+	IL2+	TNF+IFNG+	TNF+IFNG+IL2+
DKB14_CD95hi_stim	20.8	12.39	5.76	8.9	2.97
DKB14_CD95int_stim	6.86	4.08	1.13	2	0.43
DKB14_Tcm_stim	17.18	7.53	3.96	6.98	2.65
DKB14_Tem_stim	34.4	17.52	1.54	16.1	1.01
DKB14_Tem_unstim	0.13	0.89	0.5	0.13	0.095
DKB14_Tn_unstim	0.015	0.16	0.053	0	0
DKB16_CD95hi_stim	6.22	2.36	1.42	1.47	0.44
DKB16_CD95int_stim	1.99	0.57	0.34	0.26	0.085
DKB16_Tcm_stim	1.13	0.35	1.04	0.17	0.046
DKB16_Tem_stim	4.34	1.06	0.74	0.8	0.057
DKB16_Tem_unstim	0.024	0.34	1.08	0	0
DKB16_Tn_unstim	0.04549	0.14649	0.097	0.00649	0
DKB02_CD95hi_stim	9.82	5.84	2.11	2.36	0.75
DKB02_CD95int_stim	6.73	8.07	1.24	2.07	0.31
DKB02_Tcm_stim	5.17	2.07	1.61	1.17	0.48
DKB02_Tem_stim	16.42	6.05	4.23	4.32	0.82
DKB02_Tem_unstim	0.059	0.704	1.09	0.044	0.015
DKB02_Tn_stim	0.233	0.793	0.029	0.043	0.014
DKB02_Tn_unstim	0.05	0.83	0.013	0.05	0.013
DKB04_CD95hi_stim	24.45	11.71	6.13	8.85	2.46
DKB04_CD95int_stim	11.43	6.12	2.18	4.2	0.86
DKB04_Tcm_stim	3.01	0.97	0.74	0.59	0.18
DKB04_Tem_stim	13.84	8.42	0.89	7.64	0.13
DKB04_Tem_unstim	0.075	0.403	0.33	0.043	0
DKB04_Tn_unstim	0.134	0.251	0	0.061	0
DKB35_CD95hi_stim	7.85	3.72	0.66	2.26	0.27
DKB35_CD95int_stim	7.17	3.92	0.6	1.96	0.38
DKB35_Tcm_stim	4.71	0.87	0.51	0.52	0.044
DKB35_Tem_stim	33.6	13.48	0.9	12.9	0.35
DKB35_Tem_unstim	0.078	0.259	0.026	0.039	0
DKB35_Tn_unstim	0.042	0.131	0.021	0.021	0.011

## Sheet: Fig2E -cytotx
Sorted_Sample	CD107a+	Perf+	GzmB+
DKB07_CD95hi_stim	6.03	3.08	0.16
DKB07_CD95int_stim	12.4	0.565	0.105
DKB07_Tcm_stim	3.94	2.209	0.179
DKB07_Tem_stim	4.17	9.72	13.1
DKB07_Tem_unstim	0.038	45.7	13
DKB07_Tn_unstim	0.065	0.22	0.11
DKB18_CD95hi_stim	7.71	3.47	2.01
DKB18_CD95int_stim	9.93	2.467	0.217
DKB18_Tcm_stim	2.13	4.39	1.06
DKB18_Tem_stim	2.95	23.88	59.9
DKB18_Tem_unstim	0	23.27	53.9
DKB18_Tn_unstim	0	0.025	0
DKB16_CD95hi_stim	2.96	6.98	1.59
DKB16_CD95int_stim	1.94	2.99	0.89
DKB16_Tcm_stim	1.82	3.775	0.09
DKB16_Tem_stim	8.15	43.9	17.25
DKB16_Tem_unstim	0.25	38.2	16.08
DKB16_Tn_stim	0.67	1.2	0.016
DKB16_Tn_unstim	0.29	0.72	0.047
DKB34_CD95hi_stim	11.5	6.5	1.95
DKB34_CD95int_stim	7.73	4.02	2.16
DKB34_Tcm_stim	3.72	3.07	0.51
DKB34_Tem_stim	8.4	74.9	70.66
DKB34_Tem_unstim	0.32	72.1	68.64
DKB34_Tn_stim	0.012	0.57	0.085
DKB34_Tn_unstim	0.6	0.631	0.077
DKB36_CD95hi_stim	15.8	0.855	0.575
DKB36_CD95int_stim	12.2	0.213	0.373
DKB36_Tcm_stim	3.13	0.23	0.19
DKB36_Tem_stim	5.99	7.56	15.49
DKB36_Tem_unstim	0.27	13.41	11.29
DKB36_Tn_unstim	0.032	0.085	0.021

## Sheet: Fig4AB
Tscm hi	Tscm int	type
27.3	70.6	PBMC
23.9	71	PBMC
15.3	81.2	PBMC
10.9	85.6	PBMC
22.8	73	PBMC
26.6	68.3	PBMC
17.1	78.6	PBMC
27.1	66.9	PBMC
21.8	73.2	PBMC
23.7	71.8	PBMC
32.7	61.4	PBMC
40	60	LNC
0	100	LNC
16	82	LNC
0	95.7	LNC
0	100	LNC
14.9	81.5	LNC
8.33	91.7	LNC
19.1	80.9	LNC
0	100	LNC
28.6	71.4	LNC
28.6	71.4	LNC
7.69	76.9	LNC

## Sheet: Fig5A
Pop	Trec	Don
Tn	0.0396191	D9
Tn	0.026884	D10
Tn	0.012169	D11
Tn	0.016497	D12
Tn	0.020377	LD1
Tn	0.040198	LD2
Tn	0.003492	LD3
Tcm	0.00218047	D9
Tcm	0.001384	D10
Tcm	0.000308	D12
Tcm	0.00366	LD1
Tcm	0.000842	LD2
Tem	0.00085483	D9
Tem	0.000178	D10
Tem	0.000397	D12
Tem	0.001745	LD1
Tem	0.001334	LD2
Tem	0	LD3
Temra	0.00457798	D9
Temra	0.000362	D10
Temra	0.001231	D12
Temra	0.010286	LD1
Temra	0.009429	LD2
Temra	0.000799	LD3
CD95hi	0.00062747	D9
CD95hi	0.001253	D10
CD95hi	0.000591	D11
CD95hi	0.000494	D12
CD95hi	0.00151	LD1
CD95hi	0.0022	LD2
CD95hi	0.000349	LD3
CD95int	0.00404844	D9
CD95int	0.004922	D10
CD95int	0.001319	D11
CD95int	0.002651	D12
CD95int	0.005886	LD1
CD95int	0.00276	LD2
CD95int	0.000418	LD3

## Sheet: Fig5B
Age	CD95hi	CD95int
27	32.4	64.5
29	44.1	52.8
36	61.5	35.5
61	63.1	33
42	53.1	43
41	64	31.3
28	43.4	49.7
31	47.5	46.5
42	49.3	45.3
65	59.9	35.4
58	66.5	29.5
23	40.7	53.7
23	39.2	55.9
27	38.5	56.1
25	48.4	46.2
	58.4	36.4
28	45.9	49.9
38	52.6	43.9
49	72.8	21.8
58	63	32.4
23	44.7	49.9
50	52.1	42.9

## Sheet: Fig6B
id	Population	Timepoint	ThAPE	time	F
DW19	Background_hi_int_naiv	preD18 Dil	-0.0081	0	-8.10406e-05
DW19	Background_hi_int_naiv	preD18 Dil	0.1099	0	0.0010988
DW19	Background_hi_int_naiv	preD18 Dil	-0.06	0	-0.00059997
DW19	Background_hi_int_naiv	preD18 Dil	-0.0099	0	-9.92793e-05
DW19	Background_hi_int_naiv	preD18 Dil	0.0098	0	9.82717e-05
DW19	Background_hi_int_naiv	preD18 Dil	-0.0662	0	-0.000661925
DW19	Background_hi_int_naiv	preD18	0.0959	0	0.000958887
DW19	Background_hi_int_naiv	preD18	0.0516	0	0.00051553
DW19	Background_hi_int_naiv	preD18	-0.037	0	-0.000369833
DW19	Background_hi_int_naiv	preD18	-0.0514	0	-0.000514355
DW19	Background_hi_int_naiv	preD18	-0.0777	0	-0.000777229
DW19	Background_hi_int_naiv	preD18	0.0428	0	0.000427994
DW19	CD95hi	D7	0.8414	7	0.00841421
DW19	CD95hi	D7	0.7345	7	0.00734488
DW19	CD95hi	D7	0.8461	7	0.008461
DW19	CD95hi	D7	0.7399	7	0.00739856
DW19	CD95hi	D7	0.5921	7	0.00592082
DW19	CD95hi	D7	0.7308	7	0.00730753
DW19	CD95hi	D21	2.129	21	0.0212896
DW19	CD95hi	D21	2.1878	21	0.0218781
DW19	CD95hi	D21	2.0606	21	0.0206058
DW19	CD95hi	D21	2.3098	21	0.0230982
DW19	CD95hi	D21	2.2863	21	0.0228631
DW19	CD95hi	D21	1.8992	21	0.0189918
DW19	CD95hi	D35	2.8805	35	0.0288054
DW19	CD95hi	D35	2.8629	35	0.0286286
DW19	CD95hi	D35	2.9882	35	0.029882
DW19	CD95hi	D35	2.9223	35	0.0292228
DW19	CD95hi	D35	2.7856	35	0.027856
DW19	CD95hi	D35	2.8771	35	0.0287715
DW19	CD95hi	D49	2.9397	49	0.0293971
DW19	CD95hi	D49	3.0138	49	0.030138
DW19	CD95hi	D49	3.0321	49	0.0303208
DW19	CD95hi	D49	3.0509	49	0.0305085
DW19	CD95hi	D49	2.947	49	0.0294703
DW19	CD95hi	D49	3.0102	49	0.0301021
DW19	CD95hi	D59	2.3271	59	0.0232709
DW19	CD95hi	D59	2.3026	59	0.0230264
DW19	CD95hi	D59	2.4157	59	0.0241569
DW19	CD95hi	D59	2.2977	59	0.0229771
DW19	CD95hi	D59	2.2085	59	0.022085
DW19	CD95hi	D59	2.256	59	0.0225602
DW19	CD95hi	D70	2.0594	70	0.0205941
DW19	CD95hi	D70	2.2013	70	0.022013
DW19	CD95hi	D70	2.0795	70	0.0207953
DW19	CD95hi	D70	1.8738	70	0.0187382
DW19	CD95hi	D70	2.1732	70	0.0217317
DW19	CD95hi	D70	2.1055	70	0.0210554
DW19	CD95hi	D89	1.7747	89	0.0177469
DW19	CD95hi	D89	1.6574	89	0.0165739
DW19	CD95hi	D89	1.7182	89	0.017182
DW19	CD95hi	D89	1.6923	89	0.0169235
DW19	CD95hi	D89	1.7564	89	0.0175645
DW19	CD95hi	D89	1.6961	89	0.0169613
DW19	CD95hi	D103	1.4435	103	0.0144349
DW19	CD95hi	D103	1.4758	103	0.0147575
DW19	CD95hi	D103	1.394	103	0.0139397
DW19	CD95hi	D103	1.4487	103	0.0144866
DW19	CD95hi	D103	1.3328	103	0.0133284
DW19	CD95hi	D103	1.3972	103	0.0139716
DW19	CD95int	D7	0.0793	7	0.000793292
DW19	CD95int	D7	0.0782	7	0.000781886
DW19	CD95int	D7	0.0594	7	0.000593619
DW19	CD95int	D7	0.055	7	0.000549717
DW19	CD95int	D7	0.072	7	0.000720259
DW19	CD95int	D7	0.1973	7	0.00197279
DW19	CD95int	D21	0.2559	21	0.00255881
DW19	CD95int	D21	0.3412	21	0.00341192
DW19	CD95int	D21	0.4315	21	0.00431494
DW19	CD95int	D21	0.3186	21	0.00318645
DW19	CD95int	D21	0.4021	21	0.00402114
DW19	CD95int	D21	0.3668	21	0.00366843
DW19	CD95int	D35	0.7155	35	0.00715466
DW19	CD95int	D35	0.7817	35	0.00781706
DW19	CD95int	D35	0.8264	35	0.00826423
DW19	CD95int	D35	0.5645	35	0.005645
DW19	CD95int	D35	0.7803	35	0.00780306
DW19	CD95int	D35	0.7425	35	0.00742466
DW19	CD95int	D49	1.0684	49	0.0106843
DW19	CD95int	D49	0.953	49	0.00952953
DW19	CD95int	D49	0.9768	49	0.00976825
DW19	CD95int	D49	1.0263	49	0.0102628
DW19	CD95int	D49	0.9243	49	0.0092427
DW19	CD95int	D49	0.9922	49	0.00992233
DW19	CD95int	D59	0.9273	59	0.00927336
DW19	CD95int	D59	1.0128	59	0.0101283
DW19	CD95int	D59	1.0476	59	0.0104758
DW19	CD95int	D59	0.9805	59	0.0098049
DW19	CD95int	D59	1.0018	59	0.0100185
DW19	CD95int	D59	0.9698	59	0.00969755
DW19	CD95int	D70	0.6023	70	0.00602276
DW19	CD95int	D70	1.0024	70	0.0100237
DW19	CD95int	D70	0.9673	70	0.00967285
DW19	CD95int	D70	1.0876	70	0.0108765
DW19	CD95int	D70	1.07	70	0.0107
DW19	CD95int	D70	0.8055	70	0.00805511
DW19	CD95int	D89	0.8557	89	0.00855652
DW19	CD95int	D89	0.8464	89	0.00846428
DW19	CD95int	D89	0.8176	89	0.00817595
DW19	CD95int	D89	0.9125	89	0.00912529
DW19	CD95int	D89	0.8046	89	0.00804588
DW19	CD95int	D89	0.8405	89	0.00840535
DW19	CD95int	D103	0.6506	103	0.00650637
DW19	CD95int	D103	0.7457	103	0.00745706
DW19	CD95int	D103	0.6375	103	0.00637525
DW19	CD95int	D103	0.5939	103	0.00593912
DW19	CD95int	D103	0.6378	103	0.0063778
DW19	CD95int	D103	0.7036	103	0.00703604
DW19	naive	D7	0.0141	7	0.000141363
DW19	naive	D7	0.0312	7	0.000311889
DW19	naive	D7	-0.003	7	-2.98055e-05
DW19	naive	D7	-0.0073	7	-7.34371e-05
DW19	naive	D21	0.0324	21	0.000323563
DW19	naive	D21	0.0539	21	0.000539061
DW19	naive	D21	-0.0012	21	-1.22324e-05
DW19	naive	D21	-0.0141	21	-0.000140818
DW19	naive	D35	0.0771	35	0.000771433
DW19	naive	D35	0.0723	35	0.000722869
DW19	naive	D35	0.0949	35	0.000948647
DW19	naive	D35	0.0779	35	0.000778524
DW19	naive	D49	0.0318	49	0.000318171
DW19	naive	D49	0.0866	49	0.000865979
DW19	naive	D49	0.0945	49	0.000945094
DW19	naive	D49	0.1727	49	0.00172686
DW19	naive	D59	0.0802	59	0.000802418
DW19	naive	D59	0.1708	59	0.0017078
DW19	naive	D59	0.1391	59	0.00139131
DW19	naive	D59	0.1025	59	0.0010251
DW19	naive	D70	0.1669	70	0.00166899
DW19	naive	D70	0.1429	70	0.00142948
DW19	naive	D70	0.16	70	0.00160036
DW19	naive	D70	0.1455	70	0.00145549
DW19	naive	D89	0.1892	89	0.001892
DW19	naive	D89	0.1556	89	0.00155613
DW19	naive	D89	0.3098	89	0.00309758
DW19	naive	D89	0.2447	89	0.00244651
DW19	naive	D103	0.2635	103	0.00263475
DW19	naive	D103	0.2786	103	0.00278638
DW19	naive	D103	0.2579	103	0.00257882
DW19	naive	D103	0.2679	103	0.0026795
DW20	Background_hi_int_naiv	preD7	0.0917	0	0.000916514
DW20	Background_hi_int_naiv	preD7	-0.0323	0	-0.000323124
DW20	Background_hi_int_naiv	preD7	-0.0734	0	-0.000734024
DW20	Background_hi_int_naiv	preD7	0.0209	0	0.000209022
DW20	Background_hi_int_naiv	preD7	0.0054	0	5.37369e-05
DW20	Background_hi_int_naiv	preD7	-0.0124	0	-0.000123564
DW20	CD95hi	D14	0.1273	14	0.00127295
DW20	CD95hi	D14	0.263	14	0.00263011
DW20	CD95hi	D14	0.2693	14	0.00269298
DW20	CD95hi	D14	0.2316	14	0.00231626
DW20	CD95hi	D28	0.7703	28	0.00770343
DW20	CD95hi	D28	0.7309	28	0.00730908
DW20	CD95hi	D28	0.7885	28	0.00788451
DW20	CD95hi	D28	0.7377	28	0.00737718
DW20	CD95hi	D28	0.7714	28	0.00771413
DW20	CD95hi	D28	0.8504	28	0.00850362
DW20	CD95hi	D49	1.1072	49	0.0110716
DW20	CD95hi	D49	1.105	49	0.0110504
DW20	CD95hi	D49	1.1957	49	0.0119573
DW20	CD95hi	D49	1.1153	49	0.0111531
DW20	CD95hi	D49	1.1447	49	0.0114471
DW20	CD95hi	D49	1.1886	49	0.0118865
DW20	CD95hi	D56	1.2524	56	0.0125241
DW20	CD95hi	D56	1.1705	56	0.0117055
DW20	CD95hi	D56	1.2398	56	0.0123982
DW20	CD95hi	D56	1.2318	56	0.0123178
DW20	CD95hi	D56	1.1986	56	0.0119864
DW20	CD95hi	D56	1.2134	56	0.0121341
DW20	CD95hi	D82	1.3002	82	0.0130017
DW20	CD95hi	D82	1.1942	82	0.0119419
DW20	CD95hi	D82	1.2261	82	0.012261
DW20	CD95hi	D82	1.3216	82	0.0132157
DW20	CD95hi	D82	1.2311	82	0.0123113
DW20	CD95hi	D82	1.2388	82	0.0123877
DW20	CD95hi	D98	0.9174	98	0.00917393
DW20	CD95hi	D98	0.949	98	0.00949013
DW20	CD95hi	D98	0.9428	98	0.00942784
DW20	CD95hi	D98	0.8559	98	0.00855854
DW20	CD95hi	D119	0.9197	119	0.00919731
DW20	CD95hi	D119	0.9455	119	0.00945546
DW20	CD95hi	D119	0.8848	119	0.00884784
DW20	CD95hi	D119	0.9009	119	0.0090089
DW20	CD95hi	D119	0.9471	119	0.00947065
DW20	CD95hi	D119	0.9413	119	0.00941313
DW20	CD95hi	D137	0.9438	137	0.00943793
DW20	CD95hi	D137	0.9126	137	0.00912603
DW20	CD95hi	D137	0.98	137	0.00979983
DW20	CD95hi	D137	0.8731	137	0.00873085
DW20	CD95int	D14	0.0971	14	0.000970968
DW20	CD95int	D14	0.0173	14	0.000173144
DW20	CD95int	D14	0.1289	14	0.00128906
DW20	CD95int	D14	0.1352	14	0.00135215
DW20	CD95int	D28	0.1287	28	0.00128744
DW20	CD95int	D28	0.1774	28	0.00177392
DW20	CD95int	D28	0.2346	28	0.00234613
DW20	CD95int	D28	0.149	28	0.00148966
DW20	CD95int	D28	0.2309	28	0.00230949
DW20	CD95int	D28	0.1882	28	0.00188201
DW20	CD95int	D49	0.4319	49	0.00431908
DW20	CD95int	D49	0.5073	49	0.00507306
DW20	CD95int	D49	0.4746	49	0.00474595
DW20	CD95int	D49	0.43	49	0.00430043
DW20	CD95int	D49	0.4792	49	0.00479161
DW20	CD95int	D49	0.4257	49	0.00425727
DW20	CD95int	D56	0.4165	56	0.00416472
DW20	CD95int	D56	0.3878	56	0.00387766
DW20	CD95int	D56	0.435	56	0.0043497
DW20	CD95int	D56	0.324	56	0.00323951
DW20	CD95int	D56	0.4867	56	0.00486666
DW20	CD95int	D56	0.4546	56	0.00454635
DW20	CD95int	D82	0.5965	82	0.00596471
DW20	CD95int	D82	0.6074	82	0.00607415
DW20	CD95int	D82	0.6206	82	0.00620554
DW20	CD95int	D82	0.6077	82	0.00607727
DW20	CD95int	D98	0.2472	98	0.00247187
DW20	CD95int	D98	0.328	98	0.0032796
DW20	CD95int	D98	0.2866	98	0.00286622
DW20	CD95int	D98	0.3938	98	0.00393834
DW20	CD95int	D119	0.48	119	0.00480041
DW20	CD95int	D119	0.4144	119	0.00414362
DW20	CD95int	D119	0.3831	119	0.00383081
DW20	CD95int	D119	0.3579	119	0.00357948
DW20	CD95int	D137	0.419	137	0.00419023
DW20	CD95int	D137	0.4508	137	0.00450833
DW20	CD95int	D137	0.4672	137	0.0046723
DW20	CD95int	D137	0.3706	137	0.00370556
DW20	naive	D14	0.0207	14	0.000207011
DW20	naive	D14	0.0736	14	0.000736436
DW20	naive	D14	0.0389	14	0.000389045
DW20	naive	D14	-0.0086	14	-8.63733e-05
DW20	naive	D28	-0.0157	28	-0.000157465
DW20	naive	D28	0.0837	28	0.000837329
DW20	naive	D28	0.0844	28	0.000844129
DW20	naive	D28	-0.0183	28	-0.000183309
DW20	naive	D49	0.0178	49	0.000177955
DW20	naive	D49	0.1239	49	0.00123919
DW20	naive	D49	-0.022	49	-0.00021951
DW20	naive	D49	0.0748	49	0.000747991
DW20	naive	D56	0.1433	56	0.00143345
DW20	naive	D56	0.08	56	0.000800138
DW20	naive	D56	-0.0146	56	-0.000145949
DW20	naive	D56	0.071	56	0.000709769
DW20	naive	D82	0.0652	82	0.0006521
DW20	naive	D82	0.1573	82	0.00157285
DW20	naive	D82	0.1499	82	0.00149858
DW20	naive	D82	0.1171	82	0.0011709
DW20	naive	D98	0.12	98	0.00119956
DW20	naive	D98	0.1787	98	0.00178725
DW20	naive	D98	0.1851	98	0.00185089
DW20	naive	D98	0.2815	98	0.00281506
DW20	naive	D119	0.2296	119	0.0022963
DW20	naive	D119	0.24	119	0.00240024
DW20	naive	D119	0.2966	119	0.00296587
DW20	naive	D119	0.2833	119	0.00283311
DW20	naive	D137	0.3082	137	0.00308153
DW20	naive	D137	0.2571	137	0.00257091
DW20	naive	D137	0.3497	137	0.00349662
DW20	naive	D137	0.2705	137	0.00270468
DW25	Background_hi_int_naiv	preD1	0.0875	0	0.000875018
DW25	Background_hi_int_naiv	preD1	0.0054	0	5.44912e-05
DW25	Background_hi_int_naiv	preD1	0.1513	0	0.00151266
DW25	Background_hi_int_naiv	preD1	0.033	0	0.000329628
DW25	Background_hi_int_naiv	preD1	0.0894	0	0.000893627
DW25	Background_hi_int_naiv	preD1	-0.0117	0	-0.000116995
DW25	Background_hi_int_naiv	preD1	-0.0588	0	-0.000588301
DW25	Background_hi_int_naiv	preD1	0.0433	0	0.000432819
DW25	Background_hi_int_naiv	preD1	-0.06	0	-0.000600243
DW25	Background_hi_int_naiv	preD1	-0.1234	0	-0.00123414
DW25	Background_hi_int_naiv	preD1	0.0043	0	4.3163e-05
DW25	Background_hi_int_naiv	preD1	-0.0028	0	-2.79386e-05
DW25	Background_hi_int_naiv	preD1	-0.1323	0	-0.00132282
DW25	Background_hi_int_naiv	preD1	-0.0259	0	-0.000258712
DW25	CD95hi	D14	0.2036	14	0.00203562
DW25	CD95hi	D14	0.1236	14	0.00123595
DW25	CD95hi	D14	0.2115	14	0.00211466
DW25	CD95hi	D14	0.128	14	0.00127953
DW25	CD95hi	D14	0.2151	14	0.00215065
DW25	CD95hi	D14	0.1816	14	0.00181589
DW25	CD95hi	D28	0.3943	28	0.00394306
DW25	CD95hi	D28	0.323	28	0.0032299
DW25	CD95hi	D28	0.3185	28	0.0031849
DW25	CD95hi	D28	0.3282	28	0.00328199
DW25	CD95hi	D28	0.2988	28	0.00298754
DW25	CD95hi	D28	0.3393	28	0.00339297
DW25	CD95hi	D49	0.4766	49	0.00476599
DW25	CD95hi	D49	0.4401	49	0.00440107
DW25	CD95hi	D49	0.329	49	0.00329041
DW25	CD95hi	D49	0.4883	49	0.00488293
DW25	CD95hi	D49	0.4216	49	0.00421628
DW25	CD95hi	D49	0.3665	49	0.00366473
DW25	CD95hi	D56	0.4517	56	0.00451689
DW25	CD95hi	D56	0.4714	56	0.00471415
DW25	CD95hi	D56	0.4918	56	0.00491814
DW25	CD95hi	D56	0.5437	56	0.00543742
DW25	CD95hi	D56	0.5455	56	0.00545516
DW25	CD95hi	D56	0.4706	56	0.00470586
DW25	CD95hi	D78	0.4192	78	0.0041917
DW25	CD95hi	D78	0.2271	78	0.00227065
DW25	CD95hi	D78	0.4827	78	0.00482696
DW25	CD95hi	D78	0.3245	78	0.00324469
DW25	CD95hi	D78	0.4464	78	0.00446429
DW25	CD95hi	D78	0.3424	78	0.00342444
DW25	CD95hi	D105	0.334	105	0.00334018
DW25	CD95hi	D105	0.4792	105	0.00479203
DW25	CD95hi	D105	0.4225	105	0.00422497
DW25	CD95hi	D105	0.3697	105	0.00369686
DW25	CD95hi	D105	0.3998	105	0.00399808
DW25	CD95hi	D105	0.4146	105	0.0041459
DW25	CD95hi	D119	0.4058	119	0.00405778
DW25	CD95hi	D119	0.3211	119	0.00321128
DW25	CD95hi	D119	0.3547	119	0.00354676
DW25	CD95hi	D119	0.2418	119	0.00241756
DW25	CD95hi	D119	0.3783	119	0.00378288
DW25	CD95hi	D119	0.326	119	0.00326046
DW25	CD95int	D14	0.0027	14	2.71031e-05
DW25	CD95int	D14	-0.0737	14	-0.000736878
DW25	CD95int	D14	-0.0146	14	-0.000146191
DW25	CD95int	D14	0.0162	14	0.000161712
DW25	CD95int	D14	-0.017	14	-0.000169757
DW25	CD95int	D14	0.1303	14	0.00130316
DW25	CD95int	D28	0.4354	28	0.00435377
DW25	CD95int	D28	0.419	28	0.00418989
DW25	CD95int	D28	0.2021	28	0.00202137
DW25	CD95int	D28	0.0472	28	0.000471934
DW25	CD95int	D28	0.0138	28	0.000137685
DW25	CD95int	D28	0.0805	28	0.000804517
DW25	CD95int	D49	0.2516	49	0.00251598
DW25	CD95int	D49	0.2938	49	0.0029381
DW25	CD95int	D49	0.2898	49	0.00289819
DW25	CD95int	D49	0.354	49	0.00353991
DW25	CD95int	D49	0.2414	49	0.00241383
DW25	CD95int	D49	0.1798	49	0.00179822
DW25	CD95int	D56	0.4055	56	0.00405477
DW25	CD95int	D56	0.282	56	0.00282045
DW25	CD95int	D56	0.3512	56	0.00351203
DW25	CD95int	D56	0.4098	56	0.00409771
DW25	CD95int	D56	0.3871	56	0.00387055
DW25	CD95int	D56	0.2784	56	0.00278412
DW25	CD95int	D78	0.2931	78	0.0029312
DW25	CD95int	D78	0.3006	78	0.00300634
DW25	CD95int	D78	0.2781	78	0.00278094
DW25	CD95int	D78	0.2949	78	0.00294916
DW25	CD95int	D78	0.2985	78	0.00298491
DW25	CD95int	D105	0.1728	105	0.00172803
DW25	CD95int	D105	0.2059	105	0.00205869
DW25	CD95int	D105	0.3428	105	0.00342757
DW25	CD95int	D105	0.1901	105	0.0019012
DW25	CD95int	D105	0.1705	105	0.0017051
DW25	CD95int	D105	0.235	105	0.00235034
DW25	CD95int	D119	0.3084	119	0.00308364
DW25	CD95int	D119	0.3324	119	0.00332416
DW25	CD95int	D119	0.3155	119	0.00315545
DW25	CD95int	D119	0.2579	119	0.0025792
DW25	CD95int	D119	0.199	119	0.00198981
DW25	CD95int	D139	0.0701	139	0.00070128
DW25	CD95int	D139	0.3016	139	0.00301567
DW25	CD95int	D139	0.0561	139	0.000560518
DW25	CD95int	D139	0.2196	139	0.00219618
DW25	CD95int	D139	0.3744	139	0.00374357
DW25	CD95int	D139	0.3467	139	0.00346734
DW25	naive	D14	0.0356	14	0.000355907
DW25	naive	D14	0.0213	14	0.000213338
DW25	naive	D14	0.1654	14	0.00165418
DW25	naive	D14	0.0501	14	0.00050142
DW25	naive	D28	-0.0187	28	-0.000187483
DW25	naive	D28	0.0218	28	0.000217732
DW25	naive	D28	0.1202	28	0.00120202
DW25	naive	D28	0.0274	28	0.000274439
DW25	naive	D49	0.126	49	0.00125979
DW25	naive	D49	0.1029	49	0.00102886
DW25	naive	D49	0.0973	49	0.000973041
DW25	naive	D49	0.0617	49	0.000616698
DW25	naive	D59	0.033	59	0.000329917
DW25	naive	D59	0.0389	59	0.000389214
DW25	naive	D59	0.1117	59	0.00111675
DW25	naive	D59	0.0569	59	0.000568775
DW25	naive	D78	0.1613	78	0.00161294
DW25	naive	D78	0.0875	78	0.000875194
DW25	naive	D78	0.0525	78	0.000525416
DW25	naive	D78	0.1323	78	0.00132257
DW25	naive	D105	0.1359	105	0.0013593
DW25	naive	D105	0.1541	105	0.00154098
DW25	naive	D105	0.3143	105	0.00314336
DW25	naive	D105	0.2413	105	0.0024128
DW25	naive	D119	0.283	119	0.00282972
DW25	naive	D119	0.2584	119	0.00258389
DW25	naive	D119	0.2454	119	0.00245381
DW25	naive	D119	0.2925	119	0.0029252
DW25	naive	D139	0.2154	139	0.00215405
DW25	naive	D139	0.2632	139	0.00263232
DW25	naive	D139	0.3564	139	0.00356353
DW25	naive	D139	0.1266	139	0.00126617

## Sheet: Fig8A
id	Population	Timepoint	ThAPE	time	F
DW19	Background_hi_int_naiv	preD18 Dil	-0.0081	0	-8.10406e-05
DW19	Background_hi_int_naiv	preD18 Dil	0.1099	0	0.0010988
DW19	Background_hi_int_naiv	preD18 Dil	-0.06	0	-0.00059997
DW19	Background_hi_int_naiv	preD18 Dil	-0.0099	0	-9.92793e-05
DW19	Background_hi_int_naiv	preD18 Dil	0.0098	0	9.82717e-05
DW19	Background_hi_int_naiv	preD18 Dil	-0.0662	0	-0.000661925
DW19	Background_hi_int_naiv	preD18	0.0959	0	0.000958887
DW19	Background_hi_int_naiv	preD18	0.0516	0	0.00051553
DW19	Background_hi_int_naiv	preD18	-0.037	0	-0.000369833
DW19	Background_hi_int_naiv	preD18	-0.0514	0	-0.000514355
DW19	Background_hi_int_naiv	preD18	-0.0777	0	-0.000777229
DW19	Background_hi_int_naiv	preD18	0.0428	0	0.000427994
DW19	CD95hi	D7	0.8414	7	0.00841421
DW19	CD95hi	D7	0.7345	7	0.00734488
DW19	CD95hi	D7	0.8461	7	0.008461
DW19	CD95hi	D7	0.7399	7	0.00739856
DW19	CD95hi	D7	0.5921	7	0.00592082
DW19	CD95hi	D7	0.7308	7	0.00730753
DW19	CD95hi	D21	2.129	21	0.0212896
DW19	CD95hi	D21	2.1878	21	0.0218781
DW19	CD95hi	D21	2.0606	21	0.0206058
DW19	CD95hi	D21	2.3098	21	0.0230982
DW19	CD95hi	D21	2.2863	21	0.0228631
DW19	CD95hi	D21	1.8992	21	0.0189918
DW19	CD95hi	D35	2.8805	35	0.0288054
DW19	CD95hi	D35	2.8629	35	0.0286286
DW19	CD95hi	D35	2.9882	35	0.029882
DW19	CD95hi	D35	2.9223	35	0.0292228
DW19	CD95hi	D35	2.7856	35	0.027856
DW19	CD95hi	D35	2.8771	35	0.0287715
DW19	CD95hi	D49	2.9397	49	0.0293971
DW19	CD95hi	D49	3.0138	49	0.030138
DW19	CD95hi	D49	3.0321	49	0.0303208
DW19	CD95hi	D49	3.0509	49	0.0305085
DW19	CD95hi	D49	2.947	49	0.0294703
DW19	CD95hi	D49	3.0102	49	0.0301021
DW19	CD95hi	D59	2.3271	59	0.0232709
DW19	CD95hi	D59	2.3026	59	0.0230264
DW19	CD95hi	D59	2.4157	59	0.0241569
DW19	CD95hi	D59	2.2977	59	0.0229771
DW19	CD95hi	D59	2.2085	59	0.022085
DW19	CD95hi	D59	2.256	59	0.0225602
DW19	CD95hi	D70	2.0594	70	0.0205941
DW19	CD95hi	D70	2.2013	70	0.022013
DW19	CD95hi	D70	2.0795	70	0.0207953
DW19	CD95hi	D70	1.8738	70	0.0187382
DW19	CD95hi	D70	2.1732	70	0.0217317
DW19	CD95hi	D70	2.1055	70	0.0210554
DW19	CD95hi	D89	1.7747	89	0.0177469
DW19	CD95hi	D89	1.6574	89	0.0165739
DW19	CD95hi	D89	1.7182	89	0.017182
DW19	CD95hi	D89	1.6923	89	0.0169235
DW19	CD95hi	D89	1.7564	89	0.0175645
DW19	CD95hi	D89	1.6961	89	0.0169613
DW19	CD95hi	D103	1.4435	103	0.0144349
DW19	CD95hi	D103	1.4758	103	0.0147575
DW19	CD95hi	D103	1.394	103	0.0139397
DW19	CD95hi	D103	1.4487	103	0.0144866
DW19	CD95hi	D103	1.3328	103	0.0133284
DW19	CD95hi	D103	1.3972	103	0.0139716
DW19	CD95int	D7	0.0793	7	0.000793292
DW19	CD95int	D7	0.0782	7	0.000781886
DW19	CD95int	D7	0.0594	7	0.000593619
DW19	CD95int	D7	0.055	7	0.000549717
DW19	CD95int	D7	0.072	7	0.000720259
DW19	CD95int	D7	0.1973	7	0.00197279
DW19	CD95int	D21	0.2559	21	0.00255881
DW19	CD95int	D21	0.3412	21	0.00341192
DW19	CD95int	D21	0.4315	21	0.00431494
DW19	CD95int	D21	0.3186	21	0.00318645
DW19	CD95int	D21	0.4021	21	0.00402114
DW19	CD95int	D21	0.3668	21	0.00366843
DW19	CD95int	D35	0.7155	35	0.00715466
DW19	CD95int	D35	0.7817	35	0.00781706
DW19	CD95int	D35	0.8264	35	0.00826423
DW19	CD95int	D35	0.5645	35	0.005645
DW19	CD95int	D35	0.7803	35	0.00780306
DW19	CD95int	D35	0.7425	35	0.00742466
DW19	CD95int	D49	1.0684	49	0.0106843
DW19	CD95int	D49	0.953	49	0.00952953
DW19	CD95int	D49	0.9768	49	0.00976825
DW19	CD95int	D49	1.0263	49	0.0102628
DW19	CD95int	D49	0.9243	49	0.0092427
DW19	CD95int	D49	0.9922	49	0.00992233
DW19	CD95int	D59	0.9273	59	0.00927336
DW19	CD95int	D59	1.0128	59	0.0101283
DW19	CD95int	D59	1.0476	59	0.0104758
DW19	CD95int	D59	0.9805	59	0.0098049
DW19	CD95int	D59	1.0018	59	0.0100185
DW19	CD95int	D59	0.9698	59	0.00969755
DW19	CD95int	D70	0.6023	70	0.00602276
DW19	CD95int	D70	1.0024	70	0.0100237
DW19	CD95int	D70	0.9673	70	0.00967285
DW19	CD95int	D70	1.0876	70	0.0108765
DW19	CD95int	D70	1.07	70	0.0107
DW19	CD95int	D70	0.8055	70	0.00805511
DW19	CD95int	D89	0.8557	89	0.00855652
DW19	CD95int	D89	0.8464	89	0.00846428
DW19	CD95int	D89	0.8176	89	0.00817595
DW19	CD95int	D89	0.9125	89	0.00912529
DW19	CD95int	D89	0.8046	89	0.00804588
DW19	CD95int	D89	0.8405	89	0.00840535
DW19	CD95int	D103	0.6506	103	0.00650637
DW19	CD95int	D103	0.7457	103	0.00745706
DW19	CD95int	D103	0.6375	103	0.00637525
DW19	CD95int	D103	0.5939	103	0.00593912
DW19	CD95int	D103	0.6378	103	0.0063778
DW19	CD95int	D103	0.7036	103	0.00703604
DW19	naive	D7	0.0141	7	0.000141363
DW19	naive	D7	0.0312	7	0.000311889
DW19	naive	D7	-0.003	7	-2.98055e-05
DW19	naive	D7	-0.0073	7	-7.34371e-05
DW19	naive	D21	0.0324	21	0.000323563
DW19	naive	D21	0.0539	21	0.000539061
DW19	naive	D21	-0.0012	21	-1.22324e-05
DW19	naive	D21	-0.0141	21	-0.000140818
DW19	naive	D35	0.0771	35	0.000771433
DW19	naive	D35	0.0723	35	0.000722869
DW19	naive	D35	0.0949	35	0.000948647
DW19	naive	D35	0.0779	35	0.000778524
DW19	naive	D49	0.0318	49	0.000318171
DW19	naive	D49	0.0866	49	0.000865979
DW19	naive	D49	0.0945	49	0.000945094
DW19	naive	D49	0.1727	49	0.00172686
DW19	naive	D59	0.0802	59	0.000802418
DW19	naive	D59	0.1708	59	0.0017078
DW19	naive	D59	0.1391	59	0.00139131
DW19	naive	D59	0.1025	59	0.0010251
DW19	naive	D70	0.1669	70	0.00166899
DW19	naive	D70	0.1429	70	0.00142948
DW19	naive	D70	0.16	70	0.00160036
DW19	naive	D70	0.1455	70	0.00145549
DW19	naive	D89	0.1892	89	0.001892
DW19	naive	D89	0.1556	89	0.00155613
DW19	naive	D89	0.3098	89	0.00309758
DW19	naive	D89	0.2447	89	0.00244651
DW19	naive	D103	0.2635	103	0.00263475
DW19	naive	D103	0.2786	103	0.00278638
DW19	naive	D103	0.2579	103	0.00257882
DW19	naive	D103	0.2679	103	0.0026795
DW20	Background_hi_int_naiv	preD7	0.0917	0	0.000916514
DW20	Background_hi_int_naiv	preD7	-0.0323	0	-0.000323124
DW20	Background_hi_int_naiv	preD7	-0.0734	0	-0.000734024
DW20	Background_hi_int_naiv	preD7	0.0209	0	0.000209022
DW20	Background_hi_int_naiv	preD7	0.0054	0	5.37369e-05
DW20	Background_hi_int_naiv	preD7	-0.0124	0	-0.000123564
DW20	CD95hi	D14	0.1273	14	0.00127295
DW20	CD95hi	D14	0.263	14	0.00263011
DW20	CD95hi	D14	0.2693	14	0.00269298
DW20	CD95hi	D14	0.2316	14	0.00231626
DW20	CD95hi	D28	0.7703	28	0.00770343
DW20	CD95hi	D28	0.7309	28	0.00730908
DW20	CD95hi	D28	0.7885	28	0.00788451
DW20	CD95hi	D28	0.7377	28	0.00737718
DW20	CD95hi	D28	0.7714	28	0.00771413
DW20	CD95hi	D28	0.8504	28	0.00850362
DW20	CD95hi	D49	1.1072	49	0.0110716
DW20	CD95hi	D49	1.105	49	0.0110504
DW20	CD95hi	D49	1.1957	49	0.0119573
DW20	CD95hi	D49	1.1153	49	0.0111531
DW20	CD95hi	D49	1.1447	49	0.0114471
DW20	CD95hi	D49	1.1886	49	0.0118865
DW20	CD95hi	D56	1.2524	56	0.0125241
DW20	CD95hi	D56	1.1705	56	0.0117055
DW20	CD95hi	D56	1.2398	56	0.0123982
DW20	CD95hi	D56	1.2318	56	0.0123178
DW20	CD95hi	D56	1.1986	56	0.0119864
DW20	CD95hi	D56	1.2134	56	0.0121341
DW20	CD95hi	D82	1.3002	82	0.0130017
DW20	CD95hi	D82	1.1942	82	0.0119419
DW20	CD95hi	D82	1.2261	82	0.012261
DW20	CD95hi	D82	1.3216	82	0.0132157
DW20	CD95hi	D82	1.2311	82	0.0123113
DW20	CD95hi	D82	1.2388	82	0.0123877
DW20	CD95hi	D98	0.9174	98	0.00917393
DW20	CD95hi	D98	0.949	98	0.00949013
DW20	CD95hi	D98	0.9428	98	0.00942784
DW20	CD95hi	D98	0.8559	98	0.00855854
DW20	CD95hi	D119	0.9197	119	0.00919731
DW20	CD95hi	D119	0.9455	119	0.00945546
DW20	CD95hi	D119	0.8848	119	0.00884784
DW20	CD95hi	D119	0.9009	119	0.0090089
DW20	CD95hi	D119	0.9471	119	0.00947065
DW20	CD95hi	D119	0.9413	119	0.00941313
DW20	CD95hi	D137	0.9438	137	0.00943793
DW20	CD95hi	D137	0.9126	137	0.00912603
DW20	CD95hi	D137	0.98	137	0.00979983
DW20	CD95hi	D137	0.8731	137	0.00873085
DW20	CD95int	D14	0.0971	14	0.000970968
DW20	CD95int	D14	0.0173	14	0.000173144
DW20	CD95int	D14	0.1289	14	0.00128906
DW20	CD95int	D14	0.1352	14	0.00135215
DW20	CD95int	D28	0.1287	28	0.00128744
DW20	CD95int	D28	0.1774	28	0.00177392
DW20	CD95int	D28	0.2346	28	0.00234613
DW20	CD95int	D28	0.149	28	0.00148966
DW20	CD95int	D28	0.2309	28	0.00230949
DW20	CD95int	D28	0.1882	28	0.00188201
DW20	CD95int	D49	0.4319	49	0.00431908
DW20	CD95int	D49	0.5073	49	0.00507306
DW20	CD95int	D49	0.4746	49	0.00474595
DW20	CD95int	D49	0.43	49	0.00430043
DW20	CD95int	D49	0.4792	49	0.00479161
DW20	CD95int	D49	0.4257	49	0.00425727
DW20	CD95int	D56	0.4165	56	0.00416472
DW20	CD95int	D56	0.3878	56	0.00387766
DW20	CD95int	D56	0.435	56	0.0043497
DW20	CD95int	D56	0.324	56	0.00323951
DW20	CD95int	D56	0.4867	56	0.00486666
DW20	CD95int	D56	0.4546	56	0.00454635
DW20	CD95int	D82	0.5965	82	0.00596471
DW20	CD95int	D82	0.6074	82	0.00607415
DW20	CD95int	D82	0.6206	82	0.00620554
DW20	CD95int	D82	0.6077	82	0.00607727
DW20	CD95int	D98	0.2472	98	0.00247187
DW20	CD95int	D98	0.328	98	0.0032796
DW20	CD95int	D98	0.2866	98	0.00286622
DW20	CD95int	D98	0.3938	98	0.00393834
DW20	CD95int	D119	0.48	119	0.00480041
DW20	CD95int	D119	0.4144	119	0.00414362
DW20	CD95int	D119	0.3831	119	0.00383081
DW20	CD95int	D119	0.3579	119	0.00357948
DW20	CD95int	D137	0.419	137	0.00419023
DW20	CD95int	D137	0.4508	137	0.00450833
DW20	CD95int	D137	0.4672	137	0.0046723
DW20	CD95int	D137	0.3706	137	0.00370556
DW20	naive	D14	0.0207	14	0.000207011
DW20	naive	D14	0.0736	14	0.000736436
DW20	naive	D14	0.0389	14	0.000389045
DW20	naive	D14	-0.0086	14	-8.63733e-05
DW20	naive	D28	-0.0157	28	-0.000157465
DW20	naive	D28	0.0837	28	0.000837329
DW20	naive	D28	0.0844	28	0.000844129
DW20	naive	D28	-0.0183	28	-0.000183309
DW20	naive	D49	0.0178	49	0.000177955
DW20	naive	D49	0.1239	49	0.00123919
DW20	naive	D49	-0.022	49	-0.00021951
DW20	naive	D49	0.0748	49	0.000747991
DW20	naive	D56	0.1433	56	0.00143345
DW20	naive	D56	0.08	56	0.000800138
DW20	naive	D56	-0.0146	56	-0.000145949
DW20	naive	D56	0.071	56	0.000709769
DW20	naive	D82	0.0652	82	0.0006521
DW20	naive	D82	0.1573	82	0.00157285
DW20	naive	D82	0.1499	82	0.00149858
DW20	naive	D82	0.1171	82	0.0011709
DW20	naive	D98	0.12	98	0.00119956
DW20	naive	D98	0.1787	98	0.00178725
DW20	naive	D98	0.1851	98	0.00185089
DW20	naive	D98	0.2815	98	0.00281506
DW20	naive	D119	0.2296	119	0.0022963
DW20	naive	D119	0.24	119	0.00240024
DW20	naive	D119	0.2966	119	0.00296587
DW20	naive	D119	0.2833	119	0.00283311
DW20	naive	D137	0.3082	137	0.00308153
DW20	naive	D137	0.2571	137	0.00257091
DW20	naive	D137	0.3497	137	0.00349662
DW20	naive	D137	0.2705	137	0.00270468
DW25	Background_hi_int_naiv	preD1	0.0875	0	0.000875018
DW25	Background_hi_int_naiv	preD1	0.0054	0	5.44912e-05
DW25	Background_hi_int_naiv	preD1	0.1513	0	0.00151266
DW25	Background_hi_int_naiv	preD1	0.033	0	0.000329628
DW25	Background_hi_int_naiv	preD1	0.0894	0	0.000893627
DW25	Background_hi_int_naiv	preD1	-0.0117	0	-0.000116995
DW25	Background_hi_int_naiv	preD1	-0.0588	0	-0.000588301
DW25	Background_hi_int_naiv	preD1	0.0433	0	0.000432819
DW25	Background_hi_int_naiv	preD1	-0.06	0	-0.000600243
DW25	Background_hi_int_naiv	preD1	-0.1234	0	-0.00123414
DW25	Background_hi_int_naiv	preD1	0.0043	0	4.3163e-05
DW25	Background_hi_int_naiv	preD1	-0.0028	0	-2.79386e-05
DW25	Background_hi_int_naiv	preD1	-0.1323	0	-0.00132282
DW25	Background_hi_int_naiv	preD1	-0.0259	0	-0.000258712
DW25	CD95hi	D14	0.2036	14	0.00203562
DW25	CD95hi	D14	0.1236	14	0.00123595
DW25	CD95hi	D14	0.2115	14	0.00211466
DW25	CD95hi	D14	0.128	14	0.00127953
DW25	CD95hi	D14	0.2151	14	0.00215065
DW25	CD95hi	D14	0.1816	14	0.00181589
DW25	CD95hi	D28	0.3943	28	0.00394306
DW25	CD95hi	D28	0.323	28	0.0032299
DW25	CD95hi	D28	0.3185	28	0.0031849
DW25	CD95hi	D28	0.3282	28	0.00328199
DW25	CD95hi	D28	0.2988	28	0.00298754
DW25	CD95hi	D28	0.3393	28	0.00339297
DW25	CD95hi	D49	0.4766	49	0.00476599
DW25	CD95hi	D49	0.4401	49	0.00440107
DW25	CD95hi	D49	0.329	49	0.00329041
DW25	CD95hi	D49	0.4883	49	0.00488293
DW25	CD95hi	D49	0.4216	49	0.00421628
DW25	CD95hi	D49	0.3665	49	0.00366473
DW25	CD95hi	D56	0.4517	56	0.00451689
DW25	CD95hi	D56	0.4714	56	0.00471415
DW25	CD95hi	D56	0.4918	56	0.00491814
DW25	CD95hi	D56	0.5437	56	0.00543742
DW25	CD95hi	D56	0.5455	56	0.00545516
DW25	CD95hi	D56	0.4706	56	0.00470586
DW25	CD95hi	D78	0.4192	78	0.0041917
DW25	CD95hi	D78	0.2271	78	0.00227065
DW25	CD95hi	D78	0.4827	78	0.00482696
DW25	CD95hi	D78	0.3245	78	0.00324469
DW25	CD95hi	D78	0.4464	78	0.00446429
DW25	CD95hi	D78	0.3424	78	0.00342444
DW25	CD95hi	D105	0.334	105	0.00334018
DW25	CD95hi	D105	0.4792	105	0.00479203
DW25	CD95hi	D105	0.4225	105	0.00422497
DW25	CD95hi	D105	0.3697	105	0.00369686
DW25	CD95hi	D105	0.3998	105	0.00399808
DW25	CD95hi	D105	0.4146	105	0.0041459
DW25	CD95hi	D119	0.4058	119	0.00405778
DW25	CD95hi	D119	0.3211	119	0.00321128
DW25	CD95hi	D119	0.3547	119	0.00354676
DW25	CD95hi	D119	0.2418	119	0.00241756
DW25	CD95hi	D119	0.3783	119	0.00378288
DW25	CD95hi	D119	0.326	119	0.00326046
DW25	CD95int	D14	0.0027	14	2.71031e-05
DW25	CD95int	D14	-0.0737	14	-0.000736878
DW25	CD95int	D14	-0.0146	14	-0.000146191
DW25	CD95int	D14	0.0162	14	0.000161712
DW25	CD95int	D14	-0.017	14	-0.000169757
DW25	CD95int	D14	0.1303	14	0.00130316
DW25	CD95int	D28	0.4354	28	0.00435377
DW25	CD95int	D28	0.419	28	0.00418989
DW25	CD95int	D28	0.2021	28	0.00202137
DW25	CD95int	D28	0.0472	28	0.000471934
DW25	CD95int	D28	0.0138	28	0.000137685
DW25	CD95int	D28	0.0805	28	0.000804517
DW25	CD95int	D49	0.2516	49	0.00251598
DW25	CD95int	D49	0.2938	49	0.0029381
DW25	CD95int	D49	0.2898	49	0.00289819
DW25	CD95int	D49	0.354	49	0.00353991
DW25	CD95int	D49	0.2414	49	0.00241383
DW25	CD95int	D49	0.1798	49	0.00179822
DW25	CD95int	D56	0.4055	56	0.00405477
DW25	CD95int	D56	0.282	56	0.00282045
DW25	CD95int	D56	0.3512	56	0.00351203
DW25	CD95int	D56	0.4098	56	0.00409771
DW25	CD95int	D56	0.3871	56	0.00387055
DW25	CD95int	D56	0.2784	56	0.00278412
DW25	CD95int	D78	0.2931	78	0.0029312
DW25	CD95int	D78	0.3006	78	0.00300634
DW25	CD95int	D78	0.2781	78	0.00278094
DW25	CD95int	D78	0.2949	78	0.00294916
DW25	CD95int	D78	0.2985	78	0.00298491
DW25	CD95int	D105	0.1728	105	0.00172803
DW25	CD95int	D105	0.2059	105	0.00205869
DW25	CD95int	D105	0.3428	105	0.00342757
DW25	CD95int	D105	0.1901	105	0.0019012
DW25	CD95int	D105	0.1705	105	0.0017051
DW25	CD95int	D105	0.235	105	0.00235034
DW25	CD95int	D119	0.3084	119	0.00308364
DW25	CD95int	D119	0.3324	119	0.00332416
DW25	CD95int	D119	0.3155	119	0.00315545
DW25	CD95int	D119	0.2579	119	0.0025792
DW25	CD95int	D119	0.199	119	0.00198981
DW25	CD95int	D139	0.0701	139	0.00070128
DW25	CD95int	D139	0.3016	139	0.00301567
DW25	CD95int	D139	0.0561	139	0.000560518
DW25	CD95int	D139	0.2196	139	0.00219618
DW25	CD95int	D139	0.3744	139	0.00374357
DW25	CD95int	D139	0.3467	139	0.00346734
DW25	naive	D14	0.0356	14	0.000355907
DW25	naive	D14	0.0213	14	0.000213338
DW25	naive	D14	0.1654	14	0.00165418
DW25	naive	D14	0.0501	14	0.00050142
DW25	naive	D28	-0.0187	28	-0.000187483
DW25	naive	D28	0.0218	28	0.000217732
DW25	naive	D28	0.1202	28	0.00120202
DW25	naive	D28	0.0274	28	0.000274439
DW25	naive	D49	0.126	49	0.00125979
DW25	naive	D49	0.1029	49	0.00102886
DW25	naive	D49	0.0973	49	0.000973041
DW25	naive	D49	0.0617	49	0.000616698
DW25	naive	D59	0.033	59	0.000329917
DW25	naive	D59	0.0389	59	0.000389214
DW25	naive	D59	0.1117	59	0.00111675
DW25	naive	D59	0.0569	59	0.000568775
DW25	naive	D78	0.1613	78	0.00161294
DW25	naive	D78	0.0875	78	0.000875194
DW25	naive	D78	0.0525	78	0.000525416
DW25	naive	D78	0.1323	78	0.00132257
DW25	naive	D105	0.1359	105	0.0013593
DW25	naive	D105	0.1541	105	0.00154098
DW25	naive	D105	0.3143	105	0.00314336
DW25	naive	D105	0.2413	105	0.0024128
DW25	naive	D119	0.283	119	0.00282972
DW25	naive	D119	0.2584	119	0.00258389
DW25	naive	D119	0.2454	119	0.00245381
DW25	naive	D119	0.2925	119	0.0029252
DW25	naive	D139	0.2154	139	0.00215405
DW25	naive	D139	0.2632	139	0.00263232
DW25	naive	D139	0.3564	139	0.00356353
DW25	naive	D139	0.1266	139	0.00126617

[truncated: 27 more sheets: Fig8B, Fig8C, Fig9AB, Fig10A, Fig10B, FigureA, FigureB, FigureC, FigureD, FigureE(panel A), FigureE(panel B), FigureF, FigureG(panels A-B), FigureH(panel A), FigureH(panel B), FigureI(panels A-B), FigureI(panels C-D), FigureJ(panel A), FigureJ(panel B), FiguresL(panel A)-O(panel A) …]
