# Supplementary material for: Two distinct subpopulations of human stem-like memory T cells exhibit complementary roles in self-renewal and clonal longevity
Source: PLoS Biol. 2025 Jun 20;23(6):e3003179. doi: 10.1371/journal.pbio.3003179 (PMC12251145; doi:10.1371/journal.pbio.3003179)
Supplement: S1 File — (ZIP) [file pbio.3003179.s004.zip]

Archive with 47 entries (45 files):
- DKB07_DKB16_DKB26/
- DKB07_DKB16_DKB26/CD95hi_int_d7_15_210721.wsp
- DKB07_DKB16_DKB26/Compensation Controls_CCR7 FITC 488-530,2f,30 Stained Control_012.fcs
- DKB07_DKB16_DKB26/Compensation Controls_CD27 QDOT605 405-605,2f,12 Stained Control_009.fcs
- DKB07_DKB16_DKB26/Compensation Controls_CD3 BV785 405-780,2f,60 Stained Control_011.fcs
- DKB07_DKB16_DKB26/Compensation Controls_CD4 PECY55 561-710,2f,50 Stained Control_015.fcs
- DKB07_DKB16_DKB26/Compensation Controls_CD45RA ECD 561-620,2f,10 Stained Control_014.fcs
- DKB07_DKB16_DKB26/Compensation Controls_CD8 BV711 405-710,2f,50 Stained Control_010.fcs
- DKB07_DKB16_DKB26/Compensation Controls_CD95 PECY5 488-675,2f,20 Stained Control_013.fcs
- DKB07_DKB16_DKB26/Compensation Controls_KI67 BV421 405-450,2f,50 Stained Control_008.fcs
- DKB07_DKB16_DKB26/Compensation Controls_L,2f,D NIR 640-780,2f,60 Stained Control_016.fcs
- DKB07_DKB16_DKB26/Compensation Controls_Unstained Control_007.fcs
- DKB07_DKB16_DKB26/DKB07_CD95hi_TCR_il7,2f,15_004.fcs
- DKB07_DKB16_DKB26/DKB07_CD95int_IL2_001.fcs
- DKB07_DKB16_DKB26/DKB07_CD95int_TCR_IL7,2f,15_005.fcs
- DKB07_DKB16_DKB26/DKB07_Tcm_IL2_002.fcs
- DKB07_DKB16_DKB26/DKB07_Tcm_TCR_IL7,2f,15_23_006.fcs
- DKB07_DKB16_DKB26/DKB07_Tn_IL2_003.fcs
- DKB07_DKB16_DKB26/DKB16_CD95hi_IL2_017.fcs
- DKB07_DKB16_DKB26/DKB16_CD95int_IL2_018.fcs
- DKB07_DKB16_DKB26/DKB16_CD95int_TCR_IL7,2f,15_02_022.fcs
- DKB07_DKB16_DKB26/DKB16_Tcm_IL2_019.fcs
- DKB07_DKB16_DKB26/DKB16_Tcm_TCR_IL7,2f,15_02_023.fcs
- DKB07_DKB16_DKB26/DKB16_Tn_021.fcs
- DKB07_DKB16_DKB26/DKB16_Tn_IL2_020.fcs
- DKB07_DKB16_DKB26/DKB26_CD95hi_TCR_IL7,2f,15_024.fcs
- DKB07_DKB16_DKB26/DKB26_CD95int_TCR_IL7,2f,15_025.fcs
- DKB07_DKB16_DKB26/DKB26_Tcm_TCR_IL7,2f,15_026.fcs
- DKB02/
- DKB02/CD95hi_int_d7_s14_160721wsp.wsp
- DKB02/Compensation Controls_CCR7 FITC 488-530,2f,30 Stained Control_013.fcs
- DKB02/Compensation Controls_CD27 QDOT605 405-605,2f,12 Stained Control_010.fcs
- DKB02/Compensation Controls_CD3 BV785 405-780,2f,60 Stained Control_012.fcs
- DKB02/Compensation Controls_CD4 PECY55 561-710,2f,50 Stained Control_016.fcs
- DKB02/Compensation Controls_CD45RA ECD 561-620,2f,10 Stained Control_015.fcs
- DKB02/Compensation Controls_CD8 BV711 405-710,2f,50 Stained Control_011.fcs
- DKB02/Compensation Controls_CD95 PECY5 488-675,2f,20 Stained Control_014.fcs
- DKB02/Compensation Controls_KI67 BV421 405-450,2f,50 Stained Control_009.fcs
- DKB02/Compensation Controls_L,2f,D NIR 640-780,2f,60 Stained Control_017.fcs
- DKB02/Compensation Controls_Unstained Control_008.fcs
- DKB02/DKB02_CD95hi_IL2_001.fcs
- DKB02/DKB02_CD95int_IL2_002.fcs
- DKB02/DKB02_CD95int_TCR_IL7,2f,15_23_006.fcs
- DKB02/DKB02_Tcm_IL2_003.fcs
- DKB02/DKB02_Tcm_TCR_IL7,2f,15_23_007.fcs
- DKB02/DKB02_Tn_005.fcs
- DKB02/DKB02_Tn_IL2_004.fcs
