# Supplementary material for: Two distinct subpopulations of human stem-like memory T cells exhibit complementary roles in self-renewal and clonal longevity
Source: PLoS Biol. 2025 Jun 20;23(6):e3003179. doi: 10.1371/journal.pbio.3003179 (PMC12251145; doi:10.1371/journal.pbio.3003179)
Supplement: S1 File — (ZIP) [file pbio.3003179.s004.zip › DKB07_DKB16_DKB26/CD95hi_int_d7_15_210721.wsp]

<?xml version="1.0" encoding="UTF-8"?>
 <Workspace version="20.0"  modDate="Sun Feb 09 18:27:05 GMT 2025"  clientTimestamp="1739125625165"  flowJoVersion="10.10.0"  drawRowBorders="1"  drawColumnBorders="1"  hideCompNodes="1"  curGroup="DKB26"  groupPaneHeight="247"  xmlns:xsi="http://www.w3.org/2001/XMLSchema-instance"  xmlns:gating="http://www.isac-net.org/std/Gating-ML/v2.0/gating"  xmlns:transforms="http://www.isac-net.org/std/Gating-ML/v2.0/transformations"  xmlns:data-type="http://www.isac-net.org/std/Gating-ML/v2.0/datatypes"  xsi:schemaLocation="http://www.isac-net.org/std/Gating-ML/v2.0/gating http://www.isac-net.org/std/Gating-ML/v2.0/gating/Gating-ML.v2.0.xsd http://www.isac-net.org/std/Gating-ML/v2.0/transformations http://www.isac-net.org/std/Gating-ML/v2.0/gating/Transformations.v2.0.xsd http://www.isac-net.org/std/Gating-ML/v2.0/datatypes http://www.isac-net.org/std/Gating-ML/v2.0/gating/DataTypes.v2.0.xsd "  nonAutoSaveFileName="file:/C:/Users/d.koftori/Downloads/DK06_A+B_CD95hi_lo%20Tscm%20culture/DK06_A+B_CD95hi_lo%20Tscm%20culture/CD95hi_lo_15_140721/CD95hi_int_d7_15_210721/CD95hi_int_d7_15_210721.wsp" >
   <WindowPosition x="55"  y="-861"  width="700"  height="600"  displayed="1"  panelState="" />
   <TextTraits font="SansSerif"  size="11"  name=""  style="plain"  color="#000000"  background="#00ffffff"  just="left" />
   <Columns>
     <TColumn width="328" >
       <Property key="fj.appnode.prop.name" />
     </TColumn>
     <TColumn width="168" >
       <Property key="fj.appnode.prop.statistic" />
     </TColumn>
     <TColumn width="167" >
       <Property key="fj.appnode.prop.ncells" />
     </TColumn>
   </Columns>
   <Matrices>
     <transforms:spilloverMatrix spectral="0"  weightOptAlgorithmType="OLS"  prefix="Comp-"  name="Acquisition-defined"  editable="0"  color="#c0c0c0"  version="FlowJo-10.10.0"  status="FINALIZED"  transforms:id="5279a770-2a5c-466c-8d83-b9a835b6fe6b"  suffix="" >
       <data-type:parameters>
         <data-type:parameter data-type:name="405-450_50-A"  userProvidedCompInfix="Comp-405-450_50-A" />
         <data-type:parameter data-type:name="405-605_12-A"  userProvidedCompInfix="Comp-405-605_12-A" />
         <data-type:parameter data-type:name="405-710_50-A"  userProvidedCompInfix="Comp-405-710_50-A" />
         <data-type:parameter data-type:name="405-780_60-A"  userProvidedCompInfix="Comp-405-780_60-A" />
         <data-type:parameter data-type:name="488-530_30-A"  userProvidedCompInfix="Comp-488-530_30-A" />
         <data-type:parameter data-type:name="488-675_20-A"  userProvidedCompInfix="Comp-488-675_20-A" />
         <data-type:parameter data-type:name="561-620_10-A"  userProvidedCompInfix="Comp-561-620_10-A" />
         <data-type:parameter data-type:name="561-710_50-A"  userProvidedCompInfix="Comp-561-710_50-A" />
         <data-type:parameter data-type:name="640-780_60-A"  userProvidedCompInfix="Comp-640-780_60-A" />
       </data-type:parameters>
       <transforms:spillover data-type:parameter="405-450_50-A"  userProvidedCompInfix="Comp-405-450_50-A" >
         <transforms:coefficient data-type:parameter="405-450_50-A"  transforms:value="1" />
         <transforms:coefficient data-type:parameter="405-605_12-A"  transforms:value="0.0595598295" />
         <transforms:coefficient data-type:parameter="405-710_50-A"  transforms:value="0.0097757783" />
         <transforms:coefficient data-type:parameter="405-780_60-A"  transforms:value="0.0018879147" />
         <transforms:coefficient data-type:parameter="488-530_30-A"  transforms:value="0.0031539281" />
         <transforms:coefficient data-type:parameter="488-675_20-A"  transforms:value="0" />
         <transforms:coefficient data-type:parameter="561-620_10-A"  transforms:value="0.0000611557" />
         <transforms:coefficient data-type:parameter="561-710_50-A"  transforms:value="0" />
         <transforms:coefficient data-type:parameter="640-780_60-A"  transforms:value="0" />
       </transforms:spillover>
       <transforms:spillover data-type:parameter="405-605_12-A"  userProvidedCompInfix="Comp-405-605_12-A" >
         <transforms:coefficient data-type:parameter="405-450_50-A"  transforms:value="0.0003515171" />
         <transforms:coefficient data-type:parameter="405-605_12-A"  transforms:value="1" />
         <transforms:coefficient data-type:parameter="405-710_50-A"  transforms:value="0.0053606345" />
         <transforms:coefficient data-type:parameter="405-780_60-A"  transforms:value="0.0012742492" />
         <transforms:coefficient data-type:parameter="488-530_30-A"  transforms:value="0.00014681" />
         <transforms:coefficient data-type:parameter="488-675_20-A"  transforms:value="0.0027893907" />
         <transforms:coefficient data-type:parameter="561-620_10-A"  transforms:value="0.0643340796" />
         <transforms:coefficient data-type:parameter="561-710_50-A"  transforms:value="0" />
         <transforms:coefficient data-type:parameter="640-780_60-A"  transforms:value="0.0000124065" />
       </transforms:spillover>
       <transforms:spillover data-type:parameter="405-710_50-A"  userProvidedCompInfix="Comp-405-710_50-A" >
         <transforms:coefficient data-type:parameter="405-450_50-A"  transforms:value="0.0146779995" />
         <transforms:coefficient data-type:parameter="405-605_12-A"  transforms:value="0.002157568" />
         <transforms:coefficient data-type:parameter="405-710_50-A"  transforms:value="1" />
         <transforms:coefficient data-type:parameter="405-780_60-A"  transforms:value="0.2101667225" />
         <transforms:coefficient data-type:parameter="488-530_30-A"  transforms:value="0.0001911428" />
         <transforms:coefficient data-type:parameter="488-675_20-A"  transforms:value="0.0018841219" />
         <transforms:coefficient data-type:parameter="561-620_10-A"  transforms:value="0.000103071" />
         <transforms:coefficient data-type:parameter="561-710_50-A"  transforms:value="0.0072407359" />
         <transforms:coefficient data-type:parameter="640-780_60-A"  transforms:value="0.1175639853" />
       </transforms:spillover>
       <transforms:spillover data-type:parameter="405-780_60-A"  userProvidedCompInfix="Comp-405-780_60-A" >
         <transforms:coefficient data-type:parameter="405-450_50-A"  transforms:value="0.0301738884" />
         <transforms:coefficient data-type:parameter="405-605_12-A"  transforms:value="0.0018664262" />
         <transforms:coefficient data-type:parameter="405-710_50-A"  transforms:value="0.0401903763" />
         <transforms:coefficient data-type:parameter="405-780_60-A"  transforms:value="1" />
         <transforms:coefficient data-type:parameter="488-530_30-A"  transforms:value="0.0004677044" />
         <transforms:coefficient data-type:parameter="488-675_20-A"  transforms:value="0" />
         <transforms:coefficient data-type:parameter="561-620_10-A"  transforms:value="0.0000980789" />
         <transforms:coefficient data-type:parameter="561-710_50-A"  transforms:value="0" />
         <transforms:coefficient data-type:parameter="640-780_60-A"  transforms:value="0.1756145954" />
       </transforms:spillover>
       <transforms:spillover data-type:parameter="488-530_30-A"  userProvidedCompInfix="Comp-488-530_30-A" >
         <transforms:coefficient data-type:parameter="405-450_50-A"  transforms:value="0.000163779" />
         <transforms:coefficient data-type:parameter="405-605_12-A"  transforms:value="0.0100724045" />
         <transforms:coefficient data-type:parameter="405-710_50-A"  transforms:value="0.0034803026" />
         <transforms:coefficient data-type:parameter="405-780_60-A"  transforms:value="0.0014740104" />
         <transforms:coefficient data-type:parameter="488-530_30-A"  transforms:value="1" />
         <transforms:coefficient data-type:parameter="488-675_20-A"  transforms:value="0.0180580728" />
         <transforms:coefficient data-type:parameter="561-620_10-A"  transforms:value="0.0001290964" />
         <transforms:coefficient data-type:parameter="561-710_50-A"  transforms:value="0.0001936445" />
         <transforms:coefficient data-type:parameter="640-780_60-A"  transforms:value="0.0006502987" />
       </transforms:spillover>
       <transforms:spillover data-type:parameter="488-675_20-A"  userProvidedCompInfix="Comp-488-675_20-A" >
         <transforms:coefficient data-type:parameter="405-450_50-A"  transforms:value="0.0000181457" />
         <transforms:coefficient data-type:parameter="405-605_12-A"  transforms:value="0.0013246388" />
         <transforms:coefficient data-type:parameter="405-710_50-A"  transforms:value="0.1204151139" />
         <transforms:coefficient data-type:parameter="405-780_60-A"  transforms:value="0.019107461" />
         <transforms:coefficient data-type:parameter="488-530_30-A"  transforms:value="0.0014399176" />
         <transforms:coefficient data-type:parameter="488-675_20-A"  transforms:value="1" />
         <transforms:coefficient data-type:parameter="561-620_10-A"  transforms:value="0.0152614191" />
         <transforms:coefficient data-type:parameter="561-710_50-A"  transforms:value="0.5131812692" />
         <transforms:coefficient data-type:parameter="640-780_60-A"  transforms:value="0.1858345419" />
       </transforms:spillover>
       <transforms:spillover data-type:parameter="561-620_10-A"  userProvidedCompInfix="Comp-561-620_10-A" >
         <transforms:coefficient data-type:parameter="405-450_50-A"  transforms:value="0.0003908249" />
         <transforms:coefficient data-type:parameter="405-605_12-A"  transforms:value="0.0844181776" />
         <transforms:coefficient data-type:parameter="405-710_50-A"  transforms:value="0.0299371872" />
         <transforms:coefficient data-type:parameter="405-780_60-A"  transforms:value="0.0044163214" />
         <transforms:coefficient data-type:parameter="488-530_30-A"  transforms:value="0.0019260769" />
         <transforms:coefficient data-type:parameter="488-675_20-A"  transforms:value="0.1829446703" />
         <transforms:coefficient data-type:parameter="561-620_10-A"  transforms:value="1" />
         <transforms:coefficient data-type:parameter="561-710_50-A"  transforms:value="0.1171867773" />
         <transforms:coefficient data-type:parameter="640-780_60-A"  transforms:value="0.0014649037" />
       </transforms:spillover>
       <transforms:spillover data-type:parameter="561-710_50-A"  userProvidedCompInfix="Comp-561-710_50-A" >
         <transforms:coefficient data-type:parameter="405-450_50-A"  transforms:value="0.0000574478" />
         <transforms:coefficient data-type:parameter="405-605_12-A"  transforms:value="0.0041745356" />
         <transforms:coefficient data-type:parameter="405-710_50-A"  transforms:value="0.3068858087" />
         <transforms:coefficient data-type:parameter="405-780_60-A"  transforms:value="0.0529285148" />
         <transforms:coefficient data-type:parameter="488-530_30-A"  transforms:value="0.0010396914" />
         <transforms:coefficient data-type:parameter="488-675_20-A"  transforms:value="0.2050111294" />
         <transforms:coefficient data-type:parameter="561-620_10-A"  transforms:value="0.0383843258" />
         <transforms:coefficient data-type:parameter="561-710_50-A"  transforms:value="1" />
         <transforms:coefficient data-type:parameter="640-780_60-A"  transforms:value="0.2595529258" />
       </transforms:spillover>
       <transforms:spillover data-type:parameter="640-780_60-A"  userProvidedCompInfix="Comp-640-780_60-A" >
         <transforms:coefficient data-type:parameter="405-450_50-A"  transforms:value="0.001173203" />
         <transforms:coefficient data-type:parameter="405-605_12-A"  transforms:value="0.0042165611" />
         <transforms:coefficient data-type:parameter="405-710_50-A"  transforms:value="0.0050645201" />
         <transforms:coefficient data-type:parameter="405-780_60-A"  transforms:value="0.0765950531" />
         <transforms:coefficient data-type:parameter="488-530_30-A"  transforms:value="0.0036967169" />
         <transforms:coefficient data-type:parameter="488-675_20-A"  transforms:value="0.0012807524" />
         <transforms:coefficient data-type:parameter="561-620_10-A"  transforms:value="0.0043399627" />
         <transforms:coefficient data-type:parameter="561-710_50-A"  transforms:value="0.0014191861" />
         <transforms:coefficient data-type:parameter="640-780_60-A"  transforms:value="1" />
       </transforms:spillover>
     </transforms:spilloverMatrix>
     <transforms:spilloverMatrix spectral="0"  weightOptAlgorithmType="OLS"  prefix="Comp-"  name="Acquisition-defined"  editable="0"  color="#c0c0c0"  version="FlowJo-10.10.0"  status="FINALIZED"  transforms:id="ca041737-21be-414b-a3e7-31693304f81d"  suffix="" >
       <data-type:parameters>
         <data-type:parameter data-type:name="405-450_50-A"  userProvidedCompInfix="Comp-405-450_50-A" />
         <data-type:parameter data-type:name="405-605_12-A"  userProvidedCompInfix="Comp-405-605_12-A" />
         <data-type:parameter data-type:name="405-710_50-A"  userProvidedCompInfix="Comp-405-710_50-A" />
         <data-type:parameter data-type:name="405-780_60-A"  userProvidedCompInfix="Comp-405-780_60-A" />
         <data-type:parameter data-type:name="488-530_30-A"  userProvidedCompInfix="Comp-488-530_30-A" />
         <data-type:parameter data-type:name="488-675_20-A"  userProvidedCompInfix="Comp-488-675_20-A" />
         <data-type:parameter data-type:name="561-620_10-A"  userProvidedCompInfix="Comp-561-620_10-A" />
         <data-type:parameter data-type:name="561-710_50-A"  userProvidedCompInfix="Comp-561-710_50-A" />
         <data-type:parameter data-type:name="640-780_60-A"  userProvidedCompInfix="Comp-640-780_60-A" />
       </data-type:parameters>
       <transforms:spillover data-type:parameter="405-450_50-A"  userProvidedCompInfix="Comp-405-450_50-A" >
         <transforms:coefficient data-type:parameter="405-450_50-A"  transforms:value="1" />
         <transforms:coefficient data-type:parameter="405-605_12-A"  transforms:value="0.0606127121" />
         <transforms:coefficient data-type:parameter="405-710_50-A"  transforms:value="0.0100960219" />
         <transforms:coefficient data-type:parameter="405-780_60-A"  transforms:value="0.0020775557" />
         <transforms:coefficient data-type:parameter="488-530_30-A"  transforms:value="0.0036094999" />
         <transforms:coefficient data-type:parameter="488-675_20-A"  transforms:value="0.0002644322" />
         <transforms:coefficient data-type:parameter="561-620_10-A"  transforms:value="0.0000193917" />
         <transforms:coefficient data-type:parameter="561-710_50-A"  transforms:value="0" />
         <transforms:coefficient data-type:parameter="640-780_60-A"  transforms:value="0.0000096958" />
       </transforms:spillover>
       <transforms:spillover data-type:parameter="405-605_12-A"  userProvidedCompInfix="Comp-405-605_12-A" >
         <transforms:coefficient data-type:parameter="405-450_50-A"  transforms:value="0" />
         <transforms:coefficient data-type:parameter="405-605_12-A"  transforms:value="1" />
         <transforms:coefficient data-type:parameter="405-710_50-A"  transforms:value="0.0052570938" />
         <transforms:coefficient data-type:parameter="405-780_60-A"  transforms:value="0.001171328" />
         <transforms:coefficient data-type:parameter="488-530_30-A"  transforms:value="0.0000809807" />
         <transforms:coefficient data-type:parameter="488-675_20-A"  transforms:value="0.0024004995" />
         <transforms:coefficient data-type:parameter="561-620_10-A"  transforms:value="0.1109817475" />
         <transforms:coefficient data-type:parameter="561-710_50-A"  transforms:value="0.0001376672" />
         <transforms:coefficient data-type:parameter="640-780_60-A"  transforms:value="0" />
       </transforms:spillover>
       <transforms:spillover data-type:parameter="405-710_50-A"  userProvidedCompInfix="Comp-405-710_50-A" >
         <transforms:coefficient data-type:parameter="405-450_50-A"  transforms:value="0.0149039999" />
         <transforms:coefficient data-type:parameter="405-605_12-A"  transforms:value="0.0005839253" />
         <transforms:coefficient data-type:parameter="405-710_50-A"  transforms:value="1" />
         <transforms:coefficient data-type:parameter="405-780_60-A"  transforms:value="0.2059253305" />
         <transforms:coefficient data-type:parameter="488-530_30-A"  transforms:value="0.0000703524" />
         <transforms:coefficient data-type:parameter="488-675_20-A"  transforms:value="0.0020770724" />
         <transforms:coefficient data-type:parameter="561-620_10-A"  transforms:value="0" />
         <transforms:coefficient data-type:parameter="561-710_50-A"  transforms:value="0.0082037663" />
         <transforms:coefficient data-type:parameter="640-780_60-A"  transforms:value="0.1220290214" />
       </transforms:spillover>
       <transforms:spillover data-type:parameter="405-780_60-A"  userProvidedCompInfix="Comp-405-780_60-A" >
         <transforms:coefficient data-type:parameter="405-450_50-A"  transforms:value="0.0330646448" />
         <transforms:coefficient data-type:parameter="405-605_12-A"  transforms:value="0.0019351658" />
         <transforms:coefficient data-type:parameter="405-710_50-A"  transforms:value="0.042106539" />
         <transforms:coefficient data-type:parameter="405-780_60-A"  transforms:value="1" />
         <transforms:coefficient data-type:parameter="488-530_30-A"  transforms:value="0.0000562782" />
         <transforms:coefficient data-type:parameter="488-675_20-A"  transforms:value="0" />
         <transforms:coefficient data-type:parameter="561-620_10-A"  transforms:value="0.0000353749" />
         <transforms:coefficient data-type:parameter="561-710_50-A"  transforms:value="0.0001511472" />
         <transforms:coefficient data-type:parameter="640-780_60-A"  transforms:value="0.1760800034" />
       </transforms:spillover>
       <transforms:spillover data-type:parameter="488-530_30-A"  userProvidedCompInfix="Comp-488-530_30-A" >
         <transforms:coefficient data-type:parameter="405-450_50-A"  transforms:value="0.0004152711" />
         <transforms:coefficient data-type:parameter="405-605_12-A"  transforms:value="0.0099203652" />
         <transforms:coefficient data-type:parameter="405-710_50-A"  transforms:value="0.0016380139" />
         <transforms:coefficient data-type:parameter="405-780_60-A"  transforms:value="0.0002029102" />
         <transforms:coefficient data-type:parameter="488-530_30-A"  transforms:value="1" />
         <transforms:coefficient data-type:parameter="488-675_20-A"  transforms:value="0.0155573795" />
         <transforms:coefficient data-type:parameter="561-620_10-A"  transforms:value="0.0000922825" />
         <transforms:coefficient data-type:parameter="561-710_50-A"  transforms:value="0.0001523217" />
         <transforms:coefficient data-type:parameter="640-780_60-A"  transforms:value="0" />
       </transforms:spillover>
       <transforms:spillover data-type:parameter="488-675_20-A"  userProvidedCompInfix="Comp-488-675_20-A" >
         <transforms:coefficient data-type:parameter="405-450_50-A"  transforms:value="0" />
         <transforms:coefficient data-type:parameter="405-605_12-A"  transforms:value="0.0015667735" />
         <transforms:coefficient data-type:parameter="405-710_50-A"  transforms:value="0.1166630164" />
         <transforms:coefficient data-type:parameter="405-780_60-A"  transforms:value="0.018163925" />
         <transforms:coefficient data-type:parameter="488-530_30-A"  transforms:value="0.0006681111" />
         <transforms:coefficient data-type:parameter="488-675_20-A"  transforms:value="1" />
         <transforms:coefficient data-type:parameter="561-620_10-A"  transforms:value="0.0201901067" />
         <transforms:coefficient data-type:parameter="561-710_50-A"  transforms:value="0.5415382385" />
         <transforms:coefficient data-type:parameter="640-780_60-A"  transforms:value="0.17600061" />
       </transforms:spillover>
       <transforms:spillover data-type:parameter="561-620_10-A"  userProvidedCompInfix="Comp-561-620_10-A" >
         <transforms:coefficient data-type:parameter="405-450_50-A"  transforms:value="0.0003339486" />
         <transforms:coefficient data-type:parameter="405-605_12-A"  transforms:value="0.0768081844" />
         <transforms:coefficient data-type:parameter="405-710_50-A"  transforms:value="0.0268828645" />
         <transforms:coefficient data-type:parameter="405-780_60-A"  transforms:value="0.0039337538" />
         <transforms:coefficient data-type:parameter="488-530_30-A"  transforms:value="0.0009575877" />
         <transforms:coefficient data-type:parameter="488-675_20-A"  transforms:value="0.165312618" />
         <transforms:coefficient data-type:parameter="561-620_10-A"  transforms:value="1" />
         <transforms:coefficient data-type:parameter="561-710_50-A"  transforms:value="0.115546234" />
         <transforms:coefficient data-type:parameter="640-780_60-A"  transforms:value="0.0007206048" />
       </transforms:spillover>
       <transforms:spillover data-type:parameter="561-710_50-A"  userProvidedCompInfix="Comp-561-710_50-A" >
         <transforms:coefficient data-type:parameter="405-450_50-A"  transforms:value="0.0000306221" />
         <transforms:coefficient data-type:parameter="405-605_12-A"  transforms:value="0.0052976203" />
         <transforms:coefficient data-type:parameter="405-710_50-A"  transforms:value="0.2777422965" />
         <transforms:coefficient data-type:parameter="405-780_60-A"  transforms:value="0.0474304706" />
         <transforms:coefficient data-type:parameter="488-530_30-A"  transforms:value="0.0010459471" />
         <transforms:coefficient data-type:parameter="488-675_20-A"  transforms:value="0.1948117912" />
         <transforms:coefficient data-type:parameter="561-620_10-A"  transforms:value="0.0524449311" />
         <transforms:coefficient data-type:parameter="561-710_50-A"  transforms:value="1" />
         <transforms:coefficient data-type:parameter="640-780_60-A"  transforms:value="0.2265657932" />
       </transforms:spillover>
       <transforms:spillover data-type:parameter="640-780_60-A"  userProvidedCompInfix="Comp-640-780_60-A" >
         <transforms:coefficient data-type:parameter="405-450_50-A"  transforms:value="0.0007534751" />
         <transforms:coefficient data-type:parameter="405-605_12-A"  transforms:value="0.0128090773" />
         <transforms:coefficient data-type:parameter="405-710_50-A"  transforms:value="0.0139392903" />
         <transforms:coefficient data-type:parameter="405-780_60-A"  transforms:value="0.0734252483" />
         <transforms:coefficient data-type:parameter="488-530_30-A"  transforms:value="0.0119148931" />
         <transforms:coefficient data-type:parameter="488-675_20-A"  transforms:value="0.0040624114" />
         <transforms:coefficient data-type:parameter="561-620_10-A"  transforms:value="0.0071262415" />
         <transforms:coefficient data-type:parameter="561-710_50-A"  transforms:value="0.0030411349" />
         <transforms:coefficient data-type:parameter="640-780_60-A"  transforms:value="1" />
       </transforms:spillover>
     </transforms:spilloverMatrix>
   </Matrices>
   <Cytometers>
     <Cytometer name="DIVA"  cyt="LSRFortessa"  useFCS3="1"  extraNegs="0"  widthBasis="-100"  linMin="0"  logMin="3"  linMax="262144"  logMax="262144"  linearRescale="1"  logRescale="1"  linFromKW="1"  logFromKW="1"  useGain="0"  useTransform="1"  transformType="BIEX"  manufacturer=""  serialnumber=""  homepage="workspaces-and-samples/flowjo-and-your-cytometer/ws-cytometer-bd/"  icon="bd.PNG" >
       <LinParams>
         <Param>time</Param>
       </LinParams>
       <LogParams/>
       <FilterParams/>
       <TransformStore>
         <MatrixID matrixId="ca041737-21be-414b-a3e7-31693304f81d" >
           <Transforms>
             <transforms:linear transforms:minRange="0"  transforms:maxRange="262144"  gain="1" >
               <data-type:parameter data-type:name="FSC-W" />
             </transforms:linear>
             <transforms:biex transforms:length="256"  transforms:maxRange="262144"  transforms:neg="0"  transforms:width="-100"  transforms:pos="4.418539922" >
               <data-type:parameter data-type:name="405-450_50-A" />
             </transforms:biex>
             <transforms:linear transforms:minRange="0"  transforms:maxRange="262144"  gain="1" >
               <data-type:parameter data-type:name="SSC-H" />
             </transforms:linear>
             <transforms:linear transforms:minRange="0"  transforms:maxRange="262144"  gain="1" >
               <data-type:parameter data-type:name="FSC-A" />
             </transforms:linear>
             <transforms:biex transforms:length="256"  transforms:maxRange="262144"  transforms:neg="0"  transforms:width="-100"  transforms:pos="4.418539922" >
               <data-type:parameter data-type:name="405-605_12-A" />
             </transforms:biex>
             <transforms:biex transforms:length="256"  transforms:maxRange="262144"  transforms:neg="0"  transforms:width="-100"  transforms:pos="4.418539922" >
               <data-type:parameter data-type:name="405-710_50-A" />
             </transforms:biex>
             <transforms:biex transforms:length="256"  transforms:maxRange="262144"  transforms:neg="0"  transforms:width="-100"  transforms:pos="4.418539922" >
               <data-type:parameter data-type:name="640-780_60-A" />
             </transforms:biex>
             <transforms:linear transforms:minRange="0"  transforms:maxRange="262144"  gain="1" >
               <data-type:parameter data-type:name="SSC-A" />
             </transforms:linear>
             <transforms:linear transforms:minRange="0"  transforms:maxRange="262144"  gain="1" >
               <data-type:parameter data-type:name="FSC-H" />
             </transforms:linear>
             <transforms:linear transforms:minRange="0"  transforms:maxRange="262144"  gain="1" >
               <data-type:parameter data-type:name="SSC-W" />
             </transforms:linear>
             <transforms:biex transforms:length="256"  transforms:maxRange="262144"  transforms:neg="0.8"  transforms:width="-50.1187233627"  transforms:pos="4.6" >
               <data-type:parameter data-type:name="561-620_10-A" />
             </transforms:biex>
             <transforms:biex transforms:length="256"  transforms:maxRange="262144"  transforms:neg="0"  transforms:width="-100"  transforms:pos="4.418539922" >
               <data-type:parameter data-type:name="488-675_20-A" />
             </transforms:biex>
             <transforms:biex transforms:length="256"  transforms:maxRange="262144"  transforms:neg="0"  transforms:width="-25.1188643151"  transforms:pos="4.418539922" >
               <data-type:parameter data-type:name="488-530_30-A" />
             </transforms:biex>
             <transforms:biex transforms:length="256"  transforms:maxRange="262144"  transforms:neg="0"  transforms:width="-316.2277660168"  transforms:pos="4.418539922" >
               <data-type:parameter data-type:name="561-710_50-A" />
             </transforms:biex>
             <transforms:biex transforms:length="256"  transforms:maxRange="262144"  transforms:neg="0"  transforms:width="-100"  transforms:pos="4.418539922" >
               <data-type:parameter data-type:name="405-780_60-A" />
             </transforms:biex>
           </Transforms>
         </MatrixID>
         <MatrixID matrixId="5279a770-2a5c-466c-8d83-b9a835b6fe6b" >
           <Transforms>
             <transforms:linear transforms:minRange="0"  transforms:maxRange="262144"  gain="1" >
               <data-type:parameter data-type:name="FSC-W" />
             </transforms:linear>
             <transforms:biex transforms:length="256"  transforms:maxRange="262144"  transforms:neg="0"  transforms:width="-100"  transforms:pos="4.418539922" >
               <data-type:parameter data-type:name="405-450_50-A" />
             </transforms:biex>
             <transforms:linear transforms:minRange="0"  transforms:maxRange="262144"  gain="1" >
               <data-type:parameter data-type:name="SSC-H" />
             </transforms:linear>
             <transforms:linear transforms:minRange="0"  transforms:maxRange="262144"  gain="1" >
               <data-type:parameter data-type:name="FSC-A" />
             </transforms:linear>
             <transforms:biex transforms:length="256"  transforms:maxRange="262144"  transforms:neg="0"  transforms:width="-100"  transforms:pos="4.418539922" >
               <data-type:parameter data-type:name="405-605_12-A" />
             </transforms:biex>
             <transforms:biex transforms:length="256"  transforms:maxRange="262144"  transforms:neg="0"  transforms:width="-100"  transforms:pos="4.418539922" >
               <data-type:parameter data-type:name="405-710_50-A" />
             </transforms:biex>
             <transforms:biex transforms:length="256"  transforms:maxRange="262144"  transforms:neg="0"  transforms:width="-100"  transforms:pos="4.418539922" >
               <data-type:parameter data-type:name="640-780_60-A" />
             </transforms:biex>
             <transforms:linear transforms:minRange="0"  transforms:maxRange="262144"  gain="1" >
               <data-type:parameter data-type:name="SSC-A" />
             </transforms:linear>
             <transforms:linear transforms:minRange="0"  transforms:maxRange="262144"  gain="1" >
               <data-type:parameter data-type:name="FSC-H" />
             </transforms:linear>
             <transforms:linear transforms:minRange="0"  transforms:maxRange="262144"  gain="1" >
               <data-type:parameter data-type:name="SSC-W" />
             </transforms:linear>
             <transforms:biex transforms:length="256"  transforms:maxRange="262144"  transforms:neg="0"  transforms:width="-100"  transforms:pos="4.418539922" >
               <data-type:parameter data-type:name="561-620_10-A" />
             </transforms:biex>
             <transforms:biex transforms:length="256"  transforms:maxRange="262144"  transforms:neg="0"  transforms:width="-100"  transforms:pos="4.418539922" >
               <data-type:parameter data-type:name="488-675_20-A" />
             </transforms:biex>
             <transforms:biex transforms:length="256"  transforms:maxRange="262144"  transforms:neg="0"  transforms:width="-100"  transforms:pos="4.418539922" >
               <data-type:parameter data-type:name="488-530_30-A" />
             </transforms:biex>
             <transforms:biex transforms:length="256"  transforms:maxRange="262144"  transforms:neg="0"  transforms:width="-316.2277660168"  transforms:pos="4.418539922" >
               <data-type:parameter data-type:name="561-710_50-A" />
             </transforms:biex>
             <transforms:biex transforms:length="256"  transforms:maxRange="262144"  transforms:neg="0"  transforms:width="-100"  transforms:pos="4.418539922" >
               <data-type:parameter data-type:name="405-780_60-A" />
             </transforms:biex>
           </Transforms>
         </MatrixID>
       </TransformStore>
     </Cytometer>
   </Cytometers>
   <Groups>
     <GroupNode name="All Samples"  annotation=""  owningGroup="All Samples"  expanded="1"  sortPriority="10"  count="-1" >
       <Graph smoothing="0"  backColor="#ffffff"  foreColor="#000000"  type="Pseudocolor"  fast="1" >
         <Axis dimension="x"  name=""  label=""  auto="auto" />
         <Axis dimension="y"  name=""  label=""  auto="auto" />
         <GraphSettings level="5%"  smoothingHighResolution="1"  contourHighResolution="1"  histogramSmoothingCount="0"  graphResolution="256"  showOutliers="0"  drawLargeDots="0"  dotsToDraw="8000"  tint="le.chartfill.tinted.40"  lineWeight="le.lineweight.normal"  lineStyle="le.linestyle.solid" />
         <GraphEnvironment showGrid="0"  showAxes="tnlTNL"  showGates="1"  showFreqOnPlots="1"  showGateNameOnPlots="1"  showMedians="0"  showUncomped="0"  addEventParam="0"  lastYAxisName="" >
           <TextTraits font="SansSerif"  size="11"  name="Labels"  style="plain"  color="#000000"  background="#00ffffff"  just="left" />
           <TextTraits font="SansSerif"  size="11"  name="LayoutGates"  style="plain"  color="#000000"  background="#00ffffff"  just="left" />
           <TextTraits font="SansSerif"  size="9"  name="Numbers"  style="plain"  color="#000000"  background="#00ffffff"  just="left" />
           <TextTraits font="SansSerif"  size="9"  name="Legend"  style="plain"  color="#000000"  background="#00ffffff"  just="left" />
         </GraphEnvironment>
       </Graph>
       <Group name="All Samples"  live="1"  role="ws.group.dlog.test"  key=""  synchronized="0"  foreground="#000000"  fontStyle="bold" >
         <Criteria/>
         <SampleRefs>
           <SampleRef sampleID="8" />
           <SampleRef sampleID="9" />
           <SampleRef sampleID="10" />
           <SampleRef sampleID="11" />
           <SampleRef sampleID="12" />
           <SampleRef sampleID="13" />
           <SampleRef sampleID="14" />
           <SampleRef sampleID="15" />
           <SampleRef sampleID="16" />
           <SampleRef sampleID="17" />
           <SampleRef sampleID="18" />
           <SampleRef sampleID="1" />
           <SampleRef sampleID="2" />
           <SampleRef sampleID="3" />
           <SampleRef sampleID="4" />
           <SampleRef sampleID="5" />
           <SampleRef sampleID="6" />
           <SampleRef sampleID="7" />
           <SampleRef sampleID="24" />
           <SampleRef sampleID="25" />
           <SampleRef sampleID="26" />
           <SampleRef sampleID="20" />
           <SampleRef sampleID="19" />
           <SampleRef sampleID="21" />
           <SampleRef sampleID="22" />
           <SampleRef sampleID="23" />
         </SampleRefs>
         <Keywords/>
       </Group>
     </GroupNode>
     <GroupNode name="Compensation"  annotation=""  owningGroup="Compensation"  expanded="1"  sortPriority="10"  count="-1" >
       <Graph smoothing="0"  backColor="#ffffff"  foreColor="#000000"  type="Pseudocolor"  fast="1" >
         <Axis dimension="x"  name=""  label=""  auto="auto" />
         <Axis dimension="y"  name=""  label=""  auto="auto" />
         <GraphSettings level="5%"  smoothingHighResolution="1"  contourHighResolution="1"  histogramSmoothingCount="0"  graphResolution="256"  showOutliers="0"  drawLargeDots="0"  dotsToDraw="8000"  tint="le.chartfill.tinted.40"  lineWeight="le.lineweight.normal"  lineStyle="le.linestyle.solid" />
         <GraphEnvironment showGrid="0"  showAxes="tnlTNL"  showGates="1"  showFreqOnPlots="1"  showGateNameOnPlots="1"  showMedians="0"  showUncomped="0"  addEventParam="0"  lastYAxisName="" >
           <TextTraits font="SansSerif"  size="11"  name="Labels"  style="plain"  color="#000000"  background="#00ffffff"  just="left" />
           <TextTraits font="SansSerif"  size="11"  name="LayoutGates"  style="plain"  color="#000000"  background="#00ffffff"  just="left" />
           <TextTraits font="SansSerif"  size="9"  name="Numbers"  style="plain"  color="#000000"  background="#00ffffff"  just="left" />
           <TextTraits font="SansSerif"  size="9"  name="Legend"  style="plain"  color="#000000"  background="#00ffffff"  just="left" />
         </GraphEnvironment>
       </Graph>
       <Subpopulations>
         <Compensation name="Compensation"  annotation=""  owningGroup="Compensation"  expanded="1"  sortPriority="7"  compensationGroup="Compensation"  color="#bc1900"  status="ERRONEOUS" >
           <ParameterList>
             <Parameter parameterName="405-450_50-A"  userProvidedCompInfix="Comp-405-450_50-A"  negativeGate="Size"  positiveSample="16"  positiveGate="Size/405-450_50-A+"  negativeEdited="1"  positiveEdited="1"  displayed="1"  positiveMedian="NaN"  positiveCV="NaN"  negativeMedian="NaN"  negativeCV="NaN"  separationIndex="NaN" />
             <Parameter parameterName="405-605_12-A"  userProvidedCompInfix="Comp-405-605_12-A"  negativeGate="Size"  positiveSample="13"  positiveGate="Size/405-605_12-A+"  negativeEdited="1"  positiveEdited="1"  displayed="1"  positiveMedian="NaN"  positiveCV="NaN"  negativeMedian="NaN"  negativeCV="NaN"  separationIndex="NaN" />
             <Parameter parameterName="405-710_50-A"  userProvidedCompInfix="Comp-405-710_50-A"  negativeGate="Size"  positiveSample="12"  positiveGate="Size/405-710_50-A+"  negativeEdited="1"  positiveEdited="1"  displayed="1"  positiveMedian="NaN"  positiveCV="NaN"  negativeMedian="NaN"  negativeCV="NaN"  separationIndex="NaN" />
             <Parameter parameterName="405-780_60-A"  userProvidedCompInfix="Comp-405-780_60-A"  negativeGate="Size"  positiveSample="10"  positiveGate="Size/405-780_60-A+"  negativeEdited="1"  positiveEdited="1"  displayed="1"  positiveMedian="NaN"  positiveCV="NaN"  negativeMedian="NaN"  negativeCV="NaN"  separationIndex="NaN" />
             <Parameter parameterName="488-530_30-A"  userProvidedCompInfix="Comp-488-530_30-A"  negativeGate="Size"  positiveSample="9"  positiveGate="Size/488-530_30-A+"  negativeEdited="1"  positiveEdited="1"  displayed="1"  positiveMedian="NaN"  positiveCV="NaN"  negativeMedian="NaN"  negativeCV="NaN"  separationIndex="NaN" />
             <Parameter parameterName="488-675_20-A"  userProvidedCompInfix="Comp-488-675_20-A"  negativeGate="Size"  positiveSample="15"  positiveGate="Size/488-675_20-A+"  negativeEdited="1"  positiveEdited="1"  displayed="1"  positiveMedian="NaN"  positiveCV="NaN"  negativeMedian="NaN"  negativeCV="NaN"  separationIndex="NaN" />
             <Parameter parameterName="561-620_10-A"  userProvidedCompInfix="Comp-561-620_10-A"  negativeGate="Size"  positiveSample="14"  positiveGate="Size/561-620_10-A+"  negativeEdited="1"  positiveEdited="1"  displayed="1"  positiveMedian="NaN"  positiveCV="NaN"  negativeMedian="NaN"  negativeCV="NaN"  separationIndex="NaN" />
             <Parameter parameterName="561-710_50-A"  userProvidedCompInfix="Comp-561-710_50-A"  negativeGate="Size"  positiveSample="11"  positiveGate="Size/561-710_50-A+"  negativeEdited="1"  positiveEdited="1"  displayed="1"  positiveMedian="NaN"  positiveCV="NaN"  negativeMedian="NaN"  negativeCV="NaN"  separationIndex="NaN" />
             <Parameter parameterName="640-780_60-A"  userProvidedCompInfix="Comp-640-780_60-A"  negativeGate="Size"  positiveSample="17"  positiveGate="Size/640-780_60-A+"  negativeEdited="1"  positiveEdited="1"  displayed="1"  positiveMedian="NaN"  positiveCV="NaN"  negativeMedian="NaN"  negativeCV="NaN"  separationIndex="NaN" />
           </ParameterList>
           <transforms:spilloverMatrix spectral="0"  weightOptAlgorithmType="OLS"  prefix="Comp-"  name="Compensation"  editable="0"  color="#bc1900"  version="FlowJo-10.10.0"  status="ERRONEOUS"  transforms:id="5ed22aa5-4316-4b3a-8968-bb3f5870b376"  suffix="" >
             <data-type:parameters/>
           </transforms:spilloverMatrix>
         </Compensation>
       </Subpopulations>
       <Group name="Compensation"  live="1"  role="ws.group.dlog.compensation"  key=""  synchronized="0"  foreground="#bc1900"  fontStyle="bold" >
         <Criteria>
           <Criterion connector="And"  keyword="$FIL"  function="Contains"  value="comp" />
           <Criterion connector="Or"  keyword="$FIL"  function="Contains"  value="unstained" />
         </Criteria>
         <SampleRefs>
           <SampleRef sampleID="8" />
           <SampleRef sampleID="9" />
           <SampleRef sampleID="10" />
           <SampleRef sampleID="11" />
           <SampleRef sampleID="12" />
           <SampleRef sampleID="13" />
           <SampleRef sampleID="14" />
           <SampleRef sampleID="15" />
           <SampleRef sampleID="16" />
           <SampleRef sampleID="17" />
         </SampleRefs>
         <Keywords/>
       </Group>
     </GroupNode>
     <GroupNode name="DKB07"  annotation=""  owningGroup="DKB07"  expanded="0"  sortPriority="10"  count="-1" >
       <Graph smoothing="0"  backColor="#ffffff"  foreColor="#000000"  type="Pseudocolor"  fast="1" >
         <Axis dimension="x"  name=""  label=""  auto="auto" />
         <Axis dimension="y"  name=""  label=""  auto="auto" />
         <GraphSettings level="5%"  smoothingHighResolution="1"  contourHighResolution="1"  histogramSmoothingCount="0"  graphResolution="256"  showOutliers="0"  drawLargeDots="0"  dotsToDraw="8000"  tint="le.chartfill.tinted.40"  lineWeight="le.lineweight.normal"  lineStyle="le.linestyle.solid" />
         <GraphEnvironment showGrid="0"  showAxes="tnlTNL"  showGates="1"  showFreqOnPlots="1"  showGateNameOnPlots="1"  showMedians="0"  showUncomped="0"  addEventParam="0"  lastYAxisName="" >
           <TextTraits font="SansSerif"  size="11"  name="Labels"  style="plain"  color="#000000"  background="#00ffffff"  just="left" />
           <TextTraits font="SansSerif"  size="11"  name="LayoutGates"  style="plain"  color="#000000"  background="#00ffffff"  just="left" />
           <TextTraits font="SansSerif"  size="9"  name="Numbers"  style="plain"  color="#000000"  background="#00ffffff"  just="left" />
           <TextTraits font="SansSerif"  size="9"  name="Legend"  style="plain"  color="#000000"  background="#00ffffff"  just="left" />
           <WindowPosition x="0"  y="0"  width="0"  height="0"  displayed="0"  panelState="" />
         </GraphEnvironment>
       </Graph>
       <Subpopulations>
         <Population name="Lymphocytes"  annotation=""  owningGroup="DKB07"  expanded="0"  sortPriority="10"  count="84810" >
           <Graph smoothing="0"  backColor="#ffffff"  foreColor="#000000"  heatMapStatParameter="Comp-405-450_50-A"  type="Pseudocolor"  fast="1" >
             <Axis dimension="x"  name="FSC-A"  label=""  auto="auto" />
             <Axis dimension="y"  name="SSC-A"  label=""  auto="auto" />
             <GraphSettings level="5%"  smoothingHighResolution="1"  contourHighResolution="1"  histogramSmoothingCount="0"  graphResolution="256"  showOutliers="0"  drawLargeDots="0"  dotsToDraw="8000"  tint="le.chartfill.tinted.40"  lineWeight="le.lineweight.normal"  lineStyle="le.linestyle.solid" />
             <GraphEnvironment showGrid="0"  showAxes="tnlTNL"  showGates="1"  showFreqOnPlots="1"  showGateNameOnPlots="1"  showMedians="0"  showUncomped="0"  addEventParam="0"  lastYAxisName="" >
               <TextTraits font="SansSerif"  size="11"  name="Labels"  style="plain"  color="#000000"  background="#00ffffff"  just="left" />
               <TextTraits font="SansSerif"  size="11"  name="LayoutGates"  style="plain"  color="#000000"  background="#00ffffff"  just="left" />
               <TextTraits font="SansSerif"  size="9"  name="Numbers"  style="plain"  color="#000000"  background="#00ffffff"  just="left" />
               <TextTraits font="SansSerif"  size="9"  name="Legend"  style="plain"  color="#000000"  background="#00ffffff"  just="left" />
               <WindowPosition x="739"  y="0"  width="619"  height="797"  displayed="1"  panelState="---" />
             </GraphEnvironment>
           </Graph>
           <Gate gating:id="ID978597798" >
             <gating:PolygonGate eventsInside="1"  annoOffsetX="123"  annoOffsetY="-149"  tint="#000000"  isTinted="0"  lineWeight="Normal"  userDefined="1"  quadId="-1"  gateResolution="256" >
               <gating:dimension>
                 <data-type:fcs-dimension data-type:name="FSC-A" />
               </gating:dimension>
               <gating:dimension>
                 <data-type:fcs-dimension data-type:name="SSC-A" />
               </gating:dimension>
               <gating:vertex>
                 <gating:coordinate data-type:value="138650.0385438972" />
                 <gating:coordinate data-type:value="132592.5568445476" />
               </gating:vertex>
               <gating:vertex>
                 <gating:coordinate data-type:value="55572.2826552463" />
                 <gating:coordinate data-type:value="133200.7795823666" />
               </gating:vertex>
               <gating:vertex>
                 <gating:coordinate data-type:value="23576.1199143469" />
                 <gating:coordinate data-type:value="29194.6914153132" />
               </gating:vertex>
               <gating:vertex>
                 <gating:coordinate data-type:value="23576.1199143469" />
                 <gating:coordinate data-type:value="1824.6682134571" />
               </gating:vertex>
               <gating:vertex>
                 <gating:coordinate data-type:value="129107.3233404711" />
                 <gating:coordinate data-type:value="5474.0046403712" />
               </gating:vertex>
               <gating:vertex>
                 <gating:coordinate data-type:value="229025.164882227" />
                 <gating:coordinate data-type:value="37709.8097447796" />
               </gating:vertex>
               <gating:vertex>
                 <gating:coordinate data-type:value="226218.4839400428" />
                 <gating:coordinate data-type:value="82718.2923433875" />
               </gating:vertex>
               <gating:vertex>
                 <gating:coordinate data-type:value="224534.4753747323" />
                 <gating:coordinate data-type:value="103397.8654292343" />
               </gating:vertex>
               <gating:vertex>
                 <gating:coordinate data-type:value="142018.0556745182" />
                 <gating:coordinate data-type:value="128943.2204176334" />
               </gating:vertex>
             </gating:PolygonGate>
           </Gate>
           <Subpopulations>
             <Population name="Single Cells"  annotation=""  owningGroup="DKB07"  expanded="0"  sortPriority="10"  count="84302" >
               <Graph smoothing="0"  backColor="#ffffff"  foreColor="#000000"  heatMapStatParameter="Comp-405-450_50-A"  type="Pseudocolor"  fast="1" >
                 <Axis dimension="x"  name="FSC-A"  label=""  auto="auto" />
                 <Axis dimension="y"  name="FSC-H"  label=""  auto="auto" />
                 <GraphSettings level="5%"  smoothingHighResolution="1"  contourHighResolution="1"  histogramSmoothingCount="0"  graphResolution="256"  showOutliers="0"  drawLargeDots="0"  dotsToDraw="8000"  tint="le.chartfill.tinted.40"  lineWeight="le.lineweight.normal"  lineStyle="le.linestyle.solid" />
                 <GraphEnvironment showGrid="0"  showAxes="tnlTNL"  showGates="1"  showFreqOnPlots="1"  showGateNameOnPlots="1"  showMedians="0"  showUncomped="0"  addEventParam="0"  lastYAxisName="" >
                   <TextTraits font="SansSerif"  size="11"  name="Labels"  style="plain"  color="#000000"  background="#00ffffff"  just="left" />
                   <TextTraits font="SansSerif"  size="11"  name="LayoutGates"  style="plain"  color="#000000"  background="#00ffffff"  just="left" />
                   <TextTraits font="SansSerif"  size="9"  name="Numbers"  style="plain"  color="#000000"  background="#00ffffff"  just="left" />
                   <TextTraits font="SansSerif"  size="9"  name="Legend"  style="plain"  color="#000000"  background="#00ffffff"  just="left" />
                   <WindowPosition x="776"  y="10"  width="619"  height="797"  displayed="1"  panelState="---" />
                 </GraphEnvironment>
               </Graph>
               <Gate gating:id="ID1608183721"  gating:parent_id="ID978597798" >
                 <gating:PolygonGate eventsInside="1"  annoOffsetX="-40"  annoOffsetY="-164"  tint="#000000"  isTinted="0"  lineWeight="Normal"  userDefined="1"  quadId="-1"  gateResolution="256" >
                   <gating:dimension>
                     <data-type:fcs-dimension data-type:name="FSC-A" />
                   </gating:dimension>
                   <gating:dimension>
                     <data-type:fcs-dimension data-type:name="FSC-H" />
                   </gating:dimension>
                   <gating:vertex>
                     <gating:coordinate data-type:value="220605.1220556745" />
                     <gating:coordinate data-type:value="177601.0394431555" />
                   </gating:vertex>
                   <gating:vertex>
                     <gating:coordinate data-type:value="123493.9614561028" />
                     <gating:coordinate data-type:value="116778.7656612529" />
                   </gating:vertex>
                   <gating:vertex>
                     <gating:coordinate data-type:value="63992.3254817987" />
                     <gating:coordinate data-type:value="68120.9466357309" />
                   </gating:vertex>
                   <gating:vertex>
                     <gating:coordinate data-type:value="23576.1199143469" />
                     <gating:coordinate data-type:value="29194.6914153132" />
                   </gating:vertex>
                   <gating:vertex>
                     <gating:coordinate data-type:value="48274.9122055675" />
                     <gating:coordinate data-type:value="26761.8004640371" />
                   </gating:vertex>
                   <gating:vertex>
                     <gating:coordinate data-type:value="110021.8929336188" />
                     <gating:coordinate data-type:value="73594.9512761021" />
                   </gating:vertex>
                   <gating:vertex>
                     <gating:coordinate data-type:value="165032.8394004283" />
                     <gating:coordinate data-type:value="116170.5429234339" />
                   </gating:vertex>
                   <gating:vertex>
                     <gating:coordinate data-type:value="232954.5182012848" />
                     <gating:coordinate data-type:value="160570.8027842227" />
                   </gating:vertex>
                   <gating:vertex>
                     <gating:coordinate data-type:value="223973.1391862955" />
                     <gating:coordinate data-type:value="171518.8120649652" />
                   </gating:vertex>
                 </gating:PolygonGate>
               </Gate>
               <Subpopulations>
                 <Population name="CD3+ "  annotation=""  owningGroup="DKB07"  expanded="0"  sortPriority="10"  count="17130" >
                   <Graph smoothing="0"  backColor="#ffffff"  foreColor="#000000"  heatMapStatParameter="Comp-405-450_50-A"  type="Pseudocolor"  fast="1" >
                     <Axis dimension="x"  name="Comp-405-780_60-A"  label=""  auto="auto" />
                     <Axis dimension="y"  name="Comp-640-780_60-A"  label=""  auto="auto" />
                     <GraphSettings level="5%"  smoothingHighResolution="1"  contourHighResolution="1"  histogramSmoothingCount="0"  graphResolution="256"  showOutliers="0"  drawLargeDots="0"  dotsToDraw="8000"  tint="le.chartfill.tinted.40"  lineWeight="le.lineweight.normal"  lineStyle="le.linestyle.solid" />
                     <GraphEnvironment showGrid="0"  showAxes="tnlTNL"  showGates="1"  showFreqOnPlots="1"  showGateNameOnPlots="1"  showMedians="0"  showUncomped="0"  addEventParam="0"  lastYAxisName="" >
                       <TextTraits font="SansSerif"  size="11"  name="Labels"  style="plain"  color="#000000"  background="#00ffffff"  just="left" />
                       <TextTraits font="SansSerif"  size="11"  name="LayoutGates"  style="plain"  color="#000000"  background="#00ffffff"  just="left" />
                       <TextTraits font="SansSerif"  size="9"  name="Numbers"  style="plain"  color="#000000"  background="#00ffffff"  just="left" />
                       <TextTraits font="SansSerif"  size="9"  name="Legend"  style="plain"  color="#000000"  background="#00ffffff"  just="left" />
                       <WindowPosition x="766"  y="21"  width="619"  height="797"  displayed="0"  panelState="---" />
                     </GraphEnvironment>
                   </Graph>
                   <Gate gating:id="ID779219193"  gating:parent_id="ID1608183721" >
                     <gating:RectangleGate eventsInside="1"  annoOffsetX="128"  annoOffsetY="-17"  tint="#000000"  isTinted="0"  lineWeight="Normal"  userDefined="1"  percentX="0"  percentY="0" >
                       <gating:dimension gating:min="83.03152255427715"  gating:max="11692.435345629132" >
                         <data-type:fcs-dimension data-type:name="Comp-405-780_60-A" />
                       </gating:dimension>
                       <gating:dimension gating:min="-1034.6492596018327"  gating:max="4783.943223280842" >
                         <data-type:fcs-dimension data-type:name="Comp-640-780_60-A" />
                       </gating:dimension>
                     </gating:RectangleGate>
                   </Gate>
                   <Subpopulations>
                     <Population name="CD8+ "  annotation=""  owningGroup="DKB07"  expanded="0"  sortPriority="10"  count="19525" >
                       <Graph smoothing="0"  backColor="#ffffff"  foreColor="#000000"  heatMapStatParameter="Comp-405-450_50-A"  type="Pseudocolor"  fast="1" >
                         <Axis dimension="x"  name="Comp-561-710_50-A"  label=""  auto="auto" />
                         <Axis dimension="y"  name="Comp-405-710_50-A"  label=""  auto="auto" />
                         <GraphSettings level="5%"  smoothingHighResolution="1"  contourHighResolution="1"  histogramSmoothingCount="0"  graphResolution="256"  showOutliers="0"  drawLargeDots="0"  dotsToDraw="8000"  tint="le.chartfill.tinted.40"  lineWeight="le.lineweight.normal"  lineStyle="le.linestyle.solid" />
                         <GraphEnvironment showGrid="0"  showAxes="tnlTNL"  showGates="1"  showFreqOnPlots="1"  showGateNameOnPlots="1"  showMedians="0"  showUncomped="0"  addEventParam="0"  lastYAxisName="" >
                           <TextTraits font="SansSerif"  size="11"  name="Labels"  style="plain"  color="#000000"  background="#00ffffff"  just="left" />
                           <TextTraits font="SansSerif"  size="11"  name="LayoutGates"  style="plain"  color="#000000"  background="#00ffffff"  just="left" />
                           <TextTraits font="SansSerif"  size="9"  name="Numbers"  style="plain"  color="#000000"  background="#00ffffff"  just="left" />
                           <TextTraits font="SansSerif"  size="9"  name="Legend"  style="plain"  color="#000000"  background="#00ffffff"  just="left" />
                           <WindowPosition x="779"  y="37"  width="619"  height="797"  displayed="1"  panelState="---" />
                         </GraphEnvironment>
                       </Graph>
                       <Gate gating:id="ID434740051"  gating:parent_id="ID779219193" >
                         <gating:RectangleGate eventsInside="1"  annoOffsetX="4"  annoOffsetY="-167"  tint="#000000"  isTinted="0"  lineWeight="Normal"  userDefined="1"  percentX="0"  percentY="0" >
                           <gating:dimension gating:min="-3135.4953934206433"  gating:max="2990.9030763236046" >
                             <data-type:fcs-dimension data-type:name="Comp-561-710_50-A" />
                           </gating:dimension>
                           <gating:dimension gating:min="956.3192827400044"  gating:max="87641.75590109944" >
                             <data-type:fcs-dimension data-type:name="Comp-405-710_50-A" />
                           </gating:dimension>
                         </gating:RectangleGate>
                       </Gate>
                       <Subpopulations>
                         <Population name="Divided "  annotation=""  owningGroup="DKB07"  expanded="0"  sortPriority="10"  count="130" >
                           <Graph smoothing="0"  backColor="#ffffff"  foreColor="#000000"  type="Histogram"  fast="1" >
                             <Axis dimension="x"  name="Comp-405-450_50-A"  label=""  auto="auto" />
                             <Axis dimension="y"  name="SSC-A"  label=""  auto="auto" />
                             <GraphSettings level="5%"  smoothingHighResolution="1"  contourHighResolution="1"  histogramSmoothingCount="0"  graphResolution="256"  showOutliers="0"  drawLargeDots="0"  dotsToDraw="8000"  tint="le.chartfill.tinted.40"  lineWeight="le.lineweight.normal"  lineStyle="le.linestyle.solid" />
                             <GraphEnvironment showGrid="0"  showAxes="tnlTNL"  showGates="1"  showFreqOnPlots="1"  showGateNameOnPlots="1"  showMedians="0"  showUncomped="0"  addEventParam="0"  lastYAxisName="" >
                               <TextTraits font="SansSerif"  size="11"  name="Labels"  style="plain"  color="#000000"  background="#00ffffff"  just="left" />
                               <TextTraits font="SansSerif"  size="11"  name="LayoutGates"  style="plain"  color="#000000"  background="#00ffffff"  just="left" />
                               <TextTraits font="SansSerif"  size="9"  name="Numbers"  style="plain"  color="#000000"  background="#00ffffff"  just="left" />
                               <TextTraits font="SansSerif"  size="9"  name="Legend"  style="plain"  color="#000000"  background="#00ffffff"  just="left" />
                               <WindowPosition x="0"  y="0"  width="0"  height="0"  displayed="0"  panelState="" />
                             </GraphEnvironment>
                           </Graph>
                           <Gate gating:id="ID35350223"  gating:parent_id="ID434740051" >
                             <gating:RectangleGate eventsInside="1"  annoOffsetX="0"  annoOffsetY="0"  tint="#000000"  isTinted="0"  lineWeight="Normal"  userDefined="1" >
                               <gating:dimension gating:max="2965.604131687726"  yRatio="0.6959216398097964" >
                                 <data-type:fcs-dimension data-type:name="Comp-405-450_50-A" />
                               </gating:dimension>
                             </gating:RectangleGate>
                           </Gate>
                           <Subpopulations>
                             <Population name="G1"  annotation=""  owningGroup="DKB07"  expanded="0"  sortPriority="10"  count="245" >
                               <Graph smoothing="0"  backColor="#ffffff"  foreColor="#000000"  heatMapStatParameter="Comp-405-450_50-A"  type="Histogram"  fast="1" >
                                 <Axis dimension="x"  name="Comp-405-450_50-A"  label=""  auto="auto" />
                                 <Axis dimension="y"  name="SSC-A"  label=""  auto="auto" />
                                 <GraphSettings level="5%"  smoothingHighResolution="1"  contourHighResolution="1"  histogramSmoothingCount="0"  graphResolution="256"  showOutliers="0"  drawLargeDots="0"  dotsToDraw="8000"  tint="le.chartfill.tinted.40"  lineWeight="le.lineweight.normal"  lineStyle="le.linestyle.solid" />
                                 <GraphEnvironment showGrid="0"  showAxes="tnlTNL"  showGates="1"  showFreqOnPlots="1"  showGateNameOnPlots="1"  showMedians="0"  showUncomped="0"  addEventParam="0"  lastYAxisName="" >
                                   <TextTraits font="SansSerif"  size="11"  name="Labels"  style="plain"  color="#000000"  background="#00ffffff"  just="left" />
                                   <TextTraits font="SansSerif"  size="11"  name="LayoutGates"  style="plain"  color="#000000"  background="#00ffffff"  just="left" />
                                   <TextTraits font="SansSerif"  size="9"  name="Numbers"  style="plain"  color="#000000"  background="#00ffffff"  just="left" />
                                   <TextTraits font="SansSerif"  size="9"  name="Legend"  style="plain"  color="#000000"  background="#00ffffff"  just="left" />
                                   <WindowPosition x="-8"  y="-8"  width="1936"  height="1056"  displayed="1"  panelState="---" />
                                 </GraphEnvironment>
                               </Graph>
                               <Gate gating:id="ID179598978"  gating:parent_id="ID35350223" >
                                 <gating:RectangleGate eventsInside="1"  annoOffsetX="0"  annoOffsetY="0"  tint="#000000"  isTinted="0"  lineWeight="Normal"  userDefined="1" >
                                   <gating:dimension gating:min="1372.5639841946743"  gating:max="3012.215695887094"  yRatio="0.8840579710144928" >
                                     <data-type:fcs-dimension data-type:name="Comp-405-450_50-A" />
                                   </gating:dimension>
                                 </gating:RectangleGate>
                               </Gate>
                             </Population>
                             <Population name="G2"  annotation=""  owningGroup="DKB07"  expanded="0"  sortPriority="10"  count="65" >
                               <Graph smoothing="0"  backColor="#ffffff"  foreColor="#000000"  heatMapStatParameter="Comp-405-450_50-A"  type="Histogram"  fast="1" >
                                 <Axis dimension="x"  name="Comp-405-450_50-A"  label=""  auto="auto" />
                                 <Axis dimension="y"  name="SSC-A"  label=""  auto="auto" />
                                 <GraphSettings level="5%"  smoothingHighResolution="1"  contourHighResolution="1"  histogramSmoothingCount="0"  graphResolution="256"  showOutliers="0"  drawLargeDots="0"  dotsToDraw="8000"  tint="le.chartfill.tinted.40"  lineWeight="le.lineweight.normal"  lineStyle="le.linestyle.solid" />
                                 <GraphEnvironment showGrid="0"  showAxes="tnlTNL"  showGates="1"  showFreqOnPlots="1"  showGateNameOnPlots="1"  showMedians="0"  showUncomped="0"  addEventParam="0"  lastYAxisName="" >
                                   <TextTraits font="SansSerif"  size="11"  name="Labels"  style="plain"  color="#000000"  background="#00ffffff"  just="left" />
                                   <TextTraits font="SansSerif"  size="11"  name="LayoutGates"  style="plain"  color="#000000"  background="#00ffffff"  just="left" />
                                   <TextTraits font="SansSerif"  size="9"  name="Numbers"  style="plain"  color="#000000"  background="#00ffffff"  just="left" />
                                   <TextTraits font="SansSerif"  size="9"  name="Legend"  style="plain"  color="#000000"  background="#00ffffff"  just="left" />
                                   <WindowPosition x="-8"  y="-8"  width="1936"  height="1056"  displayed="1"  panelState="---" />
                                 </GraphEnvironment>
                               </Graph>
                               <Gate gating:id="ID727951637"  gating:parent_id="ID35350223" >
                                 <gating:RectangleGate eventsInside="1"  annoOffsetX="0"  annoOffsetY="0"  tint="#000000"  isTinted="0"  lineWeight="Normal"  userDefined="1" >
                                   <gating:dimension gating:min="752.6863961851096"  gating:max="1331.3788174054503"  yRatio="0.8579710144927536" >
                                     <data-type:fcs-dimension data-type:name="Comp-405-450_50-A" />
                                   </gating:dimension>
                                 </gating:RectangleGate>
                               </Gate>
                             </Population>
                             <Population name="G3"  annotation=""  owningGroup="DKB07"  expanded="0"  sortPriority="10"  count="210" >
                               <Graph smoothing="0"  backColor="#ffffff"  foreColor="#000000"  heatMapStatParameter="Comp-405-450_50-A"  type="Histogram"  fast="1" >
                                 <Axis dimension="x"  name="Comp-405-450_50-A"  label=""  auto="auto" />
                                 <Axis dimension="y"  name="SSC-A"  label=""  auto="auto" />
                                 <GraphSettings level="5%"  smoothingHighResolution="1"  contourHighResolution="1"  histogramSmoothingCount="0"  graphResolution="256"  showOutliers="0"  drawLargeDots="0"  dotsToDraw="8000"  tint="le.chartfill.tinted.40"  lineWeight="le.lineweight.normal"  lineStyle="le.linestyle.solid" />
                                 <GraphEnvironment showGrid="0"  showAxes="tnlTNL"  showGates="1"  showFreqOnPlots="1"  showGateNameOnPlots="1"  showMedians="0"  showUncomped="0"  addEventParam="0"  lastYAxisName="" >
                                   <TextTraits font="SansSerif"  size="11"  name="Labels"  style="plain"  color="#000000"  background="#00ffffff"  just="left" />
                                   <TextTraits font="SansSerif"  size="11"  name="LayoutGates"  style="plain"  color="#000000"  background="#00ffffff"  just="left" />
                                   <TextTraits font="SansSerif"  size="9"  name="Numbers"  style="plain"  color="#000000"  background="#00ffffff"  just="left" />
                                   <TextTraits font="SansSerif"  size="9"  name="Legend"  style="plain"  color="#000000"  background="#00ffffff"  just="left" />
                                   <WindowPosition x="-8"  y="-8"  width="1936"  height="1056"  displayed="1"  panelState="---" />
                                 </GraphEnvironment>
                               </Graph>
                               <Gate gating:id="ID2122681385"  gating:parent_id="ID35350223" >
                                 <gating:RectangleGate eventsInside="1"  annoOffsetX="0"  annoOffsetY="0"  tint="#000000"  isTinted="0"  lineWeight="Normal"  userDefined="1" >
                                   <gating:dimension gating:min="301.9025052262602"  gating:max="737.2861750905398"  yRatio="0.8405797101449275" >
                                     <data-type:fcs-dimension data-type:name="Comp-405-450_50-A" />
                                   </gating:dimension>
                                 </gating:RectangleGate>
                               </Gate>
                             </Population>
                             <Population name="G4"  annotation=""  owningGroup="DKB07"  expanded="0"  sortPriority="10"  count="1423" >
                               <Graph smoothing="0"  backColor="#ffffff"  foreColor="#000000"  heatMapStatParameter="Comp-405-450_50-A"  type="Histogram"  fast="1" >
                                 <Axis dimension="x"  name="Comp-405-450_50-A"  label=""  auto="auto" />
                                 <Axis dimension="y"  name="SSC-A"  label=""  auto="auto" />
                                 <GraphSettings level="5%"  smoothingHighResolution="1"  contourHighResolution="1"  histogramSmoothingCount="0"  graphResolution="256"  showOutliers="0"  drawLargeDots="0"  dotsToDraw="8000"  tint="le.chartfill.tinted.40"  lineWeight="le.lineweight.normal"  lineStyle="le.linestyle.solid" />
                                 <GraphEnvironment showGrid="0"  showAxes="tnlTNL"  showGates="1"  showFreqOnPlots="1"  showGateNameOnPlots="1"  showMedians="0"  showUncomped="0"  addEventParam="0"  lastYAxisName="" >
                                   <TextTraits font="SansSerif"  size="11"  name="Labels"  style="plain"  color="#000000"  background="#00ffffff"  just="left" />
                                   <TextTraits font="SansSerif"  size="11"  name="LayoutGates"  style="plain"  color="#000000"  background="#00ffffff"  just="left" />
                                   <TextTraits font="SansSerif"  size="9"  name="Numbers"  style="plain"  color="#000000"  background="#00ffffff"  just="left" />
                                   <TextTraits font="SansSerif"  size="9"  name="Legend"  style="plain"  color="#000000"  background="#00ffffff"  just="left" />
                                   <WindowPosition x="-8"  y="-8"  width="1936"  height="1056"  displayed="1"  panelState="---" />
                                 </GraphEnvironment>
                               </Graph>
                               <Gate gating:id="ID670150696"  gating:parent_id="ID35350223" >
                                 <gating:RectangleGate eventsInside="1"  annoOffsetX="0"  annoOffsetY="0"  tint="#000000"  isTinted="0"  lineWeight="Normal"  userDefined="1" >
                                   <gating:dimension gating:min="1.9994000770795723"  gating:max="301.9025052262602"  yRatio="0.7405797101449275" >
                                     <data-type:fcs-dimension data-type:name="Comp-405-450_50-A" />
                                   </gating:dimension>
                                 </gating:RectangleGate>
                               </Gate>
                             </Population>
                             <Population name="Tcm "  annotation=""  owningGroup="DKB07"  expanded="0"  sortPriority="10"  count="27144" >
                               <Graph smoothing="0"  backColor="#ffffff"  foreColor="#000000"  heatMapStatParameter="Comp-405-450_50-A"  type="Pseudocolor"  fast="1" >
                                 <Axis dimension="x"  name="Comp-561-620_10-A"  label=""  auto="auto" />
                                 <Axis dimension="y"  name="Comp-488-530_30-A"  label=""  auto="auto" />
                                 <GraphSettings level="5%"  smoothingHighResolution="1"  contourHighResolution="1"  histogramSmoothingCount="0"  graphResolution="256"  showOutliers="0"  drawLargeDots="0"  dotsToDraw="8000"  tint="le.chartfill.tinted.40"  lineWeight="le.lineweight.normal"  lineStyle="le.linestyle.solid" />
                                 <GraphEnvironment showGrid="0"  showAxes="tnlTNL"  showGates="1"  showFreqOnPlots="1"  showGateNameOnPlots="1"  showMedians="0"  showUncomped="0"  addEventParam="0"  lastYAxisName="" >
                                   <TextTraits font="SansSerif"  size="11"  name="Labels"  style="plain"  color="#000000"  background="#00ffffff"  just="left" />
                                   <TextTraits font="SansSerif"  size="11"  name="LayoutGates"  style="plain"  color="#000000"  background="#00ffffff"  just="left" />
                                   <TextTraits font="SansSerif"  size="9"  name="Numbers"  style="plain"  color="#000000"  background="#00ffffff"  just="left" />
                                   <TextTraits font="SansSerif"  size="9"  name="Legend"  style="plain"  color="#000000"  background="#00ffffff"  just="left" />
                                   <WindowPosition x="844"  y="44"  width="619"  height="797"  displayed="1"  panelState="---" />
                                 </GraphEnvironment>
                               </Graph>
                               <Gate gating:id="ID249090610"  gating:parent_id="ID35350223" >
                                 <gating:RectangleGate eventsInside="1"  annoOffsetX="-81"  annoOffsetY="-189"  tint="#000000"  isTinted="0"  lineWeight="Normal"  userDefined="1"  percentX="0"  percentY="0" >
                                   <gating:dimension gating:min="-455.28236541429624"  gating:max="856.0985752512538" >
                                     <data-type:fcs-dimension data-type:name="Comp-561-620_10-A" />
                                   </gating:dimension>
                                   <gating:dimension gating:min="376.6337848603337"  gating:max="7185.1674010549505" >
                                     <data-type:fcs-dimension data-type:name="Comp-488-530_30-A" />
                                   </gating:dimension>
                                 </gating:RectangleGate>
                               </Gate>
                             </Population>
                             <Population name="Tem "  annotation=""  owningGroup="DKB07"  expanded="0"  sortPriority="10"  count="19560" >
                               <Graph smoothing="0"  backColor="#ffffff"  foreColor="#000000"  heatMapStatParameter="Comp-405-450_50-A"  type="Pseudocolor"  fast="1" >
                                 <Axis dimension="x"  name="Comp-561-620_10-A"  label=""  auto="auto" />
                                 <Axis dimension="y"  name="Comp-488-530_30-A"  label=""  auto="auto" />
                                 <GraphSettings level="5%"  smoothingHighResolution="1"  contourHighResolution="1"  histogramSmoothingCount="0"  graphResolution="256"  showOutliers="0"  drawLargeDots="0"  dotsToDraw="8000"  tint="le.chartfill.tinted.40"  lineWeight="le.lineweight.normal"  lineStyle="le.linestyle.solid" />
                                 <GraphEnvironment showGrid="0"  showAxes="tnlTNL"  showGates="1"  showFreqOnPlots="1"  showGateNameOnPlots="1"  showMedians="0"  showUncomped="0"  addEventParam="0"  lastYAxisName="" >
                                   <TextTraits font="SansSerif"  size="11"  name="Labels"  style="plain"  color="#000000"  background="#00ffffff"  just="left" />
                                   <TextTraits font="SansSerif"  size="11"  name="LayoutGates"  style="plain"  color="#000000"  background="#00ffffff"  just="left" />
                                   <TextTraits font="SansSerif"  size="9"  name="Numbers"  style="plain"  color="#000000"  background="#00ffffff"  just="left" />
                                   <TextTraits font="SansSerif"  size="9"  name="Legend"  style="plain"  color="#000000"  background="#00ffffff"  just="left" />
                                   <WindowPosition x="844"  y="44"  width="619"  height="797"  displayed="1"  panelState="---" />
                                 </GraphEnvironment>
                               </Graph>
                               <Gate gating:id="ID944110077"  gating:parent_id="ID35350223" >
                                 <gating:RectangleGate eventsInside="1"  annoOffsetX="-96"  annoOffsetY="-2"  tint="#000000"  isTinted="0"  lineWeight="Normal"  userDefined="1"  percentX="0"  percentY="0" >
                                   <gating:dimension gating:min="-445.4451023819523"  gating:max="856.0985752512538" >
                                     <data-type:fcs-dimension data-type:name="Comp-561-620_10-A" />
                                   </gating:dimension>
                                   <gating:dimension gating:min="-180.52584979278745"  gating:max="317.7495996827821" >
                                     <data-type:fcs-dimension data-type:name="Comp-488-530_30-A" />
                                   </gating:dimension>
                                 </gating:RectangleGate>
                               </Gate>
                             </Population>
                             <Population name="Temra"  annotation=""  owningGroup="DKB07"  expanded="0"  sortPriority="10"  count="7" >
                               <Graph smoothing="0"  backColor="#ffffff"  foreColor="#000000"  heatMapStatParameter="Comp-405-450_50-A"  type="Pseudocolor"  fast="1" >
                                 <Axis dimension="x"  name="Comp-561-620_10-A"  label=""  auto="auto" />
                                 <Axis dimension="y"  name="Comp-488-530_30-A"  label=""  auto="auto" />
                                 <GraphSettings level="5%"  smoothingHighResolution="1"  contourHighResolution="1"  histogramSmoothingCount="0"  graphResolution="256"  showOutliers="0"  drawLargeDots="0"  dotsToDraw="8000"  tint="le.chartfill.tinted.40"  lineWeight="le.lineweight.normal"  lineStyle="le.linestyle.solid" />
                                 <GraphEnvironment showGrid="0"  showAxes="tnlTNL"  showGates="1"  showFreqOnPlots="1"  showGateNameOnPlots="1"  showMedians="0"  showUncomped="0"  addEventParam="0"  lastYAxisName="" >
                                   <TextTraits font="SansSerif"  size="11"  name="Labels"  style="plain"  color="#000000"  background="#00ffffff"  just="left" />
                                   <TextTraits font="SansSerif"  size="11"  name="LayoutGates"  style="plain"  color="#000000"  background="#00ffffff"  just="left" />
                                   <TextTraits font="SansSerif"  size="9"  name="Numbers"  style="plain"  color="#000000"  background="#00ffffff"  just="left" />
                                   <TextTraits font="SansSerif"  size="9"  name="Legend"  style="plain"  color="#000000"  background="#00ffffff"  just="left" />
                                   <WindowPosition x="844"  y="44"  width="619"  height="797"  displayed="0"  panelState="---" />
                                 </GraphEnvironment>
                               </Graph>
                               <Gate gating:id="ID1794362904"  gating:parent_id="ID35350223" >
                                 <gating:RectangleGate eventsInside="1"  annoOffsetX="128"  annoOffsetY="7"  tint="#000000"  isTinted="0"  lineWeight="Normal"  userDefined="1"  percentX="0"  percentY="0" >
                                   <gating:dimension gating:min="2127.4035752114473"  gating:max="112266.298549329" >
                                     <data-type:fcs-dimension data-type:name="Comp-561-620_10-A" />
                                   </gating:dimension>
                                   <gating:dimension gating:min="-175.17352286024007"  gating:max="317.7495996827821" >
                                     <data-type:fcs-dimension data-type:name="Comp-488-530_30-A" />
                                   </gating:dimension>
                                 </gating:RectangleGate>
                               </Gate>
                             </Population>
                             <Population name="Tnpot "  annotation=""  owningGroup="DKB07"  expanded="0"  sortPriority="10"  count="34" >
                               <Graph smoothing="0"  backColor="#ffffff"  foreColor="#000000"  heatMapStatParameter="Comp-405-450_50-A"  type="Pseudocolor"  fast="1" >
                                 <Axis dimension="x"  name="Comp-488-675_20-A"  label=""  auto="auto" />
                                 <Axis dimension="y"  name="Comp-405-605_12-A"  label=""  auto="auto" />
                                 <GraphSettings level="5%"  smoothingHighResolution="1"  contourHighResolution="1"  histogramSmoothingCount="0"  graphResolution="256"  showOutliers="0"  drawLargeDots="0"  dotsToDraw="8000"  tint="le.chartfill.tinted.40"  lineWeight="le.lineweight.normal"  lineStyle="le.linestyle.solid" />
                                 <GraphEnvironment showGrid="0"  showAxes="tnlTNL"  showGates="1"  showFreqOnPlots="1"  showGateNameOnPlots="1"  showMedians="0"  showUncomped="0"  addEventParam="0"  lastYAxisName="" >
                                   <TextTraits font="SansSerif"  size="11"  name="Labels"  style="plain"  color="#000000"  background="#00ffffff"  just="left" />
                                   <TextTraits font="SansSerif"  size="11"  name="LayoutGates"  style="plain"  color="#000000"  background="#00ffffff"  just="left" />
                                   <TextTraits font="SansSerif"  size="9"  name="Numbers"  style="plain"  color="#000000"  background="#00ffffff"  just="left" />
                                   <TextTraits font="SansSerif"  size="9"  name="Legend"  style="plain"  color="#000000"  background="#00ffffff"  just="left" />
                                   <WindowPosition x="844"  y="44"  width="619"  height="911"  displayed="0"  panelState="+--" />
                                 </GraphEnvironment>
                               </Graph>
                               <Gate gating:id="ID1076450206"  gating:parent_id="ID35350223" >
                                 <gating:RectangleGate eventsInside="1"  annoOffsetX="110"  annoOffsetY="-113"  tint="#000000"  isTinted="0"  lineWeight="Normal"  userDefined="1"  percentX="0"  percentY="0" >
                                   <gating:dimension gating:min="1984.3617762231036"  gating:max="112266.298549329" >
                                     <data-type:fcs-dimension data-type:name="Comp-561-620_10-A" />
                                   </gating:dimension>
                                   <gating:dimension gating:min="408.8858900742985"  gating:max="8237.92384880956" >
                                     <data-type:fcs-dimension data-type:name="Comp-488-530_30-A" />
                                   </gating:dimension>
                                 </gating:RectangleGate>
                               </Gate>
                               <Subpopulations>
                                 <Population name="CD95hi"  annotation=""  owningGroup="DKB07"  expanded="0"  sortPriority="10"  count="2" >
                                   <Graph smoothing="0"  backColor="#ffffff"  foreColor="#000000"  heatMapStatParameter="Comp-405-450_50-A"  type="Pseudocolor"  fast="1" >
                                     <Axis dimension="x"  name="Comp-488-675_20-A"  label=""  auto="auto" />
                                     <Axis dimension="y"  name="Comp-405-605_12-A"  label=""  auto="auto" />
                                     <GraphSettings level="5%"  smoothingHighResolution="1"  contourHighResolution="1"  histogramSmoothingCount="0"  graphResolution="256"  showOutliers="0"  drawLargeDots="0"  dotsToDraw="8000"  tint="le.chartfill.tinted.40"  lineWeight="le.lineweight.normal"  lineStyle="le.linestyle.solid" />
                                     <GraphEnvironment showGrid="0"  showAxes="tnlTNL"  showGates="1"  showFreqOnPlots="1"  showGateNameOnPlots="1"  showMedians="0"  showUncomped="0"  addEventParam="0"  lastYAxisName="" >
                                       <TextTraits font="SansSerif"  size="11"  name="Labels"  style="plain"  color="#000000"  background="#00ffffff"  just="left" />
                                       <TextTraits font="SansSerif"  size="11"  name="LayoutGates"  style="plain"  color="#000000"  background="#00ffffff"  just="left" />
                                       <TextTraits font="SansSerif"  size="9"  name="Numbers"  style="plain"  color="#000000"  background="#00ffffff"  just="left" />
                                       <TextTraits font="SansSerif"  size="9"  name="Legend"  style="plain"  color="#000000"  background="#00ffffff"  just="left" />
                                       <WindowPosition x="-8"  y="-8"  width="1936"  height="1056"  displayed="1"  panelState="---" />
                                     </GraphEnvironment>
                                   </Graph>
                                   <Gate gating:id="ID145248491"  gating:parent_id="ID1076450206" >
                                     <gating:RectangleGate eventsInside="1"  annoOffsetX="1"  annoOffsetY="-82"  tint="#000000"  isTinted="0"  lineWeight="Normal"  userDefined="1"  percentX="0"  percentY="0" >
                                       <gating:dimension gating:min="4720.877790261955"  gating:max="126217.4984874609" >
                                         <data-type:fcs-dimension data-type:name="Comp-488-675_20-A" />
                                       </gating:dimension>
                                       <gating:dimension gating:min="242.42965481565668"  gating:max="2941.647193225946" >
                                         <data-type:fcs-dimension data-type:name="Comp-405-605_12-A" />
                                       </gating:dimension>
                                     </gating:RectangleGate>
                                   </Gate>
                                 </Population>
                                 <Population name="CD95int"  annotation=""  owningGroup="DKB07"  expanded="0"  sortPriority="10"  count="4" >
                                   <Graph smoothing="0"  backColor="#ffffff"  foreColor="#000000"  heatMapStatParameter="Comp-405-450_50-A"  type="Pseudocolor"  fast="1" >
                                     <Axis dimension="x"  name="Comp-488-675_20-A"  label=""  auto="auto" />
                                     <Axis dimension="y"  name="Comp-405-605_12-A"  label=""  auto="auto" />
                                     <GraphSettings level="5%"  smoothingHighResolution="1"  contourHighResolution="1"  histogramSmoothingCount="0"  graphResolution="256"  showOutliers="0"  drawLargeDots="0"  dotsToDraw="8000"  tint="le.chartfill.tinted.40"  lineWeight="le.lineweight.normal"  lineStyle="le.linestyle.solid" />
                                     <GraphEnvironment showGrid="0"  showAxes="tnlTNL"  showGates="1"  showFreqOnPlots="1"  showGateNameOnPlots="1"  showMedians="0"  showUncomped="0"  addEventParam="0"  lastYAxisName="" >
                                       <TextTraits font="SansSerif"  size="11"  name="Labels"  style="plain"  color="#000000"  background="#00ffffff"  just="left" />
                                       <TextTraits font="SansSerif"  size="11"  name="LayoutGates"  style="plain"  color="#000000"  background="#00ffffff"  just="left" />
                                       <TextTraits font="SansSerif"  size="9"  name="Numbers"  style="plain"  color="#000000"  background="#00ffffff"  just="left" />
                                       <TextTraits font="SansSerif"  size="9"  name="Legend"  style="plain"  color="#000000"  background="#00ffffff"  just="left" />
                                       <WindowPosition x="-8"  y="-8"  width="1936"  height="1056"  displayed="1"  panelState="---" />
                                     </GraphEnvironment>
                                   </Graph>
                                   <Gate gating:id="ID532011538"  gating:parent_id="ID1076450206" >
                                     <gating:RectangleGate eventsInside="1"  annoOffsetX="-2"  annoOffsetY="-79"  tint="#000000"  isTinted="0"  lineWeight="Normal"  userDefined="1"  percentX="0"  percentY="0" >
                                       <gating:dimension gating:min="1909.4064958880547"  gating:max="3179.8411721254993" >
                                         <data-type:fcs-dimension data-type:name="Comp-488-675_20-A" />
                                       </gating:dimension>
                                       <gating:dimension gating:min="254.9461096321355"  gating:max="2780.585110293671" >
                                         <data-type:fcs-dimension data-type:name="Comp-405-605_12-A" />
                                       </gating:dimension>
                                     </gating:RectangleGate>
                                   </Gate>
                                 </Population>
                                 <Population name="Tnaive "  annotation=""  owningGroup="DKB07"  expanded="0"  sortPriority="10"  count="10696" >
                                   <Graph smoothing="0"  backColor="#ffffff"  foreColor="#000000"  heatMapStatParameter="Comp-405-450_50-A"  type="Pseudocolor"  fast="1" >
                                     <Axis dimension="x"  name="Comp-488-675_20-A"  label=""  auto="auto" />
                                     <Axis dimension="y"  name="Comp-405-605_12-A"  label=""  auto="auto" />
                                     <GraphSettings level="5%"  smoothingHighResolution="1"  contourHighResolution="1"  histogramSmoothingCount="0"  graphResolution="256"  showOutliers="0"  drawLargeDots="0"  dotsToDraw="8000"  tint="le.chartfill.tinted.40"  lineWeight="le.lineweight.normal"  lineStyle="le.linestyle.solid" />
                                     <GraphEnvironment showGrid="0"  showAxes="tnlTNL"  showGates="1"  showFreqOnPlots="1"  showGateNameOnPlots="1"  showMedians="0"  showUncomped="0"  addEventParam="0"  lastYAxisName="" >
                                       <TextTraits font="SansSerif"  size="11"  name="Labels"  style="plain"  color="#000000"  background="#00ffffff"  just="left" />
                                       <TextTraits font="SansSerif"  size="11"  name="LayoutGates"  style="plain"  color="#000000"  background="#00ffffff"  just="left" />
                                       <TextTraits font="SansSerif"  size="9"  name="Numbers"  style="plain"  color="#000000"  background="#00ffffff"  just="left" />
                                       <TextTraits font="SansSerif"  size="9"  name="Legend"  style="plain"  color="#000000"  background="#00ffffff"  just="left" />
                                       <WindowPosition x="-8"  y="-8"  width="1936"  height="1056"  displayed="1"  panelState="---" />
                                     </GraphEnvironment>
                                   </Graph>
                                   <Gate gating:id="ID1799509234"  gating:parent_id="ID1076450206" >
                                     <gating:RectangleGate eventsInside="1"  annoOffsetX="2"  annoOffsetY="-81"  tint="#000000"  isTinted="0"  lineWeight="Normal"  userDefined="1"  percentX="0"  percentY="0" >
                                       <gating:dimension gating:min="-961.2294512760435"  gating:max="797.5565676470387" >
                                         <data-type:fcs-dimension data-type:name="Comp-488-675_20-A" />
                                       </gating:dimension>
                                       <gating:dimension gating:min="254.9461096321355"  gating:max="2629.352738722807" >
                                         <data-type:fcs-dimension data-type:name="Comp-405-605_12-A" />
                                       </gating:dimension>
                                     </gating:RectangleGate>
                                   </Gate>
                                 </Population>
                               </Subpopulations>
                             </Population>
                           </Subpopulations>
                         </Population>
                         <Population name="Tcm "  annotation=""  owningGroup="DKB07"  expanded="0"  sortPriority="10"  count="27144" >
                           <Graph smoothing="0"  backColor="#ffffff"  foreColor="#000000"  heatMapStatParameter="Comp-405-450_50-A"  type="Pseudocolor"  fast="1" >
                             <Axis dimension="x"  name="Comp-561-620_10-A"  label=""  auto="auto" />
                             <Axis dimension="y"  name="Comp-488-530_30-A"  label=""  auto="auto" />
                             <GraphSettings level="5%"  smoothingHighResolution="1"  contourHighResolution="1"  histogramSmoothingCount="0"  graphResolution="256"  showOutliers="0"  drawLargeDots="0"  dotsToDraw="8000"  tint="le.chartfill.tinted.40"  lineWeight="le.lineweight.normal"  lineStyle="le.linestyle.solid" />
                             <GraphEnvironment showGrid="0"  showAxes="tnlTNL"  showGates="1"  showFreqOnPlots="1"  showGateNameOnPlots="1"  showMedians="0"  showUncomped="0"  addEventParam="0"  lastYAxisName="" >
                               <TextTraits font="SansSerif"  size="11"  name="Labels"  style="plain"  color="#000000"  background="#00ffffff"  just="left" />
                               <TextTraits font="SansSerif"  size="11"  name="LayoutGates"  style="plain"  color="#000000"  background="#00ffffff"  just="left" />
                               <TextTraits font="SansSerif"  size="9"  name="Numbers"  style="plain"  color="#000000"  background="#00ffffff"  just="left" />
                               <TextTraits font="SansSerif"  size="9"  name="Legend"  style="plain"  color="#000000"  background="#00ffffff"  just="left" />
                               <WindowPosition x="844"  y="44"  width="619"  height="797"  displayed="1"  panelState="---" />
                             </GraphEnvironment>
                           </Graph>
                           <Gate gating:id="ID1643990951"  gating:parent_id="ID434740051" >
                             <gating:RectangleGate eventsInside="1"  annoOffsetX="-81"  annoOffsetY="-189"  tint="#000000"  isTinted="0"  lineWeight="Normal"  userDefined="1"  percentX="0"  percentY="0" >
                               <gating:dimension gating:min="-455.28236541429624"  gating:max="856.0985752512538" >
                                 <data-type:fcs-dimension data-type:name="Comp-561-620_10-A" />
                               </gating:dimension>
                               <gating:dimension gating:min="376.6337848603337"  gating:max="7185.1674010549505" >
                                 <data-type:fcs-dimension data-type:name="Comp-488-530_30-A" />
                               </gating:dimension>
                             </gating:RectangleGate>
                           </Gate>
                         </Population>
                         <Population name="Tem "  annotation=""  owningGroup="DKB07"  expanded="0"  sortPriority="10"  count="19560" >
                           <Graph smoothing="0"  backColor="#ffffff"  foreColor="#000000"  heatMapStatParameter="Comp-405-450_50-A"  type="Pseudocolor"  fast="1" >
                             <Axis dimension="x"  name="Comp-561-620_10-A"  label=""  auto="auto" />
                             <Axis dimension="y"  name="Comp-488-530_30-A"  label=""  auto="auto" />
                             <GraphSettings level="5%"  smoothingHighResolution="1"  contourHighResolution="1"  histogramSmoothingCount="0"  graphResolution="256"  showOutliers="0"  drawLargeDots="0"  dotsToDraw="8000"  tint="le.chartfill.tinted.40"  lineWeight="le.lineweight.normal"  lineStyle="le.linestyle.solid" />
                             <GraphEnvironment showGrid="0"  showAxes="tnlTNL"  showGates="1"  showFreqOnPlots="1"  showGateNameOnPlots="1"  showMedians="0"  showUncomped="0"  addEventParam="0"  lastYAxisName="" >
                               <TextTraits font="SansSerif"  size="11"  name="Labels"  style="plain"  color="#000000"  background="#00ffffff"  just="left" />
                               <TextTraits font="SansSerif"  size="11"  name="LayoutGates"  style="plain"  color="#000000"  background="#00ffffff"  just="left" />
                               <TextTraits font="SansSerif"  size="9"  name="Numbers"  style="plain"  color="#000000"  background="#00ffffff"  just="left" />
                               <TextTraits font="SansSerif"  size="9"  name="Legend"  style="plain"  color="#000000"  background="#00ffffff"  just="left" />
                               <WindowPosition x="844"  y="44"  width="619"  height="797"  displayed="1"  panelState="---" />
                             </GraphEnvironment>
                           </Graph>
                           <Gate gating:id="ID723018875"  gating:parent_id="ID434740051" >
                             <gating:RectangleGate eventsInside="1"  annoOffsetX="-96"  annoOffsetY="-2"  tint="#000000"  isTinted="0"  lineWeight="Normal"  userDefined="1"  percentX="0"  percentY="0" >
                               <gating:dimension gating:min="-445.4451023819523"  gating:max="856.0985752512538" >
                                 <data-type:fcs-dimension data-type:name="Comp-561-620_10-A" />
                               </gating:dimension>
                               <gating:dimension gating:min="-180.52584979278745"  gating:max="317.7495996827821" >
                                 <data-type:fcs-dimension data-type:name="Comp-488-530_30-A" />
                               </gating:dimension>
                             </gating:RectangleGate>
                           </Gate>
                         </Population>
                         <Population name="Temra"  annotation=""  owningGroup="DKB07"  expanded="0"  sortPriority="10"  count="7" >
                           <Graph smoothing="0"  backColor="#ffffff"  foreColor="#000000"  heatMapStatParameter="Comp-405-450_50-A"  type="Pseudocolor"  fast="1" >
                             <Axis dimension="x"  name="Comp-561-620_10-A"  label=""  auto="auto" />
                             <Axis dimension="y"  name="Comp-488-530_30-A"  label=""  auto="auto" />
                             <GraphSettings level="5%"  smoothingHighResolution="1"  contourHighResolution="1"  histogramSmoothingCount="0"  graphResolution="256"  showOutliers="0"  drawLargeDots="0"  dotsToDraw="8000"  tint="le.chartfill.tinted.40"  lineWeight="le.lineweight.normal"  lineStyle="le.linestyle.solid" />
                             <GraphEnvironment showGrid="0"  showAxes="tnlTNL"  showGates="1"  showFreqOnPlots="1"  showGateNameOnPlots="1"  showMedians="0"  showUncomped="0"  addEventParam="0"  lastYAxisName="" >
                               <TextTraits font="SansSerif"  size="11"  name="Labels"  style="plain"  color="#000000"  background="#00ffffff"  just="left" />
                               <TextTraits font="SansSerif"  size="11"  name="LayoutGates"  style="plain"  color="#000000"  background="#00ffffff"  just="left" />
                               <TextTraits font="SansSerif"  size="9"  name="Numbers"  style="plain"  color="#000000"  background="#00ffffff"  just="left" />
                               <TextTraits font="SansSerif"  size="9"  name="Legend"  style="plain"  color="#000000"  background="#00ffffff"  just="left" />
                               <WindowPosition x="844"  y="44"  width="619"  height="797"  displayed="0"  panelState="---" />
                             </GraphEnvironment>
                           </Graph>
                           <Gate gating:id="ID449601088"  gating:parent_id="ID434740051" >
                             <gating:RectangleGate eventsInside="1"  annoOffsetX="128"  annoOffsetY="7"  tint="#000000"  isTinted="0"  lineWeight="Normal"  userDefined="1"  percentX="0"  percentY="0" >
                               <gating:dimension gating:min="2127.4035752114473"  gating:max="112266.298549329" >
                                 <data-type:fcs-dimension data-type:name="Comp-561-620_10-A" />
                               </gating:dimension>
                               <gating:dimension gating:min="-175.17352286024007"  gating:max="317.7495996827821" >
                                 <data-type:fcs-dimension data-type:name="Comp-488-530_30-A" />
                               </gating:dimension>
                             </gating:RectangleGate>
                           </Gate>
                         </Population>
                         <Population name="Tnpot "  annotation=""  owningGroup="DKB07"  expanded="0"  sortPriority="10"  count="34" >
                           <Graph smoothing="0"  backColor="#ffffff"  foreColor="#000000"  heatMapStatParameter="Comp-405-450_50-A"  type="Pseudocolor"  fast="1" >
                             <Axis dimension="x"  name="Comp-488-675_20-A"  label=""  auto="auto" />
                             <Axis dimension="y"  name="Comp-405-605_12-A"  label=""  auto="auto" />
                             <GraphSettings level="5%"  smoothingHighResolution="1"  contourHighResolution="1"  histogramSmoothingCount="0"  graphResolution="256"  showOutliers="0"  drawLargeDots="0"  dotsToDraw="8000"  tint="le.chartfill.tinted.40"  lineWeight="le.lineweight.normal"  lineStyle="le.linestyle.solid" />
                             <GraphEnvironment showGrid="0"  showAxes="tnlTNL"  showGates="1"  showFreqOnPlots="1"  showGateNameOnPlots="1"  showMedians="0"  showUncomped="0"  addEventParam="0"  lastYAxisName="" >
                               <TextTraits font="SansSerif"  size="11"  name="Labels"  style="plain"  color="#000000"  background="#00ffffff"  just="left" />
                               <TextTraits font="SansSerif"  size="11"  name="LayoutGates"  style="plain"  color="#000000"  background="#00ffffff"  just="left" />
                               <TextTraits font="SansSerif"  size="9"  name="Numbers"  style="plain"  color="#000000"  background="#00ffffff"  just="left" />
                               <TextTraits font="SansSerif"  size="9"  name="Legend"  style="plain"  color="#000000"  background="#00ffffff"  just="left" />
                               <WindowPosition x="844"  y="44"  width="619"  height="911"  displayed="0"  panelState="+--" />
                             </GraphEnvironment>
                           </Graph>
                           <Gate gating:id="ID1666219055"  gating:parent_id="ID434740051" >
                             <gating:RectangleGate eventsInside="1"  annoOffsetX="110"  annoOffsetY="-113"  tint="#000000"  isTinted="0"  lineWeight="Normal"  userDefined="1"  percentX="0"  percentY="0" >
                               <gating:dimension gating:min="1984.3617762231036"  gating:max="112266.298549329" >
                                 <data-type:fcs-dimension data-type:name="Comp-561-620_10-A" />
                               </gating:dimension>
                               <gating:dimension gating:min="408.8858900742985"  gating:max="8237.92384880956" >
                                 <data-type:fcs-dimension data-type:name="Comp-488-530_30-A" />
                               </gating:dimension>
                             </gating:RectangleGate>
                           </Gate>
                           <Subpopulations>
                             <Population name="CD95hi"  annotation=""  owningGroup="DKB07"  expanded="0"  sortPriority="10"  count="2" >
                               <Graph smoothing="0"  backColor="#ffffff"  foreColor="#000000"  heatMapStatParameter="Comp-405-450_50-A"  type="Pseudocolor"  fast="1" >
                                 <Axis dimension="x"  name="Comp-488-675_20-A"  label=""  auto="auto" />
                                 <Axis dimension="y"  name="Comp-405-605_12-A"  label=""  auto="auto" />
                                 <GraphSettings level="5%"  smoothingHighResolution="1"  contourHighResolution="1"  histogramSmoothingCount="0"  graphResolution="256"  showOutliers="0"  drawLargeDots="0"  dotsToDraw="8000"  tint="le.chartfill.tinted.40"  lineWeight="le.lineweight.normal"  lineStyle="le.linestyle.solid" />
                                 <GraphEnvironment showGrid="0"  showAxes="tnlTNL"  showGates="1"  showFreqOnPlots="1"  showGateNameOnPlots="1"  showMedians="0"  showUncomped="0"  addEventParam="0"  lastYAxisName="" >
                                   <TextTraits font="SansSerif"  size="11"  name="Labels"  style="plain"  color="#000000"  background="#00ffffff"  just="left" />
                                   <TextTraits font="SansSerif"  size="11"  name="LayoutGates"  style="plain"  color="#000000"  background="#00ffffff"  just="left" />
                                   <TextTraits font="SansSerif"  size="9"  name="Numbers"  style="plain"  color="#000000"  background="#00ffffff"  just="left" />
                                   <TextTraits font="SansSerif"  size="9"  name="Legend"  style="plain"  color="#000000"  background="#00ffffff"  just="left" />
                                   <WindowPosition x="-8"  y="-8"  width="1936"  height="1056"  displayed="1"  panelState="---" />
                                 </GraphEnvironment>
                               </Graph>
                               <Gate gating:id="ID1750828949"  gating:parent_id="ID1666219055" >
                                 <gating:RectangleGate eventsInside="1"  annoOffsetX="1"  annoOffsetY="-82"  tint="#000000"  isTinted="0"  lineWeight="Normal"  userDefined="1"  percentX="0"  percentY="0" >
                                   <gating:dimension gating:min="4720.877790261955"  gating:max="126217.4984874609" >
                                     <data-type:fcs-dimension data-type:name="Comp-488-675_20-A" />
                                   </gating:dimension>
                                   <gating:dimension gating:min="242.42965481565668"  gating:max="2941.647193225946" >
                                     <data-type:fcs-dimension data-type:name="Comp-405-605_12-A" />
                                   </gating:dimension>
                                 </gating:RectangleGate>
                               </Gate>
                             </Population>
                             <Population name="CD95int"  annotation=""  owningGroup="DKB07"  expanded="0"  sortPriority="10"  count="4" >
                               <Graph smoothing="0"  backColor="#ffffff"  foreColor="#000000"  heatMapStatParameter="Comp-405-450_50-A"  type="Pseudocolor"  fast="1" >
                                 <Axis dimension="x"  name="Comp-488-675_20-A"  label=""  auto="auto" />
                                 <Axis dimension="y"  name="Comp-405-605_12-A"  label=""  auto="auto" />
                                 <GraphSettings level="5%"  smoothingHighResolution="1"  contourHighResolution="1"  histogramSmoothingCount="0"  graphResolution="256"  showOutliers="0"  drawLargeDots="0"  dotsToDraw="8000"  tint="le.chartfill.tinted.40"  lineWeight="le.lineweight.normal"  lineStyle="le.linestyle.solid" />
                                 <GraphEnvironment showGrid="0"  showAxes="tnlTNL"  showGates="1"  showFreqOnPlots="1"  showGateNameOnPlots="1"  showMedians="0"  showUncomped="0"  addEventParam="0"  lastYAxisName="" >
                                   <TextTraits font="SansSerif"  size="11"  name="Labels"  style="plain"  color="#000000"  background="#00ffffff"  just="left" />
                                   <TextTraits font="SansSerif"  size="11"  name="LayoutGates"  style="plain"  color="#000000"  background="#00ffffff"  just="left" />
                                   <TextTraits font="SansSerif"  size="9"  name="Numbers"  style="plain"  color="#000000"  background="#00ffffff"  just="left" />
                                   <TextTraits font="SansSerif"  size="9"  name="Legend"  style="plain"  color="#000000"  background="#00ffffff"  just="left" />
                                   <WindowPosition x="-8"  y="-8"  width="1936"  height="1056"  displayed="1"  panelState="---" />
                                 </GraphEnvironment>
                               </Graph>
                               <Gate gating:id="ID531801"  gating:parent_id="ID1666219055" >
                                 <gating:RectangleGate eventsInside="1"  annoOffsetX="-2"  annoOffsetY="-79"  tint="#000000"  isTinted="0"  lineWeight="Normal"  userDefined="1"  percentX="0"  percentY="0" >
                                   <gating:dimension gating:min="1909.4064958880547"  gating:max="3179.8411721254993" >
                                     <data-type:fcs-dimension data-type:name="Comp-488-675_20-A" />
                                   </gating:dimension>
                                   <gating:dimension gating:min="254.9461096321355"  gating:max="2780.585110293671" >
                                     <data-type:fcs-dimension data-type:name="Comp-405-605_12-A" />
                                   </gating:dimension>
                                 </gating:RectangleGate>
                               </Gate>
                             </Population>
                             <Population name="Tnaive "  annotation=""  owningGroup="DKB07"  expanded="0"  sortPriority="10"  count="10696" >
                               <Graph smoothing="0"  backColor="#ffffff"  foreColor="#000000"  heatMapStatParameter="Comp-405-450_50-A"  type="Pseudocolor"  fast="1" >
                                 <Axis dimension="x"  name="Comp-488-675_20-A"  label=""  auto="auto" />
                                 <Axis dimension="y"  name="Comp-405-605_12-A"  label=""  auto="auto" />
                                 <GraphSettings level="5%"  smoothingHighResolution="1"  contourHighResolution="1"  histogramSmoothingCount="0"  graphResolution="256"  showOutliers="0"  drawLargeDots="0"  dotsToDraw="8000"  tint="le.chartfill.tinted.40"  lineWeight="le.lineweight.normal"  lineStyle="le.linestyle.solid" />
                                 <GraphEnvironment showGrid="0"  showAxes="tnlTNL"  showGates="1"  showFreqOnPlots="1"  showGateNameOnPlots="1"  showMedians="0"  showUncomped="0"  addEventParam="0"  lastYAxisName="" >
                                   <TextTraits font="SansSerif"  size="11"  name="Labels"  style="plain"  color="#000000"  background="#00ffffff"  just="left" />
                                   <TextTraits font="SansSerif"  size="11"  name="LayoutGates"  style="plain"  color="#000000"  background="#00ffffff"  just="left" />
                                   <TextTraits font="SansSerif"  size="9"  name="Numbers"  style="plain"  color="#000000"  background="#00ffffff"  just="left" />
                                   <TextTraits font="SansSerif"  size="9"  name="Legend"  style="plain"  color="#000000"  background="#00ffffff"  just="left" />
                                   <WindowPosition x="-8"  y="-8"  width="1936"  height="1056"  displayed="1"  panelState="---" />
                                 </GraphEnvironment>
                               </Graph>
                               <Gate gating:id="ID2018405702"  gating:parent_id="ID1666219055" >
                                 <gating:RectangleGate eventsInside="1"  annoOffsetX="2"  annoOffsetY="-81"  tint="#000000"  isTinted="0"  lineWeight="Normal"  userDefined="1"  percentX="0"  percentY="0" >
                                   <gating:dimension gating:min="-961.2294512760435"  gating:max="797.5565676470387" >
                                     <data-type:fcs-dimension data-type:name="Comp-488-675_20-A" />
                                   </gating:dimension>
                                   <gating:dimension gating:min="254.9461096321355"  gating:max="2629.352738722807" >
                                     <data-type:fcs-dimension data-type:name="Comp-405-605_12-A" />
                                   </gating:dimension>
                                 </gating:RectangleGate>
                               </Gate>
                             </Population>
                           </Subpopulations>
                         </Population>
                         <Population name="Undivided "  annotation=""  owningGroup="DKB07"  expanded="0"  sortPriority="10"  count="27681" >
                           <Graph smoothing="0"  backColor="#ffffff"  foreColor="#000000"  type="Histogram"  fast="1" >
                             <Axis dimension="x"  name="Comp-405-450_50-A"  label=""  auto="auto" />
                             <Axis dimension="y"  name="SSC-A"  label=""  auto="auto" />
                             <GraphSettings level="5%"  smoothingHighResolution="1"  contourHighResolution="1"  histogramSmoothingCount="0"  graphResolution="256"  showOutliers="0"  drawLargeDots="0"  dotsToDraw="8000"  tint="le.chartfill.tinted.40"  lineWeight="le.lineweight.normal"  lineStyle="le.linestyle.solid" />
                             <GraphEnvironment showGrid="0"  showAxes="tnlTNL"  showGates="1"  showFreqOnPlots="1"  showGateNameOnPlots="1"  showMedians="0"  showUncomped="0"  addEventParam="0"  lastYAxisName="" >
                               <TextTraits font="SansSerif"  size="11"  name="Labels"  style="plain"  color="#000000"  background="#00ffffff"  just="left" />
                               <TextTraits font="SansSerif"  size="11"  name="LayoutGates"  style="plain"  color="#000000"  background="#00ffffff"  just="left" />
                               <TextTraits font="SansSerif"  size="9"  name="Numbers"  style="plain"  color="#000000"  background="#00ffffff"  just="left" />
                               <TextTraits font="SansSerif"  size="9"  name="Legend"  style="plain"  color="#000000"  background="#00ffffff"  just="left" />
                               <WindowPosition x="0"  y="0"  width="0"  height="0"  displayed="0"  panelState="" />
                             </GraphEnvironment>
                           </Graph>
                           <Gate gating:id="ID404735844"  gating:parent_id="ID434740051" >
                             <gating:RectangleGate eventsInside="1"  annoOffsetX="0"  annoOffsetY="0"  tint="#000000"  isTinted="0"  lineWeight="Normal"  userDefined="1" >
                               <gating:dimension gating:min="2965.604131687726"  yRatio="0.7447795823665893" >
                                 <data-type:fcs-dimension data-type:name="Comp-405-450_50-A" />
                               </gating:dimension>
                             </gating:RectangleGate>
                           </Gate>
                           <Subpopulations>
                             <Population name="Tcm "  annotation=""  owningGroup="DKB07"  expanded="0"  sortPriority="10"  count="27144" >
                               <Graph smoothing="0"  backColor="#ffffff"  foreColor="#000000"  heatMapStatParameter="Comp-405-450_50-A"  type="Pseudocolor"  fast="1" >
                                 <Axis dimension="x"  name="Comp-561-620_10-A"  label=""  auto="auto" />
                                 <Axis dimension="y"  name="Comp-488-530_30-A"  label=""  auto="auto" />
                                 <GraphSettings level="5%"  smoothingHighResolution="1"  contourHighResolution="1"  histogramSmoothingCount="0"  graphResolution="256"  showOutliers="0"  drawLargeDots="0"  dotsToDraw="8000"  tint="le.chartfill.tinted.40"  lineWeight="le.lineweight.normal"  lineStyle="le.linestyle.solid" />
                                 <GraphEnvironment showGrid="0"  showAxes="tnlTNL"  showGates="1"  showFreqOnPlots="1"  showGateNameOnPlots="1"  showMedians="0"  showUncomped="0"  addEventParam="0"  lastYAxisName="" >
                                   <TextTraits font="SansSerif"  size="11"  name="Labels"  style="plain"  color="#000000"  background="#00ffffff"  just="left" />
                                   <TextTraits font="SansSerif"  size="11"  name="LayoutGates"  style="plain"  color="#000000"  background="#00ffffff"  just="left" />
                                   <TextTraits font="SansSerif"  size="9"  name="Numbers"  style="plain"  color="#000000"  background="#00ffffff"  just="left" />
                                   <TextTraits font="SansSerif"  size="9"  name="Legend"  style="plain"  color="#000000"  background="#00ffffff"  just="left" />
                                   <WindowPosition x="844"  y="44"  width="619"  height="797"  displayed="1"  panelState="---" />
                                 </GraphEnvironment>
                               </Graph>
                               <Gate gating:id="ID743214301"  gating:parent_id="ID404735844" >
                                 <gating:RectangleGate eventsInside="1"  annoOffsetX="-81"  annoOffsetY="-189"  tint="#000000"  isTinted="0"  lineWeight="Normal"  userDefined="1"  percentX="0"  percentY="0" >
                                   <gating:dimension gating:min="-455.28236541429624"  gating:max="856.0985752512538" >
                                     <data-type:fcs-dimension data-type:name="Comp-561-620_10-A" />
                                   </gating:dimension>
                                   <gating:dimension gating:min="376.6337848603337"  gating:max="7185.1674010549505" >
                                     <data-type:fcs-dimension data-type:name="Comp-488-530_30-A" />
                                   </gating:dimension>
                                 </gating:RectangleGate>
                               </Gate>
                             </Population>
                             <Population name="Tem "  annotation=""  owningGroup="DKB07"  expanded="0"  sortPriority="10"  count="19560" >
                               <Graph smoothing="0"  backColor="#ffffff"  foreColor="#000000"  heatMapStatParameter="Comp-405-450_50-A"  type="Pseudocolor"  fast="1" >
                                 <Axis dimension="x"  name="Comp-561-620_10-A"  label=""  auto="auto" />
                                 <Axis dimension="y"  name="Comp-488-530_30-A"  label=""  auto="auto" />
                                 <GraphSettings level="5%"  smoothingHighResolution="1"  contourHighResolution="1"  histogramSmoothingCount="0"  graphResolution="256"  showOutliers="0"  drawLargeDots="0"  dotsToDraw="8000"  tint="le.chartfill.tinted.40"  lineWeight="le.lineweight.normal"  lineStyle="le.linestyle.solid" />
                                 <GraphEnvironment showGrid="0"  showAxes="tnlTNL"  showGates="1"  showFreqOnPlots="1"  showGateNameOnPlots="1"  showMedians="0"  showUncomped="0"  addEventParam="0"  lastYAxisName="" >
                                   <TextTraits font="SansSerif"  size="11"  name="Labels"  style="plain"  color="#000000"  background="#00ffffff"  just="left" />
                                   <TextTraits font="SansSerif"  size="11"  name="LayoutGates"  style="plain"  color="#000000"  background="#00ffffff"  just="left" />
                                   <TextTraits font="SansSerif"  size="9"  name="Numbers"  style="plain"  color="#000000"  background="#00ffffff"  just="left" />
                                   <TextTraits font="SansSerif"  size="9"  name="Legend"  style="plain"  color="#000000"  background="#00ffffff"  just="left" />
                                   <WindowPosition x="844"  y="44"  width="619"  height="797"  displayed="1"  panelState="---" />
                                 </GraphEnvironment>
                               </Graph>
                               <Gate gating:id="ID1819197144"  gating:parent_id="ID404735844" >
                                 <gating:RectangleGate eventsInside="1"  annoOffsetX="-96"  annoOffsetY="-2"  tint="#000000"  isTinted="0"  lineWeight="Normal"  userDefined="1"  percentX="0"  percentY="0" >
                                   <gating:dimension gating:min="-445.4451023819523"  gating:max="856.0985752512538" >
                                     <data-type:fcs-dimension data-type:name="Comp-561-620_10-A" />
                                   </gating:dimension>
                                   <gating:dimension gating:min="-180.52584979278745"  gating:max="317.7495996827821" >
                                     <data-type:fcs-dimension data-type:name="Comp-488-530_30-A" />
                                   </gating:dimension>
                                 </gating:RectangleGate>
                               </Gate>
                             </Population>
                             <Population name="Temra"  annotation=""  owningGroup="DKB07"  expanded="0"  sortPriority="10"  count="7" >
                               <Graph smoothing="0"  backColor="#ffffff"  foreColor="#000000"  heatMapStatParameter="Comp-405-450_50-A"  type="Pseudocolor"  fast="1" >
                                 <Axis dimension="x"  name="Comp-561-620_10-A"  label=""  auto="auto" />
                                 <Axis dimension="y"  name="Comp-488-530_30-A"  label=""  auto="auto" />
                                 <GraphSettings level="5%"  smoothingHighResolution="1"  contourHighResolution="1"  histogramSmoothingCount="0"  graphResolution="256"  showOutliers="0"  drawLargeDots="0"  dotsToDraw="8000"  tint="le.chartfill.tinted.40"  lineWeight="le.lineweight.normal"  lineStyle="le.linestyle.solid" />
                                 <GraphEnvironment showGrid="0"  showAxes="tnlTNL"  showGates="1"  showFreqOnPlots="1"  showGateNameOnPlots="1"  showMedians="0"  showUncomped="0"  addEventParam="0"  lastYAxisName="" >
                                   <TextTraits font="SansSerif"  size="11"  name="Labels"  style="plain"  color="#000000"  background="#00ffffff"  just="left" />
                                   <TextTraits font="SansSerif"  size="11"  name="LayoutGates"  style="plain"  color="#000000"  background="#00ffffff"  just="left" />
                                   <TextTraits font="SansSerif"  size="9"  name="Numbers"  style="plain"  color="#000000"  background="#00ffffff"  just="left" />
                                   <TextTraits font="SansSerif"  size="9"  name="Legend"  style="plain"  color="#000000"  background="#00ffffff"  just="left" />
                                   <WindowPosition x="844"  y="44"  width="619"  height="797"  displayed="0"  panelState="---" />
                                 </GraphEnvironment>
                               </Graph>
                               <Gate gating:id="ID1740757582"  gating:parent_id="ID404735844" >
                                 <gating:RectangleGate eventsInside="1"  annoOffsetX="128"  annoOffsetY="7"  tint="#000000"  isTinted="0"  lineWeight="Normal"  userDefined="1"  percentX="0"  percentY="0" >
                                   <gating:dimension gating:min="2127.4035752114473"  gating:max="112266.298549329" >
                                     <data-type:fcs-dimension data-type:name="Comp-561-620_10-A" />
                                   </gating:dimension>
                                   <gating:dimension gating:min="-175.17352286024007"  gating:max="317.7495996827821" >
                                     <data-type:fcs-dimension data-type:name="Comp-488-530_30-A" />
                                   </gating:dimension>
                                 </gating:RectangleGate>
                               </Gate>
                             </Population>
                             <Population name="Tnpot "  annotation=""  owningGroup="DKB07"  expanded="0"  sortPriority="10"  count="34" >
                               <Graph smoothing="0"  backColor="#ffffff"  foreColor="#000000"  heatMapStatParameter="Comp-405-450_50-A"  type="Pseudocolor"  fast="1" >
                                 <Axis dimension="x"  name="Comp-488-675_20-A"  label=""  auto="auto" />
                                 <Axis dimension="y"  name="Comp-405-605_12-A"  label=""  auto="auto" />
                                 <GraphSettings level="5%"  smoothingHighResolution="1"  contourHighResolution="1"  histogramSmoothingCount="0"  graphResolution="256"  showOutliers="0"  drawLargeDots="0"  dotsToDraw="8000"  tint="le.chartfill.tinted.40"  lineWeight="le.lineweight.normal"  lineStyle="le.linestyle.solid" />
                                 <GraphEnvironment showGrid="0"  showAxes="tnlTNL"  showGates="1"  showFreqOnPlots="1"  showGateNameOnPlots="1"  showMedians="0"  showUncomped="0"  addEventParam="0"  lastYAxisName="" >
                                   <TextTraits font="SansSerif"  size="11"  name="Labels"  style="plain"  color="#000000"  background="#00ffffff"  just="left" />
                                   <TextTraits font="SansSerif"  size="11"  name="LayoutGates"  style="plain"  color="#000000"  background="#00ffffff"  just="left" />
                                   <TextTraits font="SansSerif"  size="9"  name="Numbers"  style="plain"  color="#000000"  background="#00ffffff"  just="left" />
                                   <TextTraits font="SansSerif"  size="9"  name="Legend"  style="plain"  color="#000000"  background="#00ffffff"  just="left" />
                                   <WindowPosition x="844"  y="44"  width="619"  height="911"  displayed="0"  panelState="+--" />
                                 </GraphEnvironment>
                               </Graph>
                               <Gate gating:id="ID16979253"  gating:parent_id="ID404735844" >
                                 <gating:RectangleGate eventsInside="1"  annoOffsetX="110"  annoOffsetY="-113"  tint="#000000"  isTinted="0"  lineWeight="Normal"  userDefined="1"  percentX="0"  percentY="0" >
                                   <gating:dimension gating:min="1984.3617762231036"  gating:max="112266.298549329" >
                                     <data-type:fcs-dimension data-type:name="Comp-561-620_10-A" />
                                   </gating:dimension>
                                   <gating:dimension gating:min="408.8858900742985"  gating:max="8237.92384880956" >
                                     <data-type:fcs-dimension data-type:name="Comp-488-530_30-A" />
                                   </gating:dimension>
                                 </gating:RectangleGate>
                               </Gate>
                               <Subpopulations>
                                 <Population name="CD95hi"  annotation=""  owningGroup="DKB07"  expanded="0"  sortPriority="10"  count="2" >
                                   <Graph smoothing="0"  backColor="#ffffff"  foreColor="#000000"  heatMapStatParameter="Comp-405-450_50-A"  type="Pseudocolor"  fast="1" >
                                     <Axis dimension="x"  name="Comp-488-675_20-A"  label=""  auto="auto" />
                                     <Axis dimension="y"  name="Comp-405-605_12-A"  label=""  auto="auto" />
                                     <GraphSettings level="5%"  smoothingHighResolution="1"  contourHighResolution="1"  histogramSmoothingCount="0"  graphResolution="256"  showOutliers="0"  drawLargeDots="0"  dotsToDraw="8000"  tint="le.chartfill.tinted.40"  lineWeight="le.lineweight.normal"  lineStyle="le.linestyle.solid" />
                                     <GraphEnvironment showGrid="0"  showAxes="tnlTNL"  showGates="1"  showFreqOnPlots="1"  showGateNameOnPlots="1"  showMedians="0"  showUncomped="0"  addEventParam="0"  lastYAxisName="" >
                                       <TextTraits font="SansSerif"  size="11"  name="Labels"  style="plain"  color="#000000"  background="#00ffffff"  just="left" />
                                       <TextTraits font="SansSerif"  size="11"  name="LayoutGates"  style="plain"  color="#000000"  background="#00ffffff"  just="left" />
                                       <TextTraits font="SansSerif"  size="9"  name="Numbers"  style="plain"  color="#000000"  background="#00ffffff"  just="left" />
                                       <TextTraits font="SansSerif"  size="9"  name="Legend"  style="plain"  color="#000000"  background="#00ffffff"  just="left" />
                                       <WindowPosition x="-8"  y="-8"  width="1936"  height="1056"  displayed="1"  panelState="---" />
                                     </GraphEnvironment>
                                   </Graph>
                                   <Gate gating:id="ID1231113132"  gating:parent_id="ID16979253" >
                                     <gating:RectangleGate eventsInside="1"  annoOffsetX="1"  annoOffsetY="-82"  tint="#000000"  isTinted="0"  lineWeight="Normal"  userDefined="1"  percentX="0"  percentY="0" >
                                       <gating:dimension gating:min="4720.877790261955"  gating:max="126217.4984874609" >
                                         <data-type:fcs-dimension data-type:name="Comp-488-675_20-A" />
                                       </gating:dimension>
                                       <gating:dimension gating:min="242.42965481565668"  gating:max="2941.647193225946" >
                                         <data-type:fcs-dimension data-type:name="Comp-405-605_12-A" />
                                       </gating:dimension>
                                     </gating:RectangleGate>
                                   </Gate>
                                 </Population>
                                 <Population name="CD95int"  annotation=""  owningGroup="DKB07"  expanded="0"  sortPriority="10"  count="4" >
                                   <Graph smoothing="0"  backColor="#ffffff"  foreColor="#000000"  heatMapStatParameter="Comp-405-450_50-A"  type="Pseudocolor"  fast="1" >
                                     <Axis dimension="x"  name="Comp-488-675_20-A"  label=""  auto="auto" />
                                     <Axis dimension="y"  name="Comp-405-605_12-A"  label=""  auto="auto" />
                                     <GraphSettings level="5%"  smoothingHighResolution="1"  contourHighResolution="1"  histogramSmoothingCount="0"  graphResolution="256"  showOutliers="0"  drawLargeDots="0"  dotsToDraw="8000"  tint="le.chartfill.tinted.40"  lineWeight="le.lineweight.normal"  lineStyle="le.linestyle.solid" />
                                     <GraphEnvironment showGrid="0"  showAxes="tnlTNL"  showGates="1"  showFreqOnPlots="1"  showGateNameOnPlots="1"  showMedians="0"  showUncomped="0"  addEventParam="0"  lastYAxisName="" >
                                       <TextTraits font="SansSerif"  size="11"  name="Labels"  style="plain"  color="#000000"  background="#00ffffff"  just="left" />
                                       <TextTraits font="SansSerif"  size="11"  name="LayoutGates"  style="plain"  color="#000000"  background="#00ffffff"  just="left" />
                                       <TextTraits font="SansSerif"  size="9"  name="Numbers"  style="plain"  color="#000000"  background="#00ffffff"  just="left" />
                                       <TextTraits font="SansSerif"  size="9"  name="Legend"  style="plain"  color="#000000"  background="#00ffffff"  just="left" />
                                       <WindowPosition x="-8"  y="-8"  width="1936"  height="1056"  displayed="1"  panelState="---" />
                                     </GraphEnvironment>
                                   </Graph>
                                   <Gate gating:id="ID1348514854"  gating:parent_id="ID16979253" >
                                     <gating:RectangleGate eventsInside="1"  annoOffsetX="-2"  annoOffsetY="-79"  tint="#000000"  isTinted="0"  lineWeight="Normal"  userDefined="1"  percentX="0"  percentY="0" >
                                       <gating:dimension gating:min="1909.4064958880547"  gating:max="3179.8411721254993" >
                                         <data-type:fcs-dimension data-type:name="Comp-488-675_20-A" />
                                       </gating:dimension>
                                       <gating:dimension gating:min="254.9461096321355"  gating:max="2780.585110293671" >
                                         <data-type:fcs-dimension data-type:name="Comp-405-605_12-A" />
                                       </gating:dimension>
                                     </gating:RectangleGate>
                                   </Gate>
                                 </Population>
                                 <Population name="Tnaive "  annotation=""  owningGroup="DKB07"  expanded="0"  sortPriority="10"  count="10696" >
                                   <Graph smoothing="0"  backColor="#ffffff"  foreColor="#000000"  heatMapStatParameter="Comp-405-450_50-A"  type="Pseudocolor"  fast="1" >
                                     <Axis dimension="x"  name="Comp-488-675_20-A"  label=""  auto="auto" />
                                     <Axis dimension="y"  name="Comp-405-605_12-A"  label=""  auto="auto" />
                                     <GraphSettings level="5%"  smoothingHighResolution="1"  contourHighResolution="1"  histogramSmoothingCount="0"  graphResolution="256"  showOutliers="0"  drawLargeDots="0"  dotsToDraw="8000"  tint="le.chartfill.tinted.40"  lineWeight="le.lineweight.normal"  lineStyle="le.linestyle.solid" />
                                     <GraphEnvironment showGrid="0"  showAxes="tnlTNL"  showGates="1"  showFreqOnPlots="1"  showGateNameOnPlots="1"  showMedians="0"  showUncomped="0"  addEventParam="0"  lastYAxisName="" >
                                       <TextTraits font="SansSerif"  size="11"  name="Labels"  style="plain"  color="#000000"  background="#00ffffff"  just="left" />
                                       <TextTraits font="SansSerif"  size="11"  name="LayoutGates"  style="plain"  color="#000000"  background="#00ffffff"  just="left" />
                                       <TextTraits font="SansSerif"  size="9"  name="Numbers"  style="plain"  color="#000000"  background="#00ffffff"  just="left" />
                                       <TextTraits font="SansSerif"  size="9"  name="Legend"  style="plain"  color="#000000"  background="#00ffffff"  just="left" />
                                       <WindowPosition x="-8"  y="-8"  width="1936"  height="1056"  displayed="1"  panelState="---" />
                                     </GraphEnvironment>
                                   </Graph>
                                   <Gate gating:id="ID958007246"  gating:parent_id="ID16979253" >
                                     <gating:RectangleGate eventsInside="1"  annoOffsetX="2"  annoOffsetY="-81"  tint="#000000"  isTinted="0"  lineWeight="Normal"  userDefined="1"  percentX="0"  percentY="0" >
                                       <gating:dimension gating:min="-961.2294512760435"  gating:max="797.5565676470387" >
                                         <data-type:fcs-dimension data-type:name="Comp-488-675_20-A" />
                                       </gating:dimension>
                                       <gating:dimension gating:min="254.9461096321355"  gating:max="2629.352738722807" >
                                         <data-type:fcs-dimension data-type:name="Comp-405-605_12-A" />
                                       </gating:dimension>
                                     </gating:RectangleGate>
                                   </Gate>
                                 </Population>
                               </Subpopulations>
                             </Population>
                           </Subpopulations>
                         </Population>
                       </Subpopulations>
                     </Population>
                   </Subpopulations>
                 </Population>
               </Subpopulations>
             </Population>
           </Subpopulations>
         </Population>
       </Subpopulations>
       <Group name="DKB07"  live="1"  role="ws.group.dlog.undefined"  key=""  synchronized="0"  foreground="#0000d0"  fontStyle="plain" >
         <Criteria/>
         <ManuallyIncludedSamples>
           <SampleRef sampleID="1" />
           <SampleRef sampleID="2" />
           <SampleRef sampleID="3" />
           <SampleRef sampleID="4" />
           <SampleRef sampleID="5" />
           <SampleRef sampleID="18" />
         </ManuallyIncludedSamples>
         <SampleRefs>
           <SampleRef sampleID="18" />
           <SampleRef sampleID="1" />
           <SampleRef sampleID="2" />
           <SampleRef sampleID="3" />
           <SampleRef sampleID="4" />
           <SampleRef sampleID="5" />
         </SampleRefs>
         <Keywords/>
       </Group>
     </GroupNode>
     <GroupNode name="DKB16"  annotation=""  owningGroup="DKB16"  expanded="0"  sortPriority="10"  count="-1" >
       <Graph smoothing="0"  backColor="#ffffff"  foreColor="#000000"  type="Pseudocolor"  fast="1" >
         <Axis dimension="x"  name=""  label=""  auto="auto" />
         <Axis dimension="y"  name=""  label=""  auto="auto" />
         <GraphSettings level="5%"  smoothingHighResolution="1"  contourHighResolution="1"  histogramSmoothingCount="0"  graphResolution="256"  showOutliers="0"  drawLargeDots="0"  dotsToDraw="8000"  tint="le.chartfill.tinted.40"  lineWeight="le.lineweight.normal"  lineStyle="le.linestyle.solid" />
         <GraphEnvironment showGrid="0"  showAxes="tnlTNL"  showGates="1"  showFreqOnPlots="1"  showGateNameOnPlots="1"  showMedians="0"  showUncomped="0"  addEventParam="0"  lastYAxisName="" >
           <TextTraits font="SansSerif"  size="11"  name="Labels"  style="plain"  color="#000000"  background="#00ffffff"  just="left" />
           <TextTraits font="SansSerif"  size="11"  name="LayoutGates"  style="plain"  color="#000000"  background="#00ffffff"  just="left" />
           <TextTraits font="SansSerif"  size="9"  name="Numbers"  style="plain"  color="#000000"  background="#00ffffff"  just="left" />
           <TextTraits font="SansSerif"  size="9"  name="Legend"  style="plain"  color="#000000"  background="#00ffffff"  just="left" />
           <WindowPosition x="0"  y="0"  width="0"  height="0"  displayed="0"  panelState="" />
         </GraphEnvironment>
       </Graph>
       <Subpopulations>
         <Population name="Lymphocytes"  annotation=""  owningGroup="DKB16"  expanded="0"  sortPriority="10"  count="98349" >
           <Graph smoothing="0"  backColor="#ffffff"  foreColor="#000000"  heatMapStatParameter="Comp-405-450_50-A"  type="Pseudocolor"  fast="1" >
             <Axis dimension="x"  name="FSC-A"  label=""  auto="auto" />
             <Axis dimension="y"  name="FSC-H"  label=""  auto="auto" />
             <GraphSettings level="5%"  smoothingHighResolution="1"  contourHighResolution="1"  histogramSmoothingCount="0"  graphResolution="256"  showOutliers="0"  drawLargeDots="0"  dotsToDraw="8000"  tint="le.chartfill.tinted.40"  lineWeight="le.lineweight.normal"  lineStyle="le.linestyle.solid" />
             <GraphEnvironment showGrid="0"  showAxes="tnlTNL"  showGates="1"  showFreqOnPlots="1"  showGateNameOnPlots="1"  showMedians="0"  showUncomped="0"  addEventParam="0"  lastYAxisName="" >
               <TextTraits font="SansSerif"  size="11"  name="Labels"  style="plain"  color="#000000"  background="#00ffffff"  just="left" />
               <TextTraits font="SansSerif"  size="11"  name="LayoutGates"  style="plain"  color="#000000"  background="#00ffffff"  just="left" />
               <TextTraits font="SansSerif"  size="9"  name="Numbers"  style="plain"  color="#000000"  background="#00ffffff"  just="left" />
               <TextTraits font="SansSerif"  size="9"  name="Legend"  style="plain"  color="#000000"  background="#00ffffff"  just="left" />
               <WindowPosition x="739"  y="0"  width="619"  height="797"  displayed="0"  panelState="---" />
             </GraphEnvironment>
           </Graph>
           <Gate gating:id="ID539563877" >
             <gating:PolygonGate eventsInside="1"  annoOffsetX="123"  annoOffsetY="-149"  tint="#000000"  isTinted="0"  lineWeight="Normal"  userDefined="1"  quadId="-1"  gateResolution="256" >
               <gating:dimension>
                 <data-type:fcs-dimension data-type:name="FSC-A" />
               </gating:dimension>
               <gating:dimension>
                 <data-type:fcs-dimension data-type:name="SSC-A" />
               </gating:dimension>
               <gating:vertex>
                 <gating:coordinate data-type:value="138650.0385438972" />
                 <gating:coordinate data-type:value="132592.5568445476" />
               </gating:vertex>
               <gating:vertex>
                 <gating:coordinate data-type:value="55572.2826552463" />
                 <gating:coordinate data-type:value="133200.7795823666" />
               </gating:vertex>
               <gating:vertex>
                 <gating:coordinate data-type:value="23576.1199143469" />
                 <gating:coordinate data-type:value="29194.6914153132" />
               </gating:vertex>
               <gating:vertex>
                 <gating:coordinate data-type:value="23576.1199143469" />
                 <gating:coordinate data-type:value="1824.6682134571" />
               </gating:vertex>
               <gating:vertex>
                 <gating:coordinate data-type:value="129107.3233404711" />
                 <gating:coordinate data-type:value="5474.0046403712" />
               </gating:vertex>
               <gating:vertex>
                 <gating:coordinate data-type:value="229025.164882227" />
                 <gating:coordinate data-type:value="37709.8097447796" />
               </gating:vertex>
               <gating:vertex>
                 <gating:coordinate data-type:value="226218.4839400428" />
                 <gating:coordinate data-type:value="82718.2923433875" />
               </gating:vertex>
               <gating:vertex>
                 <gating:coordinate data-type:value="224534.4753747323" />
                 <gating:coordinate data-type:value="103397.8654292343" />
               </gating:vertex>
               <gating:vertex>
                 <gating:coordinate data-type:value="142018.0556745182" />
                 <gating:coordinate data-type:value="128943.2204176334" />
               </gating:vertex>
             </gating:PolygonGate>
           </Gate>
           <Subpopulations>
             <Population name="Single Cells"  annotation=""  owningGroup="DKB16"  expanded="0"  sortPriority="10"  count="97427" >
               <Graph smoothing="0"  backColor="#ffffff"  foreColor="#000000"  heatMapStatParameter="Comp-405-450_50-A"  type="Pseudocolor"  fast="1" >
                 <Axis dimension="x"  name="FSC-A"  label=""  auto="auto" />
                 <Axis dimension="y"  name="FSC-H"  label=""  auto="auto" />
                 <GraphSettings level="5%"  smoothingHighResolution="1"  contourHighResolution="1"  histogramSmoothingCount="0"  graphResolution="256"  showOutliers="0"  drawLargeDots="0"  dotsToDraw="8000"  tint="le.chartfill.tinted.40"  lineWeight="le.lineweight.normal"  lineStyle="le.linestyle.solid" />
                 <GraphEnvironment showGrid="0"  showAxes="tnlTNL"  showGates="1"  showFreqOnPlots="1"  showGateNameOnPlots="1"  showMedians="0"  showUncomped="0"  addEventParam="0"  lastYAxisName="" >
                   <TextTraits font="SansSerif"  size="11"  name="Labels"  style="plain"  color="#000000"  background="#00ffffff"  just="left" />
                   <TextTraits font="SansSerif"  size="11"  name="LayoutGates"  style="plain"  color="#000000"  background="#00ffffff"  just="left" />
                   <TextTraits font="SansSerif"  size="9"  name="Numbers"  style="plain"  color="#000000"  background="#00ffffff"  just="left" />
                   <TextTraits font="SansSerif"  size="9"  name="Legend"  style="plain"  color="#000000"  background="#00ffffff"  just="left" />
                   <WindowPosition x="776"  y="10"  width="619"  height="797"  displayed="1"  panelState="---" />
                 </GraphEnvironment>
               </Graph>
               <Gate gating:id="ID1674974439"  gating:parent_id="ID539563877" >
                 <gating:PolygonGate eventsInside="1"  annoOffsetX="-40"  annoOffsetY="-164"  tint="#000000"  isTinted="0"  lineWeight="Normal"  userDefined="1"  quadId="-1"  gateResolution="256" >
                   <gating:dimension>
                     <data-type:fcs-dimension data-type:name="FSC-A" />
                   </gating:dimension>
                   <gating:dimension>
                     <data-type:fcs-dimension data-type:name="FSC-H" />
                   </gating:dimension>
                   <gating:vertex>
                     <gating:coordinate data-type:value="220043.7858672377" />
                     <gating:coordinate data-type:value="186116.1577726218" />
                   </gating:vertex>
                   <gating:vertex>
                     <gating:coordinate data-type:value="123493.9614561028" />
                     <gating:coordinate data-type:value="116778.7656612529" />
                   </gating:vertex>
                   <gating:vertex>
                     <gating:coordinate data-type:value="63992.3254817987" />
                     <gating:coordinate data-type:value="68120.9466357309" />
                   </gating:vertex>
                   <gating:vertex>
                     <gating:coordinate data-type:value="23576.1199143469" />
                     <gating:coordinate data-type:value="29194.6914153132" />
                   </gating:vertex>
                   <gating:vertex>
                     <gating:coordinate data-type:value="48274.9122055675" />
                     <gating:coordinate data-type:value="26761.8004640371" />
                   </gating:vertex>
                   <gating:vertex>
                     <gating:coordinate data-type:value="110021.8929336188" />
                     <gating:coordinate data-type:value="73594.9512761021" />
                   </gating:vertex>
                   <gating:vertex>
                     <gating:coordinate data-type:value="165032.8394004283" />
                     <gating:coordinate data-type:value="116170.5429234339" />
                   </gating:vertex>
                   <gating:vertex>
                     <gating:coordinate data-type:value="232954.5182012848" />
                     <gating:coordinate data-type:value="160570.8027842227" />
                   </gating:vertex>
                   <gating:vertex>
                     <gating:coordinate data-type:value="223973.1391862955" />
                     <gating:coordinate data-type:value="171518.8120649652" />
                   </gating:vertex>
                 </gating:PolygonGate>
               </Gate>
               <Subpopulations>
                 <Population name="CD3+ "  annotation=""  owningGroup="DKB16"  expanded="0"  sortPriority="10"  count="87340" >
                   <Graph smoothing="0"  backColor="#ffffff"  foreColor="#000000"  heatMapStatParameter="Comp-405-450_50-A"  type="Pseudocolor"  fast="1" >
                     <Axis dimension="x"  name="Comp-405-780_60-A"  label=""  auto="auto" />
                     <Axis dimension="y"  name="Comp-640-780_60-A"  label=""  auto="auto" />
                     <GraphSettings level="5%"  smoothingHighResolution="1"  contourHighResolution="1"  histogramSmoothingCount="0"  graphResolution="256"  showOutliers="0"  drawLargeDots="0"  dotsToDraw="8000"  tint="le.chartfill.tinted.40"  lineWeight="le.lineweight.normal"  lineStyle="le.linestyle.solid" />
                     <GraphEnvironment showGrid="0"  showAxes="tnlTNL"  showGates="1"  showFreqOnPlots="1"  showGateNameOnPlots="1"  showMedians="0"  showUncomped="0"  addEventParam="0"  lastYAxisName="" >
                       <TextTraits font="SansSerif"  size="11"  name="Labels"  style="plain"  color="#000000"  background="#00ffffff"  just="left" />
                       <TextTraits font="SansSerif"  size="11"  name="LayoutGates"  style="plain"  color="#000000"  background="#00ffffff"  just="left" />
                       <TextTraits font="SansSerif"  size="9"  name="Numbers"  style="plain"  color="#000000"  background="#00ffffff"  just="left" />
                       <TextTraits font="SansSerif"  size="9"  name="Legend"  style="plain"  color="#000000"  background="#00ffffff"  just="left" />
                       <WindowPosition x="766"  y="21"  width="619"  height="797"  displayed="0"  panelState="---" />
                     </GraphEnvironment>
                   </Graph>
                   <Gate gating:id="ID910318911"  gating:parent_id="ID1674974439" >
                     <gating:RectangleGate eventsInside="1"  annoOffsetX="128"  annoOffsetY="-17"  tint="#000000"  isTinted="0"  lineWeight="Normal"  userDefined="1"  percentX="0"  percentY="0" >
                       <gating:dimension gating:min="83.03152255427715"  gating:max="11692.435345629132" >
                         <data-type:fcs-dimension data-type:name="Comp-405-780_60-A" />
                       </gating:dimension>
                       <gating:dimension gating:min="-1034.6492596018327"  gating:max="4783.943223280842" >
                         <data-type:fcs-dimension data-type:name="Comp-640-780_60-A" />
                       </gating:dimension>
                     </gating:RectangleGate>
                   </Gate>
                   <Subpopulations>
                     <Population name="CD8+ "  annotation=""  owningGroup="DKB16"  expanded="0"  sortPriority="10"  count="83549" >
                       <Graph smoothing="0"  backColor="#ffffff"  foreColor="#000000"  heatMapStatParameter="Comp-405-450_50-A"  type="Pseudocolor"  fast="1" >
                         <Axis dimension="x"  name="Comp-561-710_50-A"  label=""  auto="auto" />
                         <Axis dimension="y"  name="Comp-405-710_50-A"  label=""  auto="auto" />
                         <GraphSettings level="5%"  smoothingHighResolution="1"  contourHighResolution="1"  histogramSmoothingCount="0"  graphResolution="256"  showOutliers="0"  drawLargeDots="0"  dotsToDraw="8000"  tint="le.chartfill.tinted.40"  lineWeight="le.lineweight.normal"  lineStyle="le.linestyle.solid" />
                         <GraphEnvironment showGrid="0"  showAxes="tnlTNL"  showGates="1"  showFreqOnPlots="1"  showGateNameOnPlots="1"  showMedians="0"  showUncomped="0"  addEventParam="0"  lastYAxisName="" >
                           <TextTraits font="SansSerif"  size="11"  name="Labels"  style="plain"  color="#000000"  background="#00ffffff"  just="left" />
                           <TextTraits font="SansSerif"  size="11"  name="LayoutGates"  style="plain"  color="#000000"  background="#00ffffff"  just="left" />
                           <TextTraits font="SansSerif"  size="9"  name="Numbers"  style="plain"  color="#000000"  background="#00ffffff"  just="left" />
                           <TextTraits font="SansSerif"  size="9"  name="Legend"  style="plain"  color="#000000"  background="#00ffffff"  just="left" />
                           <WindowPosition x="779"  y="37"  width="619"  height="797"  displayed="1"  panelState="---" />
                         </GraphEnvironment>
                       </Graph>
                       <Gate gating:id="ID1603209294"  gating:parent_id="ID910318911" >
                         <gating:RectangleGate eventsInside="1"  annoOffsetX="4"  annoOffsetY="-167"  tint="#000000"  isTinted="0"  lineWeight="Normal"  userDefined="1"  percentX="0"  percentY="0" >
                           <gating:dimension gating:min="-3135.4953934206433"  gating:max="2990.9030763236046" >
                             <data-type:fcs-dimension data-type:name="Comp-561-710_50-A" />
                           </gating:dimension>
                           <gating:dimension gating:min="956.3192827400044"  gating:max="87641.75590109944" >
                             <data-type:fcs-dimension data-type:name="Comp-405-710_50-A" />
                           </gating:dimension>
                         </gating:RectangleGate>
                       </Gate>
                       <Subpopulations>
                         <Population name="Divided "  annotation=""  owningGroup="DKB16"  expanded="0"  sortPriority="10"  count="83467" >
                           <Graph smoothing="0"  backColor="#ffffff"  foreColor="#000000"  type="Histogram"  fast="1" >
                             <Axis dimension="x"  name="Comp-405-450_50-A"  label=""  auto="auto" />
                             <Axis dimension="y"  name="SSC-A"  label=""  auto="auto" />
                             <GraphSettings level="5%"  smoothingHighResolution="1"  contourHighResolution="1"  histogramSmoothingCount="0"  graphResolution="256"  showOutliers="0"  drawLargeDots="0"  dotsToDraw="8000"  tint="le.chartfill.tinted.40"  lineWeight="le.lineweight.normal"  lineStyle="le.linestyle.solid" />
                             <GraphEnvironment showGrid="0"  showAxes="tnlTNL"  showGates="1"  showFreqOnPlots="1"  showGateNameOnPlots="1"  showMedians="0"  showUncomped="0"  addEventParam="0"  lastYAxisName="" >
                               <TextTraits font="SansSerif"  size="11"  name="Labels"  style="plain"  color="#000000"  background="#00ffffff"  just="left" />
                               <TextTraits font="SansSerif"  size="11"  name="LayoutGates"  style="plain"  color="#000000"  background="#00ffffff"  just="left" />
                               <TextTraits font="SansSerif"  size="9"  name="Numbers"  style="plain"  color="#000000"  background="#00ffffff"  just="left" />
                               <TextTraits font="SansSerif"  size="9"  name="Legend"  style="plain"  color="#000000"  background="#00ffffff"  just="left" />
                               <WindowPosition x="0"  y="0"  width="0"  height="0"  displayed="0"  panelState="" />
                             </GraphEnvironment>
                           </Graph>
                           <Gate gating:id="ID938852069"  gating:parent_id="ID1603209294" >
                             <gating:RectangleGate eventsInside="1"  annoOffsetX="0"  annoOffsetY="0"  tint="#000000"  isTinted="0"  lineWeight="Normal"  userDefined="1" >
                               <gating:dimension gating:max="2965.604131687726"  yRatio="0.6959216398097964" >
                                 <data-type:fcs-dimension data-type:name="Comp-405-450_50-A" />
                               </gating:dimension>
                             </gating:RectangleGate>
                           </Gate>
                           <Subpopulations>
                             <Population name="G1"  annotation=""  owningGroup="DKB16"  expanded="0"  sortPriority="10"  count="122" >
                               <Graph smoothing="0"  backColor="#ffffff"  foreColor="#000000"  heatMapStatParameter="Comp-405-450_50-A"  type="Histogram"  fast="1" >
                                 <Axis dimension="x"  name="Comp-405-450_50-A"  label=""  auto="auto" />
                                 <Axis dimension="y"  name="SSC-A"  label=""  auto="auto" />
                                 <GraphSettings level="5%"  smoothingHighResolution="1"  contourHighResolution="1"  histogramSmoothingCount="0"  graphResolution="256"  showOutliers="0"  drawLargeDots="0"  dotsToDraw="8000"  tint="le.chartfill.tinted.40"  lineWeight="le.lineweight.normal"  lineStyle="le.linestyle.solid" />
                                 <GraphEnvironment showGrid="0"  showAxes="tnlTNL"  showGates="1"  showFreqOnPlots="1"  showGateNameOnPlots="1"  showMedians="0"  showUncomped="0"  addEventParam="0"  lastYAxisName="" >
                                   <TextTraits font="SansSerif"  size="11"  name="Labels"  style="plain"  color="#000000"  background="#00ffffff"  just="left" />
                                   <TextTraits font="SansSerif"  size="11"  name="LayoutGates"  style="plain"  color="#000000"  background="#00ffffff"  just="left" />
                                   <TextTraits font="SansSerif"  size="9"  name="Numbers"  style="plain"  color="#000000"  background="#00ffffff"  just="left" />
                                   <TextTraits font="SansSerif"  size="9"  name="Legend"  style="plain"  color="#000000"  background="#00ffffff"  just="left" />
                                   <WindowPosition x="-8"  y="-8"  width="1936"  height="1056"  displayed="1"  panelState="---" />
                                 </GraphEnvironment>
                               </Graph>
                               <Gate gating:id="ID1683482064"  gating:parent_id="ID938852069" >
                                 <gating:RectangleGate eventsInside="1"  annoOffsetX="0"  annoOffsetY="0"  tint="#000000"  isTinted="0"  lineWeight="Normal"  userDefined="1" >
                                   <gating:dimension gating:min="1372.5639841946743"  gating:max="3012.215695887094"  yRatio="0.8840579710144928" >
                                     <data-type:fcs-dimension data-type:name="Comp-405-450_50-A" />
                                   </gating:dimension>
                                 </gating:RectangleGate>
                               </Gate>
                             </Population>
                             <Population name="G2"  annotation=""  owningGroup="DKB16"  expanded="0"  sortPriority="10"  count="217" >
                               <Graph smoothing="0"  backColor="#ffffff"  foreColor="#000000"  heatMapStatParameter="Comp-405-450_50-A"  type="Histogram"  fast="1" >
                                 <Axis dimension="x"  name="Comp-405-450_50-A"  label=""  auto="auto" />
                                 <Axis dimension="y"  name="SSC-A"  label=""  auto="auto" />
                                 <GraphSettings level="5%"  smoothingHighResolution="1"  contourHighResolution="1"  histogramSmoothingCount="0"  graphResolution="256"  showOutliers="0"  drawLargeDots="0"  dotsToDraw="8000"  tint="le.chartfill.tinted.40"  lineWeight="le.lineweight.normal"  lineStyle="le.linestyle.solid" />
                                 <GraphEnvironment showGrid="0"  showAxes="tnlTNL"  showGates="1"  showFreqOnPlots="1"  showGateNameOnPlots="1"  showMedians="0"  showUncomped="0"  addEventParam="0"  lastYAxisName="" >
                                   <TextTraits font="SansSerif"  size="11"  name="Labels"  style="plain"  color="#000000"  background="#00ffffff"  just="left" />
                                   <TextTraits font="SansSerif"  size="11"  name="LayoutGates"  style="plain"  color="#000000"  background="#00ffffff"  just="left" />
                                   <TextTraits font="SansSerif"  size="9"  name="Numbers"  style="plain"  color="#000000"  background="#00ffffff"  just="left" />
                                   <TextTraits font="SansSerif"  size="9"  name="Legend"  style="plain"  color="#000000"  background="#00ffffff"  just="left" />
                                   <WindowPosition x="-8"  y="-8"  width="1936"  height="1056"  displayed="1"  panelState="---" />
                                 </GraphEnvironment>
                               </Graph>
                               <Gate gating:id="ID1087961024"  gating:parent_id="ID938852069" >
                                 <gating:RectangleGate eventsInside="1"  annoOffsetX="0"  annoOffsetY="0"  tint="#000000"  isTinted="0"  lineWeight="Normal"  userDefined="1" >
                                   <gating:dimension gating:min="752.6863961851096"  gating:max="1331.3788174054503"  yRatio="0.8579710144927536" >
                                     <data-type:fcs-dimension data-type:name="Comp-405-450_50-A" />
                                   </gating:dimension>
                                 </gating:RectangleGate>
                               </Gate>
                             </Population>
                             <Population name="G3"  annotation=""  owningGroup="DKB16"  expanded="0"  sortPriority="10"  count="1088" >
                               <Graph smoothing="0"  backColor="#ffffff"  foreColor="#000000"  heatMapStatParameter="Comp-405-450_50-A"  type="Histogram"  fast="1" >
                                 <Axis dimension="x"  name="Comp-405-450_50-A"  label=""  auto="auto" />
                                 <Axis dimension="y"  name="SSC-A"  label=""  auto="auto" />
                                 <GraphSettings level="5%"  smoothingHighResolution="1"  contourHighResolution="1"  histogramSmoothingCount="0"  graphResolution="256"  showOutliers="0"  drawLargeDots="0"  dotsToDraw="8000"  tint="le.chartfill.tinted.40"  lineWeight="le.lineweight.normal"  lineStyle="le.linestyle.solid" />
                                 <GraphEnvironment showGrid="0"  showAxes="tnlTNL"  showGates="1"  showFreqOnPlots="1"  showGateNameOnPlots="1"  showMedians="0"  showUncomped="0"  addEventParam="0"  lastYAxisName="" >
                                   <TextTraits font="SansSerif"  size="11"  name="Labels"  style="plain"  color="#000000"  background="#00ffffff"  just="left" />
                                   <TextTraits font="SansSerif"  size="11"  name="LayoutGates"  style="plain"  color="#000000"  background="#00ffffff"  just="left" />
                                   <TextTraits font="SansSerif"  size="9"  name="Numbers"  style="plain"  color="#000000"  background="#00ffffff"  just="left" />
                                   <TextTraits font="SansSerif"  size="9"  name="Legend"  style="plain"  color="#000000"  background="#00ffffff"  just="left" />
                                   <WindowPosition x="-8"  y="-8"  width="1936"  height="1056"  displayed="1"  panelState="---" />
                                 </GraphEnvironment>
                               </Graph>
                               <Gate gating:id="ID1739741933"  gating:parent_id="ID938852069" >
                                 <gating:RectangleGate eventsInside="1"  annoOffsetX="0"  annoOffsetY="0"  tint="#000000"  isTinted="0"  lineWeight="Normal"  userDefined="1" >
                                   <gating:dimension gating:min="301.9025052262602"  gating:max="737.2861750905398"  yRatio="0.8405797101449275" >
                                     <data-type:fcs-dimension data-type:name="Comp-405-450_50-A" />
                                   </gating:dimension>
                                 </gating:RectangleGate>
                               </Gate>
                             </Population>
                             <Population name="G4"  annotation=""  owningGroup="DKB16"  expanded="0"  sortPriority="10"  count="81158" >
                               <Graph smoothing="0"  backColor="#ffffff"  foreColor="#000000"  heatMapStatParameter="Comp-405-450_50-A"  type="Histogram"  fast="1" >
                                 <Axis dimension="x"  name="Comp-405-450_50-A"  label=""  auto="auto" />
                                 <Axis dimension="y"  name="SSC-A"  label=""  auto="auto" />
                                 <GraphSettings level="5%"  smoothingHighResolution="1"  contourHighResolution="1"  histogramSmoothingCount="0"  graphResolution="256"  showOutliers="0"  drawLargeDots="0"  dotsToDraw="8000"  tint="le.chartfill.tinted.40"  lineWeight="le.lineweight.normal"  lineStyle="le.linestyle.solid" />
                                 <GraphEnvironment showGrid="0"  showAxes="tnlTNL"  showGates="1"  showFreqOnPlots="1"  showGateNameOnPlots="1"  showMedians="0"  showUncomped="0"  addEventParam="0"  lastYAxisName="" >
                                   <TextTraits font="SansSerif"  size="11"  name="Labels"  style="plain"  color="#000000"  background="#00ffffff"  just="left" />
                                   <TextTraits font="SansSerif"  size="11"  name="LayoutGates"  style="plain"  color="#000000"  background="#00ffffff"  just="left" />
                                   <TextTraits font="SansSerif"  size="9"  name="Numbers"  style="plain"  color="#000000"  background="#00ffffff"  just="left" />
                                   <TextTraits font="SansSerif"  size="9"  name="Legend"  style="plain"  color="#000000"  background="#00ffffff"  just="left" />
                                   <WindowPosition x="-8"  y="-8"  width="1936"  height="1056"  displayed="1"  panelState="---" />
                                 </GraphEnvironment>
                               </Graph>
                               <Gate gating:id="ID2099954280"  gating:parent_id="ID938852069" >
                                 <gating:RectangleGate eventsInside="1"  annoOffsetX="0"  annoOffsetY="0"  tint="#000000"  isTinted="0"  lineWeight="Normal"  userDefined="1" >
                                   <gating:dimension gating:min="1.9994000770795723"  gating:max="301.9025052262602"  yRatio="0.7405797101449275" >
                                     <data-type:fcs-dimension data-type:name="Comp-405-450_50-A" />
                                   </gating:dimension>
                                 </gating:RectangleGate>
                               </Gate>
                             </Population>
                             <Population name="Tcm "  annotation=""  owningGroup="DKB16"  expanded="0"  sortPriority="10"  count="6285" >
                               <Graph smoothing="0"  backColor="#ffffff"  foreColor="#000000"  heatMapStatParameter="Comp-405-450_50-A"  type="Pseudocolor"  fast="1" >
                                 <Axis dimension="x"  name="Comp-561-620_10-A"  label=""  auto="auto" />
                                 <Axis dimension="y"  name="Comp-488-530_30-A"  label=""  auto="auto" />
                                 <GraphSettings level="5%"  smoothingHighResolution="1"  contourHighResolution="1"  histogramSmoothingCount="0"  graphResolution="256"  showOutliers="0"  drawLargeDots="0"  dotsToDraw="8000"  tint="le.chartfill.tinted.40"  lineWeight="le.lineweight.normal"  lineStyle="le.linestyle.solid" />
                                 <GraphEnvironment showGrid="0"  showAxes="tnlTNL"  showGates="1"  showFreqOnPlots="1"  showGateNameOnPlots="1"  showMedians="0"  showUncomped="0"  addEventParam="0"  lastYAxisName="" >
                                   <TextTraits font="SansSerif"  size="11"  name="Labels"  style="plain"  color="#000000"  background="#00ffffff"  just="left" />
                                   <TextTraits font="SansSerif"  size="11"  name="LayoutGates"  style="plain"  color="#000000"  background="#00ffffff"  just="left" />
                                   <TextTraits font="SansSerif"  size="9"  name="Numbers"  style="plain"  color="#000000"  background="#00ffffff"  just="left" />
                                   <TextTraits font="SansSerif"  size="9"  name="Legend"  style="plain"  color="#000000"  background="#00ffffff"  just="left" />
                                   <WindowPosition x="844"  y="44"  width="619"  height="797"  displayed="1"  panelState="---" />
                                 </GraphEnvironment>
                               </Graph>
                               <Gate gating:id="ID638108024"  gating:parent_id="ID938852069" >
                                 <gating:RectangleGate eventsInside="1"  annoOffsetX="-81"  annoOffsetY="-189"  tint="#000000"  isTinted="0"  lineWeight="Normal"  userDefined="1"  percentX="0"  percentY="0" >
                                   <gating:dimension gating:min="-455.28236541429624"  gating:max="856.0985752512538" >
                                     <data-type:fcs-dimension data-type:name="Comp-561-620_10-A" />
                                   </gating:dimension>
                                   <gating:dimension gating:min="376.6337848603337"  gating:max="7185.1674010549505" >
                                     <data-type:fcs-dimension data-type:name="Comp-488-530_30-A" />
                                   </gating:dimension>
                                 </gating:RectangleGate>
                               </Gate>
                             </Population>
                             <Population name="Tem "  annotation=""  owningGroup="DKB16"  expanded="0"  sortPriority="10"  count="58023" >
                               <Graph smoothing="0"  backColor="#ffffff"  foreColor="#000000"  heatMapStatParameter="Comp-405-450_50-A"  type="Pseudocolor"  fast="1" >
                                 <Axis dimension="x"  name="Comp-561-620_10-A"  label=""  auto="auto" />
                                 <Axis dimension="y"  name="Comp-488-530_30-A"  label=""  auto="auto" />
                                 <GraphSettings level="5%"  smoothingHighResolution="1"  contourHighResolution="1"  histogramSmoothingCount="0"  graphResolution="256"  showOutliers="0"  drawLargeDots="0"  dotsToDraw="8000"  tint="le.chartfill.tinted.40"  lineWeight="le.lineweight.normal"  lineStyle="le.linestyle.solid" />
                                 <GraphEnvironment showGrid="0"  showAxes="tnlTNL"  showGates="1"  showFreqOnPlots="1"  showGateNameOnPlots="1"  showMedians="0"  showUncomped="0"  addEventParam="0"  lastYAxisName="" >
                                   <TextTraits font="SansSerif"  size="11"  name="Labels"  style="plain"  color="#000000"  background="#00ffffff"  just="left" />
                                   <TextTraits font="SansSerif"  size="11"  name="LayoutGates"  style="plain"  color="#000000"  background="#00ffffff"  just="left" />
                                   <TextTraits font="SansSerif"  size="9"  name="Numbers"  style="plain"  color="#000000"  background="#00ffffff"  just="left" />
                                   <TextTraits font="SansSerif"  size="9"  name="Legend"  style="plain"  color="#000000"  background="#00ffffff"  just="left" />
                                   <WindowPosition x="844"  y="44"  width="619"  height="797"  displayed="1"  panelState="---" />
                                 </GraphEnvironment>
                               </Graph>
                               <Gate gating:id="ID560546958"  gating:parent_id="ID938852069" >
                                 <gating:RectangleGate eventsInside="1"  annoOffsetX="-96"  annoOffsetY="-2"  tint="#000000"  isTinted="0"  lineWeight="Normal"  userDefined="1"  percentX="0"  percentY="0" >
                                   <gating:dimension gating:min="-445.4451023819523"  gating:max="856.0985752512538" >
                                     <data-type:fcs-dimension data-type:name="Comp-561-620_10-A" />
                                   </gating:dimension>
                                   <gating:dimension gating:min="-180.52584979278745"  gating:max="317.7495996827821" >
                                     <data-type:fcs-dimension data-type:name="Comp-488-530_30-A" />
                                   </gating:dimension>
                                 </gating:RectangleGate>
                               </Gate>
                             </Population>
                             <Population name="Temra"  annotation=""  owningGroup="DKB16"  expanded="0"  sortPriority="10"  count="4364" >
                               <Graph smoothing="0"  backColor="#ffffff"  foreColor="#000000"  heatMapStatParameter="Comp-405-450_50-A"  type="Pseudocolor"  fast="1" >
                                 <Axis dimension="x"  name="Comp-561-620_10-A"  label=""  auto="auto" />
                                 <Axis dimension="y"  name="Comp-488-530_30-A"  label=""  auto="auto" />
                                 <GraphSettings level="5%"  smoothingHighResolution="1"  contourHighResolution="1"  histogramSmoothingCount="0"  graphResolution="256"  showOutliers="0"  drawLargeDots="0"  dotsToDraw="8000"  tint="le.chartfill.tinted.40"  lineWeight="le.lineweight.normal"  lineStyle="le.linestyle.solid" />
                                 <GraphEnvironment showGrid="0"  showAxes="tnlTNL"  showGates="1"  showFreqOnPlots="1"  showGateNameOnPlots="1"  showMedians="0"  showUncomped="0"  addEventParam="0"  lastYAxisName="" >
                                   <TextTraits font="SansSerif"  size="11"  name="Labels"  style="plain"  color="#000000"  background="#00ffffff"  just="left" />
                                   <TextTraits font="SansSerif"  size="11"  name="LayoutGates"  style="plain"  color="#000000"  background="#00ffffff"  just="left" />
                                   <TextTraits font="SansSerif"  size="9"  name="Numbers"  style="plain"  color="#000000"  background="#00ffffff"  just="left" />
                                   <TextTraits font="SansSerif"  size="9"  name="Legend"  style="plain"  color="#000000"  background="#00ffffff"  just="left" />
                                   <WindowPosition x="844"  y="44"  width="619"  height="797"  displayed="0"  panelState="---" />
                                 </GraphEnvironment>
                               </Graph>
                               <Gate gating:id="ID1425606524"  gating:parent_id="ID938852069" >
                                 <gating:RectangleGate eventsInside="1"  annoOffsetX="128"  annoOffsetY="7"  tint="#000000"  isTinted="0"  lineWeight="Normal"  userDefined="1"  percentX="0"  percentY="0" >
                                   <gating:dimension gating:min="2127.4035752114473"  gating:max="112266.298549329" >
                                     <data-type:fcs-dimension data-type:name="Comp-561-620_10-A" />
                                   </gating:dimension>
                                   <gating:dimension gating:min="-175.17352286024007"  gating:max="317.7495996827821" >
                                     <data-type:fcs-dimension data-type:name="Comp-488-530_30-A" />
                                   </gating:dimension>
                                 </gating:RectangleGate>
                               </Gate>
                             </Population>
                             <Population name="Tnpot "  annotation=""  owningGroup="DKB16"  expanded="0"  sortPriority="10"  count="508" >
                               <Graph smoothing="0"  backColor="#ffffff"  foreColor="#000000"  heatMapStatParameter="Comp-405-450_50-A"  type="Pseudocolor"  fast="1" >
                                 <Axis dimension="x"  name="Comp-488-675_20-A"  label=""  auto="auto" />
                                 <Axis dimension="y"  name="Comp-405-605_12-A"  label=""  auto="auto" />
                                 <GraphSettings level="5%"  smoothingHighResolution="1"  contourHighResolution="1"  histogramSmoothingCount="0"  graphResolution="256"  showOutliers="0"  drawLargeDots="0"  dotsToDraw="8000"  tint="le.chartfill.tinted.40"  lineWeight="le.lineweight.normal"  lineStyle="le.linestyle.solid" />
                                 <GraphEnvironment showGrid="0"  showAxes="tnlTNL"  showGates="1"  showFreqOnPlots="1"  showGateNameOnPlots="1"  showMedians="0"  showUncomped="0"  addEventParam="0"  lastYAxisName="" >
                                   <TextTraits font="SansSerif"  size="11"  name="Labels"  style="plain"  color="#000000"  background="#00ffffff"  just="left" />
                                   <TextTraits font="SansSerif"  size="11"  name="LayoutGates"  style="plain"  color="#000000"  background="#00ffffff"  just="left" />
                                   <TextTraits font="SansSerif"  size="9"  name="Numbers"  style="plain"  color="#000000"  background="#00ffffff"  just="left" />
                                   <TextTraits font="SansSerif"  size="9"  name="Legend"  style="plain"  color="#000000"  background="#00ffffff"  just="left" />
                                   <WindowPosition x="844"  y="44"  width="619"  height="911"  displayed="0"  panelState="+--" />
                                 </GraphEnvironment>
                               </Graph>
                               <Gate gating:id="ID2137765385"  gating:parent_id="ID938852069" >
                                 <gating:RectangleGate eventsInside="1"  annoOffsetX="110"  annoOffsetY="-113"  tint="#000000"  isTinted="0"  lineWeight="Normal"  userDefined="1"  percentX="0"  percentY="0" >
                                   <gating:dimension gating:min="1984.3617762231036"  gating:max="112266.298549329" >
                                     <data-type:fcs-dimension data-type:name="Comp-561-620_10-A" />
                                   </gating:dimension>
                                   <gating:dimension gating:min="408.8858900742985"  gating:max="8237.92384880956" >
                                     <data-type:fcs-dimension data-type:name="Comp-488-530_30-A" />
                                   </gating:dimension>
                                 </gating:RectangleGate>
                               </Gate>
                               <Subpopulations>
                                 <Population name="CD95hi"  annotation=""  owningGroup="DKB16"  expanded="0"  sortPriority="10"  count="398" >
                                   <Graph smoothing="0"  backColor="#ffffff"  foreColor="#000000"  heatMapStatParameter="Comp-405-450_50-A"  type="Pseudocolor"  fast="1" >
                                     <Axis dimension="x"  name="Comp-488-675_20-A"  label=""  auto="auto" />
                                     <Axis dimension="y"  name="Comp-405-605_12-A"  label=""  auto="auto" />
                                     <GraphSettings level="5%"  smoothingHighResolution="1"  contourHighResolution="1"  histogramSmoothingCount="0"  graphResolution="256"  showOutliers="0"  drawLargeDots="0"  dotsToDraw="8000"  tint="le.chartfill.tinted.40"  lineWeight="le.lineweight.normal"  lineStyle="le.linestyle.solid" />
                                     <GraphEnvironment showGrid="0"  showAxes="tnlTNL"  showGates="1"  showFreqOnPlots="1"  showGateNameOnPlots="1"  showMedians="0"  showUncomped="0"  addEventParam="0"  lastYAxisName="" >
                                       <TextTraits font="SansSerif"  size="11"  name="Labels"  style="plain"  color="#000000"  background="#00ffffff"  just="left" />
                                       <TextTraits font="SansSerif"  size="11"  name="LayoutGates"  style="plain"  color="#000000"  background="#00ffffff"  just="left" />
                                       <TextTraits font="SansSerif"  size="9"  name="Numbers"  style="plain"  color="#000000"  background="#00ffffff"  just="left" />
                                       <TextTraits font="SansSerif"  size="9"  name="Legend"  style="plain"  color="#000000"  background="#00ffffff"  just="left" />
                                       <WindowPosition x="-8"  y="-8"  width="1936"  height="1056"  displayed="1"  panelState="---" />
                                     </GraphEnvironment>
                                   </Graph>
                                   <Gate gating:id="ID529050525"  gating:parent_id="ID2137765385" >
                                     <gating:RectangleGate eventsInside="1"  annoOffsetX="1"  annoOffsetY="-82"  tint="#000000"  isTinted="0"  lineWeight="Normal"  userDefined="1"  percentX="0"  percentY="0" >
                                       <gating:dimension gating:min="4720.877790261955"  gating:max="126217.4984874609" >
                                         <data-type:fcs-dimension data-type:name="Comp-488-675_20-A" />
                                       </gating:dimension>
                                       <gating:dimension gating:min="242.42965481565668"  gating:max="2941.647193225946" >
                                         <data-type:fcs-dimension data-type:name="Comp-405-605_12-A" />
                                       </gating:dimension>
                                     </gating:RectangleGate>
                                   </Gate>
                                 </Population>
                                 <Population name="CD95int"  annotation=""  owningGroup="DKB16"  expanded="0"  sortPriority="10"  count="0" >
                                   <Graph smoothing="0"  backColor="#ffffff"  foreColor="#000000"  heatMapStatParameter="Comp-405-450_50-A"  type="Pseudocolor"  fast="1" >
                                     <Axis dimension="x"  name="Comp-488-675_20-A"  label=""  auto="auto" />
                                     <Axis dimension="y"  name="Comp-405-605_12-A"  label=""  auto="auto" />
                                     <GraphSettings level="5%"  smoothingHighResolution="1"  contourHighResolution="1"  histogramSmoothingCount="0"  graphResolution="256"  showOutliers="0"  drawLargeDots="0"  dotsToDraw="8000"  tint="le.chartfill.tinted.40"  lineWeight="le.lineweight.normal"  lineStyle="le.linestyle.solid" />
                                     <GraphEnvironment showGrid="0"  showAxes="tnlTNL"  showGates="1"  showFreqOnPlots="1"  showGateNameOnPlots="1"  showMedians="0"  showUncomped="0"  addEventParam="0"  lastYAxisName="" >
                                       <TextTraits font="SansSerif"  size="11"  name="Labels"  style="plain"  color="#000000"  background="#00ffffff"  just="left" />
                                       <TextTraits font="SansSerif"  size="11"  name="LayoutGates"  style="plain"  color="#000000"  background="#00ffffff"  just="left" />
                                       <TextTraits font="SansSerif"  size="9"  name="Numbers"  style="plain"  color="#000000"  background="#00ffffff"  just="left" />
                                       <TextTraits font="SansSerif"  size="9"  name="Legend"  style="plain"  color="#000000"  background="#00ffffff"  just="left" />
                                       <WindowPosition x="-8"  y="-8"  width="1936"  height="1056"  displayed="1"  panelState="---" />
                                     </GraphEnvironment>
                                   </Graph>
                                   <Gate gating:id="ID1949225430"  gating:parent_id="ID2137765385" >
                                     <gating:RectangleGate eventsInside="1"  annoOffsetX="-2"  annoOffsetY="-79"  tint="#000000"  isTinted="0"  lineWeight="Normal"  userDefined="1"  percentX="0"  percentY="0" >
                                       <gating:dimension gating:min="1909.4064958880547"  gating:max="3179.8411721254993" >
                                         <data-type:fcs-dimension data-type:name="Comp-488-675_20-A" />
                                       </gating:dimension>
                                       <gating:dimension gating:min="254.9461096321355"  gating:max="2780.585110293671" >
                                         <data-type:fcs-dimension data-type:name="Comp-405-605_12-A" />
                                       </gating:dimension>
                                     </gating:RectangleGate>
                                   </Gate>
                                 </Population>
                                 <Population name="Tnaive "  annotation=""  owningGroup="DKB16"  expanded="0"  sortPriority="10"  count="0" >
                                   <Graph smoothing="0"  backColor="#ffffff"  foreColor="#000000"  heatMapStatParameter="Comp-405-450_50-A"  type="Pseudocolor"  fast="1" >
                                     <Axis dimension="x"  name="Comp-488-675_20-A"  label=""  auto="auto" />
                                     <Axis dimension="y"  name="Comp-405-605_12-A"  label=""  auto="auto" />
                                     <GraphSettings level="5%"  smoothingHighResolution="1"  contourHighResolution="1"  histogramSmoothingCount="0"  graphResolution="256"  showOutliers="0"  drawLargeDots="0"  dotsToDraw="8000"  tint="le.chartfill.tinted.40"  lineWeight="le.lineweight.normal"  lineStyle="le.linestyle.solid" />
                                     <GraphEnvironment showGrid="0"  showAxes="tnlTNL"  showGates="1"  showFreqOnPlots="1"  showGateNameOnPlots="1"  showMedians="0"  showUncomped="0"  addEventParam="0"  lastYAxisName="" >
                                       <TextTraits font="SansSerif"  size="11"  name="Labels"  style="plain"  color="#000000"  background="#00ffffff"  just="left" />
                                       <TextTraits font="SansSerif"  size="11"  name="LayoutGates"  style="plain"  color="#000000"  background="#00ffffff"  just="left" />
                                       <TextTraits font="SansSerif"  size="9"  name="Numbers"  style="plain"  color="#000000"  background="#00ffffff"  just="left" />
                                       <TextTraits font="SansSerif"  size="9"  name="Legend"  style="plain"  color="#000000"  background="#00ffffff"  just="left" />
                                       <WindowPosition x="-8"  y="-8"  width="1936"  height="1056"  displayed="1"  panelState="---" />
                                     </GraphEnvironment>
                                   </Graph>
                                   <Gate gating:id="ID1752230600"  gating:parent_id="ID2137765385" >
                                     <gating:RectangleGate eventsInside="1"  annoOffsetX="2"  annoOffsetY="-81"  tint="#000000"  isTinted="0"  lineWeight="Normal"  userDefined="1"  percentX="0"  percentY="0" >
                                       <gating:dimension gating:min="-961.2294512760435"  gating:max="797.5565676470387" >
                                         <data-type:fcs-dimension data-type:name="Comp-488-675_20-A" />
                                       </gating:dimension>
                                       <gating:dimension gating:min="254.9461096321355"  gating:max="2629.352738722807" >
                                         <data-type:fcs-dimension data-type:name="Comp-405-605_12-A" />
                                       </gating:dimension>
                                     </gating:RectangleGate>
                                   </Gate>
                                 </Population>
                               </Subpopulations>
                             </Population>
                           </Subpopulations>
                         </Population>
                         <ProliferationNode name="Proliferation"  annotation=""  owningGroup=""  expanded="1"  sortPriority="10" >
                           <Graph smoothing="13"  backColor="#ffffff"  foreColor="#000000"  type="Histogram"  fast="1" >
                             <Axis dimension="x"  name="Comp-405-450_50-A"  label=""  auto="auto" />
                             <Axis dimension="y"  name=""  label=""  auto="auto" />
                             <GraphSettings level="5%"  smoothingHighResolution="1"  contourHighResolution="1"  histogramSmoothingCount="0"  graphResolution="256"  showOutliers="0"  drawLargeDots="0"  dotsToDraw="8000"  tint="le.chartfill.tinted.40"  lineWeight="le.lineweight.normal"  lineStyle="le.linestyle.solid" />
                             <GraphEnvironment showGrid="0"  showAxes="tnlTNL"  showGates="1"  showFreqOnPlots="1"  showGateNameOnPlots="1"  showMedians="0"  showUncomped="0"  addEventParam="0"  lastYAxisName="" >
                               <TextTraits font="SansSerif"  size="11"  name="Labels"  style="plain"  color="#000000"  background="#00ffffff"  just="left" />
                               <TextTraits font="SansSerif"  size="11"  name="LayoutGates"  style="plain"  color="#000000"  background="#00ffffff"  just="left" />
                               <TextTraits font="SansSerif"  size="9"  name="Numbers"  style="plain"  color="#000000"  background="#00ffffff"  just="left" />
                               <TextTraits font="SansSerif"  size="9"  name="Legend"  style="plain"  color="#000000"  background="#00ffffff"  just="left" />
                               <WindowPosition x="0"  y="0"  width="0"  height="0"  displayed="0"  panelState="" />
                             </GraphEnvironment>
                           </Graph>
                           <profile parameter="Comp-405-450_50-A" >
                             <Constraints>
                               <constraint numPeaks="4"  fixRatio="0"  rangeMin="1953.7119961645"  rangeMax="28015.4603327128"  useFixRatio="0"  fixCV="0"  fixBackground="0"  useFixCV="0"  useFixBackground="0"  isControl="0"  createGates="0"  useDrawnGateAsGenerationZero="1"  drawModelSum="0"  drawComponents="1"  showPeakNumbers="0" />
                             </Constraints>
                           </profile>
                         </ProliferationNode>
                         <Population name="Tcm "  annotation=""  owningGroup="DKB16"  expanded="0"  sortPriority="10"  count="6306" >
                           <Graph smoothing="0"  backColor="#ffffff"  foreColor="#000000"  heatMapStatParameter="Comp-405-450_50-A"  type="Pseudocolor"  fast="1" >
                             <Axis dimension="x"  name="Comp-561-620_10-A"  label=""  auto="auto" />
                             <Axis dimension="y"  name="Comp-488-530_30-A"  label=""  auto="auto" />
                             <GraphSettings level="5%"  smoothingHighResolution="1"  contourHighResolution="1"  histogramSmoothingCount="0"  graphResolution="256"  showOutliers="0"  drawLargeDots="0"  dotsToDraw="8000"  tint="le.chartfill.tinted.40"  lineWeight="le.lineweight.normal"  lineStyle="le.linestyle.solid" />
                             <GraphEnvironment showGrid="0"  showAxes="tnlTNL"  showGates="1"  showFreqOnPlots="1"  showGateNameOnPlots="1"  showMedians="0"  showUncomped="0"  addEventParam="0"  lastYAxisName="" >
                               <TextTraits font="SansSerif"  size="11"  name="Labels"  style="plain"  color="#000000"  background="#00ffffff"  just="left" />
                               <TextTraits font="SansSerif"  size="11"  name="LayoutGates"  style="plain"  color="#000000"  background="#00ffffff"  just="left" />
                               <TextTraits font="SansSerif"  size="9"  name="Numbers"  style="plain"  color="#000000"  background="#00ffffff"  just="left" />
                               <TextTraits font="SansSerif"  size="9"  name="Legend"  style="plain"  color="#000000"  background="#00ffffff"  just="left" />
                               <WindowPosition x="844"  y="44"  width="619"  height="797"  displayed="1"  panelState="---" />
                             </GraphEnvironment>
                           </Graph>
                           <Gate gating:id="ID1242153521"  gating:parent_id="ID1603209294" >
                             <gating:RectangleGate eventsInside="1"  annoOffsetX="-81"  annoOffsetY="-189"  tint="#000000"  isTinted="0"  lineWeight="Normal"  userDefined="1"  percentX="0"  percentY="0" >
                               <gating:dimension gating:min="-455.28236541429624"  gating:max="856.0985752512538" >
                                 <data-type:fcs-dimension data-type:name="Comp-561-620_10-A" />
                               </gating:dimension>
                               <gating:dimension gating:min="376.6337848603337"  gating:max="7185.1674010549505" >
                                 <data-type:fcs-dimension data-type:name="Comp-488-530_30-A" />
                               </gating:dimension>
                             </gating:RectangleGate>
                           </Gate>
                         </Population>
                         <Population name="Tem "  annotation=""  owningGroup="DKB16"  expanded="0"  sortPriority="10"  count="58031" >
                           <Graph smoothing="0"  backColor="#ffffff"  foreColor="#000000"  heatMapStatParameter="Comp-405-450_50-A"  type="Pseudocolor"  fast="1" >
                             <Axis dimension="x"  name="Comp-561-620_10-A"  label=""  auto="auto" />
                             <Axis dimension="y"  name="Comp-488-530_30-A"  label=""  auto="auto" />
                             <GraphSettings level="5%"  smoothingHighResolution="1"  contourHighResolution="1"  histogramSmoothingCount="0"  graphResolution="256"  showOutliers="0"  drawLargeDots="0"  dotsToDraw="8000"  tint="le.chartfill.tinted.40"  lineWeight="le.lineweight.normal"  lineStyle="le.linestyle.solid" />
                             <GraphEnvironment showGrid="0"  showAxes="tnlTNL"  showGates="1"  showFreqOnPlots="1"  showGateNameOnPlots="1"  showMedians="0"  showUncomped="0"  addEventParam="0"  lastYAxisName="" >
                               <TextTraits font="SansSerif"  size="11"  name="Labels"  style="plain"  color="#000000"  background="#00ffffff"  just="left" />
                               <TextTraits font="SansSerif"  size="11"  name="LayoutGates"  style="plain"  color="#000000"  background="#00ffffff"  just="left" />
                               <TextTraits font="SansSerif"  size="9"  name="Numbers"  style="plain"  color="#000000"  background="#00ffffff"  just="left" />
                               <TextTraits font="SansSerif"  size="9"  name="Legend"  style="plain"  color="#000000"  background="#00ffffff"  just="left" />
                               <WindowPosition x="844"  y="44"  width="619"  height="797"  displayed="1"  panelState="---" />
                             </GraphEnvironment>
                           </Graph>
                           <Gate gating:id="ID277302446"  gating:parent_id="ID1603209294" >
                             <gating:RectangleGate eventsInside="1"  annoOffsetX="-96"  annoOffsetY="-2"  tint="#000000"  isTinted="0"  lineWeight="Normal"  userDefined="1"  percentX="0"  percentY="0" >
                               <gating:dimension gating:min="-445.4451023819523"  gating:max="856.0985752512538" >
                                 <data-type:fcs-dimension data-type:name="Comp-561-620_10-A" />
                               </gating:dimension>
                               <gating:dimension gating:min="-180.52584979278745"  gating:max="317.7495996827821" >
                                 <data-type:fcs-dimension data-type:name="Comp-488-530_30-A" />
                               </gating:dimension>
                             </gating:RectangleGate>
                           </Gate>
                         </Population>
                         <Population name="Temra"  annotation=""  owningGroup="DKB16"  expanded="0"  sortPriority="10"  count="4365" >
                           <Graph smoothing="0"  backColor="#ffffff"  foreColor="#000000"  heatMapStatParameter="Comp-405-450_50-A"  type="Pseudocolor"  fast="1" >
                             <Axis dimension="x"  name="Comp-561-620_10-A"  label=""  auto="auto" />
                             <Axis dimension="y"  name="Comp-488-530_30-A"  label=""  auto="auto" />
                             <GraphSettings level="5%"  smoothingHighResolution="1"  contourHighResolution="1"  histogramSmoothingCount="0"  graphResolution="256"  showOutliers="0"  drawLargeDots="0"  dotsToDraw="8000"  tint="le.chartfill.tinted.40"  lineWeight="le.lineweight.normal"  lineStyle="le.linestyle.solid" />
                             <GraphEnvironment showGrid="0"  showAxes="tnlTNL"  showGates="1"  showFreqOnPlots="1"  showGateNameOnPlots="1"  showMedians="0"  showUncomped="0"  addEventParam="0"  lastYAxisName="" >
                               <TextTraits font="SansSerif"  size="11"  name="Labels"  style="plain"  color="#000000"  background="#00ffffff"  just="left" />
                               <TextTraits font="SansSerif"  size="11"  name="LayoutGates"  style="plain"  color="#000000"  background="#00ffffff"  just="left" />
                               <TextTraits font="SansSerif"  size="9"  name="Numbers"  style="plain"  color="#000000"  background="#00ffffff"  just="left" />
                               <TextTraits font="SansSerif"  size="9"  name="Legend"  style="plain"  color="#000000"  background="#00ffffff"  just="left" />
                               <WindowPosition x="844"  y="44"  width="619"  height="797"  displayed="0"  panelState="---" />
                             </GraphEnvironment>
                           </Graph>
                           <Gate gating:id="ID312844041"  gating:parent_id="ID1603209294" >
                             <gating:RectangleGate eventsInside="1"  annoOffsetX="128"  annoOffsetY="7"  tint="#000000"  isTinted="0"  lineWeight="Normal"  userDefined="1"  percentX="0"  percentY="0" >
                               <gating:dimension gating:min="2127.4035752114473"  gating:max="112266.298549329" >
                                 <data-type:fcs-dimension data-type:name="Comp-561-620_10-A" />
                               </gating:dimension>
                               <gating:dimension gating:min="-175.17352286024007"  gating:max="317.7495996827821" >
                                 <data-type:fcs-dimension data-type:name="Comp-488-530_30-A" />
                               </gating:dimension>
                             </gating:RectangleGate>
                           </Gate>
                         </Population>
                         <Population name="Tnpot "  annotation=""  owningGroup="DKB16"  expanded="0"  sortPriority="10"  count="544" >
                           <Graph smoothing="0"  backColor="#ffffff"  foreColor="#000000"  heatMapStatParameter="Comp-405-450_50-A"  type="Pseudocolor"  fast="1" >
                             <Axis dimension="x"  name="Comp-488-675_20-A"  label=""  auto="auto" />
                             <Axis dimension="y"  name="Comp-405-605_12-A"  label=""  auto="auto" />
                             <GraphSettings level="5%"  smoothingHighResolution="1"  contourHighResolution="1"  histogramSmoothingCount="0"  graphResolution="256"  showOutliers="0"  drawLargeDots="0"  dotsToDraw="8000"  tint="le.chartfill.tinted.40"  lineWeight="le.lineweight.normal"  lineStyle="le.linestyle.solid" />
                             <GraphEnvironment showGrid="0"  showAxes="tnlTNL"  showGates="1"  showFreqOnPlots="1"  showGateNameOnPlots="1"  showMedians="0"  showUncomped="0"  addEventParam="0"  lastYAxisName="" >
                               <TextTraits font="SansSerif"  size="11"  name="Labels"  style="plain"  color="#000000"  background="#00ffffff"  just="left" />
                               <TextTraits font="SansSerif"  size="11"  name="LayoutGates"  style="plain"  color="#000000"  background="#00ffffff"  just="left" />
                               <TextTraits font="SansSerif"  size="9"  name="Numbers"  style="plain"  color="#000000"  background="#00ffffff"  just="left" />
                               <TextTraits font="SansSerif"  size="9"  name="Legend"  style="plain"  color="#000000"  background="#00ffffff"  just="left" />
                               <WindowPosition x="844"  y="44"  width="619"  height="911"  displayed="0"  panelState="+--" />
                             </GraphEnvironment>
                           </Graph>
                           <Gate gating:id="ID2104234303"  gating:parent_id="ID1603209294" >
                             <gating:RectangleGate eventsInside="1"  annoOffsetX="110"  annoOffsetY="-113"  tint="#000000"  isTinted="0"  lineWeight="Normal"  userDefined="1"  percentX="0"  percentY="0" >
                               <gating:dimension gating:min="1984.3617762231036"  gating:max="112266.298549329" >
                                 <data-type:fcs-dimension data-type:name="Comp-561-620_10-A" />
                               </gating:dimension>
                               <gating:dimension gating:min="408.8858900742985"  gating:max="8237.92384880956" >
                                 <data-type:fcs-dimension data-type:name="Comp-488-530_30-A" />
                               </gating:dimension>
                             </gating:RectangleGate>
                           </Gate>
                           <Subpopulations>
                             <Population name="CD95hi"  annotation=""  owningGroup="DKB16"  expanded="0"  sortPriority="10"  count="428" >
                               <Graph smoothing="0"  backColor="#ffffff"  foreColor="#000000"  heatMapStatParameter="Comp-405-450_50-A"  type="Pseudocolor"  fast="1" >
                                 <Axis dimension="x"  name="Comp-488-675_20-A"  label=""  auto="auto" />
                                 <Axis dimension="y"  name="Comp-405-605_12-A"  label=""  auto="auto" />
                                 <GraphSettings level="5%"  smoothingHighResolution="1"  contourHighResolution="1"  histogramSmoothingCount="0"  graphResolution="256"  showOutliers="0"  drawLargeDots="0"  dotsToDraw="8000"  tint="le.chartfill.tinted.40"  lineWeight="le.lineweight.normal"  lineStyle="le.linestyle.solid" />
                                 <GraphEnvironment showGrid="0"  showAxes="tnlTNL"  showGates="1"  showFreqOnPlots="1"  showGateNameOnPlots="1"  showMedians="0"  showUncomped="0"  addEventParam="0"  lastYAxisName="" >
                                   <TextTraits font="SansSerif"  size="11"  name="Labels"  style="plain"  color="#000000"  background="#00ffffff"  just="left" />
                                   <TextTraits font="SansSerif"  size="11"  name="LayoutGates"  style="plain"  color="#000000"  background="#00ffffff"  just="left" />
                                   <TextTraits font="SansSerif"  size="9"  name="Numbers"  style="plain"  color="#000000"  background="#00ffffff"  just="left" />
                                   <TextTraits font="SansSerif"  size="9"  name="Legend"  style="plain"  color="#000000"  background="#00ffffff"  just="left" />
                                   <WindowPosition x="-8"  y="-8"  width="1936"  height="1056"  displayed="1"  panelState="---" />
                                 </GraphEnvironment>
                               </Graph>
                               <Gate gating:id="ID2045795561"  gating:parent_id="ID2104234303" >
                                 <gating:RectangleGate eventsInside="1"  annoOffsetX="1"  annoOffsetY="-82"  tint="#000000"  isTinted="0"  lineWeight="Normal"  userDefined="1"  percentX="0"  percentY="0" >
                                   <gating:dimension gating:min="4720.877790261955"  gating:max="126217.4984874609" >
                                     <data-type:fcs-dimension data-type:name="Comp-488-675_20-A" />
                                   </gating:dimension>
                                   <gating:dimension gating:min="242.42965481565668"  gating:max="2941.647193225946" >
                                     <data-type:fcs-dimension data-type:name="Comp-405-605_12-A" />
                                   </gating:dimension>
                                 </gating:RectangleGate>
                               </Gate>
                             </Population>
                             <Population name="CD95int"  annotation=""  owningGroup="DKB16"  expanded="0"  sortPriority="10"  count="1" >
                               <Graph smoothing="0"  backColor="#ffffff"  foreColor="#000000"  heatMapStatParameter="Comp-405-450_50-A"  type="Pseudocolor"  fast="1" >
                                 <Axis dimension="x"  name="Comp-488-675_20-A"  label=""  auto="auto" />
                                 <Axis dimension="y"  name="Comp-405-605_12-A"  label=""  auto="auto" />
                                 <GraphSettings level="5%"  smoothingHighResolution="1"  contourHighResolution="1"  histogramSmoothingCount="0"  graphResolution="256"  showOutliers="0"  drawLargeDots="0"  dotsToDraw="8000"  tint="le.chartfill.tinted.40"  lineWeight="le.lineweight.normal"  lineStyle="le.linestyle.solid" />
                                 <GraphEnvironment showGrid="0"  showAxes="tnlTNL"  showGates="1"  showFreqOnPlots="1"  showGateNameOnPlots="1"  showMedians="0"  showUncomped="0"  addEventParam="0"  lastYAxisName="" >
                                   <TextTraits font="SansSerif"  size="11"  name="Labels"  style="plain"  color="#000000"  background="#00ffffff"  just="left" />
                                   <TextTraits font="SansSerif"  size="11"  name="LayoutGates"  style="plain"  color="#000000"  background="#00ffffff"  just="left" />
                                   <TextTraits font="SansSerif"  size="9"  name="Numbers"  style="plain"  color="#000000"  background="#00ffffff"  just="left" />
                                   <TextTraits font="SansSerif"  size="9"  name="Legend"  style="plain"  color="#000000"  background="#00ffffff"  just="left" />
                                   <WindowPosition x="-8"  y="-8"  width="1936"  height="1056"  displayed="1"  panelState="---" />
                                 </GraphEnvironment>
                               </Graph>
                               <Gate gating:id="ID1404603717"  gating:parent_id="ID2104234303" >
                                 <gating:RectangleGate eventsInside="1"  annoOffsetX="-2"  annoOffsetY="-79"  tint="#000000"  isTinted="0"  lineWeight="Normal"  userDefined="1"  percentX="0"  percentY="0" >
                                   <gating:dimension gating:min="1909.4064958880547"  gating:max="3179.8411721254993" >
                                     <data-type:fcs-dimension data-type:name="Comp-488-675_20-A" />
                                   </gating:dimension>
                                   <gating:dimension gating:min="254.9461096321355"  gating:max="2780.585110293671" >
                                     <data-type:fcs-dimension data-type:name="Comp-405-605_12-A" />
                                   </gating:dimension>
                                 </gating:RectangleGate>
                               </Gate>
                             </Population>
                             <Population name="Tnaive "  annotation=""  owningGroup="DKB16"  expanded="0"  sortPriority="10"  count="0" >
                               <Graph smoothing="0"  backColor="#ffffff"  foreColor="#000000"  heatMapStatParameter="Comp-405-450_50-A"  type="Pseudocolor"  fast="1" >
                                 <Axis dimension="x"  name="Comp-488-675_20-A"  label=""  auto="auto" />
                                 <Axis dimension="y"  name="Comp-405-605_12-A"  label=""  auto="auto" />
                                 <GraphSettings level="5%"  smoothingHighResolution="1"  contourHighResolution="1"  histogramSmoothingCount="0"  graphResolution="256"  showOutliers="0"  drawLargeDots="0"  dotsToDraw="8000"  tint="le.chartfill.tinted.40"  lineWeight="le.lineweight.normal"  lineStyle="le.linestyle.solid" />
                                 <GraphEnvironment showGrid="0"  showAxes="tnlTNL"  showGates="1"  showFreqOnPlots="1"  showGateNameOnPlots="1"  showMedians="0"  showUncomped="0"  addEventParam="0"  lastYAxisName="" >
                                   <TextTraits font="SansSerif"  size="11"  name="Labels"  style="plain"  color="#000000"  background="#00ffffff"  just="left" />
                                   <TextTraits font="SansSerif"  size="11"  name="LayoutGates"  style="plain"  color="#000000"  background="#00ffffff"  just="left" />
                                   <TextTraits font="SansSerif"  size="9"  name="Numbers"  style="plain"  color="#000000"  background="#00ffffff"  just="left" />
                                   <TextTraits font="SansSerif"  size="9"  name="Legend"  style="plain"  color="#000000"  background="#00ffffff"  just="left" />
                                   <WindowPosition x="-8"  y="-8"  width="1936"  height="1056"  displayed="1"  panelState="---" />
                                 </GraphEnvironment>
                               </Graph>
                               <Gate gating:id="ID1843076588"  gating:parent_id="ID2104234303" >
                                 <gating:RectangleGate eventsInside="1"  annoOffsetX="2"  annoOffsetY="-81"  tint="#000000"  isTinted="0"  lineWeight="Normal"  userDefined="1"  percentX="0"  percentY="0" >
                                   <gating:dimension gating:min="-961.2294512760435"  gating:max="797.5565676470387" >
                                     <data-type:fcs-dimension data-type:name="Comp-488-675_20-A" />
                                   </gating:dimension>
                                   <gating:dimension gating:min="254.9461096321355"  gating:max="2629.352738722807" >
                                     <data-type:fcs-dimension data-type:name="Comp-405-605_12-A" />
                                   </gating:dimension>
                                 </gating:RectangleGate>
                               </Gate>
                             </Population>
                           </Subpopulations>
                         </Population>
                         <Population name="Undivided "  annotation=""  owningGroup="DKB16"  expanded="0"  sortPriority="10"  count="82" >
                           <Graph smoothing="0"  backColor="#ffffff"  foreColor="#000000"  type="Histogram"  fast="1" >
                             <Axis dimension="x"  name="Comp-405-450_50-A"  label=""  auto="auto" />
                             <Axis dimension="y"  name="SSC-A"  label=""  auto="auto" />
                             <GraphSettings level="5%"  smoothingHighResolution="1"  contourHighResolution="1"  histogramSmoothingCount="0"  graphResolution="256"  showOutliers="0"  drawLargeDots="0"  dotsToDraw="8000"  tint="le.chartfill.tinted.40"  lineWeight="le.lineweight.normal"  lineStyle="le.linestyle.solid" />
                             <GraphEnvironment showGrid="0"  showAxes="tnlTNL"  showGates="1"  showFreqOnPlots="1"  showGateNameOnPlots="1"  showMedians="0"  showUncomped="0"  addEventParam="0"  lastYAxisName="" >
                               <TextTraits font="SansSerif"  size="11"  name="Labels"  style="plain"  color="#000000"  background="#00ffffff"  just="left" />
                               <TextTraits font="SansSerif"  size="11"  name="LayoutGates"  style="plain"  color="#000000"  background="#00ffffff"  just="left" />
                               <TextTraits font="SansSerif"  size="9"  name="Numbers"  style="plain"  color="#000000"  background="#00ffffff"  just="left" />
                               <TextTraits font="SansSerif"  size="9"  name="Legend"  style="plain"  color="#000000"  background="#00ffffff"  just="left" />
                               <WindowPosition x="0"  y="0"  width="0"  height="0"  displayed="0"  panelState="" />
                             </GraphEnvironment>
                           </Graph>
                           <Gate gating:id="ID1889733761"  gating:parent_id="ID1603209294" >
                             <gating:RectangleGate eventsInside="1"  annoOffsetX="0"  annoOffsetY="0"  tint="#000000"  isTinted="0"  lineWeight="Normal"  userDefined="1" >
                               <gating:dimension gating:min="2965.604131687726"  yRatio="0.7447795823665893" >
                                 <data-type:fcs-dimension data-type:name="Comp-405-450_50-A" />
                               </gating:dimension>
                             </gating:RectangleGate>
                           </Gate>
                           <Subpopulations>
                             <Population name="Tcm "  annotation=""  owningGroup="DKB16"  expanded="0"  sortPriority="10"  count="21" >
                               <Graph smoothing="0"  backColor="#ffffff"  foreColor="#000000"  heatMapStatParameter="Comp-405-450_50-A"  type="Pseudocolor"  fast="1" >
                                 <Axis dimension="x"  name="Comp-561-620_10-A"  label=""  auto="auto" />
                                 <Axis dimension="y"  name="Comp-488-530_30-A"  label=""  auto="auto" />
                                 <GraphSettings level="5%"  smoothingHighResolution="1"  contourHighResolution="1"  histogramSmoothingCount="0"  graphResolution="256"  showOutliers="0"  drawLargeDots="0"  dotsToDraw="8000"  tint="le.chartfill.tinted.40"  lineWeight="le.lineweight.normal"  lineStyle="le.linestyle.solid" />
                                 <GraphEnvironment showGrid="0"  showAxes="tnlTNL"  showGates="1"  showFreqOnPlots="1"  showGateNameOnPlots="1"  showMedians="0"  showUncomped="0"  addEventParam="0"  lastYAxisName="" >
                                   <TextTraits font="SansSerif"  size="11"  name="Labels"  style="plain"  color="#000000"  background="#00ffffff"  just="left" />
                                   <TextTraits font="SansSerif"  size="11"  name="LayoutGates"  style="plain"  color="#000000"  background="#00ffffff"  just="left" />
                                   <TextTraits font="SansSerif"  size="9"  name="Numbers"  style="plain"  color="#000000"  background="#00ffffff"  just="left" />
                                   <TextTraits font="SansSerif"  size="9"  name="Legend"  style="plain"  color="#000000"  background="#00ffffff"  just="left" />
                                   <WindowPosition x="844"  y="44"  width="619"  height="797"  displayed="1"  panelState="---" />
                                 </GraphEnvironment>
                               </Graph>
                               <Gate gating:id="ID189727080"  gating:parent_id="ID1889733761" >
                                 <gating:RectangleGate eventsInside="1"  annoOffsetX="-81"  annoOffsetY="-189"  tint="#000000"  isTinted="0"  lineWeight="Normal"  userDefined="1"  percentX="0"  percentY="0" >
                                   <gating:dimension gating:min="-455.28236541429624"  gating:max="856.0985752512538" >
                                     <data-type:fcs-dimension data-type:name="Comp-561-620_10-A" />
                                   </gating:dimension>
                                   <gating:dimension gating:min="376.6337848603337"  gating:max="7185.1674010549505" >
                                     <data-type:fcs-dimension data-type:name="Comp-488-530_30-A" />
                                   </gating:dimension>
                                 </gating:RectangleGate>
                               </Gate>
                             </Population>
                             <Population name="Tem "  annotation=""  owningGroup="DKB16"  expanded="0"  sortPriority="10"  count="8" >
                               <Graph smoothing="0"  backColor="#ffffff"  foreColor="#000000"  heatMapStatParameter="Comp-405-450_50-A"  type="Pseudocolor"  fast="1" >
                                 <Axis dimension="x"  name="Comp-561-620_10-A"  label=""  auto="auto" />
                                 <Axis dimension="y"  name="Comp-488-530_30-A"  label=""  auto="auto" />
                                 <GraphSettings level="5%"  smoothingHighResolution="1"  contourHighResolution="1"  histogramSmoothingCount="0"  graphResolution="256"  showOutliers="0"  drawLargeDots="0"  dotsToDraw="8000"  tint="le.chartfill.tinted.40"  lineWeight="le.lineweight.normal"  lineStyle="le.linestyle.solid" />
                                 <GraphEnvironment showGrid="0"  showAxes="tnlTNL"  showGates="1"  showFreqOnPlots="1"  showGateNameOnPlots="1"  showMedians="0"  showUncomped="0"  addEventParam="0"  lastYAxisName="" >
                                   <TextTraits font="SansSerif"  size="11"  name="Labels"  style="plain"  color="#000000"  background="#00ffffff"  just="left" />
                                   <TextTraits font="SansSerif"  size="11"  name="LayoutGates"  style="plain"  color="#000000"  background="#00ffffff"  just="left" />
                                   <TextTraits font="SansSerif"  size="9"  name="Numbers"  style="plain"  color="#000000"  background="#00ffffff"  just="left" />
                                   <TextTraits font="SansSerif"  size="9"  name="Legend"  style="plain"  color="#000000"  background="#00ffffff"  just="left" />
                                   <WindowPosition x="844"  y="44"  width="619"  height="797"  displayed="1"  panelState="---" />
                                 </GraphEnvironment>
                               </Graph>
                               <Gate gating:id="ID478832609"  gating:parent_id="ID1889733761" >
                                 <gating:RectangleGate eventsInside="1"  annoOffsetX="-96"  annoOffsetY="-2"  tint="#000000"  isTinted="0"  lineWeight="Normal"  userDefined="1"  percentX="0"  percentY="0" >
                                   <gating:dimension gating:min="-445.4451023819523"  gating:max="856.0985752512538" >
                                     <data-type:fcs-dimension data-type:name="Comp-561-620_10-A" />
                                   </gating:dimension>
                                   <gating:dimension gating:min="-180.52584979278745"  gating:max="317.7495996827821" >
                                     <data-type:fcs-dimension data-type:name="Comp-488-530_30-A" />
                                   </gating:dimension>
                                 </gating:RectangleGate>
                               </Gate>
                             </Population>
                             <Population name="Temra"  annotation=""  owningGroup="DKB16"  expanded="0"  sortPriority="10"  count="1" >
                               <Graph smoothing="0"  backColor="#ffffff"  foreColor="#000000"  heatMapStatParameter="Comp-405-450_50-A"  type="Pseudocolor"  fast="1" >
                                 <Axis dimension="x"  name="Comp-561-620_10-A"  label=""  auto="auto" />
                                 <Axis dimension="y"  name="Comp-488-530_30-A"  label=""  auto="auto" />
                                 <GraphSettings level="5%"  smoothingHighResolution="1"  contourHighResolution="1"  histogramSmoothingCount="0"  graphResolution="256"  showOutliers="0"  drawLargeDots="0"  dotsToDraw="8000"  tint="le.chartfill.tinted.40"  lineWeight="le.lineweight.normal"  lineStyle="le.linestyle.solid" />
                                 <GraphEnvironment showGrid="0"  showAxes="tnlTNL"  showGates="1"  showFreqOnPlots="1"  showGateNameOnPlots="1"  showMedians="0"  showUncomped="0"  addEventParam="0"  lastYAxisName="" >
                                   <TextTraits font="SansSerif"  size="11"  name="Labels"  style="plain"  color="#000000"  background="#00ffffff"  just="left" />
                                   <TextTraits font="SansSerif"  size="11"  name="LayoutGates"  style="plain"  color="#000000"  background="#00ffffff"  just="left" />
                                   <TextTraits font="SansSerif"  size="9"  name="Numbers"  style="plain"  color="#000000"  background="#00ffffff"  just="left" />
                                   <TextTraits font="SansSerif"  size="9"  name="Legend"  style="plain"  color="#000000"  background="#00ffffff"  just="left" />
                                   <WindowPosition x="844"  y="44"  width="619"  height="797"  displayed="0"  panelState="---" />
                                 </GraphEnvironment>
                               </Graph>
                               <Gate gating:id="ID696991201"  gating:parent_id="ID1889733761" >
                                 <gating:RectangleGate eventsInside="1"  annoOffsetX="128"  annoOffsetY="7"  tint="#000000"  isTinted="0"  lineWeight="Normal"  userDefined="1"  percentX="0"  percentY="0" >
                                   <gating:dimension gating:min="2127.4035752114473"  gating:max="112266.298549329" >
                                     <data-type:fcs-dimension data-type:name="Comp-561-620_10-A" />
                                   </gating:dimension>
                                   <gating:dimension gating:min="-175.17352286024007"  gating:max="317.7495996827821" >
                                     <data-type:fcs-dimension data-type:name="Comp-488-530_30-A" />
                                   </gating:dimension>
                                 </gating:RectangleGate>
                               </Gate>
                             </Population>
                             <Population name="Tnpot "  annotation=""  owningGroup="DKB16"  expanded="0"  sortPriority="10"  count="36" >
                               <Graph smoothing="0"  backColor="#ffffff"  foreColor="#000000"  heatMapStatParameter="Comp-405-450_50-A"  type="Pseudocolor"  fast="1" >
                                 <Axis dimension="x"  name="Comp-488-675_20-A"  label=""  auto="auto" />
                                 <Axis dimension="y"  name="Comp-405-605_12-A"  label=""  auto="auto" />
                                 <GraphSettings level="5%"  smoothingHighResolution="1"  contourHighResolution="1"  histogramSmoothingCount="0"  graphResolution="256"  showOutliers="0"  drawLargeDots="0"  dotsToDraw="8000"  tint="le.chartfill.tinted.40"  lineWeight="le.lineweight.normal"  lineStyle="le.linestyle.solid" />
                                 <GraphEnvironment showGrid="0"  showAxes="tnlTNL"  showGates="1"  showFreqOnPlots="1"  showGateNameOnPlots="1"  showMedians="0"  showUncomped="0"  addEventParam="0"  lastYAxisName="" >
                                   <TextTraits font="SansSerif"  size="11"  name="Labels"  style="plain"  color="#000000"  background="#00ffffff"  just="left" />
                                   <TextTraits font="SansSerif"  size="11"  name="LayoutGates"  style="plain"  color="#000000"  background="#00ffffff"  just="left" />
                                   <TextTraits font="SansSerif"  size="9"  name="Numbers"  style="plain"  color="#000000"  background="#00ffffff"  just="left" />
                                   <TextTraits font="SansSerif"  size="9"  name="Legend"  style="plain"  color="#000000"  background="#00ffffff"  just="left" />
                                   <WindowPosition x="844"  y="44"  width="619"  height="911"  displayed="0"  panelState="+--" />
                                 </GraphEnvironment>
                               </Graph>
                               <Gate gating:id="ID1092938581"  gating:parent_id="ID1889733761" >
                                 <gating:RectangleGate eventsInside="1"  annoOffsetX="110"  annoOffsetY="-113"  tint="#000000"  isTinted="0"  lineWeight="Normal"  userDefined="1"  percentX="0"  percentY="0" >
                                   <gating:dimension gating:min="1984.3617762231036"  gating:max="112266.298549329" >
                                     <data-type:fcs-dimension data-type:name="Comp-561-620_10-A" />
                                   </gating:dimension>
                                   <gating:dimension gating:min="408.8858900742985"  gating:max="8237.92384880956" >
                                     <data-type:fcs-dimension data-type:name="Comp-488-530_30-A" />
                                   </gating:dimension>
                                 </gating:RectangleGate>
                               </Gate>
                               <Subpopulations>
                                 <Population name="CD95hi"  annotation=""  owningGroup="DKB16"  expanded="0"  sortPriority="10"  count="30" >
                                   <Graph smoothing="0"  backColor="#ffffff"  foreColor="#000000"  heatMapStatParameter="Comp-405-450_50-A"  type="Pseudocolor"  fast="1" >
                                     <Axis dimension="x"  name="Comp-488-675_20-A"  label=""  auto="auto" />
                                     <Axis dimension="y"  name="Comp-405-605_12-A"  label=""  auto="auto" />
                                     <GraphSettings level="5%"  smoothingHighResolution="1"  contourHighResolution="1"  histogramSmoothingCount="0"  graphResolution="256"  showOutliers="0"  drawLargeDots="0"  dotsToDraw="8000"  tint="le.chartfill.tinted.40"  lineWeight="le.lineweight.normal"  lineStyle="le.linestyle.solid" />
                                     <GraphEnvironment showGrid="0"  showAxes="tnlTNL"  showGates="1"  showFreqOnPlots="1"  showGateNameOnPlots="1"  showMedians="0"  showUncomped="0"  addEventParam="0"  lastYAxisName="" >
                                       <TextTraits font="SansSerif"  size="11"  name="Labels"  style="plain"  color="#000000"  background="#00ffffff"  just="left" />
                                       <TextTraits font="SansSerif"  size="11"  name="LayoutGates"  style="plain"  color="#000000"  background="#00ffffff"  just="left" />
                                       <TextTraits font="SansSerif"  size="9"  name="Numbers"  style="plain"  color="#000000"  background="#00ffffff"  just="left" />
                                       <TextTraits font="SansSerif"  size="9"  name="Legend"  style="plain"  color="#000000"  background="#00ffffff"  just="left" />
                                       <WindowPosition x="-8"  y="-8"  width="1936"  height="1056"  displayed="1"  panelState="---" />
                                     </GraphEnvironment>
                                   </Graph>
                                   <Gate gating:id="ID848557656"  gating:parent_id="ID1092938581" >
                                     <gating:RectangleGate eventsInside="1"  annoOffsetX="1"  annoOffsetY="-82"  tint="#000000"  isTinted="0"  lineWeight="Normal"  userDefined="1"  percentX="0"  percentY="0" >
                                       <gating:dimension gating:min="4720.877790261955"  gating:max="126217.4984874609" >
                                         <data-type:fcs-dimension data-type:name="Comp-488-675_20-A" />
                                       </gating:dimension>
                                       <gating:dimension gating:min="242.42965481565668"  gating:max="2941.647193225946" >
                                         <data-type:fcs-dimension data-type:name="Comp-405-605_12-A" />
                                       </gating:dimension>
                                     </gating:RectangleGate>
                                   </Gate>
                                 </Population>
                                 <Population name="CD95int"  annotation=""  owningGroup="DKB16"  expanded="0"  sortPriority="10"  count="1" >
                                   <Graph smoothing="0"  backColor="#ffffff"  foreColor="#000000"  heatMapStatParameter="Comp-405-450_50-A"  type="Pseudocolor"  fast="1" >
                                     <Axis dimension="x"  name="Comp-488-675_20-A"  label=""  auto="auto" />
                                     <Axis dimension="y"  name="Comp-405-605_12-A"  label=""  auto="auto" />
                                     <GraphSettings level="5%"  smoothingHighResolution="1"  contourHighResolution="1"  histogramSmoothingCount="0"  graphResolution="256"  showOutliers="0"  drawLargeDots="0"  dotsToDraw="8000"  tint="le.chartfill.tinted.40"  lineWeight="le.lineweight.normal"  lineStyle="le.linestyle.solid" />
                                     <GraphEnvironment showGrid="0"  showAxes="tnlTNL"  showGates="1"  showFreqOnPlots="1"  showGateNameOnPlots="1"  showMedians="0"  showUncomped="0"  addEventParam="0"  lastYAxisName="" >
                                       <TextTraits font="SansSerif"  size="11"  name="Labels"  style="plain"  color="#000000"  background="#00ffffff"  just="left" />
                                       <TextTraits font="SansSerif"  size="11"  name="LayoutGates"  style="plain"  color="#000000"  background="#00ffffff"  just="left" />
                                       <TextTraits font="SansSerif"  size="9"  name="Numbers"  style="plain"  color="#000000"  background="#00ffffff"  just="left" />
                                       <TextTraits font="SansSerif"  size="9"  name="Legend"  style="plain"  color="#000000"  background="#00ffffff"  just="left" />
                                       <WindowPosition x="-8"  y="-8"  width="1936"  height="1056"  displayed="1"  panelState="---" />
                                     </GraphEnvironment>
                                   </Graph>
                                   <Gate gating:id="ID2112432772"  gating:parent_id="ID1092938581" >
                                     <gating:RectangleGate eventsInside="1"  annoOffsetX="-2"  annoOffsetY="-79"  tint="#000000"  isTinted="0"  lineWeight="Normal"  userDefined="1"  percentX="0"  percentY="0" >
                                       <gating:dimension gating:min="1909.4064958880547"  gating:max="3179.8411721254993" >
                                         <data-type:fcs-dimension data-type:name="Comp-488-675_20-A" />
                                       </gating:dimension>
                                       <gating:dimension gating:min="254.9461096321355"  gating:max="2780.585110293671" >
                                         <data-type:fcs-dimension data-type:name="Comp-405-605_12-A" />
                                       </gating:dimension>
                                     </gating:RectangleGate>
                                   </Gate>
                                 </Population>
                                 <Population name="Tnaive "  annotation=""  owningGroup="DKB16"  expanded="0"  sortPriority="10"  count="0" >
                                   <Graph smoothing="0"  backColor="#ffffff"  foreColor="#000000"  heatMapStatParameter="Comp-405-450_50-A"  type="Pseudocolor"  fast="1" >
                                     <Axis dimension="x"  name="Comp-488-675_20-A"  label=""  auto="auto" />
                                     <Axis dimension="y"  name="Comp-405-605_12-A"  label=""  auto="auto" />
                                     <GraphSettings level="5%"  smoothingHighResolution="1"  contourHighResolution="1"  histogramSmoothingCount="0"  graphResolution="256"  showOutliers="0"  drawLargeDots="0"  dotsToDraw="8000"  tint="le.chartfill.tinted.40"  lineWeight="le.lineweight.normal"  lineStyle="le.linestyle.solid" />
                                     <GraphEnvironment showGrid="0"  showAxes="tnlTNL"  showGates="1"  showFreqOnPlots="1"  showGateNameOnPlots="1"  showMedians="0"  showUncomped="0"  addEventParam="0"  lastYAxisName="" >
                                       <TextTraits font="SansSerif"  size="11"  name="Labels"  style="plain"  color="#000000"  background="#00ffffff"  just="left" />
                                       <TextTraits font="SansSerif"  size="11"  name="LayoutGates"  style="plain"  color="#000000"  background="#00ffffff"  just="left" />
                                       <TextTraits font="SansSerif"  size="9"  name="Numbers"  style="plain"  color="#000000"  background="#00ffffff"  just="left" />
                                       <TextTraits font="SansSerif"  size="9"  name="Legend"  style="plain"  color="#000000"  background="#00ffffff"  just="left" />
                                       <WindowPosition x="-8"  y="-8"  width="1936"  height="1056"  displayed="1"  panelState="---" />
                                     </GraphEnvironment>
                                   </Graph>
                                   <Gate gating:id="ID226321645"  gating:parent_id="ID1092938581" >
                                     <gating:RectangleGate eventsInside="1"  annoOffsetX="2"  annoOffsetY="-81"  tint="#000000"  isTinted="0"  lineWeight="Normal"  userDefined="1"  percentX="0"  percentY="0" >
                                       <gating:dimension gating:min="-961.2294512760435"  gating:max="797.5565676470387" >
                                         <data-type:fcs-dimension data-type:name="Comp-488-675_20-A" />
                                       </gating:dimension>
                                       <gating:dimension gating:min="254.9461096321355"  gating:max="2629.352738722807" >
                                         <data-type:fcs-dimension data-type:name="Comp-405-605_12-A" />
                                       </gating:dimension>
                                     </gating:RectangleGate>
                                   </Gate>
                                 </Population>
                               </Subpopulations>
                             </Population>
                           </Subpopulations>
                         </Population>
                       </Subpopulations>
                     </Population>
                   </Subpopulations>
                 </Population>
               </Subpopulations>
             </Population>
           </Subpopulations>
         </Population>
       </Subpopulations>
       <Group name="DKB16"  live="1"  role="ws.group.dlog.undefined"  key=""  synchronized="0"  foreground="#909000"  fontStyle="plain" >
         <Criteria/>
         <ManuallyIncludedSamples>
           <SampleRef sampleID="24" />
           <SampleRef sampleID="25" />
           <SampleRef sampleID="26" />
           <SampleRef sampleID="6" />
           <SampleRef sampleID="7" />
           <SampleRef sampleID="19" />
           <SampleRef sampleID="20" />
         </ManuallyIncludedSamples>
         <SampleRefs>
           <SampleRef sampleID="6" />
           <SampleRef sampleID="7" />
           <SampleRef sampleID="24" />
           <SampleRef sampleID="25" />
           <SampleRef sampleID="26" />
           <SampleRef sampleID="20" />
           <SampleRef sampleID="19" />
         </SampleRefs>
         <Keywords/>
       </Group>
     </GroupNode>
     <GroupNode name="DKB26"  annotation=""  owningGroup="DKB26"  expanded="1"  sortPriority="10"  count="-1" >
       <Graph smoothing="0"  backColor="#ffffff"  foreColor="#000000"  type="Pseudocolor"  fast="1" >
         <Axis dimension="x"  name=""  label=""  auto="auto" />
         <Axis dimension="y"  name=""  label=""  auto="auto" />
         <GraphSettings level="5%"  smoothingHighResolution="1"  contourHighResolution="1"  histogramSmoothingCount="0"  graphResolution="256"  showOutliers="0"  drawLargeDots="0"  dotsToDraw="8000"  tint="le.chartfill.tinted.40"  lineWeight="le.lineweight.normal"  lineStyle="le.linestyle.solid" />
         <GraphEnvironment showGrid="0"  showAxes="tnlTNL"  showGates="1"  showFreqOnPlots="1"  showGateNameOnPlots="1"  showMedians="0"  showUncomped="0"  addEventParam="0"  lastYAxisName="" >
           <TextTraits font="SansSerif"  size="11"  name="Labels"  style="plain"  color="#000000"  background="#00ffffff"  just="left" />
           <TextTraits font="SansSerif"  size="11"  name="LayoutGates"  style="plain"  color="#000000"  background="#00ffffff"  just="left" />
           <TextTraits font="SansSerif"  size="9"  name="Numbers"  style="plain"  color="#000000"  background="#00ffffff"  just="left" />
           <TextTraits font="SansSerif"  size="9"  name="Legend"  style="plain"  color="#000000"  background="#00ffffff"  just="left" />
           <WindowPosition x="0"  y="0"  width="0"  height="0"  displayed="0"  panelState="" />
         </GraphEnvironment>
       </Graph>
       <Subpopulations>
         <Population name="Lymphocytes"  annotation=""  owningGroup="DKB26"  expanded="1"  sortPriority="10"  count="98349" >
           <Graph smoothing="0"  backColor="#ffffff"  foreColor="#000000"  heatMapStatParameter="Comp-405-450_50-A"  type="Pseudocolor"  fast="1" >
             <Axis dimension="x"  name="FSC-A"  label=""  auto="auto" />
             <Axis dimension="y"  name="FSC-H"  label=""  auto="auto" />
             <GraphSettings level="5%"  smoothingHighResolution="1"  contourHighResolution="1"  histogramSmoothingCount="0"  graphResolution="256"  showOutliers="0"  drawLargeDots="0"  dotsToDraw="8000"  tint="le.chartfill.tinted.40"  lineWeight="le.lineweight.normal"  lineStyle="le.linestyle.solid" />
             <GraphEnvironment showGrid="0"  showAxes="tnlTNL"  showGates="1"  showFreqOnPlots="1"  showGateNameOnPlots="1"  showMedians="0"  showUncomped="0"  addEventParam="0"  lastYAxisName="" >
               <TextTraits font="SansSerif"  size="11"  name="Labels"  style="plain"  color="#000000"  background="#00ffffff"  just="left" />
               <TextTraits font="SansSerif"  size="11"  name="LayoutGates"  style="plain"  color="#000000"  background="#00ffffff"  just="left" />
               <TextTraits font="SansSerif"  size="9"  name="Numbers"  style="plain"  color="#000000"  background="#00ffffff"  just="left" />
               <TextTraits font="SansSerif"  size="9"  name="Legend"  style="plain"  color="#000000"  background="#00ffffff"  just="left" />
               <WindowPosition x="739"  y="0"  width="619"  height="797"  displayed="1"  panelState="---" />
             </GraphEnvironment>
           </Graph>
           <Gate gating:id="ID1810192468" >
             <gating:PolygonGate eventsInside="1"  annoOffsetX="123"  annoOffsetY="-149"  tint="#000000"  isTinted="0"  lineWeight="Normal"  userDefined="1"  quadId="-1"  gateResolution="256" >
               <gating:dimension>
                 <data-type:fcs-dimension data-type:name="FSC-A" />
               </gating:dimension>
               <gating:dimension>
                 <data-type:fcs-dimension data-type:name="SSC-A" />
               </gating:dimension>
               <gating:vertex>
                 <gating:coordinate data-type:value="138650.0385438972" />
                 <gating:coordinate data-type:value="132592.5568445476" />
               </gating:vertex>
               <gating:vertex>
                 <gating:coordinate data-type:value="55572.2826552463" />
                 <gating:coordinate data-type:value="133200.7795823666" />
               </gating:vertex>
               <gating:vertex>
                 <gating:coordinate data-type:value="23576.1199143469" />
                 <gating:coordinate data-type:value="29194.6914153132" />
               </gating:vertex>
               <gating:vertex>
                 <gating:coordinate data-type:value="23576.1199143469" />
                 <gating:coordinate data-type:value="1824.6682134571" />
               </gating:vertex>
               <gating:vertex>
                 <gating:coordinate data-type:value="129107.3233404711" />
                 <gating:coordinate data-type:value="5474.0046403712" />
               </gating:vertex>
               <gating:vertex>
                 <gating:coordinate data-type:value="229025.164882227" />
                 <gating:coordinate data-type:value="37709.8097447796" />
               </gating:vertex>
               <gating:vertex>
                 <gating:coordinate data-type:value="226218.4839400428" />
                 <gating:coordinate data-type:value="82718.2923433875" />
               </gating:vertex>
               <gating:vertex>
                 <gating:coordinate data-type:value="224534.4753747323" />
                 <gating:coordinate data-type:value="103397.8654292343" />
               </gating:vertex>
               <gating:vertex>
                 <gating:coordinate data-type:value="142018.0556745182" />
                 <gating:coordinate data-type:value="128943.2204176334" />
               </gating:vertex>
             </gating:PolygonGate>
           </Gate>
           <Subpopulations>
             <Population name="Single Cells"  annotation=""  owningGroup="DKB26"  expanded="1"  sortPriority="10"  count="97427" >
               <Graph smoothing="0"  backColor="#ffffff"  foreColor="#000000"  heatMapStatParameter="Comp-405-450_50-A"  type="Pseudocolor"  fast="1" >
                 <Axis dimension="x"  name="FSC-A"  label=""  auto="auto" />
                 <Axis dimension="y"  name="FSC-H"  label=""  auto="auto" />
                 <GraphSettings level="5%"  smoothingHighResolution="1"  contourHighResolution="1"  histogramSmoothingCount="0"  graphResolution="256"  showOutliers="0"  drawLargeDots="0"  dotsToDraw="8000"  tint="le.chartfill.tinted.40"  lineWeight="le.lineweight.normal"  lineStyle="le.linestyle.solid" />
                 <GraphEnvironment showGrid="0"  showAxes="tnlTNL"  showGates="1"  showFreqOnPlots="1"  showGateNameOnPlots="1"  showMedians="0"  showUncomped="0"  addEventParam="0"  lastYAxisName="" >
                   <TextTraits font="SansSerif"  size="11"  name="Labels"  style="plain"  color="#000000"  background="#00ffffff"  just="left" />
                   <TextTraits font="SansSerif"  size="11"  name="LayoutGates"  style="plain"  color="#000000"  background="#00ffffff"  just="left" />
                   <TextTraits font="SansSerif"  size="9"  name="Numbers"  style="plain"  color="#000000"  background="#00ffffff"  just="left" />
                   <TextTraits font="SansSerif"  size="9"  name="Legend"  style="plain"  color="#000000"  background="#00ffffff"  just="left" />
                   <WindowPosition x="776"  y="10"  width="619"  height="797"  displayed="1"  panelState="---" />
                 </GraphEnvironment>
               </Graph>
               <Gate gating:id="ID1181307462"  gating:parent_id="ID1810192468" >
                 <gating:PolygonGate eventsInside="1"  annoOffsetX="-40"  annoOffsetY="-164"  tint="#000000"  isTinted="0"  lineWeight="Normal"  userDefined="1"  quadId="-1"  gateResolution="256" >
                   <gating:dimension>
                     <data-type:fcs-dimension data-type:name="FSC-A" />
                   </gating:dimension>
                   <gating:dimension>
                     <data-type:fcs-dimension data-type:name="FSC-H" />
                   </gating:dimension>
                   <gating:vertex>
                     <gating:coordinate data-type:value="220043.7858672377" />
                     <gating:coordinate data-type:value="186116.1577726218" />
                   </gating:vertex>
                   <gating:vertex>
                     <gating:coordinate data-type:value="123493.9614561028" />
                     <gating:coordinate data-type:value="116778.7656612529" />
                   </gating:vertex>
                   <gating:vertex>
                     <gating:coordinate data-type:value="63992.3254817987" />
                     <gating:coordinate data-type:value="68120.9466357309" />
                   </gating:vertex>
                   <gating:vertex>
                     <gating:coordinate data-type:value="23576.1199143469" />
                     <gating:coordinate data-type:value="29194.6914153132" />
                   </gating:vertex>
                   <gating:vertex>
                     <gating:coordinate data-type:value="48274.9122055675" />
                     <gating:coordinate data-type:value="26761.8004640371" />
                   </gating:vertex>
                   <gating:vertex>
                     <gating:coordinate data-type:value="110021.8929336188" />
                     <gating:coordinate data-type:value="73594.9512761021" />
                   </gating:vertex>
                   <gating:vertex>
                     <gating:coordinate data-type:value="165032.8394004283" />
                     <gating:coordinate data-type:value="116170.5429234339" />
                   </gating:vertex>
                   <gating:vertex>
                     <gating:coordinate data-type:value="232954.5182012848" />
                     <gating:coordinate data-type:value="160570.8027842227" />
                   </gating:vertex>
                   <gating:vertex>
                     <gating:coordinate data-type:value="223973.1391862955" />
                     <gating:coordinate data-type:value="171518.8120649652" />
                   </gating:vertex>
                 </gating:PolygonGate>
               </Gate>
               <Subpopulations>
                 <Population name="CD3+ "  annotation=""  owningGroup="DKB26"  expanded="1"  sortPriority="10"  count="87340" >
                   <Graph smoothing="0"  backColor="#ffffff"  foreColor="#000000"  heatMapStatParameter="Comp-405-450_50-A"  type="Pseudocolor"  fast="1" >
                     <Axis dimension="x"  name="Comp-405-780_60-A"  label=""  auto="auto" />
                     <Axis dimension="y"  name="Comp-640-780_60-A"  label=""  auto="auto" />
                     <GraphSettings level="5%"  smoothingHighResolution="1"  contourHighResolution="1"  histogramSmoothingCount="0"  graphResolution="256"  showOutliers="0"  drawLargeDots="0"  dotsToDraw="8000"  tint="le.chartfill.tinted.40"  lineWeight="le.lineweight.normal"  lineStyle="le.linestyle.solid" />
                     <GraphEnvironment showGrid="0"  showAxes="tnlTNL"  showGates="1"  showFreqOnPlots="1"  showGateNameOnPlots="1"  showMedians="0"  showUncomped="0"  addEventParam="0"  lastYAxisName="" >
                       <TextTraits font="SansSerif"  size="11"  name="Labels"  style="plain"  color="#000000"  background="#00ffffff"  just="left" />
                       <TextTraits font="SansSerif"  size="11"  name="LayoutGates"  style="plain"  color="#000000"  background="#00ffffff"  just="left" />
                       <TextTraits font="SansSerif"  size="9"  name="Numbers"  style="plain"  color="#000000"  background="#00ffffff"  just="left" />
                       <TextTraits font="SansSerif"  size="9"  name="Legend"  style="plain"  color="#000000"  background="#00ffffff"  just="left" />
                       <WindowPosition x="766"  y="21"  width="619"  height="797"  displayed="0"  panelState="---" />
                     </GraphEnvironment>
                   </Graph>
                   <Gate gating:id="ID1918954757"  gating:parent_id="ID1181307462" >
                     <gating:RectangleGate eventsInside="1"  annoOffsetX="128"  annoOffsetY="-17"  tint="#000000"  isTinted="0"  lineWeight="Normal"  userDefined="1"  percentX="0"  percentY="0" >
                       <gating:dimension gating:min="83.03152255427715"  gating:max="11692.435345629132" >
                         <data-type:fcs-dimension data-type:name="Comp-405-780_60-A" />
                       </gating:dimension>
                       <gating:dimension gating:min="-1034.6492596018327"  gating:max="4783.943223280842" >
                         <data-type:fcs-dimension data-type:name="Comp-640-780_60-A" />
                       </gating:dimension>
                     </gating:RectangleGate>
                   </Gate>
                   <Subpopulations>
                     <Population name="CD8+ "  annotation=""  owningGroup="DKB26"  expanded="1"  sortPriority="10"  count="83549" >
                       <Graph smoothing="0"  backColor="#ffffff"  foreColor="#000000"  heatMapStatParameter="Comp-405-450_50-A"  type="Pseudocolor"  fast="1" >
                         <Axis dimension="x"  name="Comp-561-710_50-A"  label=""  auto="auto" />
                         <Axis dimension="y"  name="Comp-405-710_50-A"  label=""  auto="auto" />
                         <GraphSettings level="5%"  smoothingHighResolution="1"  contourHighResolution="1"  histogramSmoothingCount="0"  graphResolution="256"  showOutliers="0"  drawLargeDots="0"  dotsToDraw="8000"  tint="le.chartfill.tinted.40"  lineWeight="le.lineweight.normal"  lineStyle="le.linestyle.solid" />
                         <GraphEnvironment showGrid="0"  showAxes="tnlTNL"  showGates="1"  showFreqOnPlots="1"  showGateNameOnPlots="1"  showMedians="0"  showUncomped="0"  addEventParam="0"  lastYAxisName="" >
                           <TextTraits font="SansSerif"  size="11"  name="Labels"  style="plain"  color="#000000"  background="#00ffffff"  just="left" />
                           <TextTraits font="SansSerif"  size="11"  name="LayoutGates"  style="plain"  color="#000000"  background="#00ffffff"  just="left" />
                           <TextTraits font="SansSerif"  size="9"  name="Numbers"  style="plain"  color="#000000"  background="#00ffffff"  just="left" />
                           <TextTraits font="SansSerif"  size="9"  name="Legend"  style="plain"  color="#000000"  background="#00ffffff"  just="left" />
                           <WindowPosition x="779"  y="37"  width="619"  height="797"  displayed="1"  panelState="---" />
                         </GraphEnvironment>
                       </Graph>
                       <Gate gating:id="ID350004648"  gating:parent_id="ID1918954757" >
                         <gating:RectangleGate eventsInside="1"  annoOffsetX="4"  annoOffsetY="-167"  tint="#000000"  isTinted="0"  lineWeight="Normal"  userDefined="1"  percentX="0"  percentY="0" >
                           <gating:dimension gating:min="-3135.4953934206433"  gating:max="2990.9030763236046" >
                             <data-type:fcs-dimension data-type:name="Comp-561-710_50-A" />
                           </gating:dimension>
                           <gating:dimension gating:min="956.3192827400044"  gating:max="87641.75590109944" >
                             <data-type:fcs-dimension data-type:name="Comp-405-710_50-A" />
                           </gating:dimension>
                         </gating:RectangleGate>
                       </Gate>
                       <Subpopulations>
                         <Population name="Divided "  annotation=""  owningGroup="DKB26"  expanded="1"  sortPriority="10"  count="83467" >
                           <Graph smoothing="0"  backColor="#ffffff"  foreColor="#000000"  type="Histogram"  fast="1" >
                             <Axis dimension="x"  name="Comp-405-450_50-A"  label=""  auto="auto" />
                             <Axis dimension="y"  name="SSC-A"  label=""  auto="auto" />
                             <GraphSettings level="5%"  smoothingHighResolution="1"  contourHighResolution="1"  histogramSmoothingCount="0"  graphResolution="256"  showOutliers="0"  drawLargeDots="0"  dotsToDraw="8000"  tint="le.chartfill.tinted.40"  lineWeight="le.lineweight.normal"  lineStyle="le.linestyle.solid" />
                             <GraphEnvironment showGrid="0"  showAxes="tnlTNL"  showGates="1"  showFreqOnPlots="1"  showGateNameOnPlots="1"  showMedians="0"  showUncomped="0"  addEventParam="0"  lastYAxisName="" >
                               <TextTraits font="SansSerif"  size="11"  name="Labels"  style="plain"  color="#000000"  background="#00ffffff"  just="left" />
                               <TextTraits font="SansSerif"  size="11"  name="LayoutGates"  style="plain"  color="#000000"  background="#00ffffff"  just="left" />
                               <TextTraits font="SansSerif"  size="9"  name="Numbers"  style="plain"  color="#000000"  background="#00ffffff"  just="left" />
                               <TextTraits font="SansSerif"  size="9"  name="Legend"  style="plain"  color="#000000"  background="#00ffffff"  just="left" />
                               <WindowPosition x="0"  y="0"  width="0"  height="0"  displayed="0"  panelState="" />
                             </GraphEnvironment>
                           </Graph>
                           <Gate gating:id="ID1429895327"  gating:parent_id="ID350004648" >
                             <gating:RectangleGate eventsInside="1"  annoOffsetX="0"  annoOffsetY="0"  tint="#000000"  isTinted="0"  lineWeight="Normal"  userDefined="1" >
                               <gating:dimension gating:max="2965.604131687726"  yRatio="0.6959216398097964" >
                                 <data-type:fcs-dimension data-type:name="Comp-405-450_50-A" />
                               </gating:dimension>
                             </gating:RectangleGate>
                           </Gate>
                           <Subpopulations>
                             <Population name="G1"  annotation=""  owningGroup="DKB26"  expanded="1"  sortPriority="10"  count="108" >
                               <Graph smoothing="0"  backColor="#ffffff"  foreColor="#000000"  heatMapStatParameter="Comp-405-450_50-A"  type="Histogram"  fast="1" >
                                 <Axis dimension="x"  name="Comp-405-450_50-A"  label=""  auto="auto" />
                                 <Axis dimension="y"  name="SSC-A"  label=""  auto="auto" />
                                 <GraphSettings level="5%"  smoothingHighResolution="1"  contourHighResolution="1"  histogramSmoothingCount="0"  graphResolution="256"  showOutliers="0"  drawLargeDots="0"  dotsToDraw="8000"  tint="le.chartfill.tinted.40"  lineWeight="le.lineweight.normal"  lineStyle="le.linestyle.solid" />
                                 <GraphEnvironment showGrid="0"  showAxes="tnlTNL"  showGates="1"  showFreqOnPlots="1"  showGateNameOnPlots="1"  showMedians="0"  showUncomped="0"  addEventParam="0"  lastYAxisName="" >
                                   <TextTraits font="SansSerif"  size="11"  name="Labels"  style="plain"  color="#000000"  background="#00ffffff"  just="left" />
                                   <TextTraits font="SansSerif"  size="11"  name="LayoutGates"  style="plain"  color="#000000"  background="#00ffffff"  just="left" />
                                   <TextTraits font="SansSerif"  size="9"  name="Numbers"  style="plain"  color="#000000"  background="#00ffffff"  just="left" />
                                   <TextTraits font="SansSerif"  size="9"  name="Legend"  style="plain"  color="#000000"  background="#00ffffff"  just="left" />
                                   <WindowPosition x="-8"  y="-8"  width="1936"  height="1056"  displayed="1"  panelState="---" />
                                 </GraphEnvironment>
                               </Graph>
                               <Gate gating:id="ID1506671388"  gating:parent_id="ID1429895327" >
                                 <gating:RectangleGate eventsInside="1"  annoOffsetX="0"  annoOffsetY="0"  tint="#000000"  isTinted="0"  lineWeight="Normal"  userDefined="1" >
                                   <gating:dimension gating:min="1372.5639841946743"  gating:max="3012.215695887094"  yRatio="0.8840579710144928" >
                                     <data-type:fcs-dimension data-type:name="Comp-405-450_50-A" />
                                   </gating:dimension>
                                 </gating:RectangleGate>
                               </Gate>
                             </Population>
                             <Population name="G2"  annotation=""  owningGroup="DKB26"  expanded="1"  sortPriority="10"  count="6" >
                               <Graph smoothing="0"  backColor="#ffffff"  foreColor="#000000"  heatMapStatParameter="Comp-405-450_50-A"  type="Histogram"  fast="1" >
                                 <Axis dimension="x"  name="Comp-405-450_50-A"  label=""  auto="auto" />
                                 <Axis dimension="y"  name="SSC-A"  label=""  auto="auto" />
                                 <GraphSettings level="5%"  smoothingHighResolution="1"  contourHighResolution="1"  histogramSmoothingCount="0"  graphResolution="256"  showOutliers="0"  drawLargeDots="0"  dotsToDraw="8000"  tint="le.chartfill.tinted.40"  lineWeight="le.lineweight.normal"  lineStyle="le.linestyle.solid" />
                                 <GraphEnvironment showGrid="0"  showAxes="tnlTNL"  showGates="1"  showFreqOnPlots="1"  showGateNameOnPlots="1"  showMedians="0"  showUncomped="0"  addEventParam="0"  lastYAxisName="" >
                                   <TextTraits font="SansSerif"  size="11"  name="Labels"  style="plain"  color="#000000"  background="#00ffffff"  just="left" />
                                   <TextTraits font="SansSerif"  size="11"  name="LayoutGates"  style="plain"  color="#000000"  background="#00ffffff"  just="left" />
                                   <TextTraits font="SansSerif"  size="9"  name="Numbers"  style="plain"  color="#000000"  background="#00ffffff"  just="left" />
                                   <TextTraits font="SansSerif"  size="9"  name="Legend"  style="plain"  color="#000000"  background="#00ffffff"  just="left" />
                                   <WindowPosition x="-8"  y="-8"  width="1936"  height="1056"  displayed="1"  panelState="---" />
                                 </GraphEnvironment>
                               </Graph>
                               <Gate gating:id="ID741354981"  gating:parent_id="ID1429895327" >
                                 <gating:RectangleGate eventsInside="1"  annoOffsetX="0"  annoOffsetY="0"  tint="#000000"  isTinted="0"  lineWeight="Normal"  userDefined="1" >
                                   <gating:dimension gating:min="752.6863961851096"  gating:max="1331.3788174054503"  yRatio="0.8579710144927536" >
                                     <data-type:fcs-dimension data-type:name="Comp-405-450_50-A" />
                                   </gating:dimension>
                                 </gating:RectangleGate>
                               </Gate>
                             </Population>
                             <Population name="G3"  annotation=""  owningGroup="DKB26"  expanded="1"  sortPriority="10"  count="13" >
                               <Graph smoothing="0"  backColor="#ffffff"  foreColor="#000000"  heatMapStatParameter="Comp-405-450_50-A"  type="Histogram"  fast="1" >
                                 <Axis dimension="x"  name="Comp-405-450_50-A"  label=""  auto="auto" />
                                 <Axis dimension="y"  name="SSC-A"  label=""  auto="auto" />
                                 <GraphSettings level="5%"  smoothingHighResolution="1"  contourHighResolution="1"  histogramSmoothingCount="0"  graphResolution="256"  showOutliers="0"  drawLargeDots="0"  dotsToDraw="8000"  tint="le.chartfill.tinted.40"  lineWeight="le.lineweight.normal"  lineStyle="le.linestyle.solid" />
                                 <GraphEnvironment showGrid="0"  showAxes="tnlTNL"  showGates="1"  showFreqOnPlots="1"  showGateNameOnPlots="1"  showMedians="0"  showUncomped="0"  addEventParam="0"  lastYAxisName="" >
                                   <TextTraits font="SansSerif"  size="11"  name="Labels"  style="plain"  color="#000000"  background="#00ffffff"  just="left" />
                                   <TextTraits font="SansSerif"  size="11"  name="LayoutGates"  style="plain"  color="#000000"  background="#00ffffff"  just="left" />
                                   <TextTraits font="SansSerif"  size="9"  name="Numbers"  style="plain"  color="#000000"  background="#00ffffff"  just="left" />
                                   <TextTraits font="SansSerif"  size="9"  name="Legend"  style="plain"  color="#000000"  background="#00ffffff"  just="left" />
                                   <WindowPosition x="-8"  y="-8"  width="1936"  height="1056"  displayed="1"  panelState="---" />
                                 </GraphEnvironment>
                               </Graph>
                               <Gate gating:id="ID1563442222"  gating:parent_id="ID1429895327" >
                                 <gating:RectangleGate eventsInside="1"  annoOffsetX="0"  annoOffsetY="0"  tint="#000000"  isTinted="0"  lineWeight="Normal"  userDefined="1" >
                                   <gating:dimension gating:min="301.9025052262602"  gating:max="737.2861750905398"  yRatio="0.8405797101449275" >
                                     <data-type:fcs-dimension data-type:name="Comp-405-450_50-A" />
                                   </gating:dimension>
                                 </gating:RectangleGate>
                               </Gate>
                             </Population>
                             <Population name="G4"  annotation=""  owningGroup="DKB26"  expanded="1"  sortPriority="10"  count="41" >
                               <Graph smoothing="0"  backColor="#ffffff"  foreColor="#000000"  heatMapStatParameter="Comp-405-450_50-A"  type="Histogram"  fast="1" >
                                 <Axis dimension="x"  name="Comp-405-450_50-A"  label=""  auto="auto" />
                                 <Axis dimension="y"  name="SSC-A"  label=""  auto="auto" />
                                 <GraphSettings level="5%"  smoothingHighResolution="1"  contourHighResolution="1"  histogramSmoothingCount="0"  graphResolution="256"  showOutliers="0"  drawLargeDots="0"  dotsToDraw="8000"  tint="le.chartfill.tinted.40"  lineWeight="le.lineweight.normal"  lineStyle="le.linestyle.solid" />
                                 <GraphEnvironment showGrid="0"  showAxes="tnlTNL"  showGates="1"  showFreqOnPlots="1"  showGateNameOnPlots="1"  showMedians="0"  showUncomped="0"  addEventParam="0"  lastYAxisName="" >
                                   <TextTraits font="SansSerif"  size="11"  name="Labels"  style="plain"  color="#000000"  background="#00ffffff"  just="left" />
                                   <TextTraits font="SansSerif"  size="11"  name="LayoutGates"  style="plain"  color="#000000"  background="#00ffffff"  just="left" />
                                   <TextTraits font="SansSerif"  size="9"  name="Numbers"  style="plain"  color="#000000"  background="#00ffffff"  just="left" />
                                   <TextTraits font="SansSerif"  size="9"  name="Legend"  style="plain"  color="#000000"  background="#00ffffff"  just="left" />
                                   <WindowPosition x="-8"  y="-8"  width="1936"  height="1056"  displayed="1"  panelState="---" />
                                 </GraphEnvironment>
                               </Graph>
                               <Gate gating:id="ID1539856791"  gating:parent_id="ID1429895327" >
                                 <gating:RectangleGate eventsInside="1"  annoOffsetX="0"  annoOffsetY="0"  tint="#000000"  isTinted="0"  lineWeight="Normal"  userDefined="1" >
                                   <gating:dimension gating:min="1.9994000770795723"  gating:max="301.9025052262602"  yRatio="0.7405797101449275" >
                                     <data-type:fcs-dimension data-type:name="Comp-405-450_50-A" />
                                   </gating:dimension>
                                 </gating:RectangleGate>
                               </Gate>
                             </Population>
                             <Population name="Tcm "  annotation=""  owningGroup="DKB26"  expanded="1"  sortPriority="10"  count="6285" >
                               <Graph smoothing="0"  backColor="#ffffff"  foreColor="#000000"  heatMapStatParameter="Comp-405-450_50-A"  type="Pseudocolor"  fast="1" >
                                 <Axis dimension="x"  name="Comp-561-620_10-A"  label=""  auto="auto" />
                                 <Axis dimension="y"  name="Comp-488-530_30-A"  label=""  auto="auto" />
                                 <GraphSettings level="5%"  smoothingHighResolution="1"  contourHighResolution="1"  histogramSmoothingCount="0"  graphResolution="256"  showOutliers="0"  drawLargeDots="0"  dotsToDraw="8000"  tint="le.chartfill.tinted.40"  lineWeight="le.lineweight.normal"  lineStyle="le.linestyle.solid" />
                                 <GraphEnvironment showGrid="0"  showAxes="tnlTNL"  showGates="1"  showFreqOnPlots="1"  showGateNameOnPlots="1"  showMedians="0"  showUncomped="0"  addEventParam="0"  lastYAxisName="" >
                                   <TextTraits font="SansSerif"  size="11"  name="Labels"  style="plain"  color="#000000"  background="#00ffffff"  just="left" />
                                   <TextTraits font="SansSerif"  size="11"  name="LayoutGates"  style="plain"  color="#000000"  background="#00ffffff"  just="left" />
                                   <TextTraits font="SansSerif"  size="9"  name="Numbers"  style="plain"  color="#000000"  background="#00ffffff"  just="left" />
                                   <TextTraits font="SansSerif"  size="9"  name="Legend"  style="plain"  color="#000000"  background="#00ffffff"  just="left" />
                                   <WindowPosition x="844"  y="44"  width="619"  height="797"  displayed="1"  panelState="---" />
                                 </GraphEnvironment>
                               </Graph>
                               <Gate gating:id="ID1835748585"  gating:parent_id="ID1429895327" >
                                 <gating:RectangleGate eventsInside="1"  annoOffsetX="-81"  annoOffsetY="-189"  tint="#000000"  isTinted="0"  lineWeight="Normal"  userDefined="1"  percentX="0"  percentY="0" >
                                   <gating:dimension gating:min="-455.28236541429624"  gating:max="856.0985752512538" >
                                     <data-type:fcs-dimension data-type:name="Comp-561-620_10-A" />
                                   </gating:dimension>
                                   <gating:dimension gating:min="376.6337848603337"  gating:max="7185.1674010549505" >
                                     <data-type:fcs-dimension data-type:name="Comp-488-530_30-A" />
                                   </gating:dimension>
                                 </gating:RectangleGate>
                               </Gate>
                             </Population>
                             <Population name="Tem "  annotation=""  owningGroup="DKB26"  expanded="1"  sortPriority="10"  count="58023" >
                               <Graph smoothing="0"  backColor="#ffffff"  foreColor="#000000"  heatMapStatParameter="Comp-405-450_50-A"  type="Pseudocolor"  fast="1" >
                                 <Axis dimension="x"  name="Comp-561-620_10-A"  label=""  auto="auto" />
                                 <Axis dimension="y"  name="Comp-488-530_30-A"  label=""  auto="auto" />
                                 <GraphSettings level="5%"  smoothingHighResolution="1"  contourHighResolution="1"  histogramSmoothingCount="0"  graphResolution="256"  showOutliers="0"  drawLargeDots="0"  dotsToDraw="8000"  tint="le.chartfill.tinted.40"  lineWeight="le.lineweight.normal"  lineStyle="le.linestyle.solid" />
                                 <GraphEnvironment showGrid="0"  showAxes="tnlTNL"  showGates="1"  showFreqOnPlots="1"  showGateNameOnPlots="1"  showMedians="0"  showUncomped="0"  addEventParam="0"  lastYAxisName="" >
                                   <TextTraits font="SansSerif"  size="11"  name="Labels"  style="plain"  color="#000000"  background="#00ffffff"  just="left" />
                                   <TextTraits font="SansSerif"  size="11"  name="LayoutGates"  style="plain"  color="#000000"  background="#00ffffff"  just="left" />
                                   <TextTraits font="SansSerif"  size="9"  name="Numbers"  style="plain"  color="#000000"  background="#00ffffff"  just="left" />
                                   <TextTraits font="SansSerif"  size="9"  name="Legend"  style="plain"  color="#000000"  background="#00ffffff"  just="left" />
                                   <WindowPosition x="844"  y="44"  width="619"  height="797"  displayed="1"  panelState="---" />
                                 </GraphEnvironment>
                               </Graph>
                               <Gate gating:id="ID1083775908"  gating:parent_id="ID1429895327" >
                                 <gating:RectangleGate eventsInside="1"  annoOffsetX="-96"  annoOffsetY="-2"  tint="#000000"  isTinted="0"  lineWeight="Normal"  userDefined="1"  percentX="0"  percentY="0" >
                                   <gating:dimension gating:min="-445.4451023819523"  gating:max="856.0985752512538" >
                                     <data-type:fcs-dimension data-type:name="Comp-561-620_10-A" />
                                   </gating:dimension>
                                   <gating:dimension gating:min="-180.52584979278745"  gating:max="317.7495996827821" >
                                     <data-type:fcs-dimension data-type:name="Comp-488-530_30-A" />
                                   </gating:dimension>
                                 </gating:RectangleGate>
                               </Gate>
                             </Population>
                             <Population name="Temra"  annotation=""  owningGroup="DKB26"  expanded="1"  sortPriority="10"  count="4364" >
                               <Graph smoothing="0"  backColor="#ffffff"  foreColor="#000000"  heatMapStatParameter="Comp-405-450_50-A"  type="Pseudocolor"  fast="1" >
                                 <Axis dimension="x"  name="Comp-561-620_10-A"  label=""  auto="auto" />
                                 <Axis dimension="y"  name="Comp-488-530_30-A"  label=""  auto="auto" />
                                 <GraphSettings level="5%"  smoothingHighResolution="1"  contourHighResolution="1"  histogramSmoothingCount="0"  graphResolution="256"  showOutliers="0"  drawLargeDots="0"  dotsToDraw="8000"  tint="le.chartfill.tinted.40"  lineWeight="le.lineweight.normal"  lineStyle="le.linestyle.solid" />
                                 <GraphEnvironment showGrid="0"  showAxes="tnlTNL"  showGates="1"  showFreqOnPlots="1"  showGateNameOnPlots="1"  showMedians="0"  showUncomped="0"  addEventParam="0"  lastYAxisName="" >
                                   <TextTraits font="SansSerif"  size="11"  name="Labels"  style="plain"  color="#000000"  background="#00ffffff"  just="left" />
                                   <TextTraits font="SansSerif"  size="11"  name="LayoutGates"  style="plain"  color="#000000"  background="#00ffffff"  just="left" />
                                   <TextTraits font="SansSerif"  size="9"  name="Numbers"  style="plain"  color="#000000"  background="#00ffffff"  just="left" />
                                   <TextTraits font="SansSerif"  size="9"  name="Legend"  style="plain"  color="#000000"  background="#00ffffff"  just="left" />
                                   <WindowPosition x="844"  y="44"  width="619"  height="797"  displayed="0"  panelState="---" />
                                 </GraphEnvironment>
                               </Graph>
                               <Gate gating:id="ID471113429"  gating:parent_id="ID1429895327" >
                                 <gating:RectangleGate eventsInside="1"  annoOffsetX="128"  annoOffsetY="7"  tint="#000000"  isTinted="0"  lineWeight="Normal"  userDefined="1"  percentX="0"  percentY="0" >
                                   <gating:dimension gating:min="2127.4035752114473"  gating:max="112266.298549329" >
                                     <data-type:fcs-dimension data-type:name="Comp-561-620_10-A" />
                                   </gating:dimension>
                                   <gating:dimension gating:min="-175.17352286024007"  gating:max="317.7495996827821" >
                                     <data-type:fcs-dimension data-type:name="Comp-488-530_30-A" />
                                   </gating:dimension>
                                 </gating:RectangleGate>
                               </Gate>
                             </Population>
                             <Population name="Tnpot "  annotation=""  owningGroup="DKB26"  expanded="1"  sortPriority="10"  count="508" >
                               <Graph smoothing="0"  backColor="#ffffff"  foreColor="#000000"  heatMapStatParameter="Comp-405-450_50-A"  type="Pseudocolor"  fast="1" >
                                 <Axis dimension="x"  name="Comp-488-675_20-A"  label=""  auto="auto" />
                                 <Axis dimension="y"  name="Comp-405-605_12-A"  label=""  auto="auto" />
                                 <GraphSettings level="5%"  smoothingHighResolution="1"  contourHighResolution="1"  histogramSmoothingCount="0"  graphResolution="256"  showOutliers="0"  drawLargeDots="0"  dotsToDraw="8000"  tint="le.chartfill.tinted.40"  lineWeight="le.lineweight.normal"  lineStyle="le.linestyle.solid" />
                                 <GraphEnvironment showGrid="0"  showAxes="tnlTNL"  showGates="1"  showFreqOnPlots="1"  showGateNameOnPlots="1"  showMedians="0"  showUncomped="0"  addEventParam="0"  lastYAxisName="" >
                                   <TextTraits font="SansSerif"  size="11"  name="Labels"  style="plain"  color="#000000"  background="#00ffffff"  just="left" />
                                   <TextTraits font="SansSerif"  size="11"  name="LayoutGates"  style="plain"  color="#000000"  background="#00ffffff"  just="left" />
                                   <TextTraits font="SansSerif"  size="9"  name="Numbers"  style="plain"  color="#000000"  background="#00ffffff"  just="left" />
                                   <TextTraits font="SansSerif"  size="9"  name="Legend"  style="plain"  color="#000000"  background="#00ffffff"  just="left" />
                                   <WindowPosition x="844"  y="44"  width="619"  height="911"  displayed="0"  panelState="+--" />
                                 </GraphEnvironment>
                               </Graph>
                               <Gate gating:id="ID92891169"  gating:parent_id="ID1429895327" >
                                 <gating:RectangleGate eventsInside="1"  annoOffsetX="110"  annoOffsetY="-113"  tint="#000000"  isTinted="0"  lineWeight="Normal"  userDefined="1"  percentX="0"  percentY="0" >
                                   <gating:dimension gating:min="1984.3617762231036"  gating:max="112266.298549329" >
                                     <data-type:fcs-dimension data-type:name="Comp-561-620_10-A" />
                                   </gating:dimension>
                                   <gating:dimension gating:min="408.8858900742985"  gating:max="8237.92384880956" >
                                     <data-type:fcs-dimension data-type:name="Comp-488-530_30-A" />
                                   </gating:dimension>
                                 </gating:RectangleGate>
                               </Gate>
                               <Subpopulations>
                                 <Population name="CD95hi"  annotation=""  owningGroup="DKB26"  expanded="1"  sortPriority="10"  count="398" >
                                   <Graph smoothing="0"  backColor="#ffffff"  foreColor="#000000"  heatMapStatParameter="Comp-405-450_50-A"  type="Pseudocolor"  fast="1" >
                                     <Axis dimension="x"  name="Comp-488-675_20-A"  label=""  auto="auto" />
                                     <Axis dimension="y"  name="Comp-405-605_12-A"  label=""  auto="auto" />
                                     <GraphSettings level="5%"  smoothingHighResolution="1"  contourHighResolution="1"  histogramSmoothingCount="0"  graphResolution="256"  showOutliers="0"  drawLargeDots="0"  dotsToDraw="8000"  tint="le.chartfill.tinted.40"  lineWeight="le.lineweight.normal"  lineStyle="le.linestyle.solid" />
                                     <GraphEnvironment showGrid="0"  showAxes="tnlTNL"  showGates="1"  showFreqOnPlots="1"  showGateNameOnPlots="1"  showMedians="0"  showUncomped="0"  addEventParam="0"  lastYAxisName="" >
                                       <TextTraits font="SansSerif"  size="11"  name="Labels"  style="plain"  color="#000000"  background="#00ffffff"  just="left" />
                                       <TextTraits font="SansSerif"  size="11"  name="LayoutGates"  style="plain"  color="#000000"  background="#00ffffff"  just="left" />
                                       <TextTraits font="SansSerif"  size="9"  name="Numbers"  style="plain"  color="#000000"  background="#00ffffff"  just="left" />
                                       <TextTraits font="SansSerif"  size="9"  name="Legend"  style="plain"  color="#000000"  background="#00ffffff"  just="left" />
                                       <WindowPosition x="-8"  y="-8"  width="1936"  height="1056"  displayed="1"  panelState="---" />
                                     </GraphEnvironment>
                                   </Graph>
                                   <Gate gating:id="ID850550909"  gating:parent_id="ID92891169" >
                                     <gating:RectangleGate eventsInside="1"  annoOffsetX="1"  annoOffsetY="-82"  tint="#000000"  isTinted="0"  lineWeight="Normal"  userDefined="1"  percentX="0"  percentY="0" >
                                       <gating:dimension gating:min="4720.877790261955"  gating:max="126217.4984874609" >
                                         <data-type:fcs-dimension data-type:name="Comp-488-675_20-A" />
                                       </gating:dimension>
                                       <gating:dimension gating:min="242.42965481565668"  gating:max="2941.647193225946" >
                                         <data-type:fcs-dimension data-type:name="Comp-405-605_12-A" />
                                       </gating:dimension>
                                     </gating:RectangleGate>
                                   </Gate>
                                 </Population>
                                 <Population name="CD95int"  annotation=""  owningGroup="DKB26"  expanded="1"  sortPriority="10"  count="0" >
                                   <Graph smoothing="0"  backColor="#ffffff"  foreColor="#000000"  heatMapStatParameter="Comp-405-450_50-A"  type="Pseudocolor"  fast="1" >
                                     <Axis dimension="x"  name="Comp-488-675_20-A"  label=""  auto="auto" />
                                     <Axis dimension="y"  name="Comp-405-605_12-A"  label=""  auto="auto" />
                                     <GraphSettings level="5%"  smoothingHighResolution="1"  contourHighResolution="1"  histogramSmoothingCount="0"  graphResolution="256"  showOutliers="0"  drawLargeDots="0"  dotsToDraw="8000"  tint="le.chartfill.tinted.40"  lineWeight="le.lineweight.normal"  lineStyle="le.linestyle.solid" />
                                     <GraphEnvironment showGrid="0"  showAxes="tnlTNL"  showGates="1"  showFreqOnPlots="1"  showGateNameOnPlots="1"  showMedians="0"  showUncomped="0"  addEventParam="0"  lastYAxisName="" >
                                       <TextTraits font="SansSerif"  size="11"  name="Labels"  style="plain"  color="#000000"  background="#00ffffff"  just="left" />
                                       <TextTraits font="SansSerif"  size="11"  name="LayoutGates"  style="plain"  color="#000000"  background="#00ffffff"  just="left" />
                                       <TextTraits font="SansSerif"  size="9"  name="Numbers"  style="plain"  color="#000000"  background="#00ffffff"  just="left" />
                                       <TextTraits font="SansSerif"  size="9"  name="Legend"  style="plain"  color="#000000"  background="#00ffffff"  just="left" />
                                       <WindowPosition x="-8"  y="-8"  width="1936"  height="1056"  displayed="1"  panelState="---" />
                                     </GraphEnvironment>
                                   </Graph>
                                   <Gate gating:id="ID989731252"  gating:parent_id="ID92891169" >
                                     <gating:RectangleGate eventsInside="1"  annoOffsetX="-2"  annoOffsetY="-79"  tint="#000000"  isTinted="0"  lineWeight="Normal"  userDefined="1"  percentX="0"  percentY="0" >
                                       <gating:dimension gating:min="1909.4064958880547"  gating:max="3179.8411721254993" >
                                         <data-type:fcs-dimension data-type:name="Comp-488-675_20-A" />
                                       </gating:dimension>
                                       <gating:dimension gating:min="254.9461096321355"  gating:max="2780.585110293671" >
                                         <data-type:fcs-dimension data-type:name="Comp-405-605_12-A" />
                                       </gating:dimension>
                                     </gating:RectangleGate>
                                   </Gate>
                                 </Population>
                                 <Population name="Tnaive "  annotation=""  owningGroup="DKB26"  expanded="1"  sortPriority="10"  count="0" >
                                   <Graph smoothing="0"  backColor="#ffffff"  foreColor="#000000"  heatMapStatParameter="Comp-405-450_50-A"  type="Pseudocolor"  fast="1" >
                                     <Axis dimension="x"  name="Comp-488-675_20-A"  label=""  auto="auto" />
                                     <Axis dimension="y"  name="Comp-405-605_12-A"  label=""  auto="auto" />
                                     <GraphSettings level="5%"  smoothingHighResolution="1"  contourHighResolution="1"  histogramSmoothingCount="0"  graphResolution="256"  showOutliers="0"  drawLargeDots="0"  dotsToDraw="8000"  tint="le.chartfill.tinted.40"  lineWeight="le.lineweight.normal"  lineStyle="le.linestyle.solid" />
                                     <GraphEnvironment showGrid="0"  showAxes="tnlTNL"  showGates="1"  showFreqOnPlots="1"  showGateNameOnPlots="1"  showMedians="0"  showUncomped="0"  addEventParam="0"  lastYAxisName="" >
                                       <TextTraits font="SansSerif"  size="11"  name="Labels"  style="plain"  color="#000000"  background="#00ffffff"  just="left" />
                                       <TextTraits font="SansSerif"  size="11"  name="LayoutGates"  style="plain"  color="#000000"  background="#00ffffff"  just="left" />
                                       <TextTraits font="SansSerif"  size="9"  name="Numbers"  style="plain"  color="#000000"  background="#00ffffff"  just="left" />
                                       <TextTraits font="SansSerif"  size="9"  name="Legend"  style="plain"  color="#000000"  background="#00ffffff"  just="left" />
                                       <WindowPosition x="-8"  y="-8"  width="1936"  height="1056"  displayed="1"  panelState="---" />
                                     </GraphEnvironment>
                                   </Graph>
                                   <Gate gating:id="ID35965448"  gating:parent_id="ID92891169" >
                                     <gating:RectangleGate eventsInside="1"  annoOffsetX="2"  annoOffsetY="-81"  tint="#000000"  isTinted="0"  lineWeight="Normal"  userDefined="1"  percentX="0"  percentY="0" >
                                       <gating:dimension gating:min="-961.2294512760435"  gating:max="797.5565676470387" >
                                         <data-type:fcs-dimension data-type:name="Comp-488-675_20-A" />
                                       </gating:dimension>
                                       <gating:dimension gating:min="254.9461096321355"  gating:max="2629.352738722807" >
                                         <data-type:fcs-dimension data-type:name="Comp-405-605_12-A" />
                                       </gating:dimension>
                                     </gating:RectangleGate>
                                   </Gate>
                                 </Population>
                               </Subpopulations>
                             </Population>
                           </Subpopulations>
                         </Population>
                         <ProliferationNode name="Proliferation"  annotation=""  owningGroup=""  expanded="1"  sortPriority="10" >
                           <Graph smoothing="13"  backColor="#ffffff"  foreColor="#000000"  type="Histogram"  fast="1" >
                             <Axis dimension="x"  name="Comp-405-450_50-A"  label=""  auto="auto" />
                             <Axis dimension="y"  name=""  label=""  auto="auto" />
                             <GraphSettings level="5%"  smoothingHighResolution="1"  contourHighResolution="1"  histogramSmoothingCount="0"  graphResolution="256"  showOutliers="0"  drawLargeDots="0"  dotsToDraw="8000"  tint="le.chartfill.tinted.40"  lineWeight="le.lineweight.normal"  lineStyle="le.linestyle.solid" />
                             <GraphEnvironment showGrid="0"  showAxes="tnlTNL"  showGates="1"  showFreqOnPlots="1"  showGateNameOnPlots="1"  showMedians="0"  showUncomped="0"  addEventParam="0"  lastYAxisName="" >
                               <TextTraits font="SansSerif"  size="11"  name="Labels"  style="plain"  color="#000000"  background="#00ffffff"  just="left" />
                               <TextTraits font="SansSerif"  size="11"  name="LayoutGates"  style="plain"  color="#000000"  background="#00ffffff"  just="left" />
                               <TextTraits font="SansSerif"  size="9"  name="Numbers"  style="plain"  color="#000000"  background="#00ffffff"  just="left" />
                               <TextTraits font="SansSerif"  size="9"  name="Legend"  style="plain"  color="#000000"  background="#00ffffff"  just="left" />
                               <WindowPosition x="0"  y="0"  width="0"  height="0"  displayed="0"  panelState="" />
                             </GraphEnvironment>
                           </Graph>
                           <profile parameter="Comp-405-450_50-A" >
                             <Constraints>
                               <constraint numPeaks="6"  fixRatio="0"  rangeMin="2586.7085771137"  rangeMax="10280.0426548938"  useFixRatio="0"  fixCV="0"  fixBackground="0"  useFixCV="0"  useFixBackground="0"  isControl="0"  createGates="0"  useDrawnGateAsGenerationZero="1"  drawModelSum="0"  drawComponents="1"  showPeakNumbers="0" />
                             </Constraints>
                           </profile>
                         </ProliferationNode>
                         <Population name="Tcm "  annotation=""  owningGroup="DKB26"  expanded="1"  sortPriority="10"  count="6306" >
                           <Graph smoothing="0"  backColor="#ffffff"  foreColor="#000000"  heatMapStatParameter="Comp-405-450_50-A"  type="Pseudocolor"  fast="1" >
                             <Axis dimension="x"  name="Comp-561-620_10-A"  label=""  auto="auto" />
                             <Axis dimension="y"  name="Comp-488-530_30-A"  label=""  auto="auto" />
                             <GraphSettings level="5%"  smoothingHighResolution="1"  contourHighResolution="1"  histogramSmoothingCount="0"  graphResolution="256"  showOutliers="0"  drawLargeDots="0"  dotsToDraw="8000"  tint="le.chartfill.tinted.40"  lineWeight="le.lineweight.normal"  lineStyle="le.linestyle.solid" />
                             <GraphEnvironment showGrid="0"  showAxes="tnlTNL"  showGates="1"  showFreqOnPlots="1"  showGateNameOnPlots="1"  showMedians="0"  showUncomped="0"  addEventParam="0"  lastYAxisName="" >
                               <TextTraits font="SansSerif"  size="11"  name="Labels"  style="plain"  color="#000000"  background="#00ffffff"  just="left" />
                               <TextTraits font="SansSerif"  size="11"  name="LayoutGates"  style="plain"  color="#000000"  background="#00ffffff"  just="left" />
                               <TextTraits font="SansSerif"  size="9"  name="Numbers"  style="plain"  color="#000000"  background="#00ffffff"  just="left" />
                               <TextTraits font="SansSerif"  size="9"  name="Legend"  style="plain"  color="#000000"  background="#00ffffff"  just="left" />
                               <WindowPosition x="844"  y="44"  width="619"  height="797"  displayed="1"  panelState="---" />
                             </GraphEnvironment>
                           </Graph>
                           <Gate gating:id="ID1285710349"  gating:parent_id="ID350004648" >
                             <gating:RectangleGate eventsInside="1"  annoOffsetX="-81"  annoOffsetY="-189"  tint="#000000"  isTinted="0"  lineWeight="Normal"  userDefined="1"  percentX="0"  percentY="0" >
                               <gating:dimension gating:min="-455.28236541429624"  gating:max="856.0985752512538" >
                                 <data-type:fcs-dimension data-type:name="Comp-561-620_10-A" />
                               </gating:dimension>
                               <gating:dimension gating:min="376.6337848603337"  gating:max="7185.1674010549505" >
                                 <data-type:fcs-dimension data-type:name="Comp-488-530_30-A" />
                               </gating:dimension>
                             </gating:RectangleGate>
                           </Gate>
                         </Population>
                         <Population name="Tem "  annotation=""  owningGroup="DKB26"  expanded="1"  sortPriority="10"  count="58031" >
                           <Graph smoothing="0"  backColor="#ffffff"  foreColor="#000000"  heatMapStatParameter="Comp-405-450_50-A"  type="Pseudocolor"  fast="1" >
                             <Axis dimension="x"  name="Comp-561-620_10-A"  label=""  auto="auto" />
                             <Axis dimension="y"  name="Comp-488-530_30-A"  label=""  auto="auto" />
                             <GraphSettings level="5%"  smoothingHighResolution="1"  contourHighResolution="1"  histogramSmoothingCount="0"  graphResolution="256"  showOutliers="0"  drawLargeDots="0"  dotsToDraw="8000"  tint="le.chartfill.tinted.40"  lineWeight="le.lineweight.normal"  lineStyle="le.linestyle.solid" />
                             <GraphEnvironment showGrid="0"  showAxes="tnlTNL"  showGates="1"  showFreqOnPlots="1"  showGateNameOnPlots="1"  showMedians="0"  showUncomped="0"  addEventParam="0"  lastYAxisName="" >
                               <TextTraits font="SansSerif"  size="11"  name="Labels"  style="plain"  color="#000000"  background="#00ffffff"  just="left" />
                               <TextTraits font="SansSerif"  size="11"  name="LayoutGates"  style="plain"  color="#000000"  background="#00ffffff"  just="left" />
                               <TextTraits font="SansSerif"  size="9"  name="Numbers"  style="plain"  color="#000000"  background="#00ffffff"  just="left" />
                               <TextTraits font="SansSerif"  size="9"  name="Legend"  style="plain"  color="#000000"  background="#00ffffff"  just="left" />
                               <WindowPosition x="844"  y="44"  width="619"  height="797"  displayed="1"  panelState="---" />
                             </GraphEnvironment>
                           </Graph>
                           <Gate gating:id="ID1840403052"  gating:parent_id="ID350004648" >
                             <gating:RectangleGate eventsInside="1"  annoOffsetX="-96"  annoOffsetY="-2"  tint="#000000"  isTinted="0"  lineWeight="Normal"  userDefined="1"  percentX="0"  percentY="0" >
                               <gating:dimension gating:min="-445.4451023819523"  gating:max="856.0985752512538" >
                                 <data-type:fcs-dimension data-type:name="Comp-561-620_10-A" />
                               </gating:dimension>
                               <gating:dimension gating:min="-180.52584979278745"  gating:max="317.7495996827821" >
                                 <data-type:fcs-dimension data-type:name="Comp-488-530_30-A" />
                               </gating:dimension>
                             </gating:RectangleGate>
                           </Gate>
                         </Population>
                         <Population name="Temra"  annotation=""  owningGroup="DKB26"  expanded="1"  sortPriority="10"  count="4365" >
                           <Graph smoothing="0"  backColor="#ffffff"  foreColor="#000000"  heatMapStatParameter="Comp-405-450_50-A"  type="Pseudocolor"  fast="1" >
                             <Axis dimension="x"  name="Comp-561-620_10-A"  label=""  auto="auto" />
                             <Axis dimension="y"  name="Comp-488-530_30-A"  label=""  auto="auto" />
                             <GraphSettings level="5%"  smoothingHighResolution="1"  contourHighResolution="1"  histogramSmoothingCount="0"  graphResolution="256"  showOutliers="0"  drawLargeDots="0"  dotsToDraw="8000"  tint="le.chartfill.tinted.40"  lineWeight="le.lineweight.normal"  lineStyle="le.linestyle.solid" />
                             <GraphEnvironment showGrid="0"  showAxes="tnlTNL"  showGates="1"  showFreqOnPlots="1"  showGateNameOnPlots="1"  showMedians="0"  showUncomped="0"  addEventParam="0"  lastYAxisName="" >
                               <TextTraits font="SansSerif"  size="11"  name="Labels"  style="plain"  color="#000000"  background="#00ffffff"  just="left" />
                               <TextTraits font="SansSerif"  size="11"  name="LayoutGates"  style="plain"  color="#000000"  background="#00ffffff"  just="left" />
                               <TextTraits font="SansSerif"  size="9"  name="Numbers"  style="plain"  color="#000000"  background="#00ffffff"  just="left" />
                               <TextTraits font="SansSerif"  size="9"  name="Legend"  style="plain"  color="#000000"  background="#00ffffff"  just="left" />
                               <WindowPosition x="844"  y="44"  width="619"  height="797"  displayed="0"  panelState="---" />
                             </GraphEnvironment>
                           </Graph>
                           <Gate gating:id="ID659277271"  gating:parent_id="ID350004648" >
                             <gating:RectangleGate eventsInside="1"  annoOffsetX="128"  annoOffsetY="7"  tint="#000000"  isTinted="0"  lineWeight="Normal"  userDefined="1"  percentX="0"  percentY="0" >
                               <gating:dimension gating:min="2127.4035752114473"  gating:max="112266.298549329" >
                                 <data-type:fcs-dimension data-type:name="Comp-561-620_10-A" />
                               </gating:dimension>
                               <gating:dimension gating:min="-175.17352286024007"  gating:max="317.7495996827821" >
                                 <data-type:fcs-dimension data-type:name="Comp-488-530_30-A" />
                               </gating:dimension>
                             </gating:RectangleGate>
                           </Gate>
                         </Population>
                         <Population name="Tnpot "  annotation=""  owningGroup="DKB26"  expanded="1"  sortPriority="10"  count="544" >
                           <Graph smoothing="0"  backColor="#ffffff"  foreColor="#000000"  heatMapStatParameter="Comp-405-450_50-A"  type="Pseudocolor"  fast="1" >
                             <Axis dimension="x"  name="Comp-488-675_20-A"  label=""  auto="auto" />
                             <Axis dimension="y"  name="Comp-405-605_12-A"  label=""  auto="auto" />
                             <GraphSettings level="5%"  smoothingHighResolution="1"  contourHighResolution="1"  histogramSmoothingCount="0"  graphResolution="256"  showOutliers="0"  drawLargeDots="0"  dotsToDraw="8000"  tint="le.chartfill.tinted.40"  lineWeight="le.lineweight.normal"  lineStyle="le.linestyle.solid" />
                             <GraphEnvironment showGrid="0"  showAxes="tnlTNL"  showGates="1"  showFreqOnPlots="1"  showGateNameOnPlots="1"  showMedians="0"  showUncomped="0"  addEventParam="0"  lastYAxisName="" >
                               <TextTraits font="SansSerif"  size="11"  name="Labels"  style="plain"  color="#000000"  background="#00ffffff"  just="left" />
                               <TextTraits font="SansSerif"  size="11"  name="LayoutGates"  style="plain"  color="#000000"  background="#00ffffff"  just="left" />
                               <TextTraits font="SansSerif"  size="9"  name="Numbers"  style="plain"  color="#000000"  background="#00ffffff"  just="left" />
                               <TextTraits font="SansSerif"  size="9"  name="Legend"  style="plain"  color="#000000"  background="#00ffffff"  just="left" />
                               <WindowPosition x="844"  y="44"  width="619"  height="911"  displayed="0"  panelState="+--" />
                             </GraphEnvironment>
                           </Graph>
                           <Gate gating:id="ID52117436"  gating:parent_id="ID350004648" >
                             <gating:RectangleGate eventsInside="1"  annoOffsetX="110"  annoOffsetY="-113"  tint="#000000"  isTinted="0"  lineWeight="Normal"  userDefined="1"  percentX="0"  percentY="0" >
                               <gating:dimension gating:min="1984.3617762231036"  gating:max="112266.298549329" >
                                 <data-type:fcs-dimension data-type:name="Comp-561-620_10-A" />
                               </gating:dimension>
                               <gating:dimension gating:min="408.8858900742985"  gating:max="8237.92384880956" >
                                 <data-type:fcs-dimension data-type:name="Comp-488-530_30-A" />
                               </gating:dimension>
                             </gating:RectangleGate>
                           </Gate>
                           <Subpopulations>
                             <Population name="CD95hi"  annotation=""  owningGroup="DKB26"  expanded="1"  sortPriority="10"  count="428" >
                               <Graph smoothing="0"  backColor="#ffffff"  foreColor="#000000"  heatMapStatParameter="Comp-405-450_50-A"  type="Pseudocolor"  fast="1" >
                                 <Axis dimension="x"  name="Comp-488-675_20-A"  label=""  auto="auto" />
                                 <Axis dimension="y"  name="Comp-405-605_12-A"  label=""  auto="auto" />
                                 <GraphSettings level="5%"  smoothingHighResolution="1"  contourHighResolution="1"  histogramSmoothingCount="0"  graphResolution="256"  showOutliers="0"  drawLargeDots="0"  dotsToDraw="8000"  tint="le.chartfill.tinted.40"  lineWeight="le.lineweight.normal"  lineStyle="le.linestyle.solid" />
                                 <GraphEnvironment showGrid="0"  showAxes="tnlTNL"  showGates="1"  showFreqOnPlots="1"  showGateNameOnPlots="1"  showMedians="0"  showUncomped="0"  addEventParam="0"  lastYAxisName="" >
                                   <TextTraits font="SansSerif"  size="11"  name="Labels"  style="plain"  color="#000000"  background="#00ffffff"  just="left" />
                                   <TextTraits font="SansSerif"  size="11"  name="LayoutGates"  style="plain"  color="#000000"  background="#00ffffff"  just="left" />
                                   <TextTraits font="SansSerif"  size="9"  name="Numbers"  style="plain"  color="#000000"  background="#00ffffff"  just="left" />
                                   <TextTraits font="SansSerif"  size="9"  name="Legend"  style="plain"  color="#000000"  background="#00ffffff"  just="left" />
                                   <WindowPosition x="-8"  y="-8"  width="1936"  height="1056"  displayed="1"  panelState="---" />
                                 </GraphEnvironment>
                               </Graph>
                               <Gate gating:id="ID1559660504"  gating:parent_id="ID52117436" >
                                 <gating:RectangleGate eventsInside="1"  annoOffsetX="1"  annoOffsetY="-82"  tint="#000000"  isTinted="0"  lineWeight="Normal"  userDefined="1"  percentX="0"  percentY="0" >
                                   <gating:dimension gating:min="4720.877790261955"  gating:max="126217.4984874609" >
                                     <data-type:fcs-dimension data-type:name="Comp-488-675_20-A" />
                                   </gating:dimension>
                                   <gating:dimension gating:min="242.42965481565668"  gating:max="2941.647193225946" >
                                     <data-type:fcs-dimension data-type:name="Comp-405-605_12-A" />
                                   </gating:dimension>
                                 </gating:RectangleGate>
                               </Gate>
                             </Population>
                             <Population name="CD95int"  annotation=""  owningGroup="DKB26"  expanded="1"  sortPriority="10"  count="1" >
                               <Graph smoothing="0"  backColor="#ffffff"  foreColor="#000000"  heatMapStatParameter="Comp-405-450_50-A"  type="Pseudocolor"  fast="1" >
                                 <Axis dimension="x"  name="Comp-488-675_20-A"  label=""  auto="auto" />
                                 <Axis dimension="y"  name="Comp-405-605_12-A"  label=""  auto="auto" />
                                 <GraphSettings level="5%"  smoothingHighResolution="1"  contourHighResolution="1"  histogramSmoothingCount="0"  graphResolution="256"  showOutliers="0"  drawLargeDots="0"  dotsToDraw="8000"  tint="le.chartfill.tinted.40"  lineWeight="le.lineweight.normal"  lineStyle="le.linestyle.solid" />
                                 <GraphEnvironment showGrid="0"  showAxes="tnlTNL"  showGates="1"  showFreqOnPlots="1"  showGateNameOnPlots="1"  showMedians="0"  showUncomped="0"  addEventParam="0"  lastYAxisName="" >
                                   <TextTraits font="SansSerif"  size="11"  name="Labels"  style="plain"  color="#000000"  background="#00ffffff"  just="left" />
                                   <TextTraits font="SansSerif"  size="11"  name="LayoutGates"  style="plain"  color="#000000"  background="#00ffffff"  just="left" />
                                   <TextTraits font="SansSerif"  size="9"  name="Numbers"  style="plain"  color="#000000"  background="#00ffffff"  just="left" />
                                   <TextTraits font="SansSerif"  size="9"  name="Legend"  style="plain"  color="#000000"  background="#00ffffff"  just="left" />
                                   <WindowPosition x="-8"  y="-8"  width="1936"  height="1056"  displayed="1"  panelState="---" />
                                 </GraphEnvironment>
                               </Graph>
                               <Gate gating:id="ID598253336"  gating:parent_id="ID52117436" >
                                 <gating:RectangleGate eventsInside="1"  annoOffsetX="-2"  annoOffsetY="-79"  tint="#000000"  isTinted="0"  lineWeight="Normal"  userDefined="1"  percentX="0"  percentY="0" >
                                   <gating:dimension gating:min="1909.4064958880547"  gating:max="3179.8411721254993" >
                                     <data-type:fcs-dimension data-type:name="Comp-488-675_20-A" />
                                   </gating:dimension>
                                   <gating:dimension gating:min="254.9461096321355"  gating:max="2780.585110293671" >
                                     <data-type:fcs-dimension data-type:name="Comp-405-605_12-A" />
                                   </gating:dimension>
                                 </gating:RectangleGate>
                               </Gate>
                             </Population>
                             <Population name="Tnaive "  annotation=""  owningGroup="DKB26"  expanded="1"  sortPriority="10"  count="0" >
                               <Graph smoothing="0"  backColor="#ffffff"  foreColor="#000000"  heatMapStatParameter="Comp-405-450_50-A"  type="Pseudocolor"  fast="1" >
                                 <Axis dimension="x"  name="Comp-488-675_20-A"  label=""  auto="auto" />
                                 <Axis dimension="y"  name="Comp-405-605_12-A"  label=""  auto="auto" />
                                 <GraphSettings level="5%"  smoothingHighResolution="1"  contourHighResolution="1"  histogramSmoothingCount="0"  graphResolution="256"  showOutliers="0"  drawLargeDots="0"  dotsToDraw="8000"  tint="le.chartfill.tinted.40"  lineWeight="le.lineweight.normal"  lineStyle="le.linestyle.solid" />
                                 <GraphEnvironment showGrid="0"  showAxes="tnlTNL"  showGates="1"  showFreqOnPlots="1"  showGateNameOnPlots="1"  showMedians="0"  showUncomped="0"  addEventParam="0"  lastYAxisName="" >
                                   <TextTraits font="SansSerif"  size="11"  name="Labels"  style="plain"  color="#000000"  background="#00ffffff"  just="left" />
                                   <TextTraits font="SansSerif"  size="11"  name="LayoutGates"  style="plain"  color="#000000"  background="#00ffffff"  just="left" />
                                   <TextTraits font="SansSerif"  size="9"  name="Numbers"  style="plain"  color="#000000"  background="#00ffffff"  just="left" />
                                   <TextTraits font="SansSerif"  size="9"  name="Legend"  style="plain"  color="#000000"  background="#00ffffff"  just="left" />
                                   <WindowPosition x="-8"  y="-8"  width="1936"  height="1056"  displayed="1"  panelState="---" />
                                 </GraphEnvironment>
                               </Graph>
                               <Gate gating:id="ID1521779655"  gating:parent_id="ID52117436" >
                                 <gating:RectangleGate eventsInside="1"  annoOffsetX="2"  annoOffsetY="-81"  tint="#000000"  isTinted="0"  lineWeight="Normal"  userDefined="1"  percentX="0"  percentY="0" >
                                   <gating:dimension gating:min="-961.2294512760435"  gating:max="797.5565676470387" >
                                     <data-type:fcs-dimension data-type:name="Comp-488-675_20-A" />
                                   </gating:dimension>
                                   <gating:dimension gating:min="254.9461096321355"  gating:max="2629.352738722807" >
                                     <data-type:fcs-dimension data-type:name="Comp-405-605_12-A" />
                                   </gating:dimension>
                                 </gating:RectangleGate>
                               </Gate>
                             </Population>
                           </Subpopulations>
                         </Population>
                         <Population name="Undivided "  annotation=""  owningGroup="DKB26"  expanded="1"  sortPriority="10"  count="82" >
                           <Graph smoothing="0"  backColor="#ffffff"  foreColor="#000000"  type="Histogram"  fast="1" >
                             <Axis dimension="x"  name="Comp-405-450_50-A"  label=""  auto="auto" />
                             <Axis dimension="y"  name="SSC-A"  label=""  auto="auto" />
                             <GraphSettings level="5%"  smoothingHighResolution="1"  contourHighResolution="1"  histogramSmoothingCount="0"  graphResolution="256"  showOutliers="0"  drawLargeDots="0"  dotsToDraw="8000"  tint="le.chartfill.tinted.40"  lineWeight="le.lineweight.normal"  lineStyle="le.linestyle.solid" />
                             <GraphEnvironment showGrid="0"  showAxes="tnlTNL"  showGates="1"  showFreqOnPlots="1"  showGateNameOnPlots="1"  showMedians="0"  showUncomped="0"  addEventParam="0"  lastYAxisName="" >
                               <TextTraits font="SansSerif"  size="11"  name="Labels"  style="plain"  color="#000000"  background="#00ffffff"  just="left" />
                               <TextTraits font="SansSerif"  size="11"  name="LayoutGates"  style="plain"  color="#000000"  background="#00ffffff"  just="left" />
                               <TextTraits font="SansSerif"  size="9"  name="Numbers"  style="plain"  color="#000000"  background="#00ffffff"  just="left" />
                               <TextTraits font="SansSerif"  size="9"  name="Legend"  style="plain"  color="#000000"  background="#00ffffff"  just="left" />
                               <WindowPosition x="0"  y="0"  width="0"  height="0"  displayed="0"  panelState="" />
                             </GraphEnvironment>
                           </Graph>
                           <Gate gating:id="ID8958450"  gating:parent_id="ID350004648" >
                             <gating:RectangleGate eventsInside="1"  annoOffsetX="0"  annoOffsetY="0"  tint="#000000"  isTinted="0"  lineWeight="Normal"  userDefined="1" >
                               <gating:dimension gating:min="2965.604131687726"  yRatio="0.7447795823665893" >
                                 <data-type:fcs-dimension data-type:name="Comp-405-450_50-A" />
                               </gating:dimension>
                             </gating:RectangleGate>
                           </Gate>
                           <Subpopulations>
                             <Population name="Tcm "  annotation=""  owningGroup="DKB26"  expanded="1"  sortPriority="10"  count="21" >
                               <Graph smoothing="0"  backColor="#ffffff"  foreColor="#000000"  heatMapStatParameter="Comp-405-450_50-A"  type="Pseudocolor"  fast="1" >
                                 <Axis dimension="x"  name="Comp-561-620_10-A"  label=""  auto="auto" />
                                 <Axis dimension="y"  name="Comp-488-530_30-A"  label=""  auto="auto" />
                                 <GraphSettings level="5%"  smoothingHighResolution="1"  contourHighResolution="1"  histogramSmoothingCount="0"  graphResolution="256"  showOutliers="0"  drawLargeDots="0"  dotsToDraw="8000"  tint="le.chartfill.tinted.40"  lineWeight="le.lineweight.normal"  lineStyle="le.linestyle.solid" />
                                 <GraphEnvironment showGrid="0"  showAxes="tnlTNL"  showGates="1"  showFreqOnPlots="1"  showGateNameOnPlots="1"  showMedians="0"  showUncomped="0"  addEventParam="0"  lastYAxisName="" >
                                   <TextTraits font="SansSerif"  size="11"  name="Labels"  style="plain"  color="#000000"  background="#00ffffff"  just="left" />
                                   <TextTraits font="SansSerif"  size="11"  name="LayoutGates"  style="plain"  color="#000000"  background="#00ffffff"  just="left" />
                                   <TextTraits font="SansSerif"  size="9"  name="Numbers"  style="plain"  color="#000000"  background="#00ffffff"  just="left" />
                                   <TextTraits font="SansSerif"  size="9"  name="Legend"  style="plain"  color="#000000"  background="#00ffffff"  just="left" />
                                   <WindowPosition x="844"  y="44"  width="619"  height="797"  displayed="1"  panelState="---" />
                                 </GraphEnvironment>
                               </Graph>
                               <Gate gating:id="ID1755852412"  gating:parent_id="ID8958450" >
                                 <gating:RectangleGate eventsInside="1"  annoOffsetX="-81"  annoOffsetY="-189"  tint="#000000"  isTinted="0"  lineWeight="Normal"  userDefined="1"  percentX="0"  percentY="0" >
                                   <gating:dimension gating:min="-455.28236541429624"  gating:max="856.0985752512538" >
                                     <data-type:fcs-dimension data-type:name="Comp-561-620_10-A" />
                                   </gating:dimension>
                                   <gating:dimension gating:min="376.6337848603337"  gating:max="7185.1674010549505" >
                                     <data-type:fcs-dimension data-type:name="Comp-488-530_30-A" />
                                   </gating:dimension>
                                 </gating:RectangleGate>
                               </Gate>
                             </Population>
                             <Population name="Tem "  annotation=""  owningGroup="DKB26"  expanded="1"  sortPriority="10"  count="8" >
                               <Graph smoothing="0"  backColor="#ffffff"  foreColor="#000000"  heatMapStatParameter="Comp-405-450_50-A"  type="Pseudocolor"  fast="1" >
                                 <Axis dimension="x"  name="Comp-561-620_10-A"  label=""  auto="auto" />
                                 <Axis dimension="y"  name="Comp-488-530_30-A"  label=""  auto="auto" />
                                 <GraphSettings level="5%"  smoothingHighResolution="1"  contourHighResolution="1"  histogramSmoothingCount="0"  graphResolution="256"  showOutliers="0"  drawLargeDots="0"  dotsToDraw="8000"  tint="le.chartfill.tinted.40"  lineWeight="le.lineweight.normal"  lineStyle="le.linestyle.solid" />
                                 <GraphEnvironment showGrid="0"  showAxes="tnlTNL"  showGates="1"  showFreqOnPlots="1"  showGateNameOnPlots="1"  showMedians="0"  showUncomped="0"  addEventParam="0"  lastYAxisName="" >
                                   <TextTraits font="SansSerif"  size="11"  name="Labels"  style="plain"  color="#000000"  background="#00ffffff"  just="left" />
                                   <TextTraits font="SansSerif"  size="11"  name="LayoutGates"  style="plain"  color="#000000"  background="#00ffffff"  just="left" />
                                   <TextTraits font="SansSerif"  size="9"  name="Numbers"  style="plain"  color="#000000"  background="#00ffffff"  just="left" />
                                   <TextTraits font="SansSerif"  size="9"  name="Legend"  style="plain"  color="#000000"  background="#00ffffff"  just="left" />
                                   <WindowPosition x="844"  y="44"  width="619"  height="797"  displayed="1"  panelState="---" />
                                 </GraphEnvironment>
                               </Graph>
                               <Gate gating:id="ID262089774"  gating:parent_id="ID8958450" >
                                 <gating:RectangleGate eventsInside="1"  annoOffsetX="-96"  annoOffsetY="-2"  tint="#000000"  isTinted="0"  lineWeight="Normal"  userDefined="1"  percentX="0"  percentY="0" >
                                   <gating:dimension gating:min="-445.4451023819523"  gating:max="856.0985752512538" >
                                     <data-type:fcs-dimension data-type:name="Comp-561-620_10-A" />
                                   </gating:dimension>
                                   <gating:dimension gating:min="-180.52584979278745"  gating:max="317.7495996827821" >
                                     <data-type:fcs-dimension data-type:name="Comp-488-530_30-A" />
                                   </gating:dimension>
                                 </gating:RectangleGate>
                               </Gate>
                             </Population>
                             <Population name="Temra"  annotation=""  owningGroup="DKB26"  expanded="1"  sortPriority="10"  count="1" >
                               <Graph smoothing="0"  backColor="#ffffff"  foreColor="#000000"  heatMapStatParameter="Comp-405-450_50-A"  type="Pseudocolor"  fast="1" >
                                 <Axis dimension="x"  name="Comp-561-620_10-A"  label=""  auto="auto" />
                                 <Axis dimension="y"  name="Comp-488-530_30-A"  label=""  auto="auto" />
                                 <GraphSettings level="5%"  smoothingHighResolution="1"  contourHighResolution="1"  histogramSmoothingCount="0"  graphResolution="256"  showOutliers="0"  drawLargeDots="0"  dotsToDraw="8000"  tint="le.chartfill.tinted.40"  lineWeight="le.lineweight.normal"  lineStyle="le.linestyle.solid" />
                                 <GraphEnvironment showGrid="0"  showAxes="tnlTNL"  showGates="1"  showFreqOnPlots="1"  showGateNameOnPlots="1"  showMedians="0"  showUncomped="0"  addEventParam="0"  lastYAxisName="" >
                                   <TextTraits font="SansSerif"  size="11"  name="Labels"  style="plain"  color="#000000"  background="#00ffffff"  just="left" />
                                   <TextTraits font="SansSerif"  size="11"  name="LayoutGates"  style="plain"  color="#000000"  background="#00ffffff"  just="left" />
                                   <TextTraits font="SansSerif"  size="9"  name="Numbers"  style="plain"  color="#000000"  background="#00ffffff"  just="left" />
                                   <TextTraits font="SansSerif"  size="9"  name="Legend"  style="plain"  color="#000000"  background="#00ffffff"  just="left" />
                                   <WindowPosition x="844"  y="44"  width="619"  height="797"  displayed="0"  panelState="---" />
                                 </GraphEnvironment>
                               </Graph>
                               <Gate gating:id="ID1909144737"  gating:parent_id="ID8958450" >
                                 <gating:RectangleGate eventsInside="1"  annoOffsetX="128"  annoOffsetY="7"  tint="#000000"  isTinted="0"  lineWeight="Normal"  userDefined="1"  percentX="0"  percentY="0" >
                                   <gating:dimension gating:min="2127.4035752114473"  gating:max="112266.298549329" >
                                     <data-type:fcs-dimension data-type:name="Comp-561-620_10-A" />
                                   </gating:dimension>
                                   <gating:dimension gating:min="-175.17352286024007"  gating:max="317.7495996827821" >
                                     <data-type:fcs-dimension data-type:name="Comp-488-530_30-A" />
                                   </gating:dimension>
                                 </gating:RectangleGate>
                               </Gate>
                             </Population>
                             <Population name="Tnpot "  annotation=""  owningGroup="DKB26"  expanded="1"  sortPriority="10"  count="36" >
                               <Graph smoothing="0"  backColor="#ffffff"  foreColor="#000000"  heatMapStatParameter="Comp-405-450_50-A"  type="Pseudocolor"  fast="1" >
                                 <Axis dimension="x"  name="Comp-488-675_20-A"  label=""  auto="auto" />
                                 <Axis dimension="y"  name="Comp-405-605_12-A"  label=""  auto="auto" />
                                 <GraphSettings level="5%"  smoothingHighResolution="1"  contourHighResolution="1"  histogramSmoothingCount="0"  graphResolution="256"  showOutliers="0"  drawLargeDots="0"  dotsToDraw="8000"  tint="le.chartfill.tinted.40"  lineWeight="le.lineweight.normal"  lineStyle="le.linestyle.solid" />
                                 <GraphEnvironment showGrid="0"  showAxes="tnlTNL"  showGates="1"  showFreqOnPlots="1"  showGateNameOnPlots="1"  showMedians="0"  showUncomped="0"  addEventParam="0"  lastYAxisName="" >
                                   <TextTraits font="SansSerif"  size="11"  name="Labels"  style="plain"  color="#000000"  background="#00ffffff"  just="left" />
                                   <TextTraits font="SansSerif"  size="11"  name="LayoutGates"  style="plain"  color="#000000"  background="#00ffffff"  just="left" />
                                   <TextTraits font="SansSerif"  size="9"  name="Numbers"  style="plain"  color="#000000"  background="#00ffffff"  just="left" />
                                   <TextTraits font="SansSerif"  size="9"  name="Legend"  style="plain"  color="#000000"  background="#00ffffff"  just="left" />
                                   <WindowPosition x="844"  y="44"  width="619"  height="911"  displayed="0"  panelState="+--" />
                                 </GraphEnvironment>
                               </Graph>
                               <Gate gating:id="ID873006155"  gating:parent_id="ID8958450" >
                                 <gating:RectangleGate eventsInside="1"  annoOffsetX="110"  annoOffsetY="-113"  tint="#000000"  isTinted="0"  lineWeight="Normal"  userDefined="1"  percentX="0"  percentY="0" >
                                   <gating:dimension gating:min="1984.3617762231036"  gating:max="112266.298549329" >
                                     <data-type:fcs-dimension data-type:name="Comp-561-620_10-A" />
                                   </gating:dimension>
                                   <gating:dimension gating:min="408.8858900742985"  gating:max="8237.92384880956" >
                                     <data-type:fcs-dimension data-type:name="Comp-488-530_30-A" />
                                   </gating:dimension>
                                 </gating:RectangleGate>
                               </Gate>
                               <Subpopulations>
                                 <Population name="CD95hi"  annotation=""  owningGroup="DKB26"  expanded="1"  sortPriority="10"  count="30" >
                                   <Graph smoothing="0"  backColor="#ffffff"  foreColor="#000000"  heatMapStatParameter="Comp-405-450_50-A"  type="Pseudocolor"  fast="1" >
                                     <Axis dimension="x"  name="Comp-488-675_20-A"  label=""  auto="auto" />
                                     <Axis dimension="y"  name="Comp-405-605_12-A"  label=""  auto="auto" />
                                     <GraphSettings level="5%"  smoothingHighResolution="1"  contourHighResolution="1"  histogramSmoothingCount="0"  graphResolution="256"  showOutliers="0"  drawLargeDots="0"  dotsToDraw="8000"  tint="le.chartfill.tinted.40"  lineWeight="le.lineweight.normal"  lineStyle="le.linestyle.solid" />
                                     <GraphEnvironment showGrid="0"  showAxes="tnlTNL"  showGates="1"  showFreqOnPlots="1"  showGateNameOnPlots="1"  showMedians="0"  showUncomped="0"  addEventParam="0"  lastYAxisName="" >
                                       <TextTraits font="SansSerif"  size="11"  name="Labels"  style="plain"  color="#000000"  background="#00ffffff"  just="left" />
                                       <TextTraits font="SansSerif"  size="11"  name="LayoutGates"  style="plain"  color="#000000"  background="#00ffffff"  just="left" />
                                       <TextTraits font="SansSerif"  size="9"  name="Numbers"  style="plain"  color="#000000"  background="#00ffffff"  just="left" />
                                       <TextTraits font="SansSerif"  size="9"  name="Legend"  style="plain"  color="#000000"  background="#00ffffff"  just="left" />
                                       <WindowPosition x="-8"  y="-8"  width="1936"  height="1056"  displayed="1"  panelState="---" />
                                     </GraphEnvironment>
                                   </Graph>
                                   <Gate gating:id="ID502994808"  gating:parent_id="ID873006155" >
                                     <gating:RectangleGate eventsInside="1"  annoOffsetX="1"  annoOffsetY="-82"  tint="#000000"  isTinted="0"  lineWeight="Normal"  userDefined="1"  percentX="0"  percentY="0" >
                                       <gating:dimension gating:min="4720.877790261955"  gating:max="126217.4984874609" >
                                         <data-type:fcs-dimension data-type:name="Comp-488-675_20-A" />
                                       </gating:dimension>
                                       <gating:dimension gating:min="242.42965481565668"  gating:max="2941.647193225946" >
                                         <data-type:fcs-dimension data-type:name="Comp-405-605_12-A" />
                                       </gating:dimension>
                                     </gating:RectangleGate>
                                   </Gate>
                                 </Population>
                                 <Population name="CD95int"  annotation=""  owningGroup="DKB26"  expanded="1"  sortPriority="10"  count="1" >
                                   <Graph smoothing="0"  backColor="#ffffff"  foreColor="#000000"  heatMapStatParameter="Comp-405-450_50-A"  type="Pseudocolor"  fast="1" >
                                     <Axis dimension="x"  name="Comp-488-675_20-A"  label=""  auto="auto" />
                                     <Axis dimension="y"  name="Comp-405-605_12-A"  label=""  auto="auto" />
                                     <GraphSettings level="5%"  smoothingHighResolution="1"  contourHighResolution="1"  histogramSmoothingCount="0"  graphResolution="256"  showOutliers="0"  drawLargeDots="0"  dotsToDraw="8000"  tint="le.chartfill.tinted.40"  lineWeight="le.lineweight.normal"  lineStyle="le.linestyle.solid" />
                                     <GraphEnvironment showGrid="0"  showAxes="tnlTNL"  showGates="1"  showFreqOnPlots="1"  showGateNameOnPlots="1"  showMedians="0"  showUncomped="0"  addEventParam="0"  lastYAxisName="" >
                                       <TextTraits font="SansSerif"  size="11"  name="Labels"  style="plain"  color="#000000"  background="#00ffffff"  just="left" />
                                       <TextTraits font="SansSerif"  size="11"  name="LayoutGates"  style="plain"  color="#000000"  background="#00ffffff"  just="left" />
                                       <TextTraits font="SansSerif"  size="9"  name="Numbers"  style="plain"  color="#000000"  background="#00ffffff"  just="left" />
                                       <TextTraits font="SansSerif"  size="9"  name="Legend"  style="plain"  color="#000000"  background="#00ffffff"  just="left" />
                                       <WindowPosition x="-8"  y="-8"  width="1936"  height="1056"  displayed="1"  panelState="---" />
                                     </GraphEnvironment>
                                   </Graph>
                                   <Gate gating:id="ID1811134133"  gating:parent_id="ID873006155" >
                                     <gating:RectangleGate eventsInside="1"  annoOffsetX="-2"  annoOffsetY="-79"  tint="#000000"  isTinted="0"  lineWeight="Normal"  userDefined="1"  percentX="0"  percentY="0" >
                                       <gating:dimension gating:min="1909.4064958880547"  gating:max="3179.8411721254993" >
                                         <data-type:fcs-dimension data-type:name="Comp-488-675_20-A" />
                                       </gating:dimension>
                                       <gating:dimension gating:min="254.9461096321355"  gating:max="2780.585110293671" >
                                         <data-type:fcs-dimension data-type:name="Comp-405-605_12-A" />
                                       </gating:dimension>
                                     </gating:RectangleGate>
                                   </Gate>
                                 </Population>
                                 <Population name="Tnaive "  annotation=""  owningGroup="DKB26"  expanded="1"  sortPriority="10"  count="0" >
                                   <Graph smoothing="0"  backColor="#ffffff"  foreColor="#000000"  heatMapStatParameter="Comp-405-450_50-A"  type="Pseudocolor"  fast="1" >
                                     <Axis dimension="x"  name="Comp-488-675_20-A"  label=""  auto="auto" />
                                     <Axis dimension="y"  name="Comp-405-605_12-A"  label=""  auto="auto" />
                                     <GraphSettings level="5%"  smoothingHighResolution="1"  contourHighResolution="1"  histogramSmoothingCount="0"  graphResolution="256"  showOutliers="0"  drawLargeDots="0"  dotsToDraw="8000"  tint="le.chartfill.tinted.40"  lineWeight="le.lineweight.normal"  lineStyle="le.linestyle.solid" />
                                     <GraphEnvironment showGrid="0"  showAxes="tnlTNL"  showGates="1"  showFreqOnPlots="1"  showGateNameOnPlots="1"  showMedians="0"  showUncomped="0"  addEventParam="0"  lastYAxisName="" >
                                       <TextTraits font="SansSerif"  size="11"  name="Labels"  style="plain"  color="#000000"  background="#00ffffff"  just="left" />
                                       <TextTraits font="SansSerif"  size="11"  name="LayoutGates"  style="plain"  color="#000000"  background="#00ffffff"  just="left" />
                                       <TextTraits font="SansSerif"  size="9"  name="Numbers"  style="plain"  color="#000000"  background="#00ffffff"  just="left" />
                                       <TextTraits font="SansSerif"  size="9"  name="Legend"  style="plain"  color="#000000"  background="#00ffffff"  just="left" />
                                       <WindowPosition x="-8"  y="-8"  width="1936"  height="1056"  displayed="1"  panelState="---" />
                                     </GraphEnvironment>
                                   </Graph>
                                   <Gate gating:id="ID1131786590"  gating:parent_id="ID873006155" >
                                     <gating:RectangleGate eventsInside="1"  annoOffsetX="2"  annoOffsetY="-81"  tint="#000000"  isTinted="0"  lineWeight="Normal"  userDefined="1"  percentX="0"  percentY="0" >
                                       <gating:dimension gating:min="-961.2294512760435"  gating:max="797.5565676470387" >
                                         <data-type:fcs-dimension data-type:name="Comp-488-675_20-A" />
                                       </gating:dimension>
                                       <gating:dimension gating:min="254.9461096321355"  gating:max="2629.352738722807" >
                                         <data-type:fcs-dimension data-type:name="Comp-405-605_12-A" />
                                       </gating:dimension>
                                     </gating:RectangleGate>
                                   </Gate>
                                 </Population>
                               </Subpopulations>
                             </Population>
                           </Subpopulations>
                         </Population>
                       </Subpopulations>
                     </Population>
                   </Subpopulations>
                 </Population>
               </Subpopulations>
             </Population>
           </Subpopulations>
         </Population>
       </Subpopulations>
       <Group name="DKB26"  live="1"  role="ws.group.dlog.undefined"  key=""  synchronized="0"  foreground="#009090"  fontStyle="plain" >
         <Criteria/>
         <SampleRefs>
           <SampleRef sampleID="21" />
           <SampleRef sampleID="22" />
           <SampleRef sampleID="23" />
         </SampleRefs>
         <Keywords/>
       </Group>
     </GroupNode>
   </Groups>
   <SampleList>
     <Sample>
       <DataSet uri="file:/C:/Users/d.koftori/Downloads/DK06_A+B_CD95hi_lo%20Tscm%20culture/DK06_A+B_CD95hi_lo%20Tscm%20culture/CD95hi_lo_15_140721/CD95hi_int_d7_15_210721/DKB26_CD95int_TCR_IL7,2f,15_025.fcs"  sampleID="22" />
       <transforms:spilloverMatrix spectral="0"  weightOptAlgorithmType="OLS"  prefix="Comp-"  name="Acquisition-defined"  editable="0"  color="#c0c0c0"  version="FlowJo-10.10.0"  status="FINALIZED"  transforms:id="ca041737-21be-414b-a3e7-31693304f81d"  suffix="" >
         <data-type:parameters>
           <data-type:parameter data-type:name="405-450_50-A"  userProvidedCompInfix="Comp-405-450_50-A" />
           <data-type:parameter data-type:name="405-605_12-A"  userProvidedCompInfix="Comp-405-605_12-A" />
           <data-type:parameter data-type:name="405-710_50-A"  userProvidedCompInfix="Comp-405-710_50-A" />
           <data-type:parameter data-type:name="405-780_60-A"  userProvidedCompInfix="Comp-405-780_60-A" />
           <data-type:parameter data-type:name="488-530_30-A"  userProvidedCompInfix="Comp-488-530_30-A" />
           <data-type:parameter data-type:name="488-675_20-A"  userProvidedCompInfix="Comp-488-675_20-A" />
           <data-type:parameter data-type:name="561-620_10-A"  userProvidedCompInfix="Comp-561-620_10-A" />
           <data-type:parameter data-type:name="561-710_50-A"  userProvidedCompInfix="Comp-561-710_50-A" />
           <data-type:parameter data-type:name="640-780_60-A"  userProvidedCompInfix="Comp-640-780_60-A" />
         </data-type:parameters>
         <transforms:spillover data-type:parameter="405-450_50-A"  userProvidedCompInfix="Comp-405-450_50-A" >
           <transforms:coefficient data-type:parameter="405-450_50-A"  transforms:value="1" />
           <transforms:coefficient data-type:parameter="405-605_12-A"  transforms:value="0.0606127121" />
           <transforms:coefficient data-type:parameter="405-710_50-A"  transforms:value="0.0100960219" />
           <transforms:coefficient data-type:parameter="405-780_60-A"  transforms:value="0.0020775557" />
           <transforms:coefficient data-type:parameter="488-530_30-A"  transforms:value="0.0036094999" />
           <transforms:coefficient data-type:parameter="488-675_20-A"  transforms:value="0.0002644322" />
           <transforms:coefficient data-type:parameter="561-620_10-A"  transforms:value="0.0000193917" />
           <transforms:coefficient data-type:parameter="561-710_50-A"  transforms:value="0" />
           <transforms:coefficient data-type:parameter="640-780_60-A"  transforms:value="0.0000096958" />
         </transforms:spillover>
         <transforms:spillover data-type:parameter="405-605_12-A"  userProvidedCompInfix="Comp-405-605_12-A" >
           <transforms:coefficient data-type:parameter="405-450_50-A"  transforms:value="0" />
           <transforms:coefficient data-type:parameter="405-605_12-A"  transforms:value="1" />
           <transforms:coefficient data-type:parameter="405-710_50-A"  transforms:value="0.0052570938" />
           <transforms:coefficient data-type:parameter="405-780_60-A"  transforms:value="0.001171328" />
           <transforms:coefficient data-type:parameter="488-530_30-A"  transforms:value="0.0000809807" />
           <transforms:coefficient data-type:parameter="488-675_20-A"  transforms:value="0.0024004995" />
           <transforms:coefficient data-type:parameter="561-620_10-A"  transforms:value="0.1109817475" />
           <transforms:coefficient data-type:parameter="561-710_50-A"  transforms:value="0.0001376672" />
           <transforms:coefficient data-type:parameter="640-780_60-A"  transforms:value="0" />
         </transforms:spillover>
         <transforms:spillover data-type:parameter="405-710_50-A"  userProvidedCompInfix="Comp-405-710_50-A" >
           <transforms:coefficient data-type:parameter="405-450_50-A"  transforms:value="0.0149039999" />
           <transforms:coefficient data-type:parameter="405-605_12-A"  transforms:value="0.0005839253" />
           <transforms:coefficient data-type:parameter="405-710_50-A"  transforms:value="1" />
           <transforms:coefficient data-type:parameter="405-780_60-A"  transforms:value="0.2059253305" />
           <transforms:coefficient data-type:parameter="488-530_30-A"  transforms:value="0.0000703524" />
           <transforms:coefficient data-type:parameter="488-675_20-A"  transforms:value="0.0020770724" />
           <transforms:coefficient data-type:parameter="561-620_10-A"  transforms:value="0" />
           <transforms:coefficient data-type:parameter="561-710_50-A"  transforms:value="0.0082037663" />
           <transforms:coefficient data-type:parameter="640-780_60-A"  transforms:value="0.1220290214" />
         </transforms:spillover>
         <transforms:spillover data-type:parameter="405-780_60-A"  userProvidedCompInfix="Comp-405-780_60-A" >
           <transforms:coefficient data-type:parameter="405-450_50-A"  transforms:value="0.0330646448" />
           <transforms:coefficient data-type:parameter="405-605_12-A"  transforms:value="0.0019351658" />
           <transforms:coefficient data-type:parameter="405-710_50-A"  transforms:value="0.042106539" />
           <transforms:coefficient data-type:parameter="405-780_60-A"  transforms:value="1" />
           <transforms:coefficient data-type:parameter="488-530_30-A"  transforms:value="0.0000562782" />
           <transforms:coefficient data-type:parameter="488-675_20-A"  transforms:value="0" />
           <transforms:coefficient data-type:parameter="561-620_10-A"  transforms:value="0.0000353749" />
           <transforms:coefficient data-type:parameter="561-710_50-A"  transforms:value="0.0001511472" />
           <transforms:coefficient data-type:parameter="640-780_60-A"  transforms:value="0.1760800034" />
         </transforms:spillover>
         <transforms:spillover data-type:parameter="488-530_30-A"  userProvidedCompInfix="Comp-488-530_30-A" >
           <transforms:coefficient data-type:parameter="405-450_50-A"  transforms:value="0.0004152711" />
           <transforms:coefficient data-type:parameter="405-605_12-A"  transforms:value="0.0099203652" />
           <transforms:coefficient data-type:parameter="405-710_50-A"  transforms:value="0.0016380139" />
           <transforms:coefficient data-type:parameter="405-780_60-A"  transforms:value="0.0002029102" />
           <transforms:coefficient data-type:parameter="488-530_30-A"  transforms:value="1" />
           <transforms:coefficient data-type:parameter="488-675_20-A"  transforms:value="0.0155573795" />
           <transforms:coefficient data-type:parameter="561-620_10-A"  transforms:value="0.0000922825" />
           <transforms:coefficient data-type:parameter="561-710_50-A"  transforms:value="0.0001523217" />
           <transforms:coefficient data-type:parameter="640-780_60-A"  transforms:value="0" />
         </transforms:spillover>
         <transforms:spillover data-type:parameter="488-675_20-A"  userProvidedCompInfix="Comp-488-675_20-A" >
           <transforms:coefficient data-type:parameter="405-450_50-A"  transforms:value="0" />
           <transforms:coefficient data-type:parameter="405-605_12-A"  transforms:value="0.0015667735" />
           <transforms:coefficient data-type:parameter="405-710_50-A"  transforms:value="0.1166630164" />
           <transforms:coefficient data-type:parameter="405-780_60-A"  transforms:value="0.018163925" />
           <transforms:coefficient data-type:parameter="488-530_30-A"  transforms:value="0.0006681111" />
           <transforms:coefficient data-type:parameter="488-675_20-A"  transforms:value="1" />
           <transforms:coefficient data-type:parameter="561-620_10-A"  transforms:value="0.0201901067" />
           <transforms:coefficient data-type:parameter="561-710_50-A"  transforms:value="0.5415382385" />
           <transforms:coefficient data-type:parameter="640-780_60-A"  transforms:value="0.17600061" />
         </transforms:spillover>
         <transforms:spillover data-type:parameter="561-620_10-A"  userProvidedCompInfix="Comp-561-620_10-A" >
           <transforms:coefficient data-type:parameter="405-450_50-A"  transforms:value="0.0003339486" />
           <transforms:coefficient data-type:parameter="405-605_12-A"  transforms:value="0.0768081844" />
           <transforms:coefficient data-type:parameter="405-710_50-A"  transforms:value="0.0268828645" />
           <transforms:coefficient data-type:parameter="405-780_60-A"  transforms:value="0.0039337538" />
           <transforms:coefficient data-type:parameter="488-530_30-A"  transforms:value="0.0009575877" />
           <transforms:coefficient data-type:parameter="488-675_20-A"  transforms:value="0.165312618" />
           <transforms:coefficient data-type:parameter="561-620_10-A"  transforms:value="1" />
           <transforms:coefficient data-type:parameter="561-710_50-A"  transforms:value="0.115546234" />
           <transforms:coefficient data-type:parameter="640-780_60-A"  transforms:value="0.0007206048" />
         </transforms:spillover>
         <transforms:spillover data-type:parameter="561-710_50-A"  userProvidedCompInfix="Comp-561-710_50-A" >
           <transforms:coefficient data-type:parameter="405-450_50-A"  transforms:value="0.0000306221" />
           <transforms:coefficient data-type:parameter="405-605_12-A"  transforms:value="0.0052976203" />
           <transforms:coefficient data-type:parameter="405-710_50-A"  transforms:value="0.2777422965" />
           <transforms:coefficient data-type:parameter="405-780_60-A"  transforms:value="0.0474304706" />
           <transforms:coefficient data-type:parameter="488-530_30-A"  transforms:value="0.0010459471" />
           <transforms:coefficient data-type:parameter="488-675_20-A"  transforms:value="0.1948117912" />
           <transforms:coefficient data-type:parameter="561-620_10-A"  transforms:value="0.0524449311" />
           <transforms:coefficient data-type:parameter="561-710_50-A"  transforms:value="1" />
           <transforms:coefficient data-type:parameter="640-780_60-A"  transforms:value="0.2265657932" />
         </transforms:spillover>
         <transforms:spillover data-type:parameter="640-780_60-A"  userProvidedCompInfix="Comp-640-780_60-A" >
           <transforms:coefficient data-type:parameter="405-450_50-A"  transforms:value="0.0007534751" />
           <transforms:coefficient data-type:parameter="405-605_12-A"  transforms:value="0.0128090773" />
           <transforms:coefficient data-type:parameter="405-710_50-A"  transforms:value="0.0139392903" />
           <transforms:coefficient data-type:parameter="405-780_60-A"  transforms:value="0.0734252483" />
           <transforms:coefficient data-type:parameter="488-530_30-A"  transforms:value="0.0119148931" />
           <transforms:coefficient data-type:parameter="488-675_20-A"  transforms:value="0.0040624114" />
           <transforms:coefficient data-type:parameter="561-620_10-A"  transforms:value="0.0071262415" />
           <transforms:coefficient data-type:parameter="561-710_50-A"  transforms:value="0.0030411349" />
           <transforms:coefficient data-type:parameter="640-780_60-A"  transforms:value="1" />
         </transforms:spillover>
       </transforms:spilloverMatrix>
       <Transformations>
         <transforms:linear transforms:minRange="0"  transforms:maxRange="262144"  gain="1" >
           <data-type:parameter data-type:name="FSC-A" />
         </transforms:linear>
         <transforms:linear transforms:minRange="0"  transforms:maxRange="262144"  gain="1" >
           <data-type:parameter data-type:name="FSC-H" />
         </transforms:linear>
         <transforms:linear transforms:minRange="0"  transforms:maxRange="262144"  gain="1" >
           <data-type:parameter data-type:name="FSC-W" />
         </transforms:linear>
         <transforms:linear transforms:minRange="0"  transforms:maxRange="262144"  gain="1" >
           <data-type:parameter data-type:name="SSC-A" />
         </transforms:linear>
         <transforms:linear transforms:minRange="0"  transforms:maxRange="262144"  gain="1" >
           <data-type:parameter data-type:name="SSC-H" />
         </transforms:linear>
         <transforms:linear transforms:minRange="0"  transforms:maxRange="262144"  gain="1" >
           <data-type:parameter data-type:name="SSC-W" />
         </transforms:linear>
         <transforms:biex transforms:length="256"  transforms:maxRange="262144"  transforms:neg="0"  transforms:width="-100"  transforms:pos="4.418539922" >
           <data-type:parameter data-type:name="405-450_50-A" />
         </transforms:biex>
         <transforms:biex transforms:length="256"  transforms:maxRange="262144"  transforms:neg="0"  transforms:width="-100"  transforms:pos="4.418539922" >
           <data-type:parameter data-type:name="405-605_12-A" />
         </transforms:biex>
         <transforms:biex transforms:length="256"  transforms:maxRange="262144"  transforms:neg="0"  transforms:width="-100"  transforms:pos="4.418539922" >
           <data-type:parameter data-type:name="405-710_50-A" />
         </transforms:biex>
         <transforms:biex transforms:length="256"  transforms:maxRange="262144"  transforms:neg="0"  transforms:width="-100"  transforms:pos="4.418539922" >
           <data-type:parameter data-type:name="405-780_60-A" />
         </transforms:biex>
         <transforms:biex transforms:length="256"  transforms:maxRange="262144"  transforms:neg="0"  transforms:width="-25.1188643151"  transforms:pos="4.418539922" >
           <data-type:parameter data-type:name="488-530_30-A" />
         </transforms:biex>
         <transforms:biex transforms:length="256"  transforms:maxRange="262144"  transforms:neg="0"  transforms:width="-100"  transforms:pos="4.418539922" >
           <data-type:parameter data-type:name="488-675_20-A" />
         </transforms:biex>
         <transforms:biex transforms:length="256"  transforms:maxRange="262144"  transforms:neg="0.8"  transforms:width="-50.1187233627"  transforms:pos="4.6" >
           <data-type:parameter data-type:name="561-620_10-A" />
         </transforms:biex>
         <transforms:biex transforms:length="256"  transforms:maxRange="262144"  transforms:neg="0"  transforms:width="-316.2277660168"  transforms:pos="4.418539922" >
           <data-type:parameter data-type:name="561-710_50-A" />
         </transforms:biex>
         <transforms:biex transforms:length="256"  transforms:maxRange="262144"  transforms:neg="0"  transforms:width="-100"  transforms:pos="4.418539922" >
           <data-type:parameter data-type:name="640-780_60-A" />
         </transforms:biex>
         <transforms:linear transforms:minRange="0.5929000681"  transforms:maxRange="66"  gain="0.010222415" >
           <data-type:parameter data-type:name="Time" />
         </transforms:linear>
         <transforms:biex transforms:length="256"  transforms:maxRange="262144"  transforms:neg="0"  transforms:width="-100"  transforms:pos="4.418539922" >
           <data-type:parameter data-type:name="Comp-405-450_50-A" />
         </transforms:biex>
         <transforms:biex transforms:length="256"  transforms:maxRange="262144"  transforms:neg="0"  transforms:width="-100"  transforms:pos="4.418539922" >
           <data-type:parameter data-type:name="Comp-405-605_12-A" />
         </transforms:biex>
         <transforms:biex transforms:length="256"  transforms:maxRange="262144"  transforms:neg="0"  transforms:width="-100"  transforms:pos="4.418539922" >
           <data-type:parameter data-type:name="Comp-405-710_50-A" />
         </transforms:biex>
         <transforms:biex transforms:length="256"  transforms:maxRange="262144"  transforms:neg="0"  transforms:width="-100"  transforms:pos="4.418539922" >
           <data-type:parameter data-type:name="Comp-405-780_60-A" />
         </transforms:biex>
         <transforms:biex transforms:length="256"  transforms:maxRange="262144"  transforms:neg="0"  transforms:width="-25.1188643151"  transforms:pos="4.418539922" >
           <data-type:parameter data-type:name="Comp-488-530_30-A" />
         </transforms:biex>
         <transforms:biex transforms:length="256"  transforms:maxRange="262144"  transforms:neg="0"  transforms:width="-100"  transforms:pos="4.418539922" >
           <data-type:parameter data-type:name="Comp-488-675_20-A" />
         </transforms:biex>
         <transforms:biex transforms:length="256"  transforms:maxRange="262144"  transforms:neg="0.8"  transforms:width="-50.1187233627"  transforms:pos="4.6" >
           <data-type:parameter data-type:name="Comp-561-620_10-A" />
         </transforms:biex>
         <transforms:biex transforms:length="256"  transforms:maxRange="262144"  transforms:neg="0"  transforms:width="-316.2277660168"  transforms:pos="4.418539922" >
           <data-type:parameter data-type:name="Comp-561-710_50-A" />
         </transforms:biex>
         <transforms:biex transforms:length="256"  transforms:maxRange="262144"  transforms:neg="0"  transforms:width="-100"  transforms:pos="4.418539922" >
           <data-type:parameter data-type:name="Comp-640-780_60-A" />
         </transforms:biex>
       </Transformations>
       <Keywords>
         <Keyword name="FJ_FCS_VERSION"  value="3" />
         <Keyword name="$BEGINANALYSIS"  value="0" />
         <Keyword name="$ENDANALYSIS"  value="0" />
         <Keyword name="$BEGINSTEXT"  value="0" />
         <Keyword name="$ENDSTEXT"  value="0" />
         <Keyword name="$BEGINDATA"  value="4739" />
         <Keyword name="$ENDDATA"  value="3204738            " />
         <Keyword name="$FIL"  value="DKB26_CD95int_TCR_IL7,2f,15_025.fcs" />
         <Keyword name="$SYS"  value="Windows 7 6.1" />
         <Keyword name="$TOT"  value="50000              " />
         <Keyword name="$PAR"  value="16" />
         <Keyword name="$MODE"  value="L" />
         <Keyword name="$BYTEORD"  value="4,3,2,1" />
         <Keyword name="$DATATYPE"  value="F" />
         <Keyword name="$NEXTDATA"  value="0" />
         <Keyword name="CREATOR"  value="BD FACSDiva Software Version 8.0" />
         <Keyword name="TUBE NAME"  value="CD95int_TCR_IL7_15" />
         <Keyword name="$SRC"  value="DKB26" />
         <Keyword name="EXPERIMENT NAME"  value="CD95hi_int_d7_15_210721" />
         <Keyword name="GUID"  value="12de5bc8-bd1e-4294-98f5-04c82f1864a3" />
         <Keyword name="$DATE"  value="21-JUL-2021" />
         <Keyword name="$BTIM"  value="19:39:40" />
         <Keyword name="$ETIM"  value="19:40:46" />
         <Keyword name="$CYT"  value="LSRFortessa" />
         <Keyword name="SETTINGS"  value="Cytometer" />
         <Keyword name="CYTNUM"  value="1" />
         <Keyword name="WINDOW EXTENSION"  value="7.00" />
         <Keyword name="EXPORT USER NAME"  value="DanaiKoftori" />
         <Keyword name="EXPORT TIME"  value="21-JUL-2021-19:42:15" />
         <Keyword name="$OP"  value="DanaiKoftori" />
         <Keyword name="FSC ASF"  value="0.62" />
         <Keyword name="AUTOBS"  value="TRUE" />
         <Keyword name="$INST"  value=" " />
         <Keyword name="LASER1NAME"  value="Blue" />
         <Keyword name="LASER1DELAY"  value="0.00" />
         <Keyword name="LASER1ASF"  value="0.70" />
         <Keyword name="LASER2NAME"  value="Red" />
         <Keyword name="LASER2DELAY"  value="131.06" />
         <Keyword name="LASER2ASF"  value="0.61" />
         <Keyword name="LASER3NAME"  value="Violet" />
         <Keyword name="LASER3DELAY"  value="43.17" />
         <Keyword name="LASER3ASF"  value="0.83" />
         <Keyword name="LASER4NAME"  value="UV" />
         <Keyword name="LASER4DELAY"  value="89.23" />
         <Keyword name="LASER4ASF"  value="0.83" />
         <Keyword name="LASER5NAME"  value="YellowGreen" />
         <Keyword name="LASER5DELAY"  value="171.29" />
         <Keyword name="LASER5ASF"  value="0.72" />
         <Keyword name="$TIMESTEP"  value="0.01" />
         <Keyword name="SPILL"  value="9,405-450_50-A,405-605_12-A,405-710_50-A,405-780_60-A,488-530_30-A,488-675_20-A,561-620_10-A,561-710_50-A,640-780_60-A,1,0.06061271186742234,0.01009602185580083,0.0020775557737996724,0.0036094997937078602,0.0002644322190113422,0.000019391698582653755,0,0.000009695849291326888,0,1,0.005257093751598224,0.0011713280582662914,0.00008098071077922768,0.0024004994774346356,0.110981744805375,0.00013766720556650063,0,0.014903999514202858,0.0005839253585121258,1,0.20592532419463971,0.00007035245225539097,0.0020770724942472995,0,0.008203766492471521,0.12202901914308481,0.03306464444196493,0.001935165817006002,0.04210654020992668,1,0.000056278198380804086,0,0.00003537486974430292,0.0001511471602702556,0.1760800086238793,0.0004152710686131479,0.009920364814493534,0.0016380138119521256,0.0002029102515888544,1,0.015557379085462869,0.00009228247294594018,0.00015232167812044193,0,0,0.0015667734933901766,0.11666301334980159,0.018163924679173753,0.000668111062018178,1,0.020190106044408608,0.5415382164267327,0.1760006173233824,0.0003339486118118168,0.07680818482240089,0.026882864545868145,0.003933753934579973,0.0009575876621878482,0.16531261320942342,1,0.11554623227253416,0.0007206048357073419,0.00003062208177842535,0.0052976202708149124,0.27774229861469246,0.047430471597108656,0.0010459470939717815,0.19481179192374262,0.052444931625618106,1,0.22656579330986532,0.0007534751080451993,0.012809077486078747,0.013939290310474107,0.07342524794991129,0.011914893292366184,0.004062411260943022,0.007126241481050494,0.0030411348816350736,1" />
         <Keyword name="APPLY COMPENSATION"  value="TRUE" />
         <Keyword name="THRESHOLD"  value="FSC,30000" />
         <Keyword name="$P1N"  value="FSC-A" />
         <Keyword name="$P1R"  value="262144" />
         <Keyword name="$P1B"  value="32" />
         <Keyword name="$P1E"  value="0,0" />
         <Keyword name="$P1V"  value="260" />
         <Keyword name="$P1G"  value="1.0" />
         <Keyword name="P1DISPLAY"  value="LIN" />
         <Keyword name="P1BS"  value="0" />
         <Keyword name="P1MS"  value="0" />
         <Keyword name="$P2N"  value="FSC-H" />
         <Keyword name="$P2R"  value="262144" />
         <Keyword name="$P2B"  value="32" />
         <Keyword name="$P2E"  value="0,0" />
         <Keyword name="$P2V"  value="260" />
         <Keyword name="$P2G"  value="1.0" />
         <Keyword name="P2DISPLAY"  value="LIN" />
         <Keyword name="P2BS"  value="0" />
         <Keyword name="P2MS"  value="0" />
         <Keyword name="$P3N"  value="FSC-W" />
         <Keyword name="$P3R"  value="262144" />
         <Keyword name="$P3B"  value="32" />
         <Keyword name="$P3E"  value="0,0" />
         <Keyword name="$P3V"  value="260" />
         <Keyword name="$P3G"  value="1.0" />
         <Keyword name="P3BS"  value="-1" />
         <Keyword name="P3MS"  value="0" />
         <Keyword name="$P4N"  value="SSC-A" />
         <Keyword name="$P4R"  value="262144" />
         <Keyword name="$P4B"  value="32" />
         <Keyword name="$P4E"  value="0,0" />
         <Keyword name="$P4V"  value="285" />
         <Keyword name="$P4G"  value="1.0" />
         <Keyword name="P4DISPLAY"  value="LIN" />
         <Keyword name="P4BS"  value="0" />
         <Keyword name="P4MS"  value="0" />
         <Keyword name="$P5N"  value="SSC-H" />
         <Keyword name="$P5R"  value="262144" />
         <Keyword name="$P5B"  value="32" />
         <Keyword name="$P5E"  value="0,0" />
         <Keyword name="$P5V"  value="285" />
         <Keyword name="$P5G"  value="1.0" />
         <Keyword name="P5DISPLAY"  value="LIN" />
         <Keyword name="P5BS"  value="0" />
         <Keyword name="P5MS"  value="0" />
         <Keyword name="$P6N"  value="SSC-W" />
         <Keyword name="$P6R"  value="262144" />
         <Keyword name="$P6B"  value="32" />
         <Keyword name="$P6E"  value="0,0" />
         <Keyword name="$P6V"  value="285" />
         <Keyword name="$P6G"  value="1.0" />
         <Keyword name="P6BS"  value="-1" />
         <Keyword name="P6MS"  value="0" />
         <Keyword name="$P7N"  value="405-450_50-A" />
         <Keyword name="$P7S"  value="KI67 BV421" />
         <Keyword name="$P7R"  value="262144" />
         <Keyword name="$P7B"  value="32" />
         <Keyword name="$P7E"  value="0,0" />
         <Keyword name="$P7V"  value="380" />
         <Keyword name="$P7G"  value="1.0" />
         <Keyword name="P7DISPLAY"  value="LOG" />
         <Keyword name="P7BS"  value="613" />
         <Keyword name="P7MS"  value="0" />
         <Keyword name="$P8N"  value="405-605_12-A" />
         <Keyword name="$P8S"  value="CD27 QDOT605" />
         <Keyword name="$P8R"  value="262144" />
         <Keyword name="$P8B"  value="32" />
         <Keyword name="$P8E"  value="0,0" />
         <Keyword name="$P8V"  value="430" />
         <Keyword name="$P8G"  value="1.0" />
         <Keyword name="P8DISPLAY"  value="LOG" />
         <Keyword name="P8BS"  value="2975" />
         <Keyword name="P8MS"  value="0" />
         <Keyword name="$P9N"  value="405-710_50-A" />
         <Keyword name="$P9S"  value="CD8 BV711" />
         <Keyword name="$P9R"  value="262144" />
         <Keyword name="$P9B"  value="32" />
         <Keyword name="$P9E"  value="0,0" />
         <Keyword name="$P9V"  value="550" />
         <Keyword name="$P9G"  value="1.0" />
         <Keyword name="P9DISPLAY"  value="LOG" />
         <Keyword name="P9BS"  value="3067" />
         <Keyword name="P9MS"  value="0" />
         <Keyword name="$P10N"  value="405-780_60-A" />
         <Keyword name="$P10S"  value="CD3 BV785" />
         <Keyword name="$P10R"  value="262144" />
         <Keyword name="$P10B"  value="32" />
         <Keyword name="$P10E"  value="0,0" />
         <Keyword name="$P10V"  value="510" />
         <Keyword name="$P10G"  value="1.0" />
         <Keyword name="P10DISPLAY"  value="LOG" />
         <Keyword name="P10BS"  value="365" />
         <Keyword name="P10MS"  value="0" />
         <Keyword name="$P11N"  value="488-530_30-A" />
         <Keyword name="$P11S"  value="CCR7 FITC" />
         <Keyword name="$P11R"  value="262144" />
         <Keyword name="$P11B"  value="32" />
         <Keyword name="$P11E"  value="0,0" />
         <Keyword name="$P11V"  value="500" />
         <Keyword name="$P11G"  value="1.0" />
         <Keyword name="P11DISPLAY"  value="LOG" />
         <Keyword name="P11BS"  value="2379" />
         <Keyword name="P11MS"  value="0" />
         <Keyword name="$P12N"  value="488-675_20-A" />
         <Keyword name="$P12S"  value="CD95 PECY5" />
         <Keyword name="$P12R"  value="262144" />
         <Keyword name="$P12B"  value="32" />
         <Keyword name="$P12E"  value="0,0" />
         <Keyword name="$P12V"  value="550" />
         <Keyword name="$P12G"  value="1.0" />
         <Keyword name="P12DISPLAY"  value="LOG" />
         <Keyword name="P12BS"  value="669" />
         <Keyword name="P12MS"  value="0" />
         <Keyword name="$P13N"  value="561-620_10-A" />
         <Keyword name="$P13S"  value="CD45RA ECD" />
         <Keyword name="$P13R"  value="262144" />
         <Keyword name="$P13B"  value="32" />
         <Keyword name="$P13E"  value="0,0" />
         <Keyword name="$P13V"  value="560" />
         <Keyword name="$P13G"  value="1.0" />
         <Keyword name="P13DISPLAY"  value="LOG" />
         <Keyword name="P13BS"  value="1157" />
         <Keyword name="P13MS"  value="0" />
         <Keyword name="$P14N"  value="561-710_50-A" />
         <Keyword name="$P14S"  value="CD4 PECY55" />
         <Keyword name="$P14R"  value="262144" />
         <Keyword name="$P14B"  value="32" />
         <Keyword name="$P14E"  value="0,0" />
         <Keyword name="$P14V"  value="610" />
         <Keyword name="$P14G"  value="1.0" />
         <Keyword name="P14DISPLAY"  value="LOG" />
         <Keyword name="P14BS"  value="2471" />
         <Keyword name="P14MS"  value="0" />
         <Keyword name="$P15N"  value="640-780_60-A" />
         <Keyword name="$P15S"  value="L_D NIR" />
         <Keyword name="$P15R"  value="262144" />
         <Keyword name="$P15B"  value="32" />
         <Keyword name="$P15E"  value="0,0" />
         <Keyword name="$P15V"  value="640" />
         <Keyword name="$P15G"  value="1.0" />
         <Keyword name="P15DISPLAY"  value="LOG" />
         <Keyword name="P15BS"  value="631" />
         <Keyword name="P15MS"  value="0" />
         <Keyword name="$P16N"  value="Time" />
         <Keyword name="$P16R"  value="262144" />
         <Keyword name="$P16B"  value="32" />
         <Keyword name="$P16E"  value="0,0" />
         <Keyword name="$P16G"  value="0.01" />
         <Keyword name="P16BS"  value="0" />
         <Keyword name="P16MS"  value="0" />
         <Keyword name="CST SETUP STATUS"  value="SUCCESS" />
         <Keyword name="CST BEADS LOT ID"  value="33064" />
         <Keyword name="CYTOMETER CONFIG NAME"  value="New BV setting for Default Configuration" />
         <Keyword name="CYTOMETER CONFIG CREATE DATE"  value="2018-04-13T16:44:37+01:00" />
         <Keyword name="CST SETUP DATE"  value="2021-07-12T10:02:22+01:00" />
         <Keyword name="CST BASELINE DATE"  value="2021-06-08T13:19:45+01:00" />
         <Keyword name="CST BEADS EXPIRED"  value="False" />
         <Keyword name="CST PERFORMANCE EXPIRED"  value="2021-07-13T10:02:22+01:00" />
         <Keyword name="CST REGULATORY STATUS"  value="RUO Performance Check" />
         <Keyword name="$P1S"  value="" />
         <Keyword name="$P2S"  value="" />
         <Keyword name="$P3S"  value="" />
         <Keyword name="$P4S"  value="" />
         <Keyword name="$P5S"  value="" />
         <Keyword name="$P6S"  value="" />
         <Keyword name="$P16S"  value="" />
         <Keyword name="$P17N"  value="Comp-405-450_50-A" />
         <Keyword name="$P17S"  value="KI67 BV421" />
         <Keyword name="$P17R"  value="262144" />
         <Keyword name="$P18N"  value="Comp-405-605_12-A" />
         <Keyword name="$P18S"  value="CD27 QDOT605" />
         <Keyword name="$P18R"  value="262144" />
         <Keyword name="$P19N"  value="Comp-405-710_50-A" />
         <Keyword name="$P19S"  value="CD8 BV711" />
         <Keyword name="$P19R"  value="262144" />
         <Keyword name="$P20N"  value="Comp-405-780_60-A" />
         <Keyword name="$P20S"  value="CD3 BV785" />
         <Keyword name="$P20R"  value="262144" />
         <Keyword name="$P21N"  value="Comp-488-530_30-A" />
         <Keyword name="$P21S"  value="CCR7 FITC" />
         <Keyword name="$P21R"  value="262144" />
         <Keyword name="$P22N"  value="Comp-488-675_20-A" />
         <Keyword name="$P22S"  value="CD95 PECY5" />
         <Keyword name="$P22R"  value="262144" />
         <Keyword name="$P23N"  value="Comp-561-620_10-A" />
         <Keyword name="$P23S"  value="CD45RA ECD" />
         <Keyword name="$P23R"  value="262144" />
         <Keyword name="$P24N"  value="Comp-561-710_50-A" />
         <Keyword name="$P24S"  value="CD4 PECY55" />
         <Keyword name="$P24R"  value="262144" />
         <Keyword name="$P25N"  value="Comp-640-780_60-A" />
         <Keyword name="$P25S"  value="L_D NIR" />
         <Keyword name="$P25R"  value="262144" />
         <Keyword name="FILENAME"  value="" />
       </Keywords>
       <SampleNode name="DKB26_CD95int_TCR_IL7,2f,15_025.fcs"  annotation=""  owningGroup=""  expanded="1"  sortPriority="10"  count="50000"  sampleID="22" >
         <Graph smoothing="0"  backColor="#ffffff"  foreColor="#000000"  type="Pseudocolor"  fast="1" >
           <Axis dimension="x"  name="FSC-A"  label=""  auto="auto" />
           <Axis dimension="y"  name="SSC-A"  label=""  auto="auto" />
           <GraphSettings level="5%"  smoothingHighResolution="1"  contourHighResolution="1"  histogramSmoothingCount="0"  graphResolution="256"  showOutliers="0"  drawLargeDots="0"  dotsToDraw="8000"  tint="le.chartfill.tinted.40"  lineWeight="le.lineweight.normal"  lineStyle="le.linestyle.solid" />
           <GraphEnvironment showGrid="0"  showAxes="tnlTNL"  showGates="1"  showFreqOnPlots="1"  showGateNameOnPlots="1"  showMedians="0"  showUncomped="0"  addEventParam="0"  lastYAxisName="" >
             <TextTraits font="SansSerif"  size="11"  name="Labels"  style="plain"  color="#000000"  background="#00ffffff"  just="left" />
             <TextTraits font="SansSerif"  size="11"  name="LayoutGates"  style="plain"  color="#000000"  background="#00ffffff"  just="left" />
             <TextTraits font="SansSerif"  size="9"  name="Numbers"  style="plain"  color="#000000"  background="#00ffffff"  just="left" />
             <TextTraits font="SansSerif"  size="9"  name="Legend"  style="plain"  color="#000000"  background="#00ffffff"  just="left" />
             <WindowPosition x="0"  y="0"  width="0"  height="0"  displayed="0"  panelState="" />
           </GraphEnvironment>
         </Graph>
         <Subpopulations>
           <Population name="Lymphocytes"  annotation=""  owningGroup="DKB26"  expanded="1"  sortPriority="10"  count="47080" >
             <Graph smoothing="0"  backColor="#ffffff"  foreColor="#000000"  heatMapStatParameter="Comp-405-450_50-A"  type="Pseudocolor"  fast="1" >
               <Axis dimension="x"  name="FSC-A"  label=""  auto="auto" />
               <Axis dimension="y"  name="FSC-H"  label=""  auto="auto" />
               <GraphSettings level="5%"  smoothingHighResolution="1"  contourHighResolution="1"  histogramSmoothingCount="0"  graphResolution="256"  showOutliers="0"  drawLargeDots="0"  dotsToDraw="8000"  tint="le.chartfill.tinted.40"  lineWeight="le.lineweight.normal"  lineStyle="le.linestyle.solid" />
               <GraphEnvironment showGrid="0"  showAxes="tnlTNL"  showGates="1"  showFreqOnPlots="1"  showGateNameOnPlots="1"  showMedians="0"  showUncomped="0"  addEventParam="0"  lastYAxisName="" >
                 <TextTraits font="SansSerif"  size="11"  name="Labels"  style="plain"  color="#000000"  background="#00ffffff"  just="left" />
                 <TextTraits font="SansSerif"  size="11"  name="LayoutGates"  style="plain"  color="#000000"  background="#00ffffff"  just="left" />
                 <TextTraits font="SansSerif"  size="9"  name="Numbers"  style="plain"  color="#000000"  background="#00ffffff"  just="left" />
                 <TextTraits font="SansSerif"  size="9"  name="Legend"  style="plain"  color="#000000"  background="#00ffffff"  just="left" />
                 <WindowPosition x="739"  y="0"  width="619"  height="797"  displayed="1"  panelState="---" />
               </GraphEnvironment>
             </Graph>
             <Gate gating:id="ID808623785" >
               <gating:PolygonGate eventsInside="1"  annoOffsetX="123"  annoOffsetY="-149"  tint="#000000"  isTinted="0"  lineWeight="Normal"  userDefined="1"  quadId="-1"  gateResolution="256" >
                 <gating:dimension>
                   <data-type:fcs-dimension data-type:name="FSC-A" />
                 </gating:dimension>
                 <gating:dimension>
                   <data-type:fcs-dimension data-type:name="SSC-A" />
                 </gating:dimension>
                 <gating:vertex>
                   <gating:coordinate data-type:value="138650.0385438972" />
                   <gating:coordinate data-type:value="132592.5568445476" />
                 </gating:vertex>
                 <gating:vertex>
                   <gating:coordinate data-type:value="55572.2826552463" />
                   <gating:coordinate data-type:value="133200.7795823666" />
                 </gating:vertex>
                 <gating:vertex>
                   <gating:coordinate data-type:value="23576.1199143469" />
                   <gating:coordinate data-type:value="29194.6914153132" />
                 </gating:vertex>
                 <gating:vertex>
                   <gating:coordinate data-type:value="23576.1199143469" />
                   <gating:coordinate data-type:value="1824.6682134571" />
                 </gating:vertex>
                 <gating:vertex>
                   <gating:coordinate data-type:value="129107.3233404711" />
                   <gating:coordinate data-type:value="5474.0046403712" />
                 </gating:vertex>
                 <gating:vertex>
                   <gating:coordinate data-type:value="229025.164882227" />
                   <gating:coordinate data-type:value="37709.8097447796" />
                 </gating:vertex>
                 <gating:vertex>
                   <gating:coordinate data-type:value="226218.4839400428" />
                   <gating:coordinate data-type:value="82718.2923433875" />
                 </gating:vertex>
                 <gating:vertex>
                   <gating:coordinate data-type:value="224534.4753747323" />
                   <gating:coordinate data-type:value="103397.8654292343" />
                 </gating:vertex>
                 <gating:vertex>
                   <gating:coordinate data-type:value="142018.0556745182" />
                   <gating:coordinate data-type:value="128943.2204176334" />
                 </gating:vertex>
               </gating:PolygonGate>
             </Gate>
             <Subpopulations>
               <Population name="Single Cells"  annotation=""  owningGroup="DKB26"  expanded="1"  sortPriority="10"  count="46087" >
                 <Graph smoothing="0"  backColor="#ffffff"  foreColor="#000000"  heatMapStatParameter="Comp-405-450_50-A"  type="Pseudocolor"  fast="1" >
                   <Axis dimension="x"  name="FSC-A"  label=""  auto="auto" />
                   <Axis dimension="y"  name="FSC-H"  label=""  auto="auto" />
                   <GraphSettings level="5%"  smoothingHighResolution="1"  contourHighResolution="1"  histogramSmoothingCount="0"  graphResolution="256"  showOutliers="0"  drawLargeDots="0"  dotsToDraw="8000"  tint="le.chartfill.tinted.40"  lineWeight="le.lineweight.normal"  lineStyle="le.linestyle.solid" />
                   <GraphEnvironment showGrid="0"  showAxes="tnlTNL"  showGates="1"  showFreqOnPlots="1"  showGateNameOnPlots="1"  showMedians="0"  showUncomped="0"  addEventParam="0"  lastYAxisName="" >
                     <TextTraits font="SansSerif"  size="11"  name="Labels"  style="plain"  color="#000000"  background="#00ffffff"  just="left" />
                     <TextTraits font="SansSerif"  size="11"  name="LayoutGates"  style="plain"  color="#000000"  background="#00ffffff"  just="left" />
                     <TextTraits font="SansSerif"  size="9"  name="Numbers"  style="plain"  color="#000000"  background="#00ffffff"  just="left" />
                     <TextTraits font="SansSerif"  size="9"  name="Legend"  style="plain"  color="#000000"  background="#00ffffff"  just="left" />
                     <WindowPosition x="776"  y="10"  width="619"  height="797"  displayed="1"  panelState="---" />
                   </GraphEnvironment>
                 </Graph>
                 <Gate gating:id="ID884166079"  gating:parent_id="ID808623785" >
                   <gating:PolygonGate eventsInside="1"  annoOffsetX="-40"  annoOffsetY="-164"  tint="#000000"  isTinted="0"  lineWeight="Normal"  userDefined="1"  quadId="-1"  gateResolution="256" >
                     <gating:dimension>
                       <data-type:fcs-dimension data-type:name="FSC-A" />
                     </gating:dimension>
                     <gating:dimension>
                       <data-type:fcs-dimension data-type:name="FSC-H" />
                     </gating:dimension>
                     <gating:vertex>
                       <gating:coordinate data-type:value="220043.7858672377" />
                       <gating:coordinate data-type:value="186116.1577726218" />
                     </gating:vertex>
                     <gating:vertex>
                       <gating:coordinate data-type:value="123493.9614561028" />
                       <gating:coordinate data-type:value="116778.7656612529" />
                     </gating:vertex>
                     <gating:vertex>
                       <gating:coordinate data-type:value="63992.3254817987" />
                       <gating:coordinate data-type:value="68120.9466357309" />
                     </gating:vertex>
                     <gating:vertex>
                       <gating:coordinate data-type:value="23576.1199143469" />
                       <gating:coordinate data-type:value="29194.6914153132" />
                     </gating:vertex>
                     <gating:vertex>
                       <gating:coordinate data-type:value="48274.9122055675" />
                       <gating:coordinate data-type:value="26761.8004640371" />
                     </gating:vertex>
                     <gating:vertex>
                       <gating:coordinate data-type:value="110021.8929336188" />
                       <gating:coordinate data-type:value="73594.9512761021" />
                     </gating:vertex>
                     <gating:vertex>
                       <gating:coordinate data-type:value="165032.8394004283" />
                       <gating:coordinate data-type:value="116170.5429234339" />
                     </gating:vertex>
                     <gating:vertex>
                       <gating:coordinate data-type:value="232954.5182012848" />
                       <gating:coordinate data-type:value="160570.8027842227" />
                     </gating:vertex>
                     <gating:vertex>
                       <gating:coordinate data-type:value="223973.1391862955" />
                       <gating:coordinate data-type:value="171518.8120649652" />
                     </gating:vertex>
                   </gating:PolygonGate>
                 </Gate>
                 <Subpopulations>
                   <Population name="CD3+ "  annotation=""  owningGroup="DKB26"  expanded="1"  sortPriority="10"  count="30405" >
                     <Graph smoothing="0"  backColor="#ffffff"  foreColor="#000000"  heatMapStatParameter="Comp-405-450_50-A"  type="Pseudocolor"  fast="1" >
                       <Axis dimension="x"  name="Comp-405-780_60-A"  label=""  auto="auto" />
                       <Axis dimension="y"  name="Comp-640-780_60-A"  label=""  auto="auto" />
                       <GraphSettings level="5%"  smoothingHighResolution="1"  contourHighResolution="1"  histogramSmoothingCount="0"  graphResolution="256"  showOutliers="0"  drawLargeDots="0"  dotsToDraw="8000"  tint="le.chartfill.tinted.40"  lineWeight="le.lineweight.normal"  lineStyle="le.linestyle.solid" />
                       <GraphEnvironment showGrid="0"  showAxes="tnlTNL"  showGates="1"  showFreqOnPlots="1"  showGateNameOnPlots="1"  showMedians="0"  showUncomped="0"  addEventParam="0"  lastYAxisName="" >
                         <TextTraits font="SansSerif"  size="11"  name="Labels"  style="plain"  color="#000000"  background="#00ffffff"  just="left" />
                         <TextTraits font="SansSerif"  size="11"  name="LayoutGates"  style="plain"  color="#000000"  background="#00ffffff"  just="left" />
                         <TextTraits font="SansSerif"  size="9"  name="Numbers"  style="plain"  color="#000000"  background="#00ffffff"  just="left" />
                         <TextTraits font="SansSerif"  size="9"  name="Legend"  style="plain"  color="#000000"  background="#00ffffff"  just="left" />
                         <WindowPosition x="766"  y="21"  width="619"  height="797"  displayed="0"  panelState="---" />
                       </GraphEnvironment>
                     </Graph>
                     <Gate gating:id="ID393357302"  gating:parent_id="ID884166079" >
                       <gating:RectangleGate eventsInside="1"  annoOffsetX="128"  annoOffsetY="-17"  tint="#000000"  isTinted="0"  lineWeight="Normal"  userDefined="1"  percentX="0"  percentY="0" >
                         <gating:dimension gating:min="83.03152255427715"  gating:max="11692.435345629132" >
                           <data-type:fcs-dimension data-type:name="Comp-405-780_60-A" />
                         </gating:dimension>
                         <gating:dimension gating:min="-1034.6492596018327"  gating:max="4783.943223280842" >
                           <data-type:fcs-dimension data-type:name="Comp-640-780_60-A" />
                         </gating:dimension>
                       </gating:RectangleGate>
                     </Gate>
                     <Subpopulations>
                       <Population name="CD8+ "  annotation=""  owningGroup="DKB26"  expanded="1"  sortPriority="10"  count="28823" >
                         <Graph smoothing="13"  backColor="#ffffff"  foreColor="#000000"  heatMapStatParameter="Comp-405-450_50-A"  type="Histogram"  fast="1" >
                           <Axis dimension="x"  name="Comp-405-450_50-A"  label=""  auto="auto" />
                           <Axis dimension="y"  name=""  label=""  auto="auto" />
                           <GraphSettings level="5%"  smoothingHighResolution="1"  contourHighResolution="1"  histogramSmoothingCount="0"  graphResolution="256"  showOutliers="0"  drawLargeDots="0"  dotsToDraw="8000"  tint="le.chartfill.tinted.40"  lineWeight="le.lineweight.normal"  lineStyle="le.linestyle.solid" />
                           <GraphEnvironment showGrid="0"  showAxes="tnlTNL"  showGates="1"  showFreqOnPlots="1"  showGateNameOnPlots="1"  showMedians="0"  showUncomped="0"  addEventParam="0"  lastYAxisName="" >
                             <TextTraits font="SansSerif"  size="11"  name="Labels"  style="plain"  color="#000000"  background="#00ffffff"  just="left" />
                             <TextTraits font="SansSerif"  size="11"  name="LayoutGates"  style="plain"  color="#000000"  background="#00ffffff"  just="left" />
                             <TextTraits font="SansSerif"  size="9"  name="Numbers"  style="plain"  color="#000000"  background="#00ffffff"  just="left" />
                             <TextTraits font="SansSerif"  size="9"  name="Legend"  style="plain"  color="#000000"  background="#00ffffff"  just="left" />
                             <WindowPosition x="444"  y="-815"  width="619"  height="797"  displayed="0"  panelState="---" />
                           </GraphEnvironment>
                         </Graph>
                         <Gate gating:id="ID371976426"  gating:parent_id="ID393357302" >
                           <gating:RectangleGate eventsInside="1"  annoOffsetX="4"  annoOffsetY="-167"  tint="#000000"  isTinted="0"  lineWeight="Normal"  userDefined="1"  percentX="0"  percentY="0" >
                             <gating:dimension gating:min="-3135.4953934206433"  gating:max="2990.9030763236046" >
                               <data-type:fcs-dimension data-type:name="Comp-561-710_50-A" />
                             </gating:dimension>
                             <gating:dimension gating:min="956.3192827400044"  gating:max="87641.75590109944" >
                               <data-type:fcs-dimension data-type:name="Comp-405-710_50-A" />
                             </gating:dimension>
                           </gating:RectangleGate>
                         </Gate>
                         <Subpopulations>
                           <Population name="Divided "  annotation=""  owningGroup="DKB26"  expanded="1"  sortPriority="10"  count="28765" >
                             <Graph smoothing="0"  backColor="#ffffff"  foreColor="#000000"  type="Histogram"  fast="1" >
                               <Axis dimension="x"  name="Comp-405-450_50-A"  label=""  auto="auto" />
                               <Axis dimension="y"  name="SSC-A"  label=""  auto="auto" />
                               <GraphSettings level="5%"  smoothingHighResolution="1"  contourHighResolution="1"  histogramSmoothingCount="0"  graphResolution="256"  showOutliers="0"  drawLargeDots="0"  dotsToDraw="8000"  tint="le.chartfill.tinted.40"  lineWeight="le.lineweight.normal"  lineStyle="le.linestyle.solid" />
                               <GraphEnvironment showGrid="0"  showAxes="tnlTNL"  showGates="1"  showFreqOnPlots="1"  showGateNameOnPlots="1"  showMedians="0"  showUncomped="0"  addEventParam="0"  lastYAxisName="" >
                                 <TextTraits font="SansSerif"  size="11"  name="Labels"  style="plain"  color="#000000"  background="#00ffffff"  just="left" />
                                 <TextTraits font="SansSerif"  size="11"  name="LayoutGates"  style="plain"  color="#000000"  background="#00ffffff"  just="left" />
                                 <TextTraits font="SansSerif"  size="9"  name="Numbers"  style="plain"  color="#000000"  background="#00ffffff"  just="left" />
                                 <TextTraits font="SansSerif"  size="9"  name="Legend"  style="plain"  color="#000000"  background="#00ffffff"  just="left" />
                                 <WindowPosition x="0"  y="0"  width="0"  height="0"  displayed="0"  panelState="" />
                               </GraphEnvironment>
                             </Graph>
                             <Gate gating:id="ID640339869"  gating:parent_id="ID371976426" >
                               <gating:RectangleGate eventsInside="1"  annoOffsetX="0"  annoOffsetY="0"  tint="#000000"  isTinted="0"  lineWeight="Normal"  userDefined="1" >
                                 <gating:dimension gating:max="2965.604131687726"  yRatio="0.6959216398097964" >
                                   <data-type:fcs-dimension data-type:name="Comp-405-450_50-A" />
                                 </gating:dimension>
                               </gating:RectangleGate>
                             </Gate>
                             <Subpopulations>
                               <Population name="G1"  annotation=""  owningGroup="DKB26"  expanded="1"  sortPriority="10"  count="186" >
                                 <Graph smoothing="0"  backColor="#ffffff"  foreColor="#000000"  heatMapStatParameter="Comp-405-450_50-A"  type="Histogram"  fast="1" >
                                   <Axis dimension="x"  name="Comp-405-450_50-A"  label=""  auto="auto" />
                                   <Axis dimension="y"  name="SSC-A"  label=""  auto="auto" />
                                   <GraphSettings level="5%"  smoothingHighResolution="1"  contourHighResolution="1"  histogramSmoothingCount="0"  graphResolution="256"  showOutliers="0"  drawLargeDots="0"  dotsToDraw="8000"  tint="le.chartfill.tinted.40"  lineWeight="le.lineweight.normal"  lineStyle="le.linestyle.solid" />
                                   <GraphEnvironment showGrid="0"  showAxes="tnlTNL"  showGates="1"  showFreqOnPlots="1"  showGateNameOnPlots="1"  showMedians="0"  showUncomped="0"  addEventParam="0"  lastYAxisName="" >
                                     <TextTraits font="SansSerif"  size="11"  name="Labels"  style="plain"  color="#000000"  background="#00ffffff"  just="left" />
                                     <TextTraits font="SansSerif"  size="11"  name="LayoutGates"  style="plain"  color="#000000"  background="#00ffffff"  just="left" />
                                     <TextTraits font="SansSerif"  size="9"  name="Numbers"  style="plain"  color="#000000"  background="#00ffffff"  just="left" />
                                     <TextTraits font="SansSerif"  size="9"  name="Legend"  style="plain"  color="#000000"  background="#00ffffff"  just="left" />
                                     <WindowPosition x="-8"  y="-8"  width="1936"  height="1056"  displayed="1"  panelState="---" />
                                   </GraphEnvironment>
                                 </Graph>
                                 <Gate gating:id="ID2074038473"  gating:parent_id="ID640339869" >
                                   <gating:RectangleGate eventsInside="1"  annoOffsetX="0"  annoOffsetY="0"  tint="#000000"  isTinted="0"  lineWeight="Normal"  userDefined="1" >
                                     <gating:dimension gating:min="1372.5639841946743"  gating:max="3012.215695887094"  yRatio="0.8840579710144928" >
                                       <data-type:fcs-dimension data-type:name="Comp-405-450_50-A" />
                                     </gating:dimension>
                                   </gating:RectangleGate>
                                 </Gate>
                               </Population>
                               <Population name="G2"  annotation=""  owningGroup="DKB26"  expanded="1"  sortPriority="10"  count="517" >
                                 <Graph smoothing="0"  backColor="#ffffff"  foreColor="#000000"  heatMapStatParameter="Comp-405-450_50-A"  type="Histogram"  fast="1" >
                                   <Axis dimension="x"  name="Comp-405-450_50-A"  label=""  auto="auto" />
                                   <Axis dimension="y"  name="SSC-A"  label=""  auto="auto" />
                                   <GraphSettings level="5%"  smoothingHighResolution="1"  contourHighResolution="1"  histogramSmoothingCount="0"  graphResolution="256"  showOutliers="0"  drawLargeDots="0"  dotsToDraw="8000"  tint="le.chartfill.tinted.40"  lineWeight="le.lineweight.normal"  lineStyle="le.linestyle.solid" />
                                   <GraphEnvironment showGrid="0"  showAxes="tnlTNL"  showGates="1"  showFreqOnPlots="1"  showGateNameOnPlots="1"  showMedians="0"  showUncomped="0"  addEventParam="0"  lastYAxisName="" >
                                     <TextTraits font="SansSerif"  size="11"  name="Labels"  style="plain"  color="#000000"  background="#00ffffff"  just="left" />
                                     <TextTraits font="SansSerif"  size="11"  name="LayoutGates"  style="plain"  color="#000000"  background="#00ffffff"  just="left" />
                                     <TextTraits font="SansSerif"  size="9"  name="Numbers"  style="plain"  color="#000000"  background="#00ffffff"  just="left" />
                                     <TextTraits font="SansSerif"  size="9"  name="Legend"  style="plain"  color="#000000"  background="#00ffffff"  just="left" />
                                     <WindowPosition x="-8"  y="-8"  width="1936"  height="1056"  displayed="1"  panelState="---" />
                                   </GraphEnvironment>
                                 </Graph>
                                 <Gate gating:id="ID887951306"  gating:parent_id="ID640339869" >
                                   <gating:RectangleGate eventsInside="1"  annoOffsetX="0"  annoOffsetY="0"  tint="#000000"  isTinted="0"  lineWeight="Normal"  userDefined="1" >
                                     <gating:dimension gating:min="752.6863961851096"  gating:max="1331.3788174054503"  yRatio="0.8579710144927536" >
                                       <data-type:fcs-dimension data-type:name="Comp-405-450_50-A" />
                                     </gating:dimension>
                                   </gating:RectangleGate>
                                 </Gate>
                               </Population>
                               <Population name="G3"  annotation=""  owningGroup="DKB26"  expanded="1"  sortPriority="10"  count="3191" >
                                 <Graph smoothing="0"  backColor="#ffffff"  foreColor="#000000"  heatMapStatParameter="Comp-405-450_50-A"  type="Histogram"  fast="1" >
                                   <Axis dimension="x"  name="Comp-405-450_50-A"  label=""  auto="auto" />
                                   <Axis dimension="y"  name="SSC-A"  label=""  auto="auto" />
                                   <GraphSettings level="5%"  smoothingHighResolution="1"  contourHighResolution="1"  histogramSmoothingCount="0"  graphResolution="256"  showOutliers="0"  drawLargeDots="0"  dotsToDraw="8000"  tint="le.chartfill.tinted.40"  lineWeight="le.lineweight.normal"  lineStyle="le.linestyle.solid" />
                                   <GraphEnvironment showGrid="0"  showAxes="tnlTNL"  showGates="1"  showFreqOnPlots="1"  showGateNameOnPlots="1"  showMedians="0"  showUncomped="0"  addEventParam="0"  lastYAxisName="" >
                                     <TextTraits font="SansSerif"  size="11"  name="Labels"  style="plain"  color="#000000"  background="#00ffffff"  just="left" />
                                     <TextTraits font="SansSerif"  size="11"  name="LayoutGates"  style="plain"  color="#000000"  background="#00ffffff"  just="left" />
                                     <TextTraits font="SansSerif"  size="9"  name="Numbers"  style="plain"  color="#000000"  background="#00ffffff"  just="left" />
                                     <TextTraits font="SansSerif"  size="9"  name="Legend"  style="plain"  color="#000000"  background="#00ffffff"  just="left" />
                                     <WindowPosition x="-8"  y="-8"  width="1936"  height="1056"  displayed="1"  panelState="---" />
                                   </GraphEnvironment>
                                 </Graph>
                                 <Gate gating:id="ID1097684001"  gating:parent_id="ID640339869" >
                                   <gating:RectangleGate eventsInside="1"  annoOffsetX="0"  annoOffsetY="0"  tint="#000000"  isTinted="0"  lineWeight="Normal"  userDefined="1" >
                                     <gating:dimension gating:min="301.9025052262602"  gating:max="737.2861750905398"  yRatio="0.8405797101449275" >
                                       <data-type:fcs-dimension data-type:name="Comp-405-450_50-A" />
                                     </gating:dimension>
                                   </gating:RectangleGate>
                                 </Gate>
                               </Population>
                               <Population name="G4"  annotation=""  owningGroup="DKB26"  expanded="1"  sortPriority="10"  count="24741" >
                                 <Graph smoothing="0"  backColor="#ffffff"  foreColor="#000000"  heatMapStatParameter="Comp-405-450_50-A"  type="Histogram"  fast="1" >
                                   <Axis dimension="x"  name="Comp-405-450_50-A"  label=""  auto="auto" />
                                   <Axis dimension="y"  name="SSC-A"  label=""  auto="auto" />
                                   <GraphSettings level="5%"  smoothingHighResolution="1"  contourHighResolution="1"  histogramSmoothingCount="0"  graphResolution="256"  showOutliers="0"  drawLargeDots="0"  dotsToDraw="8000"  tint="le.chartfill.tinted.40"  lineWeight="le.lineweight.normal"  lineStyle="le.linestyle.solid" />
                                   <GraphEnvironment showGrid="0"  showAxes="tnlTNL"  showGates="1"  showFreqOnPlots="1"  showGateNameOnPlots="1"  showMedians="0"  showUncomped="0"  addEventParam="0"  lastYAxisName="" >
                                     <TextTraits font="SansSerif"  size="11"  name="Labels"  style="plain"  color="#000000"  background="#00ffffff"  just="left" />
                                     <TextTraits font="SansSerif"  size="11"  name="LayoutGates"  style="plain"  color="#000000"  background="#00ffffff"  just="left" />
                                     <TextTraits font="SansSerif"  size="9"  name="Numbers"  style="plain"  color="#000000"  background="#00ffffff"  just="left" />
                                     <TextTraits font="SansSerif"  size="9"  name="Legend"  style="plain"  color="#000000"  background="#00ffffff"  just="left" />
                                     <WindowPosition x="-8"  y="-8"  width="1936"  height="1056"  displayed="1"  panelState="---" />
                                   </GraphEnvironment>
                                 </Graph>
                                 <Gate gating:id="ID359568972"  gating:parent_id="ID640339869" >
                                   <gating:RectangleGate eventsInside="1"  annoOffsetX="0"  annoOffsetY="0"  tint="#000000"  isTinted="0"  lineWeight="Normal"  userDefined="1" >
                                     <gating:dimension gating:min="1.9994000770795723"  gating:max="301.9025052262602"  yRatio="0.7405797101449275" >
                                       <data-type:fcs-dimension data-type:name="Comp-405-450_50-A" />
                                     </gating:dimension>
                                   </gating:RectangleGate>
                                 </Gate>
                               </Population>
                               <Population name="Tcm "  annotation=""  owningGroup="DKB26"  expanded="0"  sortPriority="10"  count="14058" >
                                 <Graph smoothing="0"  backColor="#ffffff"  foreColor="#000000"  heatMapStatParameter="Comp-405-450_50-A"  type="Pseudocolor"  fast="1" >
                                   <Axis dimension="x"  name="Comp-561-620_10-A"  label=""  auto="auto" />
                                   <Axis dimension="y"  name="Comp-488-530_30-A"  label=""  auto="auto" />
                                   <GraphSettings level="5%"  smoothingHighResolution="1"  contourHighResolution="1"  histogramSmoothingCount="0"  graphResolution="256"  showOutliers="0"  drawLargeDots="0"  dotsToDraw="8000"  tint="le.chartfill.tinted.40"  lineWeight="le.lineweight.normal"  lineStyle="le.linestyle.solid" />
                                   <GraphEnvironment showGrid="0"  showAxes="tnlTNL"  showGates="1"  showFreqOnPlots="1"  showGateNameOnPlots="1"  showMedians="0"  showUncomped="0"  addEventParam="0"  lastYAxisName="" >
                                     <TextTraits font="SansSerif"  size="11"  name="Labels"  style="plain"  color="#000000"  background="#00ffffff"  just="left" />
                                     <TextTraits font="SansSerif"  size="11"  name="LayoutGates"  style="plain"  color="#000000"  background="#00ffffff"  just="left" />
                                     <TextTraits font="SansSerif"  size="9"  name="Numbers"  style="plain"  color="#000000"  background="#00ffffff"  just="left" />
                                     <TextTraits font="SansSerif"  size="9"  name="Legend"  style="plain"  color="#000000"  background="#00ffffff"  just="left" />
                                     <WindowPosition x="844"  y="44"  width="619"  height="797"  displayed="1"  panelState="---" />
                                   </GraphEnvironment>
                                 </Graph>
                                 <Gate gating:id="ID1460158778"  gating:parent_id="ID640339869" >
                                   <gating:RectangleGate eventsInside="1"  annoOffsetX="-81"  annoOffsetY="-189"  tint="#000000"  isTinted="0"  lineWeight="Normal"  userDefined="1"  percentX="0"  percentY="0" >
                                     <gating:dimension gating:min="-455.28236541429624"  gating:max="856.0985752512538" >
                                       <data-type:fcs-dimension data-type:name="Comp-561-620_10-A" />
                                     </gating:dimension>
                                     <gating:dimension gating:min="376.6337848603337"  gating:max="7185.1674010549505" >
                                       <data-type:fcs-dimension data-type:name="Comp-488-530_30-A" />
                                     </gating:dimension>
                                   </gating:RectangleGate>
                                 </Gate>
                               </Population>
                               <Population name="Tem "  annotation=""  owningGroup="DKB26"  expanded="0"  sortPriority="10"  count="12052" >
                                 <Graph smoothing="0"  backColor="#ffffff"  foreColor="#000000"  heatMapStatParameter="Comp-405-450_50-A"  type="Pseudocolor"  fast="1" >
                                   <Axis dimension="x"  name="Comp-561-620_10-A"  label=""  auto="auto" />
                                   <Axis dimension="y"  name="Comp-488-530_30-A"  label=""  auto="auto" />
                                   <GraphSettings level="5%"  smoothingHighResolution="1"  contourHighResolution="1"  histogramSmoothingCount="0"  graphResolution="256"  showOutliers="0"  drawLargeDots="0"  dotsToDraw="8000"  tint="le.chartfill.tinted.40"  lineWeight="le.lineweight.normal"  lineStyle="le.linestyle.solid" />
                                   <GraphEnvironment showGrid="0"  showAxes="tnlTNL"  showGates="1"  showFreqOnPlots="1"  showGateNameOnPlots="1"  showMedians="0"  showUncomped="0"  addEventParam="0"  lastYAxisName="" >
                                     <TextTraits font="SansSerif"  size="11"  name="Labels"  style="plain"  color="#000000"  background="#00ffffff"  just="left" />
                                     <TextTraits font="SansSerif"  size="11"  name="LayoutGates"  style="plain"  color="#000000"  background="#00ffffff"  just="left" />
                                     <TextTraits font="SansSerif"  size="9"  name="Numbers"  style="plain"  color="#000000"  background="#00ffffff"  just="left" />
                                     <TextTraits font="SansSerif"  size="9"  name="Legend"  style="plain"  color="#000000"  background="#00ffffff"  just="left" />
                                     <WindowPosition x="844"  y="44"  width="619"  height="797"  displayed="1"  panelState="---" />
                                   </GraphEnvironment>
                                 </Graph>
                                 <Gate gating:id="ID1480497241"  gating:parent_id="ID640339869" >
                                   <gating:RectangleGate eventsInside="1"  annoOffsetX="-96"  annoOffsetY="-2"  tint="#000000"  isTinted="0"  lineWeight="Normal"  userDefined="1"  percentX="0"  percentY="0" >
                                     <gating:dimension gating:min="-445.4451023819523"  gating:max="856.0985752512538" >
                                       <data-type:fcs-dimension data-type:name="Comp-561-620_10-A" />
                                     </gating:dimension>
                                     <gating:dimension gating:min="-180.52584979278745"  gating:max="317.7495996827821" >
                                       <data-type:fcs-dimension data-type:name="Comp-488-530_30-A" />
                                     </gating:dimension>
                                   </gating:RectangleGate>
                                 </Gate>
                               </Population>
                               <Population name="Temra"  annotation=""  owningGroup="DKB26"  expanded="0"  sortPriority="10"  count="122" >
                                 <Graph smoothing="0"  backColor="#ffffff"  foreColor="#000000"  heatMapStatParameter="Comp-405-450_50-A"  type="Pseudocolor"  fast="1" >
                                   <Axis dimension="x"  name="Comp-561-620_10-A"  label=""  auto="auto" />
                                   <Axis dimension="y"  name="Comp-488-530_30-A"  label=""  auto="auto" />
                                   <GraphSettings level="5%"  smoothingHighResolution="1"  contourHighResolution="1"  histogramSmoothingCount="0"  graphResolution="256"  showOutliers="0"  drawLargeDots="0"  dotsToDraw="8000"  tint="le.chartfill.tinted.40"  lineWeight="le.lineweight.normal"  lineStyle="le.linestyle.solid" />
                                   <GraphEnvironment showGrid="0"  showAxes="tnlTNL"  showGates="1"  showFreqOnPlots="1"  showGateNameOnPlots="1"  showMedians="0"  showUncomped="0"  addEventParam="0"  lastYAxisName="" >
                                     <TextTraits font="SansSerif"  size="11"  name="Labels"  style="plain"  color="#000000"  background="#00ffffff"  just="left" />
                                     <TextTraits font="SansSerif"  size="11"  name="LayoutGates"  style="plain"  color="#000000"  background="#00ffffff"  just="left" />
                                     <TextTraits font="SansSerif"  size="9"  name="Numbers"  style="plain"  color="#000000"  background="#00ffffff"  just="left" />
                                     <TextTraits font="SansSerif"  size="9"  name="Legend"  style="plain"  color="#000000"  background="#00ffffff"  just="left" />
                                     <WindowPosition x="844"  y="44"  width="619"  height="797"  displayed="0"  panelState="---" />
                                   </GraphEnvironment>
                                 </Graph>
                                 <Gate gating:id="ID53656505"  gating:parent_id="ID640339869" >
                                   <gating:RectangleGate eventsInside="1"  annoOffsetX="128"  annoOffsetY="7"  tint="#000000"  isTinted="0"  lineWeight="Normal"  userDefined="1"  percentX="0"  percentY="0" >
                                     <gating:dimension gating:min="2127.4035752114473"  gating:max="112266.298549329" >
                                       <data-type:fcs-dimension data-type:name="Comp-561-620_10-A" />
                                     </gating:dimension>
                                     <gating:dimension gating:min="-175.17352286024007"  gating:max="317.7495996827821" >
                                       <data-type:fcs-dimension data-type:name="Comp-488-530_30-A" />
                                     </gating:dimension>
                                   </gating:RectangleGate>
                                 </Gate>
                               </Population>
                               <Population name="Tnpot "  annotation=""  owningGroup="DKB26"  expanded="0"  sortPriority="10"  count="346" >
                                 <Graph smoothing="0"  backColor="#ffffff"  foreColor="#000000"  heatMapStatParameter="Comp-405-450_50-A"  type="Pseudocolor"  fast="1" >
                                   <Axis dimension="x"  name="Comp-488-675_20-A"  label=""  auto="auto" />
                                   <Axis dimension="y"  name="Comp-405-605_12-A"  label=""  auto="auto" />
                                   <GraphSettings level="5%"  smoothingHighResolution="1"  contourHighResolution="1"  histogramSmoothingCount="0"  graphResolution="256"  showOutliers="0"  drawLargeDots="0"  dotsToDraw="8000"  tint="le.chartfill.tinted.40"  lineWeight="le.lineweight.normal"  lineStyle="le.linestyle.solid" />
                                   <GraphEnvironment showGrid="0"  showAxes="tnlTNL"  showGates="1"  showFreqOnPlots="1"  showGateNameOnPlots="1"  showMedians="0"  showUncomped="0"  addEventParam="0"  lastYAxisName="" >
                                     <TextTraits font="SansSerif"  size="11"  name="Labels"  style="plain"  color="#000000"  background="#00ffffff"  just="left" />
                                     <TextTraits font="SansSerif"  size="11"  name="LayoutGates"  style="plain"  color="#000000"  background="#00ffffff"  just="left" />
                                     <TextTraits font="SansSerif"  size="9"  name="Numbers"  style="plain"  color="#000000"  background="#00ffffff"  just="left" />
                                     <TextTraits font="SansSerif"  size="9"  name="Legend"  style="plain"  color="#000000"  background="#00ffffff"  just="left" />
                                     <WindowPosition x="844"  y="44"  width="619"  height="911"  displayed="0"  panelState="+--" />
                                   </GraphEnvironment>
                                 </Graph>
                                 <Gate gating:id="ID765060151"  gating:parent_id="ID640339869" >
                                   <gating:RectangleGate eventsInside="1"  annoOffsetX="110"  annoOffsetY="-113"  tint="#000000"  isTinted="0"  lineWeight="Normal"  userDefined="1"  percentX="0"  percentY="0" >
                                     <gating:dimension gating:min="1984.3617762231036"  gating:max="112266.298549329" >
                                       <data-type:fcs-dimension data-type:name="Comp-561-620_10-A" />
                                     </gating:dimension>
                                     <gating:dimension gating:min="408.8858900742985"  gating:max="8237.92384880956" >
                                       <data-type:fcs-dimension data-type:name="Comp-488-530_30-A" />
                                     </gating:dimension>
                                   </gating:RectangleGate>
                                 </Gate>
                                 <Subpopulations>
                                   <Population name="CD95hi"  annotation=""  owningGroup="DKB26"  expanded="0"  sortPriority="10"  count="176" >
                                     <Graph smoothing="0"  backColor="#ffffff"  foreColor="#000000"  heatMapStatParameter="Comp-405-450_50-A"  type="Pseudocolor"  fast="1" >
                                       <Axis dimension="x"  name="Comp-488-675_20-A"  label=""  auto="auto" />
                                       <Axis dimension="y"  name="Comp-405-605_12-A"  label=""  auto="auto" />
                                       <GraphSettings level="5%"  smoothingHighResolution="1"  contourHighResolution="1"  histogramSmoothingCount="0"  graphResolution="256"  showOutliers="0"  drawLargeDots="0"  dotsToDraw="8000"  tint="le.chartfill.tinted.40"  lineWeight="le.lineweight.normal"  lineStyle="le.linestyle.solid" />
[truncated: 2,348,842 more chars]
