# Supplementary material for: Two distinct subpopulations of human stem-like memory T cells exhibit complementary roles in self-renewal and clonal longevity
Source: PLoS Biol. 2025 Jun 20;23(6):e3003179. doi: 10.1371/journal.pbio.3003179 (PMC12251145; doi:10.1371/journal.pbio.3003179)
Supplement: S1 File — (ZIP) [file pbio.3003179.s004.zip › DKB02/CD95hi_int_d7_s14_160721wsp.wsp]

<?xml version="1.0" encoding="UTF-8"?>
 <Workspace version="20.0"  modDate="Tue Jan 25 16:49:07 GMT 2022"  clientTimestamp="1643129347589"  flowJoVersion="10.6.1"  drawRowBorders="1"  drawColumnBorders="1"  hideCompNodes="1"  curGroup="DKB23"  groupPaneHeight="249"  xmlns:xsi="http://www.w3.org/2001/XMLSchema-instance"  xmlns:gating="http://www.isac-net.org/std/Gating-ML/v2.0/gating"  xmlns:transforms="http://www.isac-net.org/std/Gating-ML/v2.0/transformations"  xmlns:data-type="http://www.isac-net.org/std/Gating-ML/v2.0/datatypes"  xsi:schemaLocation="http://www.isac-net.org/std/Gating-ML/v2.0/gating http://www.isac-net.org/std/Gating-ML/v2.0/gating/Gating-ML.v2.0.xsd http://www.isac-net.org/std/Gating-ML/v2.0/transformations http://www.isac-net.org/std/Gating-ML/v2.0/gating/Transformations.v2.0.xsd http://www.isac-net.org/std/Gating-ML/v2.0/datatypes http://www.isac-net.org/std/Gating-ML/v2.0/gating/DataTypes.v2.0.xsd "  nonAutoSaveFileName="file:/C:/PhD/Experiments/DK06_A+B_CD95hi_lo%20Tscm%20culture/CD95hi_lo_14_090721/CD95hi_int_d7_160721/CD95hi_int_d7_s14_160721wsp.wsp" >
   <WindowPosition x="772"  y="41"  width="814"  height="881"  displayed="1"  panelState="" />
   <TextTraits font="SansSerif"  size="11"  name=""  style="plain"  color="#000000"  background="#00ffffff"  just="left" />
   <Columns>
     <TColumn width="366" >
       <Property key="fj.appnode.prop.name" />
     </TColumn>
     <TColumn width="206" >
       <Property key="fj.appnode.prop.statistic" />
     </TColumn>
     <TColumn width="205" >
       <Property key="fj.appnode.prop.ncells" />
     </TColumn>
   </Columns>
   <Matrices>
     <transforms:spilloverMatrix spectral="0"  prefix="Comp-"  name="Acquisition-defined"  editable="0"  color="#c0c0c0"  version="FlowJo-10.6.1"  status="FINALIZED"  transforms:id="5279a770-2a5c-466c-8d83-b9a835b6fe6b"  suffix="" >
       <data-type:parameters>
         <data-type:parameter data-type:name="405-450_50-A"  userProvidedCompInfix="Comp-405-450_50-A" />
         <data-type:parameter data-type:name="405-605_12-A"  userProvidedCompInfix="Comp-405-605_12-A" />
         <data-type:parameter data-type:name="405-710_50-A"  userProvidedCompInfix="Comp-405-710_50-A" />
         <data-type:parameter data-type:name="405-780_60-A"  userProvidedCompInfix="Comp-405-780_60-A" />
         <data-type:parameter data-type:name="488-530_30-A"  userProvidedCompInfix="Comp-488-530_30-A" />
         <data-type:parameter data-type:name="488-675_20-A"  userProvidedCompInfix="Comp-488-675_20-A" />
         <data-type:parameter data-type:name="561-620_10-A"  userProvidedCompInfix="Comp-561-620_10-A" />
         <data-type:parameter data-type:name="561-710_50-A"  userProvidedCompInfix="Comp-561-710_50-A" />
         <data-type:parameter data-type:name="640-780_60-A"  userProvidedCompInfix="Comp-640-780_60-A" />
       </data-type:parameters>
       <transforms:spillover data-type:parameter="405-450_50-A"  userProvidedCompInfix="Comp-405-450_50-A" >
         <transforms:coefficient data-type:parameter="405-450_50-A"  transforms:value="1" />
         <transforms:coefficient data-type:parameter="405-605_12-A"  transforms:value="0.0595598295" />
         <transforms:coefficient data-type:parameter="405-710_50-A"  transforms:value="0.0097757783" />
         <transforms:coefficient data-type:parameter="405-780_60-A"  transforms:value="0.0018879147" />
         <transforms:coefficient data-type:parameter="488-530_30-A"  transforms:value="0.0031539281" />
         <transforms:coefficient data-type:parameter="488-675_20-A"  transforms:value="0" />
         <transforms:coefficient data-type:parameter="561-620_10-A"  transforms:value="0.0000611557" />
         <transforms:coefficient data-type:parameter="561-710_50-A"  transforms:value="0" />
         <transforms:coefficient data-type:parameter="640-780_60-A"  transforms:value="0" />
       </transforms:spillover>
       <transforms:spillover data-type:parameter="405-605_12-A"  userProvidedCompInfix="Comp-405-605_12-A" >
         <transforms:coefficient data-type:parameter="405-450_50-A"  transforms:value="0.0003515171" />
         <transforms:coefficient data-type:parameter="405-605_12-A"  transforms:value="1" />
         <transforms:coefficient data-type:parameter="405-710_50-A"  transforms:value="0.0053606345" />
         <transforms:coefficient data-type:parameter="405-780_60-A"  transforms:value="0.0012742492" />
         <transforms:coefficient data-type:parameter="488-530_30-A"  transforms:value="0.00014681" />
         <transforms:coefficient data-type:parameter="488-675_20-A"  transforms:value="0.0027893907" />
         <transforms:coefficient data-type:parameter="561-620_10-A"  transforms:value="0.0643340796" />
         <transforms:coefficient data-type:parameter="561-710_50-A"  transforms:value="0" />
         <transforms:coefficient data-type:parameter="640-780_60-A"  transforms:value="0.0000124065" />
       </transforms:spillover>
       <transforms:spillover data-type:parameter="405-710_50-A"  userProvidedCompInfix="Comp-405-710_50-A" >
         <transforms:coefficient data-type:parameter="405-450_50-A"  transforms:value="0.0146779995" />
         <transforms:coefficient data-type:parameter="405-605_12-A"  transforms:value="0.002157568" />
         <transforms:coefficient data-type:parameter="405-710_50-A"  transforms:value="1" />
         <transforms:coefficient data-type:parameter="405-780_60-A"  transforms:value="0.2101667225" />
         <transforms:coefficient data-type:parameter="488-530_30-A"  transforms:value="0.0001911428" />
         <transforms:coefficient data-type:parameter="488-675_20-A"  transforms:value="0.0018841219" />
         <transforms:coefficient data-type:parameter="561-620_10-A"  transforms:value="0.000103071" />
         <transforms:coefficient data-type:parameter="561-710_50-A"  transforms:value="0.0072407359" />
         <transforms:coefficient data-type:parameter="640-780_60-A"  transforms:value="0.1175639853" />
       </transforms:spillover>
       <transforms:spillover data-type:parameter="405-780_60-A"  userProvidedCompInfix="Comp-405-780_60-A" >
         <transforms:coefficient data-type:parameter="405-450_50-A"  transforms:value="0.0301738884" />
         <transforms:coefficient data-type:parameter="405-605_12-A"  transforms:value="0.0018664262" />
         <transforms:coefficient data-type:parameter="405-710_50-A"  transforms:value="0.0401903763" />
         <transforms:coefficient data-type:parameter="405-780_60-A"  transforms:value="1" />
         <transforms:coefficient data-type:parameter="488-530_30-A"  transforms:value="0.0004677044" />
         <transforms:coefficient data-type:parameter="488-675_20-A"  transforms:value="0" />
         <transforms:coefficient data-type:parameter="561-620_10-A"  transforms:value="0.0000980789" />
         <transforms:coefficient data-type:parameter="561-710_50-A"  transforms:value="0" />
         <transforms:coefficient data-type:parameter="640-780_60-A"  transforms:value="0.1756145954" />
       </transforms:spillover>
       <transforms:spillover data-type:parameter="488-530_30-A"  userProvidedCompInfix="Comp-488-530_30-A" >
         <transforms:coefficient data-type:parameter="405-450_50-A"  transforms:value="0.000163779" />
         <transforms:coefficient data-type:parameter="405-605_12-A"  transforms:value="0.0100724045" />
         <transforms:coefficient data-type:parameter="405-710_50-A"  transforms:value="0.0034803026" />
         <transforms:coefficient data-type:parameter="405-780_60-A"  transforms:value="0.0014740104" />
         <transforms:coefficient data-type:parameter="488-530_30-A"  transforms:value="1" />
         <transforms:coefficient data-type:parameter="488-675_20-A"  transforms:value="0.0180580728" />
         <transforms:coefficient data-type:parameter="561-620_10-A"  transforms:value="0.0001290964" />
         <transforms:coefficient data-type:parameter="561-710_50-A"  transforms:value="0.0001936445" />
         <transforms:coefficient data-type:parameter="640-780_60-A"  transforms:value="0.0006502987" />
       </transforms:spillover>
       <transforms:spillover data-type:parameter="488-675_20-A"  userProvidedCompInfix="Comp-488-675_20-A" >
         <transforms:coefficient data-type:parameter="405-450_50-A"  transforms:value="0.0000181457" />
         <transforms:coefficient data-type:parameter="405-605_12-A"  transforms:value="0.0013246388" />
         <transforms:coefficient data-type:parameter="405-710_50-A"  transforms:value="0.1204151139" />
         <transforms:coefficient data-type:parameter="405-780_60-A"  transforms:value="0.019107461" />
         <transforms:coefficient data-type:parameter="488-530_30-A"  transforms:value="0.0014399176" />
         <transforms:coefficient data-type:parameter="488-675_20-A"  transforms:value="1" />
         <transforms:coefficient data-type:parameter="561-620_10-A"  transforms:value="0.0152614191" />
         <transforms:coefficient data-type:parameter="561-710_50-A"  transforms:value="0.5131812692" />
         <transforms:coefficient data-type:parameter="640-780_60-A"  transforms:value="0.1858345419" />
       </transforms:spillover>
       <transforms:spillover data-type:parameter="561-620_10-A"  userProvidedCompInfix="Comp-561-620_10-A" >
         <transforms:coefficient data-type:parameter="405-450_50-A"  transforms:value="0.0003908249" />
         <transforms:coefficient data-type:parameter="405-605_12-A"  transforms:value="0.0844181776" />
         <transforms:coefficient data-type:parameter="405-710_50-A"  transforms:value="0.0299371872" />
         <transforms:coefficient data-type:parameter="405-780_60-A"  transforms:value="0.0044163214" />
         <transforms:coefficient data-type:parameter="488-530_30-A"  transforms:value="0.0019260769" />
         <transforms:coefficient data-type:parameter="488-675_20-A"  transforms:value="0.1829446703" />
         <transforms:coefficient data-type:parameter="561-620_10-A"  transforms:value="1" />
         <transforms:coefficient data-type:parameter="561-710_50-A"  transforms:value="0.1171867773" />
         <transforms:coefficient data-type:parameter="640-780_60-A"  transforms:value="0.0014649037" />
       </transforms:spillover>
       <transforms:spillover data-type:parameter="561-710_50-A"  userProvidedCompInfix="Comp-561-710_50-A" >
         <transforms:coefficient data-type:parameter="405-450_50-A"  transforms:value="0.0000574478" />
         <transforms:coefficient data-type:parameter="405-605_12-A"  transforms:value="0.0041745356" />
         <transforms:coefficient data-type:parameter="405-710_50-A"  transforms:value="0.3068858087" />
         <transforms:coefficient data-type:parameter="405-780_60-A"  transforms:value="0.0529285148" />
         <transforms:coefficient data-type:parameter="488-530_30-A"  transforms:value="0.0010396914" />
         <transforms:coefficient data-type:parameter="488-675_20-A"  transforms:value="0.2050111294" />
         <transforms:coefficient data-type:parameter="561-620_10-A"  transforms:value="0.0383843258" />
         <transforms:coefficient data-type:parameter="561-710_50-A"  transforms:value="1" />
         <transforms:coefficient data-type:parameter="640-780_60-A"  transforms:value="0.2595529258" />
       </transforms:spillover>
       <transforms:spillover data-type:parameter="640-780_60-A"  userProvidedCompInfix="Comp-640-780_60-A" >
         <transforms:coefficient data-type:parameter="405-450_50-A"  transforms:value="0.001173203" />
         <transforms:coefficient data-type:parameter="405-605_12-A"  transforms:value="0.0042165611" />
         <transforms:coefficient data-type:parameter="405-710_50-A"  transforms:value="0.0050645201" />
         <transforms:coefficient data-type:parameter="405-780_60-A"  transforms:value="0.0765950531" />
         <transforms:coefficient data-type:parameter="488-530_30-A"  transforms:value="0.0036967169" />
         <transforms:coefficient data-type:parameter="488-675_20-A"  transforms:value="0.0012807524" />
         <transforms:coefficient data-type:parameter="561-620_10-A"  transforms:value="0.0043399627" />
         <transforms:coefficient data-type:parameter="561-710_50-A"  transforms:value="0.0014191861" />
         <transforms:coefficient data-type:parameter="640-780_60-A"  transforms:value="1" />
       </transforms:spillover>
     </transforms:spilloverMatrix>
   </Matrices>
   <Cytometers>
     <Cytometer name="DIVA"  cyt="LSRFortessa"  useFCS3="1"  extraNegs="0"  widthBasis="-100"  linMin="0"  logMin="3"  linMax="262144"  logMax="262144"  linearRescale="1"  logRescale="1"  linFromKW="1"  logFromKW="1"  useGain="0"  useTransform="1"  transformType="BIEX"  manufacturer=""  serialnumber=""  homepage="workspaces-and-samples/flowjo-and-your-cytometer/ws-cytometer-bd/"  icon="bd.PNG" >
       <LinParams>
         <Param>time</Param>
       </LinParams>
       <LogParams/>
       <FilterParams/>
       <TransformStore>
         <MatrixID matrixId="5279a770-2a5c-466c-8d83-b9a835b6fe6b" >
           <Transforms>
             <transforms:linear transforms:minRange="0"  transforms:maxRange="262144"  gain="1" >
               <data-type:parameter data-type:name="FSC-W" />
             </transforms:linear>
             <transforms:biex transforms:length="256"  transforms:maxRange="262144"  transforms:neg="0"  transforms:width="-100"  transforms:pos="4.418539922" >
               <data-type:parameter data-type:name="405-450_50-A" />
             </transforms:biex>
             <transforms:linear transforms:minRange="0"  transforms:maxRange="262144"  gain="1" >
               <data-type:parameter data-type:name="SSC-H" />
             </transforms:linear>
             <transforms:linear transforms:minRange="0"  transforms:maxRange="262144"  gain="1" >
               <data-type:parameter data-type:name="FSC-A" />
             </transforms:linear>
             <transforms:biex transforms:length="256"  transforms:maxRange="262144"  transforms:neg="0"  transforms:width="-100"  transforms:pos="4.418539922" >
               <data-type:parameter data-type:name="405-605_12-A" />
             </transforms:biex>
             <transforms:biex transforms:length="256"  transforms:maxRange="262144"  transforms:neg="0"  transforms:width="-100"  transforms:pos="4.418539922" >
               <data-type:parameter data-type:name="405-710_50-A" />
             </transforms:biex>
             <transforms:biex transforms:length="256"  transforms:maxRange="262144"  transforms:neg="0"  transforms:width="-100"  transforms:pos="4.418539922" >
               <data-type:parameter data-type:name="640-780_60-A" />
             </transforms:biex>
             <transforms:linear transforms:minRange="0"  transforms:maxRange="262144"  gain="1" >
               <data-type:parameter data-type:name="SSC-A" />
             </transforms:linear>
             <transforms:linear transforms:minRange="0"  transforms:maxRange="262144"  gain="1" >
               <data-type:parameter data-type:name="FSC-H" />
             </transforms:linear>
             <transforms:linear transforms:minRange="0"  transforms:maxRange="262144"  gain="1" >
               <data-type:parameter data-type:name="SSC-W" />
             </transforms:linear>
             <transforms:biex transforms:length="256"  transforms:maxRange="262144"  transforms:neg="0"  transforms:width="-100"  transforms:pos="4.418539922" >
               <data-type:parameter data-type:name="561-620_10-A" />
             </transforms:biex>
             <transforms:biex transforms:length="256"  transforms:maxRange="262144"  transforms:neg="0"  transforms:width="-100"  transforms:pos="4.418539922" >
               <data-type:parameter data-type:name="488-675_20-A" />
             </transforms:biex>
             <transforms:biex transforms:length="256"  transforms:maxRange="262144"  transforms:neg="0"  transforms:width="-100"  transforms:pos="4.418539922" >
               <data-type:parameter data-type:name="488-530_30-A" />
             </transforms:biex>
             <transforms:biex transforms:length="256"  transforms:maxRange="262144"  transforms:neg="0"  transforms:width="-316.2277660168"  transforms:pos="4.418539922" >
               <data-type:parameter data-type:name="561-710_50-A" />
             </transforms:biex>
             <transforms:biex transforms:length="256"  transforms:maxRange="262144"  transforms:neg="0"  transforms:width="-100"  transforms:pos="4.418539922" >
               <data-type:parameter data-type:name="405-780_60-A" />
             </transforms:biex>
           </Transforms>
         </MatrixID>
       </TransformStore>
     </Cytometer>
   </Cytometers>
   <Groups>
     <GroupNode name="All Samples"  annotation=""  owningGroup="All Samples"  expanded="1"  sortPriority="10"  count="-1" >
       <Graph smoothing="0"  backColor="#ffffff"  foreColor="#000000"  type="Pseudocolor"  fast="1" >
         <Axis dimension="x"  name=""  label=""  auto="auto" />
         <Axis dimension="y"  name=""  label=""  auto="auto" />
         <GraphSettings level="5%"  smoothingHighResolution="1"  contourHighResolution="1"  histogramSmoothingCount="0"  graphResolution="256"  showOutliers="0"  drawLargeDots="0"  dotsToDraw="8000"  tint="le.chartfill.tinted.40"  lineWeight="le.lineweight.normal"  lineStyle="le.linestyle.solid" />
         <GraphEnvironment showGrid="0"  showAxes="tnlTNL"  showGates="1"  showFreqOnPlots="1"  showGateNameOnPlots="1"  showMedians="0"  showUncomped="0"  addEventParam="0"  lastYAxisName="" >
           <TextTraits font="SansSerif"  size="11"  name="Labels"  style="plain"  color="#000000"  background="#00ffffff"  just="left" />
           <TextTraits font="SansSerif"  size="11"  name="LayoutGates"  style="plain"  color="#000000"  background="#00ffffff"  just="left" />
           <TextTraits font="SansSerif"  size="9"  name="Numbers"  style="plain"  color="#000000"  background="#00ffffff"  just="left" />
           <TextTraits font="SansSerif"  size="9"  name="Legend"  style="plain"  color="#000000"  background="#00ffffff"  just="left" />
         </GraphEnvironment>
       </Graph>
       <Group name="All Samples"  live="1"  role="ws.group.dlog.test"  key=""  synchronized="0"  foreground="#000000"  fontStyle="bold" >
         <Criteria/>
         <SampleRefs>
           <SampleRef sampleID="9" />
           <SampleRef sampleID="10" />
           <SampleRef sampleID="11" />
           <SampleRef sampleID="12" />
           <SampleRef sampleID="13" />
           <SampleRef sampleID="14" />
           <SampleRef sampleID="15" />
           <SampleRef sampleID="16" />
           <SampleRef sampleID="17" />
           <SampleRef sampleID="18" />
           <SampleRef sampleID="19" />
           <SampleRef sampleID="20" />
           <SampleRef sampleID="21" />
           <SampleRef sampleID="22" />
           <SampleRef sampleID="23" />
           <SampleRef sampleID="1" />
           <SampleRef sampleID="24" />
           <SampleRef sampleID="2" />
           <SampleRef sampleID="3" />
           <SampleRef sampleID="4" />
           <SampleRef sampleID="5" />
           <SampleRef sampleID="6" />
           <SampleRef sampleID="8" />
           <SampleRef sampleID="7" />
         </SampleRefs>
         <Keywords/>
       </Group>
     </GroupNode>
     <GroupNode name="Compensation"  annotation=""  owningGroup="Compensation"  expanded="1"  sortPriority="10"  count="-1" >
       <Graph smoothing="0"  backColor="#ffffff"  foreColor="#000000"  type="Pseudocolor"  fast="1" >
         <Axis dimension="x"  name=""  label=""  auto="auto" />
         <Axis dimension="y"  name=""  label=""  auto="auto" />
         <GraphSettings level="5%"  smoothingHighResolution="1"  contourHighResolution="1"  histogramSmoothingCount="0"  graphResolution="256"  showOutliers="0"  drawLargeDots="0"  dotsToDraw="8000"  tint="le.chartfill.tinted.40"  lineWeight="le.lineweight.normal"  lineStyle="le.linestyle.solid" />
         <GraphEnvironment showGrid="0"  showAxes="tnlTNL"  showGates="1"  showFreqOnPlots="1"  showGateNameOnPlots="1"  showMedians="0"  showUncomped="0"  addEventParam="0"  lastYAxisName="" >
           <TextTraits font="SansSerif"  size="11"  name="Labels"  style="plain"  color="#000000"  background="#00ffffff"  just="left" />
           <TextTraits font="SansSerif"  size="11"  name="LayoutGates"  style="plain"  color="#000000"  background="#00ffffff"  just="left" />
           <TextTraits font="SansSerif"  size="9"  name="Numbers"  style="plain"  color="#000000"  background="#00ffffff"  just="left" />
           <TextTraits font="SansSerif"  size="9"  name="Legend"  style="plain"  color="#000000"  background="#00ffffff"  just="left" />
         </GraphEnvironment>
       </Graph>
       <Subpopulations>
         <Compensation name="Compensation"  annotation=""  owningGroup="Compensation"  expanded="1"  sortPriority="7"  compensationGroup="Compensation"  color="#bc1900"  status="FINALIZED" >
           <ParameterList>
             <Parameter parameterName="405-450_50-A"  userProvidedCompInfix="Comp-405-450_50-A"  negativeSample="18"  negativeGate="Size"  positiveSample="16"  positiveGate="Size/405-450_50-A+"  negativeEdited="1"  positiveEdited="1"  displayed="1"  positiveMedian="15967.134765625"  positiveCV="27.509338379"  negativeMedian="16.684757233"  negativeCV="111.552467346"  separationIndex="142.9860798948" />
             <Parameter parameterName="405-605_12-A"  userProvidedCompInfix="Comp-405-605_12-A"  negativeSample="18"  negativeGate="Size"  positiveSample="13"  positiveGate="Size/405-605_12-A+"  negativeEdited="1"  positiveEdited="1"  displayed="1"  positiveMedian="19165.400390625"  positiveCV="11.319379807"  negativeMedian="8.983841896"  negativeCV="300.039581299"  separationIndex="63.8462980977" />
             <Parameter parameterName="405-710_50-A"  userProvidedCompInfix="Comp-405-710_50-A"  negativeSample="18"  negativeGate="Size"  positiveSample="12"  positiveGate="Size/405-710_50-A+"  negativeEdited="1"  positiveEdited="1"  displayed="1"  positiveMedian="25947.71484375"  positiveCV="5.228991508"  negativeMedian="6.416994095"  negativeCV="420.05368042"  separationIndex="61.7571016726" />
             <Parameter parameterName="405-780_60-A"  userProvidedCompInfix="Comp-405-780_60-A"  negativeSample="18"  negativeGate="Size"  positiveSample="10"  positiveGate="Size/405-780_60-A+"  negativeEdited="1"  positiveEdited="1"  displayed="1"  positiveMedian="13606.259765625"  positiveCV="4.958087921"  negativeMedian="1.283392072"  negativeCV="1450.07421875"  separationIndex="9.3822620923" />
             <Parameter parameterName="488-530_30-A"  userProvidedCompInfix="Comp-488-530_30-A"  negativeSample="18"  negativeGate="Size"  positiveSample="9"  positiveGate="Size/488-530_30-A+"  negativeEdited="1"  positiveEdited="1"  displayed="1"  positiveMedian="10387.986328125"  positiveCV="9.280669212"  negativeMedian="2.566785574"  negativeCV="575.018249512"  separationIndex="18.0610259785" />
             <Parameter parameterName="488-675_20-A"  userProvidedCompInfix="Comp-488-675_20-A"  negativeSample="18"  negativeGate="Size"  positiveSample="15"  positiveGate="Size/488-675_20-A+"  negativeEdited="1"  positiveEdited="1"  displayed="1"  positiveMedian="44981.12109375"  positiveCV="25.276035309"  negativeMedian="11.550741196"  negativeCV="305.654602051"  separationIndex="147.1254483028" />
             <Parameter parameterName="561-620_10-A"  userProvidedCompInfix="Comp-561-620_10-A"  negativeSample="18"  negativeGate="Size"  positiveSample="14"  positiveGate="Size/561-620_10-A+"  negativeEdited="1"  positiveEdited="1"  displayed="1"  positiveMedian="21716.828125"  positiveCV="5.192046642"  negativeMedian="1.283392072"  negativeCV="1650.109619141"  separationIndex="13.160061902" />
             <Parameter parameterName="561-710_50-A"  userProvidedCompInfix="Comp-561-710_50-A"  negativeSample="18"  negativeGate="Size"  positiveSample="11"  positiveGate="Size/561-710_50-A+"  negativeEdited="1"  positiveEdited="1"  displayed="1"  positiveMedian="44225.5390625"  positiveCV="10.202320099"  negativeMedian="11.550741196"  negativeCV="294.509338379"  separationIndex="150.1276277508" />
             <Parameter parameterName="640-780_60-A"  userProvidedCompInfix="Comp-640-780_60-A"  negativeSample="18"  negativeGate="Size"  positiveSample="17"  positiveGate="Size/640-780_60-A+"  negativeEdited="1"  positiveEdited="1"  displayed="1"  positiveMedian="41.078845978"  positiveCV="242.739181519"  negativeMedian="-1.283392072"  negativeCV="-6306.408691406"  separationIndex="-0.0067173315" />
           </ParameterList>
           <transforms:spilloverMatrix spectral="0"  prefix="Comp-"  name="Compensation"  editable="0"  color="#bc1900"  version="FlowJo-10.6.1"  status="FINALIZED"  transforms:id="5ed22aa5-4316-4b3a-8968-bb3f5870b376"  suffix="" >
             <data-type:parameters>
               <data-type:parameter data-type:name="405-450_50-A"  userProvidedCompInfix="Comp-405-450_50-A" />
               <data-type:parameter data-type:name="405-605_12-A"  userProvidedCompInfix="Comp-405-605_12-A" />
               <data-type:parameter data-type:name="405-710_50-A"  userProvidedCompInfix="Comp-405-710_50-A" />
               <data-type:parameter data-type:name="405-780_60-A"  userProvidedCompInfix="Comp-405-780_60-A" />
               <data-type:parameter data-type:name="488-530_30-A"  userProvidedCompInfix="Comp-488-530_30-A" />
               <data-type:parameter data-type:name="488-675_20-A"  userProvidedCompInfix="Comp-488-675_20-A" />
               <data-type:parameter data-type:name="561-620_10-A"  userProvidedCompInfix="Comp-561-620_10-A" />
               <data-type:parameter data-type:name="561-710_50-A"  userProvidedCompInfix="Comp-561-710_50-A" />
               <data-type:parameter data-type:name="640-780_60-A"  userProvidedCompInfix="Comp-640-780_60-A" />
             </data-type:parameters>
             <transforms:spillover data-type:parameter="405-450_50-A"  userProvidedCompInfix="Comp-405-450_50-A" >
               <transforms:coefficient data-type:parameter="405-450_50-A"  transforms:value="1" />
               <transforms:coefficient data-type:parameter="405-605_12-A"  transforms:value="0.0593808047" />
               <transforms:coefficient data-type:parameter="405-710_50-A"  transforms:value="0.0106751704" />
               <transforms:coefficient data-type:parameter="405-780_60-A"  transforms:value="0.0020923762" />
               <transforms:coefficient data-type:parameter="488-530_30-A"  transforms:value="0.0035422362" />
               <transforms:coefficient data-type:parameter="488-675_20-A"  transforms:value="-0.0002413931" />
               <transforms:coefficient data-type:parameter="561-620_10-A"  transforms:value="0.0002413846" />
               <transforms:coefficient data-type:parameter="561-710_50-A"  transforms:value="-0.0005632415" />
               <transforms:coefficient data-type:parameter="640-780_60-A"  transforms:value="0.0003218451" />
             </transforms:spillover>
             <transforms:spillover data-type:parameter="405-605_12-A"  userProvidedCompInfix="Comp-405-605_12-A" >
               <transforms:coefficient data-type:parameter="405-450_50-A"  transforms:value="0.000335036" />
               <transforms:coefficient data-type:parameter="405-605_12-A"  transforms:value="1" />
               <transforms:coefficient data-type:parameter="405-710_50-A"  transforms:value="0.0053027491" />
               <transforms:coefficient data-type:parameter="405-780_60-A"  transforms:value="0.0012060276" />
               <transforms:coefficient data-type:parameter="488-530_30-A"  transforms:value="0.0001339916" />
               <transforms:coefficient data-type:parameter="488-675_20-A"  transforms:value="0.0027488865" />
               <transforms:coefficient data-type:parameter="561-620_10-A"  transforms:value="0.0641302696" />
               <transforms:coefficient data-type:parameter="561-710_50-A"  transforms:value="0" />
               <transforms:coefficient data-type:parameter="640-780_60-A"  transforms:value="0.0000669954" />
             </transforms:spillover>
             <transforms:spillover data-type:parameter="405-710_50-A"  userProvidedCompInfix="Comp-405-710_50-A" >
               <transforms:coefficient data-type:parameter="405-450_50-A"  transforms:value="0.0146893952" />
               <transforms:coefficient data-type:parameter="405-605_12-A"  transforms:value="0.0021288725" />
               <transforms:coefficient data-type:parameter="405-710_50-A"  transforms:value="1" />
               <transforms:coefficient data-type:parameter="405-780_60-A"  transforms:value="0.2100620435" />
               <transforms:coefficient data-type:parameter="488-530_30-A"  transforms:value="0.000197894" />
               <transforms:coefficient data-type:parameter="488-675_20-A"  transforms:value="0.0019307968" />
               <transforms:coefficient data-type:parameter="561-620_10-A"  transforms:value="0.0000989461" />
               <transforms:coefficient data-type:parameter="561-710_50-A"  transforms:value="0.0072214275" />
               <transforms:coefficient data-type:parameter="640-780_60-A"  transforms:value="0.1172441446" />
             </transforms:spillover>
             <transforms:spillover data-type:parameter="405-780_60-A"  userProvidedCompInfix="Comp-405-780_60-A" >
               <transforms:coefficient data-type:parameter="405-450_50-A"  transforms:value="0.0301679533" />
               <transforms:coefficient data-type:parameter="405-605_12-A"  transforms:value="0.0018870957" />
               <transforms:coefficient data-type:parameter="405-710_50-A"  transforms:value="0.0401955625" />
               <transforms:coefficient data-type:parameter="405-780_60-A"  transforms:value="1" />
               <transforms:coefficient data-type:parameter="488-530_30-A"  transforms:value="0.0004716698" />
               <transforms:coefficient data-type:parameter="488-675_20-A"  transforms:value="-0.0005660105" />
               <transforms:coefficient data-type:parameter="561-620_10-A"  transforms:value="0.0000943327" />
               <transforms:coefficient data-type:parameter="561-710_50-A"  transforms:value="0" />
               <transforms:coefficient data-type:parameter="640-780_60-A"  transforms:value="0.17517171" />
             </transforms:spillover>
             <transforms:spillover data-type:parameter="488-530_30-A"  userProvidedCompInfix="Comp-488-530_30-A" >
               <transforms:coefficient data-type:parameter="405-450_50-A"  transforms:value="0.0002471877" />
               <transforms:coefficient data-type:parameter="405-605_12-A"  transforms:value="0.0100311722" />
               <transforms:coefficient data-type:parameter="405-710_50-A"  transforms:value="0.003461223" />
               <transforms:coefficient data-type:parameter="405-780_60-A"  transforms:value="0.0014829796" />
               <transforms:coefficient data-type:parameter="488-530_30-A"  transforms:value="1" />
               <transforms:coefficient data-type:parameter="488-675_20-A"  transforms:value="0.0181640819" />
               <transforms:coefficient data-type:parameter="561-620_10-A"  transforms:value="0.0001235765" />
               <transforms:coefficient data-type:parameter="561-710_50-A"  transforms:value="0.0002471703" />
               <transforms:coefficient data-type:parameter="640-780_60-A"  transforms:value="0.0007414613" />
             </transforms:spillover>
             <transforms:spillover data-type:parameter="488-675_20-A"  userProvidedCompInfix="Comp-488-675_20-A" >
               <transforms:coefficient data-type:parameter="405-450_50-A"  transforms:value="0.0000285429" />
               <transforms:coefficient data-type:parameter="405-605_12-A"  transforms:value="0.0012280685" />
               <transforms:coefficient data-type:parameter="405-710_50-A"  transforms:value="0.120547651" />
               <transforms:coefficient data-type:parameter="405-780_60-A"  transforms:value="0.0188597787" />
               <transforms:coefficient data-type:parameter="488-530_30-A"  transforms:value="0.0014565558" />
               <transforms:coefficient data-type:parameter="488-675_20-A"  transforms:value="1" />
               <transforms:coefficient data-type:parameter="561-620_10-A"  transforms:value="0.0149281636" />
               <transforms:coefficient data-type:parameter="561-710_50-A"  transforms:value="0.5194551268" />
               <transforms:coefficient data-type:parameter="640-780_60-A"  transforms:value="0.183353917" />
             </transforms:spillover>
             <transforms:spillover data-type:parameter="561-620_10-A"  userProvidedCompInfix="Comp-561-620_10-A" >
               <transforms:coefficient data-type:parameter="405-450_50-A"  transforms:value="0.0004137842" />
               <transforms:coefficient data-type:parameter="405-605_12-A"  transforms:value="0.0845832808" />
               <transforms:coefficient data-type:parameter="405-710_50-A"  transforms:value="0.0300147881" />
               <transforms:coefficient data-type:parameter="405-780_60-A"  transforms:value="0.0044390872" />
               <transforms:coefficient data-type:parameter="488-530_30-A"  transforms:value="0.0018917751" />
               <transforms:coefficient data-type:parameter="488-675_20-A"  transforms:value="0.1836397272" />
               <transforms:coefficient data-type:parameter="561-620_10-A"  transforms:value="1" />
               <transforms:coefficient data-type:parameter="561-710_50-A"  transforms:value="0.1172858024" />
               <transforms:coefficient data-type:parameter="640-780_60-A"  transforms:value="0.001536828" />
             </transforms:spillover>
             <transforms:spillover data-type:parameter="561-710_50-A"  userProvidedCompInfix="Comp-561-710_50-A" >
               <transforms:coefficient data-type:parameter="405-450_50-A"  transforms:value="0.0000580619" />
               <transforms:coefficient data-type:parameter="405-605_12-A"  transforms:value="0.0041767276" />
               <transforms:coefficient data-type:parameter="405-710_50-A"  transforms:value="0.3075914046" />
               <transforms:coefficient data-type:parameter="405-780_60-A"  transforms:value="0.0532252944" />
               <transforms:coefficient data-type:parameter="488-530_30-A"  transforms:value="0.0010453586" />
               <transforms:coefficient data-type:parameter="488-675_20-A"  transforms:value="0.2063616443" />
               <transforms:coefficient data-type:parameter="561-620_10-A"  transforms:value="0.0383974112" />
               <transforms:coefficient data-type:parameter="561-710_50-A"  transforms:value="1" />
               <transforms:coefficient data-type:parameter="640-780_60-A"  transforms:value="0.2614816512" />
             </transforms:spillover>
             <transforms:spillover data-type:parameter="640-780_60-A"  userProvidedCompInfix="Comp-640-780_60-A" >
               <transforms:coefficient data-type:parameter="405-450_50-A"  transforms:value="0.0605999193" />
               <transforms:coefficient data-type:parameter="405-605_12-A"  transforms:value="1.0002334279" />
               <transforms:coefficient data-type:parameter="405-710_50-A"  transforms:value="1.0304951616" />
               <transforms:coefficient data-type:parameter="405-780_60-A"  transforms:value="0.4847660786" />
               <transforms:coefficient data-type:parameter="488-530_30-A"  transforms:value="0.9394324563" />
               <transforms:coefficient data-type:parameter="488-675_20-A"  transforms:value="-0.1817788496" />
               <transforms:coefficient data-type:parameter="561-620_10-A"  transforms:value="0.0302956964" />
               <transforms:coefficient data-type:parameter="561-710_50-A"  transforms:value="-0.2423703184" />
               <transforms:coefficient data-type:parameter="640-780_60-A"  transforms:value="1" />
             </transforms:spillover>
           </transforms:spilloverMatrix>
         </Compensation>
       </Subpopulations>
       <Group name="Compensation"  live="1"  role="ws.group.dlog.compensation"  key=""  synchronized="0"  foreground="#bc1900"  fontStyle="bold" >
         <Criteria>
           <Criterion connector="And"  keyword="$FIL"  function="Contains"  value="comp" />
           <Criterion connector="Or"  keyword="$FIL"  function="Contains"  value="unstained" />
         </Criteria>
         <SampleRefs>
           <SampleRef sampleID="9" />
           <SampleRef sampleID="10" />
           <SampleRef sampleID="11" />
           <SampleRef sampleID="12" />
           <SampleRef sampleID="13" />
           <SampleRef sampleID="14" />
           <SampleRef sampleID="15" />
           <SampleRef sampleID="16" />
           <SampleRef sampleID="17" />
           <SampleRef sampleID="18" />
         </SampleRefs>
         <Keywords/>
       </Group>
     </GroupNode>
     <GroupNode name="DKB02"  annotation=""  owningGroup="DKB02"  expanded="0"  sortPriority="10"  count="-1" >
       <Graph smoothing="0"  backColor="#ffffff"  foreColor="#000000"  type="Pseudocolor"  fast="1" >
         <Axis dimension="x"  name=""  label=""  auto="auto" />
         <Axis dimension="y"  name=""  label=""  auto="auto" />
         <GraphSettings level="5%"  smoothingHighResolution="1"  contourHighResolution="1"  histogramSmoothingCount="0"  graphResolution="256"  showOutliers="0"  drawLargeDots="0"  dotsToDraw="8000"  tint="le.chartfill.tinted.40"  lineWeight="le.lineweight.normal"  lineStyle="le.linestyle.solid" />
         <GraphEnvironment showGrid="0"  showAxes="tnlTNL"  showGates="1"  showFreqOnPlots="1"  showGateNameOnPlots="1"  showMedians="0"  showUncomped="0"  addEventParam="0"  lastYAxisName="" >
           <TextTraits font="SansSerif"  size="11"  name="Labels"  style="plain"  color="#000000"  background="#00ffffff"  just="left" />
           <TextTraits font="SansSerif"  size="11"  name="LayoutGates"  style="plain"  color="#000000"  background="#00ffffff"  just="left" />
           <TextTraits font="SansSerif"  size="9"  name="Numbers"  style="plain"  color="#000000"  background="#00ffffff"  just="left" />
           <TextTraits font="SansSerif"  size="9"  name="Legend"  style="plain"  color="#000000"  background="#00ffffff"  just="left" />
           <WindowPosition x="0"  y="0"  width="0"  height="0"  displayed="0"  panelState="" />
         </GraphEnvironment>
       </Graph>
       <Subpopulations>
         <Population name="Lymphocytes"  annotation=""  owningGroup="DKB02"  expanded="0"  sortPriority="10"  count="84810" >
           <Graph smoothing="0"  backColor="#ffffff"  foreColor="#000000"  heatMapStatParameter="Comp-405-450_50-A"  type="Pseudocolor"  fast="1" >
             <Axis dimension="x"  name="FSC-A"  label=""  auto="auto" />
             <Axis dimension="y"  name="SSC-A"  label=""  auto="auto" />
             <GraphSettings level="5%"  smoothingHighResolution="1"  contourHighResolution="1"  histogramSmoothingCount="0"  graphResolution="256"  showOutliers="0"  drawLargeDots="0"  dotsToDraw="8000"  tint="le.chartfill.tinted.40"  lineWeight="le.lineweight.normal"  lineStyle="le.linestyle.solid" />
             <GraphEnvironment showGrid="0"  showAxes="tnlTNL"  showGates="1"  showFreqOnPlots="1"  showGateNameOnPlots="1"  showMedians="0"  showUncomped="0"  addEventParam="0"  lastYAxisName="" >
               <TextTraits font="SansSerif"  size="11"  name="Labels"  style="plain"  color="#000000"  background="#00ffffff"  just="left" />
               <TextTraits font="SansSerif"  size="11"  name="LayoutGates"  style="plain"  color="#000000"  background="#00ffffff"  just="left" />
               <TextTraits font="SansSerif"  size="9"  name="Numbers"  style="plain"  color="#000000"  background="#00ffffff"  just="left" />
               <TextTraits font="SansSerif"  size="9"  name="Legend"  style="plain"  color="#000000"  background="#00ffffff"  just="left" />
               <WindowPosition x="739"  y="0"  width="619"  height="797"  displayed="1"  panelState="---" />
             </GraphEnvironment>
           </Graph>
           <Gate gating:id="ID783582670" >
             <gating:PolygonGate eventsInside="1"  annoOffsetX="123"  annoOffsetY="-149"  tint="#000000"  isTinted="0"  lineWeight="Normal"  userDefined="1"  quadId="-1"  gateResolution="256" >
               <gating:dimension>
                 <data-type:fcs-dimension data-type:name="FSC-A" />
               </gating:dimension>
               <gating:dimension>
                 <data-type:fcs-dimension data-type:name="SSC-A" />
               </gating:dimension>
               <gating:vertex>
                 <gating:coordinate data-type:value="138650.0385438972" />
                 <gating:coordinate data-type:value="132592.5568445476" />
               </gating:vertex>
               <gating:vertex>
                 <gating:coordinate data-type:value="55572.2826552463" />
                 <gating:coordinate data-type:value="133200.7795823666" />
               </gating:vertex>
               <gating:vertex>
                 <gating:coordinate data-type:value="23576.1199143469" />
                 <gating:coordinate data-type:value="29194.6914153132" />
               </gating:vertex>
               <gating:vertex>
                 <gating:coordinate data-type:value="23576.1199143469" />
                 <gating:coordinate data-type:value="1824.6682134571" />
               </gating:vertex>
               <gating:vertex>
                 <gating:coordinate data-type:value="129107.3233404711" />
                 <gating:coordinate data-type:value="5474.0046403712" />
               </gating:vertex>
               <gating:vertex>
                 <gating:coordinate data-type:value="229025.164882227" />
                 <gating:coordinate data-type:value="37709.8097447796" />
               </gating:vertex>
               <gating:vertex>
                 <gating:coordinate data-type:value="226218.4839400428" />
                 <gating:coordinate data-type:value="82718.2923433875" />
               </gating:vertex>
               <gating:vertex>
                 <gating:coordinate data-type:value="224534.4753747323" />
                 <gating:coordinate data-type:value="103397.8654292343" />
               </gating:vertex>
               <gating:vertex>
                 <gating:coordinate data-type:value="142018.0556745182" />
                 <gating:coordinate data-type:value="128943.2204176334" />
               </gating:vertex>
             </gating:PolygonGate>
           </Gate>
           <Subpopulations>
             <Population name="Single Cells"  annotation=""  owningGroup="DKB02"  expanded="0"  sortPriority="10"  count="84302" >
               <Graph smoothing="0"  backColor="#ffffff"  foreColor="#000000"  heatMapStatParameter="Comp-405-450_50-A"  type="Pseudocolor"  fast="1" >
                 <Axis dimension="x"  name="FSC-A"  label=""  auto="auto" />
                 <Axis dimension="y"  name="FSC-H"  label=""  auto="auto" />
                 <GraphSettings level="5%"  smoothingHighResolution="1"  contourHighResolution="1"  histogramSmoothingCount="0"  graphResolution="256"  showOutliers="0"  drawLargeDots="0"  dotsToDraw="8000"  tint="le.chartfill.tinted.40"  lineWeight="le.lineweight.normal"  lineStyle="le.linestyle.solid" />
                 <GraphEnvironment showGrid="0"  showAxes="tnlTNL"  showGates="1"  showFreqOnPlots="1"  showGateNameOnPlots="1"  showMedians="0"  showUncomped="0"  addEventParam="0"  lastYAxisName="" >
                   <TextTraits font="SansSerif"  size="11"  name="Labels"  style="plain"  color="#000000"  background="#00ffffff"  just="left" />
                   <TextTraits font="SansSerif"  size="11"  name="LayoutGates"  style="plain"  color="#000000"  background="#00ffffff"  just="left" />
                   <TextTraits font="SansSerif"  size="9"  name="Numbers"  style="plain"  color="#000000"  background="#00ffffff"  just="left" />
                   <TextTraits font="SansSerif"  size="9"  name="Legend"  style="plain"  color="#000000"  background="#00ffffff"  just="left" />
                   <WindowPosition x="776"  y="10"  width="619"  height="797"  displayed="1"  panelState="---" />
                 </GraphEnvironment>
               </Graph>
               <Gate gating:id="ID1339418792"  gating:parent_id="ID783582670" >
                 <gating:PolygonGate eventsInside="1"  annoOffsetX="-40"  annoOffsetY="-164"  tint="#000000"  isTinted="0"  lineWeight="Normal"  userDefined="1"  quadId="-1"  gateResolution="256" >
                   <gating:dimension>
                     <data-type:fcs-dimension data-type:name="FSC-A" />
                   </gating:dimension>
                   <gating:dimension>
                     <data-type:fcs-dimension data-type:name="FSC-H" />
                   </gating:dimension>
                   <gating:vertex>
                     <gating:coordinate data-type:value="220605.1220556745" />
                     <gating:coordinate data-type:value="177601.0394431555" />
                   </gating:vertex>
                   <gating:vertex>
                     <gating:coordinate data-type:value="123493.9614561028" />
                     <gating:coordinate data-type:value="116778.7656612529" />
                   </gating:vertex>
                   <gating:vertex>
                     <gating:coordinate data-type:value="63992.3254817987" />
                     <gating:coordinate data-type:value="68120.9466357309" />
                   </gating:vertex>
                   <gating:vertex>
                     <gating:coordinate data-type:value="23576.1199143469" />
                     <gating:coordinate data-type:value="29194.6914153132" />
                   </gating:vertex>
                   <gating:vertex>
                     <gating:coordinate data-type:value="48274.9122055675" />
                     <gating:coordinate data-type:value="26761.8004640371" />
                   </gating:vertex>
                   <gating:vertex>
                     <gating:coordinate data-type:value="110021.8929336188" />
                     <gating:coordinate data-type:value="73594.9512761021" />
                   </gating:vertex>
                   <gating:vertex>
                     <gating:coordinate data-type:value="165032.8394004283" />
                     <gating:coordinate data-type:value="116170.5429234339" />
                   </gating:vertex>
                   <gating:vertex>
                     <gating:coordinate data-type:value="232954.5182012848" />
                     <gating:coordinate data-type:value="160570.8027842227" />
                   </gating:vertex>
                   <gating:vertex>
                     <gating:coordinate data-type:value="223973.1391862955" />
                     <gating:coordinate data-type:value="171518.8120649652" />
                   </gating:vertex>
                 </gating:PolygonGate>
               </Gate>
               <Subpopulations>
                 <Population name="CD3+ "  annotation=""  owningGroup="DKB02"  expanded="0"  sortPriority="10"  count="6652" >
                   <Graph smoothing="0"  backColor="#ffffff"  foreColor="#000000"  heatMapStatParameter="Comp-405-450_50-A"  type="Pseudocolor"  fast="1" >
                     <Axis dimension="x"  name="Comp-405-780_60-A"  label=""  auto="auto" />
                     <Axis dimension="y"  name="Comp-640-780_60-A"  label=""  auto="auto" />
                     <GraphSettings level="5%"  smoothingHighResolution="1"  contourHighResolution="1"  histogramSmoothingCount="0"  graphResolution="256"  showOutliers="0"  drawLargeDots="0"  dotsToDraw="8000"  tint="le.chartfill.tinted.40"  lineWeight="le.lineweight.normal"  lineStyle="le.linestyle.solid" />
                     <GraphEnvironment showGrid="0"  showAxes="tnlTNL"  showGates="1"  showFreqOnPlots="1"  showGateNameOnPlots="1"  showMedians="0"  showUncomped="0"  addEventParam="0"  lastYAxisName="" >
                       <TextTraits font="SansSerif"  size="11"  name="Labels"  style="plain"  color="#000000"  background="#00ffffff"  just="left" />
                       <TextTraits font="SansSerif"  size="11"  name="LayoutGates"  style="plain"  color="#000000"  background="#00ffffff"  just="left" />
                       <TextTraits font="SansSerif"  size="9"  name="Numbers"  style="plain"  color="#000000"  background="#00ffffff"  just="left" />
                       <TextTraits font="SansSerif"  size="9"  name="Legend"  style="plain"  color="#000000"  background="#00ffffff"  just="left" />
                       <WindowPosition x="766"  y="21"  width="619"  height="797"  displayed="1"  panelState="---" />
                     </GraphEnvironment>
                   </Graph>
                   <Gate gating:id="ID86983497"  gating:parent_id="ID1339418792" >
                     <gating:RectangleGate eventsInside="1"  annoOffsetX="128"  annoOffsetY="-17"  tint="#000000"  isTinted="0"  lineWeight="Normal"  userDefined="1"  percentX="0"  percentY="0" >
                       <gating:dimension gating:min="346.76473356202524"  gating:max="12172.082927078542" >
                         <data-type:fcs-dimension data-type:name="Comp-405-780_60-A" />
                       </gating:dimension>
                       <gating:dimension gating:min="-1172.8314879846628"  gating:max="4034.1774191096874" >
                         <data-type:fcs-dimension data-type:name="Comp-640-780_60-A" />
                       </gating:dimension>
                     </gating:RectangleGate>
                   </Gate>
                   <Subpopulations>
                     <Population name="CD8+ "  annotation=""  owningGroup="DKB02"  expanded="0"  sortPriority="10"  count="19525" >
                       <Graph smoothing="0"  backColor="#ffffff"  foreColor="#000000"  heatMapStatParameter="Comp-405-450_50-A"  type="Pseudocolor"  fast="1" >
                         <Axis dimension="x"  name="Comp-561-710_50-A"  label=""  auto="auto" />
                         <Axis dimension="y"  name="Comp-405-710_50-A"  label=""  auto="auto" />
                         <GraphSettings level="5%"  smoothingHighResolution="1"  contourHighResolution="1"  histogramSmoothingCount="0"  graphResolution="256"  showOutliers="0"  drawLargeDots="0"  dotsToDraw="8000"  tint="le.chartfill.tinted.40"  lineWeight="le.lineweight.normal"  lineStyle="le.linestyle.solid" />
                         <GraphEnvironment showGrid="0"  showAxes="tnlTNL"  showGates="1"  showFreqOnPlots="1"  showGateNameOnPlots="1"  showMedians="0"  showUncomped="0"  addEventParam="0"  lastYAxisName="" >
                           <TextTraits font="SansSerif"  size="11"  name="Labels"  style="plain"  color="#000000"  background="#00ffffff"  just="left" />
                           <TextTraits font="SansSerif"  size="11"  name="LayoutGates"  style="plain"  color="#000000"  background="#00ffffff"  just="left" />
                           <TextTraits font="SansSerif"  size="9"  name="Numbers"  style="plain"  color="#000000"  background="#00ffffff"  just="left" />
                           <TextTraits font="SansSerif"  size="9"  name="Legend"  style="plain"  color="#000000"  background="#00ffffff"  just="left" />
                           <WindowPosition x="779"  y="37"  width="619"  height="797"  displayed="1"  panelState="---" />
                         </GraphEnvironment>
                       </Graph>
                       <Gate gating:id="ID296624888"  gating:parent_id="ID86983497" >
                         <gating:RectangleGate eventsInside="1"  annoOffsetX="4"  annoOffsetY="-167"  tint="#000000"  isTinted="0"  lineWeight="Normal"  userDefined="1"  percentX="0"  percentY="0" >
                           <gating:dimension gating:min="-3135.4953934206433"  gating:max="2990.9030763236046" >
                             <data-type:fcs-dimension data-type:name="Comp-561-710_50-A" />
                           </gating:dimension>
                           <gating:dimension gating:min="956.3192827400044"  gating:max="87641.75590109944" >
                             <data-type:fcs-dimension data-type:name="Comp-405-710_50-A" />
                           </gating:dimension>
                         </gating:RectangleGate>
                       </Gate>
                       <Subpopulations>
                         <Population name="Divided "  annotation=""  owningGroup="DKB02"  expanded="0"  sortPriority="10"  count="130" >
                           <Graph smoothing="0"  backColor="#ffffff"  foreColor="#000000"  type="Histogram"  fast="1" >
                             <Axis dimension="x"  name="Comp-405-450_50-A"  label=""  auto="auto" />
                             <Axis dimension="y"  name="SSC-A"  label=""  auto="auto" />
                             <GraphSettings level="5%"  smoothingHighResolution="1"  contourHighResolution="1"  histogramSmoothingCount="0"  graphResolution="256"  showOutliers="0"  drawLargeDots="0"  dotsToDraw="8000"  tint="le.chartfill.tinted.40"  lineWeight="le.lineweight.normal"  lineStyle="le.linestyle.solid" />
                             <GraphEnvironment showGrid="0"  showAxes="tnlTNL"  showGates="1"  showFreqOnPlots="1"  showGateNameOnPlots="1"  showMedians="0"  showUncomped="0"  addEventParam="0"  lastYAxisName="" >
                               <TextTraits font="SansSerif"  size="11"  name="Labels"  style="plain"  color="#000000"  background="#00ffffff"  just="left" />
                               <TextTraits font="SansSerif"  size="11"  name="LayoutGates"  style="plain"  color="#000000"  background="#00ffffff"  just="left" />
                               <TextTraits font="SansSerif"  size="9"  name="Numbers"  style="plain"  color="#000000"  background="#00ffffff"  just="left" />
                               <TextTraits font="SansSerif"  size="9"  name="Legend"  style="plain"  color="#000000"  background="#00ffffff"  just="left" />
                               <WindowPosition x="0"  y="0"  width="0"  height="0"  displayed="0"  panelState="" />
                             </GraphEnvironment>
                           </Graph>
                           <Gate gating:id="ID457072630"  gating:parent_id="ID296624888" >
                             <gating:RectangleGate eventsInside="1"  annoOffsetX="0"  annoOffsetY="0"  tint="#000000"  isTinted="0"  lineWeight="Normal"  userDefined="1" >
                               <gating:dimension gating:max="2965.604131687726"  yRatio="0.6959216398097964" >
                                 <data-type:fcs-dimension data-type:name="Comp-405-450_50-A" />
                               </gating:dimension>
                             </gating:RectangleGate>
                           </Gate>
                           <Subpopulations>
                             <Population name="G1"  annotation=""  owningGroup="DKB02"  expanded="0"  sortPriority="10"  count="110" >
                               <Graph smoothing="1"  backColor="#ffffff"  foreColor="#000000"  heatMapStatParameter="Comp-405-450_50-A"  type="Histogram"  fast="1" >
                                 <Axis dimension="x"  name="Comp-405-450_50-A"  label=""  auto="auto" />
                                 <Axis dimension="y"  name=""  label=""  auto="auto" />
                                 <GraphSettings level="5%"  smoothingHighResolution="1"  contourHighResolution="1"  histogramSmoothingCount="0"  graphResolution="256"  showOutliers="0"  drawLargeDots="0"  dotsToDraw="8000"  tint="le.chartfill.tinted.40"  lineWeight="le.lineweight.normal"  lineStyle="le.linestyle.solid" />
                                 <GraphEnvironment showGrid="0"  showAxes="tnlTNL"  showGates="1"  showFreqOnPlots="1"  showGateNameOnPlots="1"  showMedians="0"  showUncomped="0"  addEventParam="0"  lastYAxisName="" >
                                   <TextTraits font="SansSerif"  size="11"  name="Labels"  style="plain"  color="#000000"  background="#00ffffff"  just="left" />
                                   <TextTraits font="SansSerif"  size="11"  name="LayoutGates"  style="plain"  color="#000000"  background="#00ffffff"  just="left" />
                                   <TextTraits font="SansSerif"  size="9"  name="Numbers"  style="plain"  color="#000000"  background="#00ffffff"  just="left" />
                                   <TextTraits font="SansSerif"  size="9"  name="Legend"  style="plain"  color="#000000"  background="#00ffffff"  just="left" />
                                   <WindowPosition x="-8"  y="-8"  width="1936"  height="1056"  displayed="1"  panelState="+--" />
                                 </GraphEnvironment>
                               </Graph>
                               <Gate gating:id="ID1960463700"  gating:parent_id="ID457072630" >
                                 <gating:RectangleGate eventsInside="1"  annoOffsetX="0"  annoOffsetY="0"  tint="#000000"  isTinted="0"  lineWeight="Normal"  userDefined="1" >
                                   <gating:dimension gating:min="1445.9230842345964"  gating:max="2984.9237017907913"  yRatio="0.9930434782608696" >
                                     <data-type:fcs-dimension data-type:name="Comp-405-450_50-A" />
                                   </gating:dimension>
                                 </gating:RectangleGate>
                               </Gate>
                             </Population>
                             <Population name="G2"  annotation=""  owningGroup="DKB02"  expanded="0"  sortPriority="10"  count="45" >
                               <Graph smoothing="1"  backColor="#ffffff"  foreColor="#000000"  heatMapStatParameter="Comp-405-450_50-A"  type="Histogram"  fast="1" >
                                 <Axis dimension="x"  name="Comp-405-450_50-A"  label=""  auto="auto" />
                                 <Axis dimension="y"  name=""  label=""  auto="auto" />
                                 <GraphSettings level="5%"  smoothingHighResolution="1"  contourHighResolution="1"  histogramSmoothingCount="0"  graphResolution="256"  showOutliers="0"  drawLargeDots="0"  dotsToDraw="8000"  tint="le.chartfill.tinted.40"  lineWeight="le.lineweight.normal"  lineStyle="le.linestyle.solid" />
                                 <GraphEnvironment showGrid="0"  showAxes="tnlTNL"  showGates="1"  showFreqOnPlots="1"  showGateNameOnPlots="1"  showMedians="0"  showUncomped="0"  addEventParam="0"  lastYAxisName="" >
                                   <TextTraits font="SansSerif"  size="11"  name="Labels"  style="plain"  color="#000000"  background="#00ffffff"  just="left" />
                                   <TextTraits font="SansSerif"  size="11"  name="LayoutGates"  style="plain"  color="#000000"  background="#00ffffff"  just="left" />
                                   <TextTraits font="SansSerif"  size="9"  name="Numbers"  style="plain"  color="#000000"  background="#00ffffff"  just="left" />
                                   <TextTraits font="SansSerif"  size="9"  name="Legend"  style="plain"  color="#000000"  background="#00ffffff"  just="left" />
                                   <WindowPosition x="-8"  y="-8"  width="1936"  height="1056"  displayed="1"  panelState="+--" />
                                 </GraphEnvironment>
                               </Graph>
                               <Gate gating:id="ID1918426409"  gating:parent_id="ID457072630" >
                                 <gating:RectangleGate eventsInside="1"  annoOffsetX="0"  annoOffsetY="0"  tint="#000000"  isTinted="0"  lineWeight="Normal"  userDefined="1" >
                                   <gating:dimension gating:min="669.8384767002929"  gating:max="1458.50356283297"  yRatio="0.9565217391304348" >
                                     <data-type:fcs-dimension data-type:name="Comp-405-450_50-A" />
                                   </gating:dimension>
                                 </gating:RectangleGate>
                               </Gate>
                             </Population>
                             <Population name="G3"  annotation=""  owningGroup="DKB02"  expanded="0"  sortPriority="10"  count="27" >
                               <Graph smoothing="1"  backColor="#ffffff"  foreColor="#000000"  heatMapStatParameter="Comp-405-450_50-A"  type="Histogram"  fast="1" >
                                 <Axis dimension="x"  name="Comp-405-450_50-A"  label=""  auto="auto" />
                                 <Axis dimension="y"  name=""  label=""  auto="auto" />
                                 <GraphSettings level="5%"  smoothingHighResolution="1"  contourHighResolution="1"  histogramSmoothingCount="0"  graphResolution="256"  showOutliers="0"  drawLargeDots="0"  dotsToDraw="8000"  tint="le.chartfill.tinted.40"  lineWeight="le.lineweight.normal"  lineStyle="le.linestyle.solid" />
                                 <GraphEnvironment showGrid="0"  showAxes="tnlTNL"  showGates="1"  showFreqOnPlots="1"  showGateNameOnPlots="1"  showMedians="0"  showUncomped="0"  addEventParam="0"  lastYAxisName="" >
                                   <TextTraits font="SansSerif"  size="11"  name="Labels"  style="plain"  color="#000000"  background="#00ffffff"  just="left" />
                                   <TextTraits font="SansSerif"  size="11"  name="LayoutGates"  style="plain"  color="#000000"  background="#00ffffff"  just="left" />
                                   <TextTraits font="SansSerif"  size="9"  name="Numbers"  style="plain"  color="#000000"  background="#00ffffff"  just="left" />
                                   <TextTraits font="SansSerif"  size="9"  name="Legend"  style="plain"  color="#000000"  background="#00ffffff"  just="left" />
                                   <WindowPosition x="-8"  y="-8"  width="1936"  height="1056"  displayed="1"  panelState="+--" />
                                 </GraphEnvironment>
                               </Graph>
                               <Gate gating:id="ID995017808"  gating:parent_id="ID457072630" >
                                 <gating:RectangleGate eventsInside="1"  annoOffsetX="0"  annoOffsetY="0"  tint="#000000"  isTinted="0"  lineWeight="Normal"  userDefined="1" >
                                   <gating:dimension gating:min="354.4343053326399"  gating:max="669.8384767002929"  yRatio="0.92" >
                                     <data-type:fcs-dimension data-type:name="Comp-405-450_50-A" />
                                   </gating:dimension>
                                 </gating:RectangleGate>
                               </Gate>
                             </Population>
                             <Population name="G4"  annotation=""  owningGroup="DKB02"  expanded="0"  sortPriority="10"  count="41" >
                               <Graph smoothing="1"  backColor="#ffffff"  foreColor="#000000"  heatMapStatParameter="Comp-405-450_50-A"  type="Histogram"  fast="1" >
                                 <Axis dimension="x"  name="Comp-405-450_50-A"  label=""  auto="auto" />
                                 <Axis dimension="y"  name=""  label=""  auto="auto" />
                                 <GraphSettings level="5%"  smoothingHighResolution="1"  contourHighResolution="1"  histogramSmoothingCount="0"  graphResolution="256"  showOutliers="0"  drawLargeDots="0"  dotsToDraw="8000"  tint="le.chartfill.tinted.40"  lineWeight="le.lineweight.normal"  lineStyle="le.linestyle.solid" />
                                 <GraphEnvironment showGrid="0"  showAxes="tnlTNL"  showGates="1"  showFreqOnPlots="1"  showGateNameOnPlots="1"  showMedians="0"  showUncomped="0"  addEventParam="0"  lastYAxisName="" >
                                   <TextTraits font="SansSerif"  size="11"  name="Labels"  style="plain"  color="#000000"  background="#00ffffff"  just="left" />
                                   <TextTraits font="SansSerif"  size="11"  name="LayoutGates"  style="plain"  color="#000000"  background="#00ffffff"  just="left" />
                                   <TextTraits font="SansSerif"  size="9"  name="Numbers"  style="plain"  color="#000000"  background="#00ffffff"  just="left" />
                                   <TextTraits font="SansSerif"  size="9"  name="Legend"  style="plain"  color="#000000"  background="#00ffffff"  just="left" />
                                   <WindowPosition x="-8"  y="-8"  width="1936"  height="1056"  displayed="1"  panelState="+--" />
                                 </GraphEnvironment>
                               </Graph>
                               <Gate gating:id="ID1671532393"  gating:parent_id="ID457072630" >
                                 <gating:RectangleGate eventsInside="1"  annoOffsetX="0"  annoOffsetY="0"  tint="#000000"  isTinted="0"  lineWeight="Normal"  userDefined="1" >
                                   <gating:dimension gating:min="-0.9254362214496065"  gating:max="341.987140256691"  yRatio="0.96" >
                                     <data-type:fcs-dimension data-type:name="Comp-405-450_50-A" />
                                   </gating:dimension>
                                 </gating:RectangleGate>
                               </Gate>
                             </Population>
                             <Population name="Tcm "  annotation=""  owningGroup="DKB02"  expanded="0"  sortPriority="10"  count="7" >
                               <Graph smoothing="0"  backColor="#ffffff"  foreColor="#000000"  heatMapStatParameter="Comp-405-450_50-A"  type="Pseudocolor"  fast="1" >
                                 <Axis dimension="x"  name="Comp-561-620_10-A"  label=""  auto="auto" />
                                 <Axis dimension="y"  name="Comp-488-530_30-A"  label=""  auto="auto" />
                                 <GraphSettings level="5%"  smoothingHighResolution="1"  contourHighResolution="1"  histogramSmoothingCount="0"  graphResolution="256"  showOutliers="0"  drawLargeDots="0"  dotsToDraw="8000"  tint="le.chartfill.tinted.40"  lineWeight="le.lineweight.normal"  lineStyle="le.linestyle.solid" />
                                 <GraphEnvironment showGrid="0"  showAxes="tnlTNL"  showGates="1"  showFreqOnPlots="1"  showGateNameOnPlots="1"  showMedians="0"  showUncomped="0"  addEventParam="0"  lastYAxisName="" >
                                   <TextTraits font="SansSerif"  size="11"  name="Labels"  style="plain"  color="#000000"  background="#00ffffff"  just="left" />
                                   <TextTraits font="SansSerif"  size="11"  name="LayoutGates"  style="plain"  color="#000000"  background="#00ffffff"  just="left" />
                                   <TextTraits font="SansSerif"  size="9"  name="Numbers"  style="plain"  color="#000000"  background="#00ffffff"  just="left" />
                                   <TextTraits font="SansSerif"  size="9"  name="Legend"  style="plain"  color="#000000"  background="#00ffffff"  just="left" />
                                   <WindowPosition x="844"  y="44"  width="619"  height="797"  displayed="1"  panelState="---" />
                                 </GraphEnvironment>
                               </Graph>
                               <Gate gating:id="ID2077127825"  gating:parent_id="ID457072630" >
                                 <gating:RectangleGate eventsInside="1"  annoOffsetX="-81"  annoOffsetY="-189"  tint="#000000"  isTinted="0"  lineWeight="Normal"  userDefined="1"  percentX="0"  percentY="0" >
                                   <gating:dimension gating:min="-447.3185112397054"  gating:max="902.1449826468928" >
                                     <data-type:fcs-dimension data-type:name="Comp-561-620_10-A" />
                                   </gating:dimension>
                                   <gating:dimension gating:min="499.32342443732267"  gating:max="7258.658145184865" >
                                     <data-type:fcs-dimension data-type:name="Comp-488-530_30-A" />
                                   </gating:dimension>
                                 </gating:RectangleGate>
                               </Gate>
                             </Population>
                             <Population name="Tem "  annotation=""  owningGroup="DKB02"  expanded="0"  sortPriority="10"  count="1" >
                               <Graph smoothing="0"  backColor="#ffffff"  foreColor="#000000"  heatMapStatParameter="Comp-405-450_50-A"  type="Pseudocolor"  fast="1" >
                                 <Axis dimension="x"  name="Comp-561-620_10-A"  label=""  auto="auto" />
                                 <Axis dimension="y"  name="Comp-488-530_30-A"  label=""  auto="auto" />
                                 <GraphSettings level="5%"  smoothingHighResolution="1"  contourHighResolution="1"  histogramSmoothingCount="0"  graphResolution="256"  showOutliers="0"  drawLargeDots="0"  dotsToDraw="8000"  tint="le.chartfill.tinted.40"  lineWeight="le.lineweight.normal"  lineStyle="le.linestyle.solid" />
                                 <GraphEnvironment showGrid="0"  showAxes="tnlTNL"  showGates="1"  showFreqOnPlots="1"  showGateNameOnPlots="1"  showMedians="0"  showUncomped="0"  addEventParam="0"  lastYAxisName="" >
                                   <TextTraits font="SansSerif"  size="11"  name="Labels"  style="plain"  color="#000000"  background="#00ffffff"  just="left" />
                                   <TextTraits font="SansSerif"  size="11"  name="LayoutGates"  style="plain"  color="#000000"  background="#00ffffff"  just="left" />
                                   <TextTraits font="SansSerif"  size="9"  name="Numbers"  style="plain"  color="#000000"  background="#00ffffff"  just="left" />
                                   <TextTraits font="SansSerif"  size="9"  name="Legend"  style="plain"  color="#000000"  background="#00ffffff"  just="left" />
                                   <WindowPosition x="844"  y="44"  width="619"  height="797"  displayed="1"  panelState="---" />
                                 </GraphEnvironment>
                               </Graph>
                               <Gate gating:id="ID75781546"  gating:parent_id="ID457072630" >
                                 <gating:RectangleGate eventsInside="1"  annoOffsetX="-96"  annoOffsetY="-2"  tint="#000000"  isTinted="0"  lineWeight="Normal"  userDefined="1"  percentX="0"  percentY="0" >
                                   <gating:dimension gating:min="-472.1833676882898"  gating:max="918.5908286658322" >
                                     <data-type:fcs-dimension data-type:name="Comp-561-620_10-A" />
                                   </gating:dimension>
                                   <gating:dimension gating:min="-864.814360351632"  gating:max="353.001870983715" >
                                     <data-type:fcs-dimension data-type:name="Comp-488-530_30-A" />
                                   </gating:dimension>
                                 </gating:RectangleGate>
                               </Gate>
                             </Population>
                             <Population name="Temra"  annotation=""  owningGroup="DKB02"  expanded="0"  sortPriority="10"  count="34" >
                               <Graph smoothing="0"  backColor="#ffffff"  foreColor="#000000"  heatMapStatParameter="Comp-405-450_50-A"  type="Pseudocolor"  fast="1" >
                                 <Axis dimension="x"  name="Comp-561-620_10-A"  label=""  auto="auto" />
                                 <Axis dimension="y"  name="Comp-488-530_30-A"  label=""  auto="auto" />
                                 <GraphSettings level="5%"  smoothingHighResolution="1"  contourHighResolution="1"  histogramSmoothingCount="0"  graphResolution="256"  showOutliers="0"  drawLargeDots="0"  dotsToDraw="8000"  tint="le.chartfill.tinted.40"  lineWeight="le.lineweight.normal"  lineStyle="le.linestyle.solid" />
                                 <GraphEnvironment showGrid="0"  showAxes="tnlTNL"  showGates="1"  showFreqOnPlots="1"  showGateNameOnPlots="1"  showMedians="0"  showUncomped="0"  addEventParam="0"  lastYAxisName="" >
                                   <TextTraits font="SansSerif"  size="11"  name="Labels"  style="plain"  color="#000000"  background="#00ffffff"  just="left" />
                                   <TextTraits font="SansSerif"  size="11"  name="LayoutGates"  style="plain"  color="#000000"  background="#00ffffff"  just="left" />
                                   <TextTraits font="SansSerif"  size="9"  name="Numbers"  style="plain"  color="#000000"  background="#00ffffff"  just="left" />
                                   <TextTraits font="SansSerif"  size="9"  name="Legend"  style="plain"  color="#000000"  background="#00ffffff"  just="left" />
                                   <WindowPosition x="844"  y="44"  width="619"  height="797"  displayed="0"  panelState="---" />
                                 </GraphEnvironment>
                               </Graph>
                               <Gate gating:id="ID1692212768"  gating:parent_id="ID457072630" >
                                 <gating:RectangleGate eventsInside="1"  annoOffsetX="128"  annoOffsetY="7"  tint="#000000"  isTinted="0"  lineWeight="Normal"  userDefined="1"  percentX="0"  percentY="0" >
                                   <gating:dimension gating:min="2058.4638074613763"  gating:max="123721.4830810348" >
                                     <data-type:fcs-dimension data-type:name="Comp-561-620_10-A" />
                                   </gating:dimension>
                                   <gating:dimension gating:min="-864.814360351632"  gating:max="365.9359902480867" >
                                     <data-type:fcs-dimension data-type:name="Comp-488-530_30-A" />
                                   </gating:dimension>
                                 </gating:RectangleGate>
                               </Gate>
                             </Population>
                             <Population name="Tnpot "  annotation=""  owningGroup="DKB02"  expanded="0"  sortPriority="10"  count="27530" >
                               <Graph smoothing="0"  backColor="#ffffff"  foreColor="#000000"  heatMapStatParameter="Comp-405-450_50-A"  type="Pseudocolor"  fast="1" >
                                 <Axis dimension="x"  name="Comp-488-675_20-A"  label=""  auto="auto" />
                                 <Axis dimension="y"  name="Comp-405-605_12-A"  label=""  auto="auto" />
                                 <GraphSettings level="5%"  smoothingHighResolution="1"  contourHighResolution="1"  histogramSmoothingCount="0"  graphResolution="256"  showOutliers="0"  drawLargeDots="0"  dotsToDraw="8000"  tint="le.chartfill.tinted.40"  lineWeight="le.lineweight.normal"  lineStyle="le.linestyle.solid" />
                                 <GraphEnvironment showGrid="0"  showAxes="tnlTNL"  showGates="1"  showFreqOnPlots="1"  showGateNameOnPlots="1"  showMedians="0"  showUncomped="0"  addEventParam="0"  lastYAxisName="" >
                                   <TextTraits font="SansSerif"  size="11"  name="Labels"  style="plain"  color="#000000"  background="#00ffffff"  just="left" />
                                   <TextTraits font="SansSerif"  size="11"  name="LayoutGates"  style="plain"  color="#000000"  background="#00ffffff"  just="left" />
                                   <TextTraits font="SansSerif"  size="9"  name="Numbers"  style="plain"  color="#000000"  background="#00ffffff"  just="left" />
                                   <TextTraits font="SansSerif"  size="9"  name="Legend"  style="plain"  color="#000000"  background="#00ffffff"  just="left" />
                                   <WindowPosition x="844"  y="44"  width="619"  height="911"  displayed="0"  panelState="+--" />
                                 </GraphEnvironment>
                               </Graph>
                               <Gate gating:id="ID225787042"  gating:parent_id="ID457072630" >
                                 <gating:RectangleGate eventsInside="1"  annoOffsetX="110"  annoOffsetY="-113"  tint="#000000"  isTinted="0"  lineWeight="Normal"  userDefined="1"  percentX="0"  percentY="0" >
                                   <gating:dimension gating:min="2200.6507472402945"  gating:max="115981.6773593642" >
                                     <data-type:fcs-dimension data-type:name="Comp-561-620_10-A" />
                                   </gating:dimension>
                                   <gating:dimension gating:min="541.0703792943438"  gating:max="6678.49843979963" >
                                     <data-type:fcs-dimension data-type:name="Comp-488-530_30-A" />
                                   </gating:dimension>
                                 </gating:RectangleGate>
                               </Gate>
                               <Subpopulations>
                                 <Population name="CD95hi"  annotation=""  owningGroup="DKB02"  expanded="0"  sortPriority="10"  count="903" >
                                   <Graph smoothing="0"  backColor="#ffffff"  foreColor="#000000"  heatMapStatParameter="Comp-405-450_50-A"  type="Pseudocolor"  fast="1" >
                                     <Axis dimension="x"  name="Comp-488-675_20-A"  label=""  auto="auto" />
                                     <Axis dimension="y"  name="Comp-405-605_12-A"  label=""  auto="auto" />
                                     <GraphSettings level="5%"  smoothingHighResolution="1"  contourHighResolution="1"  histogramSmoothingCount="0"  graphResolution="256"  showOutliers="0"  drawLargeDots="0"  dotsToDraw="8000"  tint="le.chartfill.tinted.40"  lineWeight="le.lineweight.normal"  lineStyle="le.linestyle.solid" />
                                     <GraphEnvironment showGrid="0"  showAxes="tnlTNL"  showGates="1"  showFreqOnPlots="1"  showGateNameOnPlots="1"  showMedians="0"  showUncomped="0"  addEventParam="0"  lastYAxisName="" >
                                       <TextTraits font="SansSerif"  size="11"  name="Labels"  style="plain"  color="#000000"  background="#00ffffff"  just="left" />
                                       <TextTraits font="SansSerif"  size="11"  name="LayoutGates"  style="plain"  color="#000000"  background="#00ffffff"  just="left" />
                                       <TextTraits font="SansSerif"  size="9"  name="Numbers"  style="plain"  color="#000000"  background="#00ffffff"  just="left" />
                                       <TextTraits font="SansSerif"  size="9"  name="Legend"  style="plain"  color="#000000"  background="#00ffffff"  just="left" />
                                       <WindowPosition x="-8"  y="-8"  width="1936"  height="1056"  displayed="1"  panelState="---" />
                                     </GraphEnvironment>
                                   </Graph>
                                   <Gate gating:id="ID93825889"  gating:parent_id="ID225787042" >
                                     <gating:RectangleGate eventsInside="1"  annoOffsetX="1"  annoOffsetY="-82"  tint="#000000"  isTinted="0"  lineWeight="Normal"  userDefined="1"  percentX="0"  percentY="0" >
                                       <gating:dimension gating:min="4387.091565638418"  gating:max="126217.4984874609" >
                                         <data-type:fcs-dimension data-type:name="Comp-488-675_20-A" />
                                       </gating:dimension>
                                       <gating:dimension gating:min="305.4520222689943"  gating:max="3559.507116575713" >
                                         <data-type:fcs-dimension data-type:name="Comp-405-605_12-A" />
                                       </gating:dimension>
                                     </gating:RectangleGate>
                                   </Gate>
                                 </Population>
                                 <Population name="CD95int"  annotation=""  owningGroup="DKB02"  expanded="0"  sortPriority="10"  count="0" >
                                   <Graph smoothing="0"  backColor="#ffffff"  foreColor="#000000"  heatMapStatParameter="Comp-405-450_50-A"  type="Pseudocolor"  fast="1" >
                                     <Axis dimension="x"  name="Comp-488-675_20-A"  label=""  auto="auto" />
                                     <Axis dimension="y"  name="Comp-405-605_12-A"  label=""  auto="auto" />
                                     <GraphSettings level="5%"  smoothingHighResolution="1"  contourHighResolution="1"  histogramSmoothingCount="0"  graphResolution="256"  showOutliers="0"  drawLargeDots="0"  dotsToDraw="8000"  tint="le.chartfill.tinted.40"  lineWeight="le.lineweight.normal"  lineStyle="le.linestyle.solid" />
                                     <GraphEnvironment showGrid="0"  showAxes="tnlTNL"  showGates="1"  showFreqOnPlots="1"  showGateNameOnPlots="1"  showMedians="0"  showUncomped="0"  addEventParam="0"  lastYAxisName="" >
                                       <TextTraits font="SansSerif"  size="11"  name="Labels"  style="plain"  color="#000000"  background="#00ffffff"  just="left" />
                                       <TextTraits font="SansSerif"  size="11"  name="LayoutGates"  style="plain"  color="#000000"  background="#00ffffff"  just="left" />
                                       <TextTraits font="SansSerif"  size="9"  name="Numbers"  style="plain"  color="#000000"  background="#00ffffff"  just="left" />
                                       <TextTraits font="SansSerif"  size="9"  name="Legend"  style="plain"  color="#000000"  background="#00ffffff"  just="left" />
                                       <WindowPosition x="-8"  y="-8"  width="1936"  height="1056"  displayed="1"  panelState="---" />
                                     </GraphEnvironment>
                                   </Graph>
                                   <Gate gating:id="ID588814204"  gating:parent_id="ID225787042" >
                                     <gating:RectangleGate eventsInside="1"  annoOffsetX="-2"  annoOffsetY="-79"  tint="#000000"  isTinted="0"  lineWeight="Normal"  userDefined="1"  percentX="0"  percentY="0" >
                                       <gating:dimension gating:min="1441.5834048206746"  gating:max="3179.8411721254993" >
                                         <data-type:fcs-dimension data-type:name="Comp-488-675_20-A" />
                                       </gating:dimension>
                                       <gating:dimension gating:min="305.4520222689943"  gating:max="3113.2841817919284" >
                                         <data-type:fcs-dimension data-type:name="Comp-405-605_12-A" />
                                       </gating:dimension>
                                     </gating:RectangleGate>
                                   </Gate>
                                 </Population>
                                 <Population name="Tnaive "  annotation=""  owningGroup="DKB02"  expanded="0"  sortPriority="10"  count="664" >
                                   <Graph smoothing="0"  backColor="#ffffff"  foreColor="#000000"  heatMapStatParameter="Comp-405-450_50-A"  type="Pseudocolor"  fast="1" >
                                     <Axis dimension="x"  name="Comp-488-675_20-A"  label=""  auto="auto" />
                                     <Axis dimension="y"  name="Comp-405-605_12-A"  label=""  auto="auto" />
                                     <GraphSettings level="5%"  smoothingHighResolution="1"  contourHighResolution="1"  histogramSmoothingCount="0"  graphResolution="256"  showOutliers="0"  drawLargeDots="0"  dotsToDraw="8000"  tint="le.chartfill.tinted.40"  lineWeight="le.lineweight.normal"  lineStyle="le.linestyle.solid" />
                                     <GraphEnvironment showGrid="0"  showAxes="tnlTNL"  showGates="1"  showFreqOnPlots="1"  showGateNameOnPlots="1"  showMedians="0"  showUncomped="0"  addEventParam="0"  lastYAxisName="" >
                                       <TextTraits font="SansSerif"  size="11"  name="Labels"  style="plain"  color="#000000"  background="#00ffffff"  just="left" />
                                       <TextTraits font="SansSerif"  size="11"  name="LayoutGates"  style="plain"  color="#000000"  background="#00ffffff"  just="left" />
                                       <TextTraits font="SansSerif"  size="9"  name="Numbers"  style="plain"  color="#000000"  background="#00ffffff"  just="left" />
                                       <TextTraits font="SansSerif"  size="9"  name="Legend"  style="plain"  color="#000000"  background="#00ffffff"  just="left" />
                                       <WindowPosition x="-8"  y="-8"  width="1936"  height="1056"  displayed="1"  panelState="---" />
                                     </GraphEnvironment>
                                   </Graph>
                                   <Gate gating:id="ID800629025"  gating:parent_id="ID225787042" >
                                     <gating:RectangleGate eventsInside="1"  annoOffsetX="2"  annoOffsetY="-81"  tint="#000000"  isTinted="0"  lineWeight="Normal"  userDefined="1"  percentX="0"  percentY="0" >
                                       <gating:dimension gating:min="-963.127035603392"  gating:max="666.1751483594192" >
                                         <data-type:fcs-dimension data-type:name="Comp-488-675_20-A" />
                                       </gating:dimension>
                                       <gating:dimension gating:min="307.29649917674516"  gating:max="2864.9027786747006" >
                                         <data-type:fcs-dimension data-type:name="Comp-405-605_12-A" />
                                       </gating:dimension>
                                     </gating:RectangleGate>
                                   </Gate>
                                 </Population>
                               </Subpopulations>
                             </Population>
                           </Subpopulations>
                         </Population>
                         <Population name="Tcm "  annotation=""  owningGroup="DKB02"  expanded="0"  sortPriority="10"  count="7" >
                           <Graph smoothing="0"  backColor="#ffffff"  foreColor="#000000"  heatMapStatParameter="Comp-405-450_50-A"  type="Pseudocolor"  fast="1" >
                             <Axis dimension="x"  name="Comp-561-620_10-A"  label=""  auto="auto" />
                             <Axis dimension="y"  name="Comp-488-530_30-A"  label=""  auto="auto" />
                             <GraphSettings level="5%"  smoothingHighResolution="1"  contourHighResolution="1"  histogramSmoothingCount="0"  graphResolution="256"  showOutliers="0"  drawLargeDots="0"  dotsToDraw="8000"  tint="le.chartfill.tinted.40"  lineWeight="le.lineweight.normal"  lineStyle="le.linestyle.solid" />
                             <GraphEnvironment showGrid="0"  showAxes="tnlTNL"  showGates="1"  showFreqOnPlots="1"  showGateNameOnPlots="1"  showMedians="0"  showUncomped="0"  addEventParam="0"  lastYAxisName="" >
                               <TextTraits font="SansSerif"  size="11"  name="Labels"  style="plain"  color="#000000"  background="#00ffffff"  just="left" />
                               <TextTraits font="SansSerif"  size="11"  name="LayoutGates"  style="plain"  color="#000000"  background="#00ffffff"  just="left" />
                               <TextTraits font="SansSerif"  size="9"  name="Numbers"  style="plain"  color="#000000"  background="#00ffffff"  just="left" />
                               <TextTraits font="SansSerif"  size="9"  name="Legend"  style="plain"  color="#000000"  background="#00ffffff"  just="left" />
                               <WindowPosition x="844"  y="44"  width="619"  height="797"  displayed="1"  panelState="---" />
                             </GraphEnvironment>
                           </Graph>
                           <Gate gating:id="ID193726552"  gating:parent_id="ID296624888" >
                             <gating:RectangleGate eventsInside="1"  annoOffsetX="-81"  annoOffsetY="-189"  tint="#000000"  isTinted="0"  lineWeight="Normal"  userDefined="1"  percentX="0"  percentY="0" >
                               <gating:dimension gating:min="-447.3185112397054"  gating:max="902.1449826468928" >
                                 <data-type:fcs-dimension data-type:name="Comp-561-620_10-A" />
                               </gating:dimension>
                               <gating:dimension gating:min="499.32342443732267"  gating:max="7258.658145184865" >
                                 <data-type:fcs-dimension data-type:name="Comp-488-530_30-A" />
                               </gating:dimension>
                             </gating:RectangleGate>
                           </Gate>
                         </Population>
                         <Population name="Tem "  annotation=""  owningGroup="DKB02"  expanded="0"  sortPriority="10"  count="1" >
                           <Graph smoothing="0"  backColor="#ffffff"  foreColor="#000000"  heatMapStatParameter="Comp-405-450_50-A"  type="Pseudocolor"  fast="1" >
                             <Axis dimension="x"  name="Comp-561-620_10-A"  label=""  auto="auto" />
                             <Axis dimension="y"  name="Comp-488-530_30-A"  label=""  auto="auto" />
                             <GraphSettings level="5%"  smoothingHighResolution="1"  contourHighResolution="1"  histogramSmoothingCount="0"  graphResolution="256"  showOutliers="0"  drawLargeDots="0"  dotsToDraw="8000"  tint="le.chartfill.tinted.40"  lineWeight="le.lineweight.normal"  lineStyle="le.linestyle.solid" />
                             <GraphEnvironment showGrid="0"  showAxes="tnlTNL"  showGates="1"  showFreqOnPlots="1"  showGateNameOnPlots="1"  showMedians="0"  showUncomped="0"  addEventParam="0"  lastYAxisName="" >
                               <TextTraits font="SansSerif"  size="11"  name="Labels"  style="plain"  color="#000000"  background="#00ffffff"  just="left" />
                               <TextTraits font="SansSerif"  size="11"  name="LayoutGates"  style="plain"  color="#000000"  background="#00ffffff"  just="left" />
                               <TextTraits font="SansSerif"  size="9"  name="Numbers"  style="plain"  color="#000000"  background="#00ffffff"  just="left" />
                               <TextTraits font="SansSerif"  size="9"  name="Legend"  style="plain"  color="#000000"  background="#00ffffff"  just="left" />
                               <WindowPosition x="844"  y="44"  width="619"  height="797"  displayed="1"  panelState="---" />
                             </GraphEnvironment>
                           </Graph>
                           <Gate gating:id="ID863528683"  gating:parent_id="ID296624888" >
                             <gating:RectangleGate eventsInside="1"  annoOffsetX="-96"  annoOffsetY="-2"  tint="#000000"  isTinted="0"  lineWeight="Normal"  userDefined="1"  percentX="0"  percentY="0" >
                               <gating:dimension gating:min="-472.1833676882898"  gating:max="918.5908286658322" >
                                 <data-type:fcs-dimension data-type:name="Comp-561-620_10-A" />
                               </gating:dimension>
                               <gating:dimension gating:min="-864.814360351632"  gating:max="353.001870983715" >
                                 <data-type:fcs-dimension data-type:name="Comp-488-530_30-A" />
                               </gating:dimension>
                             </gating:RectangleGate>
                           </Gate>
                         </Population>
                         <Population name="Temra"  annotation=""  owningGroup="DKB02"  expanded="0"  sortPriority="10"  count="34" >
                           <Graph smoothing="0"  backColor="#ffffff"  foreColor="#000000"  heatMapStatParameter="Comp-405-450_50-A"  type="Pseudocolor"  fast="1" >
                             <Axis dimension="x"  name="Comp-561-620_10-A"  label=""  auto="auto" />
                             <Axis dimension="y"  name="Comp-488-530_30-A"  label=""  auto="auto" />
                             <GraphSettings level="5%"  smoothingHighResolution="1"  contourHighResolution="1"  histogramSmoothingCount="0"  graphResolution="256"  showOutliers="0"  drawLargeDots="0"  dotsToDraw="8000"  tint="le.chartfill.tinted.40"  lineWeight="le.lineweight.normal"  lineStyle="le.linestyle.solid" />
                             <GraphEnvironment showGrid="0"  showAxes="tnlTNL"  showGates="1"  showFreqOnPlots="1"  showGateNameOnPlots="1"  showMedians="0"  showUncomped="0"  addEventParam="0"  lastYAxisName="" >
                               <TextTraits font="SansSerif"  size="11"  name="Labels"  style="plain"  color="#000000"  background="#00ffffff"  just="left" />
                               <TextTraits font="SansSerif"  size="11"  name="LayoutGates"  style="plain"  color="#000000"  background="#00ffffff"  just="left" />
                               <TextTraits font="SansSerif"  size="9"  name="Numbers"  style="plain"  color="#000000"  background="#00ffffff"  just="left" />
                               <TextTraits font="SansSerif"  size="9"  name="Legend"  style="plain"  color="#000000"  background="#00ffffff"  just="left" />
                               <WindowPosition x="844"  y="44"  width="619"  height="797"  displayed="0"  panelState="---" />
                             </GraphEnvironment>
                           </Graph>
                           <Gate gating:id="ID1413264527"  gating:parent_id="ID296624888" >
                             <gating:RectangleGate eventsInside="1"  annoOffsetX="128"  annoOffsetY="7"  tint="#000000"  isTinted="0"  lineWeight="Normal"  userDefined="1"  percentX="0"  percentY="0" >
                               <gating:dimension gating:min="2058.4638074613763"  gating:max="123721.4830810348" >
                                 <data-type:fcs-dimension data-type:name="Comp-561-620_10-A" />
                               </gating:dimension>
                               <gating:dimension gating:min="-864.814360351632"  gating:max="365.9359902480867" >
                                 <data-type:fcs-dimension data-type:name="Comp-488-530_30-A" />
                               </gating:dimension>
                             </gating:RectangleGate>
                           </Gate>
                         </Population>
                         <Population name="Tnpot "  annotation=""  owningGroup="DKB02"  expanded="0"  sortPriority="10"  count="27530" >
                           <Graph smoothing="0"  backColor="#ffffff"  foreColor="#000000"  heatMapStatParameter="Comp-405-450_50-A"  type="Pseudocolor"  fast="1" >
                             <Axis dimension="x"  name="Comp-488-675_20-A"  label=""  auto="auto" />
                             <Axis dimension="y"  name="Comp-405-605_12-A"  label=""  auto="auto" />
                             <GraphSettings level="5%"  smoothingHighResolution="1"  contourHighResolution="1"  histogramSmoothingCount="0"  graphResolution="256"  showOutliers="0"  drawLargeDots="0"  dotsToDraw="8000"  tint="le.chartfill.tinted.40"  lineWeight="le.lineweight.normal"  lineStyle="le.linestyle.solid" />
                             <GraphEnvironment showGrid="0"  showAxes="tnlTNL"  showGates="1"  showFreqOnPlots="1"  showGateNameOnPlots="1"  showMedians="0"  showUncomped="0"  addEventParam="0"  lastYAxisName="" >
                               <TextTraits font="SansSerif"  size="11"  name="Labels"  style="plain"  color="#000000"  background="#00ffffff"  just="left" />
                               <TextTraits font="SansSerif"  size="11"  name="LayoutGates"  style="plain"  color="#000000"  background="#00ffffff"  just="left" />
                               <TextTraits font="SansSerif"  size="9"  name="Numbers"  style="plain"  color="#000000"  background="#00ffffff"  just="left" />
                               <TextTraits font="SansSerif"  size="9"  name="Legend"  style="plain"  color="#000000"  background="#00ffffff"  just="left" />
                               <WindowPosition x="844"  y="44"  width="619"  height="911"  displayed="0"  panelState="+--" />
                             </GraphEnvironment>
                           </Graph>
                           <Gate gating:id="ID1055372928"  gating:parent_id="ID296624888" >
                             <gating:RectangleGate eventsInside="1"  annoOffsetX="110"  annoOffsetY="-113"  tint="#000000"  isTinted="0"  lineWeight="Normal"  userDefined="1"  percentX="0"  percentY="0" >
                               <gating:dimension gating:min="2200.6507472402945"  gating:max="115981.6773593642" >
                                 <data-type:fcs-dimension data-type:name="Comp-561-620_10-A" />
                               </gating:dimension>
                               <gating:dimension gating:min="541.0703792943438"  gating:max="6678.49843979963" >
                                 <data-type:fcs-dimension data-type:name="Comp-488-530_30-A" />
                               </gating:dimension>
                             </gating:RectangleGate>
                           </Gate>
                           <Subpopulations>
                             <Population name="CD95hi"  annotation=""  owningGroup="DKB02"  expanded="0"  sortPriority="10"  count="903" >
                               <Graph smoothing="0"  backColor="#ffffff"  foreColor="#000000"  heatMapStatParameter="Comp-405-450_50-A"  type="Pseudocolor"  fast="1" >
                                 <Axis dimension="x"  name="Comp-488-675_20-A"  label=""  auto="auto" />
                                 <Axis dimension="y"  name="Comp-405-605_12-A"  label=""  auto="auto" />
                                 <GraphSettings level="5%"  smoothingHighResolution="1"  contourHighResolution="1"  histogramSmoothingCount="0"  graphResolution="256"  showOutliers="0"  drawLargeDots="0"  dotsToDraw="8000"  tint="le.chartfill.tinted.40"  lineWeight="le.lineweight.normal"  lineStyle="le.linestyle.solid" />
                                 <GraphEnvironment showGrid="0"  showAxes="tnlTNL"  showGates="1"  showFreqOnPlots="1"  showGateNameOnPlots="1"  showMedians="0"  showUncomped="0"  addEventParam="0"  lastYAxisName="" >
                                   <TextTraits font="SansSerif"  size="11"  name="Labels"  style="plain"  color="#000000"  background="#00ffffff"  just="left" />
                                   <TextTraits font="SansSerif"  size="11"  name="LayoutGates"  style="plain"  color="#000000"  background="#00ffffff"  just="left" />
                                   <TextTraits font="SansSerif"  size="9"  name="Numbers"  style="plain"  color="#000000"  background="#00ffffff"  just="left" />
                                   <TextTraits font="SansSerif"  size="9"  name="Legend"  style="plain"  color="#000000"  background="#00ffffff"  just="left" />
                                   <WindowPosition x="-8"  y="-8"  width="1936"  height="1056"  displayed="1"  panelState="---" />
                                 </GraphEnvironment>
                               </Graph>
                               <Gate gating:id="ID1430431692"  gating:parent_id="ID1055372928" >
                                 <gating:RectangleGate eventsInside="1"  annoOffsetX="1"  annoOffsetY="-82"  tint="#000000"  isTinted="0"  lineWeight="Normal"  userDefined="1"  percentX="0"  percentY="0" >
                                   <gating:dimension gating:min="4387.091565638418"  gating:max="126217.4984874609" >
                                     <data-type:fcs-dimension data-type:name="Comp-488-675_20-A" />
                                   </gating:dimension>
                                   <gating:dimension gating:min="305.4520222689943"  gating:max="3559.507116575713" >
                                     <data-type:fcs-dimension data-type:name="Comp-405-605_12-A" />
                                   </gating:dimension>
                                 </gating:RectangleGate>
                               </Gate>
                             </Population>
                             <Population name="CD95int"  annotation=""  owningGroup="DKB02"  expanded="0"  sortPriority="10"  count="0" >
                               <Graph smoothing="0"  backColor="#ffffff"  foreColor="#000000"  heatMapStatParameter="Comp-405-450_50-A"  type="Pseudocolor"  fast="1" >
                                 <Axis dimension="x"  name="Comp-488-675_20-A"  label=""  auto="auto" />
                                 <Axis dimension="y"  name="Comp-405-605_12-A"  label=""  auto="auto" />
                                 <GraphSettings level="5%"  smoothingHighResolution="1"  contourHighResolution="1"  histogramSmoothingCount="0"  graphResolution="256"  showOutliers="0"  drawLargeDots="0"  dotsToDraw="8000"  tint="le.chartfill.tinted.40"  lineWeight="le.lineweight.normal"  lineStyle="le.linestyle.solid" />
                                 <GraphEnvironment showGrid="0"  showAxes="tnlTNL"  showGates="1"  showFreqOnPlots="1"  showGateNameOnPlots="1"  showMedians="0"  showUncomped="0"  addEventParam="0"  lastYAxisName="" >
                                   <TextTraits font="SansSerif"  size="11"  name="Labels"  style="plain"  color="#000000"  background="#00ffffff"  just="left" />
                                   <TextTraits font="SansSerif"  size="11"  name="LayoutGates"  style="plain"  color="#000000"  background="#00ffffff"  just="left" />
                                   <TextTraits font="SansSerif"  size="9"  name="Numbers"  style="plain"  color="#000000"  background="#00ffffff"  just="left" />
                                   <TextTraits font="SansSerif"  size="9"  name="Legend"  style="plain"  color="#000000"  background="#00ffffff"  just="left" />
                                   <WindowPosition x="-8"  y="-8"  width="1936"  height="1056"  displayed="1"  panelState="---" />
                                 </GraphEnvironment>
                               </Graph>
                               <Gate gating:id="ID637390001"  gating:parent_id="ID1055372928" >
                                 <gating:RectangleGate eventsInside="1"  annoOffsetX="-2"  annoOffsetY="-79"  tint="#000000"  isTinted="0"  lineWeight="Normal"  userDefined="1"  percentX="0"  percentY="0" >
                                   <gating:dimension gating:min="1441.5834048206746"  gating:max="3179.8411721254993" >
                                     <data-type:fcs-dimension data-type:name="Comp-488-675_20-A" />
                                   </gating:dimension>
                                   <gating:dimension gating:min="305.4520222689943"  gating:max="3113.2841817919284" >
                                     <data-type:fcs-dimension data-type:name="Comp-405-605_12-A" />
                                   </gating:dimension>
                                 </gating:RectangleGate>
                               </Gate>
                             </Population>
                             <Population name="Tnaive "  annotation=""  owningGroup="DKB02"  expanded="0"  sortPriority="10"  count="661" >
                               <Graph smoothing="0"  backColor="#ffffff"  foreColor="#000000"  heatMapStatParameter="Comp-405-450_50-A"  type="Pseudocolor"  fast="1" >
                                 <Axis dimension="x"  name="Comp-488-675_20-A"  label=""  auto="auto" />
                                 <Axis dimension="y"  name="Comp-405-605_12-A"  label=""  auto="auto" />
                                 <GraphSettings level="5%"  smoothingHighResolution="1"  contourHighResolution="1"  histogramSmoothingCount="0"  graphResolution="256"  showOutliers="0"  drawLargeDots="0"  dotsToDraw="8000"  tint="le.chartfill.tinted.40"  lineWeight="le.lineweight.normal"  lineStyle="le.linestyle.solid" />
                                 <GraphEnvironment showGrid="0"  showAxes="tnlTNL"  showGates="1"  showFreqOnPlots="1"  showGateNameOnPlots="1"  showMedians="0"  showUncomped="0"  addEventParam="0"  lastYAxisName="" >
                                   <TextTraits font="SansSerif"  size="11"  name="Labels"  style="plain"  color="#000000"  background="#00ffffff"  just="left" />
                                   <TextTraits font="SansSerif"  size="11"  name="LayoutGates"  style="plain"  color="#000000"  background="#00ffffff"  just="left" />
                                   <TextTraits font="SansSerif"  size="9"  name="Numbers"  style="plain"  color="#000000"  background="#00ffffff"  just="left" />
                                   <TextTraits font="SansSerif"  size="9"  name="Legend"  style="plain"  color="#000000"  background="#00ffffff"  just="left" />
                                   <WindowPosition x="-8"  y="-8"  width="1936"  height="1056"  displayed="1"  panelState="---" />
                                 </GraphEnvironment>
                               </Graph>
                               <Gate gating:id="ID341089357"  gating:parent_id="ID1055372928" >
                                 <gating:RectangleGate eventsInside="1"  annoOffsetX="2"  annoOffsetY="-81"  tint="#000000"  isTinted="0"  lineWeight="Normal"  userDefined="1"  percentX="0"  percentY="0" >
                                   <gating:dimension gating:min="-963.127035603392"  gating:max="666.1751483594192" >
                                     <data-type:fcs-dimension data-type:name="Comp-488-675_20-A" />
                                   </gating:dimension>
                                   <gating:dimension gating:min="307.29649917674516"  gating:max="2864.9027786747006" >
                                     <data-type:fcs-dimension data-type:name="Comp-405-605_12-A" />
                                   </gating:dimension>
                                 </gating:RectangleGate>
                               </Gate>
                             </Population>
                           </Subpopulations>
                         </Population>
                         <Population name="Undivided "  annotation=""  owningGroup="DKB02"  expanded="0"  sortPriority="10"  count="27681" >
                           <Graph smoothing="0"  backColor="#ffffff"  foreColor="#000000"  type="Histogram"  fast="1" >
                             <Axis dimension="x"  name="Comp-405-450_50-A"  label=""  auto="auto" />
                             <Axis dimension="y"  name="SSC-A"  label=""  auto="auto" />
                             <GraphSettings level="5%"  smoothingHighResolution="1"  contourHighResolution="1"  histogramSmoothingCount="0"  graphResolution="256"  showOutliers="0"  drawLargeDots="0"  dotsToDraw="8000"  tint="le.chartfill.tinted.40"  lineWeight="le.lineweight.normal"  lineStyle="le.linestyle.solid" />
                             <GraphEnvironment showGrid="0"  showAxes="tnlTNL"  showGates="1"  showFreqOnPlots="1"  showGateNameOnPlots="1"  showMedians="0"  showUncomped="0"  addEventParam="0"  lastYAxisName="" >
                               <TextTraits font="SansSerif"  size="11"  name="Labels"  style="plain"  color="#000000"  background="#00ffffff"  just="left" />
                               <TextTraits font="SansSerif"  size="11"  name="LayoutGates"  style="plain"  color="#000000"  background="#00ffffff"  just="left" />
                               <TextTraits font="SansSerif"  size="9"  name="Numbers"  style="plain"  color="#000000"  background="#00ffffff"  just="left" />
                               <TextTraits font="SansSerif"  size="9"  name="Legend"  style="plain"  color="#000000"  background="#00ffffff"  just="left" />
                               <WindowPosition x="0"  y="0"  width="0"  height="0"  displayed="0"  panelState="" />
                             </GraphEnvironment>
                           </Graph>
                           <Gate gating:id="ID394558449"  gating:parent_id="ID296624888" >
                             <gating:RectangleGate eventsInside="1"  annoOffsetX="0"  annoOffsetY="0"  tint="#000000"  isTinted="0"  lineWeight="Normal"  userDefined="1" >
                               <gating:dimension gating:min="2965.604131687726"  yRatio="0.7447795823665893" >
                                 <data-type:fcs-dimension data-type:name="Comp-405-450_50-A" />
                               </gating:dimension>
                             </gating:RectangleGate>
                           </Gate>
                           <Subpopulations>
                             <Population name="Tcm "  annotation=""  owningGroup="DKB02"  expanded="0"  sortPriority="10"  count="7" >
                               <Graph smoothing="0"  backColor="#ffffff"  foreColor="#000000"  heatMapStatParameter="Comp-405-450_50-A"  type="Pseudocolor"  fast="1" >
                                 <Axis dimension="x"  name="Comp-561-620_10-A"  label=""  auto="auto" />
                                 <Axis dimension="y"  name="Comp-488-530_30-A"  label=""  auto="auto" />
                                 <GraphSettings level="5%"  smoothingHighResolution="1"  contourHighResolution="1"  histogramSmoothingCount="0"  graphResolution="256"  showOutliers="0"  drawLargeDots="0"  dotsToDraw="8000"  tint="le.chartfill.tinted.40"  lineWeight="le.lineweight.normal"  lineStyle="le.linestyle.solid" />
                                 <GraphEnvironment showGrid="0"  showAxes="tnlTNL"  showGates="1"  showFreqOnPlots="1"  showGateNameOnPlots="1"  showMedians="0"  showUncomped="0"  addEventParam="0"  lastYAxisName="" >
                                   <TextTraits font="SansSerif"  size="11"  name="Labels"  style="plain"  color="#000000"  background="#00ffffff"  just="left" />
                                   <TextTraits font="SansSerif"  size="11"  name="LayoutGates"  style="plain"  color="#000000"  background="#00ffffff"  just="left" />
                                   <TextTraits font="SansSerif"  size="9"  name="Numbers"  style="plain"  color="#000000"  background="#00ffffff"  just="left" />
                                   <TextTraits font="SansSerif"  size="9"  name="Legend"  style="plain"  color="#000000"  background="#00ffffff"  just="left" />
                                   <WindowPosition x="844"  y="44"  width="619"  height="797"  displayed="1"  panelState="---" />
                                 </GraphEnvironment>
                               </Graph>
                               <Gate gating:id="ID1463341578"  gating:parent_id="ID394558449" >
                                 <gating:RectangleGate eventsInside="1"  annoOffsetX="-81"  annoOffsetY="-189"  tint="#000000"  isTinted="0"  lineWeight="Normal"  userDefined="1"  percentX="0"  percentY="0" >
                                   <gating:dimension gating:min="-447.3185112397054"  gating:max="902.1449826468928" >
                                     <data-type:fcs-dimension data-type:name="Comp-561-620_10-A" />
                                   </gating:dimension>
                                   <gating:dimension gating:min="499.32342443732267"  gating:max="7258.658145184865" >
                                     <data-type:fcs-dimension data-type:name="Comp-488-530_30-A" />
                                   </gating:dimension>
                                 </gating:RectangleGate>
                               </Gate>
                             </Population>
                             <Population name="Tem "  annotation=""  owningGroup="DKB02"  expanded="0"  sortPriority="10"  count="1" >
                               <Graph smoothing="0"  backColor="#ffffff"  foreColor="#000000"  heatMapStatParameter="Comp-405-450_50-A"  type="Pseudocolor"  fast="1" >
                                 <Axis dimension="x"  name="Comp-561-620_10-A"  label=""  auto="auto" />
                                 <Axis dimension="y"  name="Comp-488-530_30-A"  label=""  auto="auto" />
                                 <GraphSettings level="5%"  smoothingHighResolution="1"  contourHighResolution="1"  histogramSmoothingCount="0"  graphResolution="256"  showOutliers="0"  drawLargeDots="0"  dotsToDraw="8000"  tint="le.chartfill.tinted.40"  lineWeight="le.lineweight.normal"  lineStyle="le.linestyle.solid" />
                                 <GraphEnvironment showGrid="0"  showAxes="tnlTNL"  showGates="1"  showFreqOnPlots="1"  showGateNameOnPlots="1"  showMedians="0"  showUncomped="0"  addEventParam="0"  lastYAxisName="" >
                                   <TextTraits font="SansSerif"  size="11"  name="Labels"  style="plain"  color="#000000"  background="#00ffffff"  just="left" />
                                   <TextTraits font="SansSerif"  size="11"  name="LayoutGates"  style="plain"  color="#000000"  background="#00ffffff"  just="left" />
                                   <TextTraits font="SansSerif"  size="9"  name="Numbers"  style="plain"  color="#000000"  background="#00ffffff"  just="left" />
                                   <TextTraits font="SansSerif"  size="9"  name="Legend"  style="plain"  color="#000000"  background="#00ffffff"  just="left" />
                                   <WindowPosition x="844"  y="44"  width="619"  height="797"  displayed="1"  panelState="---" />
                                 </GraphEnvironment>
                               </Graph>
                               <Gate gating:id="ID476775448"  gating:parent_id="ID394558449" >
                                 <gating:RectangleGate eventsInside="1"  annoOffsetX="-96"  annoOffsetY="-2"  tint="#000000"  isTinted="0"  lineWeight="Normal"  userDefined="1"  percentX="0"  percentY="0" >
                                   <gating:dimension gating:min="-472.1833676882898"  gating:max="918.5908286658322" >
                                     <data-type:fcs-dimension data-type:name="Comp-561-620_10-A" />
                                   </gating:dimension>
                                   <gating:dimension gating:min="-864.814360351632"  gating:max="353.001870983715" >
                                     <data-type:fcs-dimension data-type:name="Comp-488-530_30-A" />
                                   </gating:dimension>
                                 </gating:RectangleGate>
                               </Gate>
                             </Population>
                             <Population name="Temra"  annotation=""  owningGroup="DKB02"  expanded="0"  sortPriority="10"  count="34" >
                               <Graph smoothing="0"  backColor="#ffffff"  foreColor="#000000"  heatMapStatParameter="Comp-405-450_50-A"  type="Pseudocolor"  fast="1" >
                                 <Axis dimension="x"  name="Comp-561-620_10-A"  label=""  auto="auto" />
                                 <Axis dimension="y"  name="Comp-488-530_30-A"  label=""  auto="auto" />
                                 <GraphSettings level="5%"  smoothingHighResolution="1"  contourHighResolution="1"  histogramSmoothingCount="0"  graphResolution="256"  showOutliers="0"  drawLargeDots="0"  dotsToDraw="8000"  tint="le.chartfill.tinted.40"  lineWeight="le.lineweight.normal"  lineStyle="le.linestyle.solid" />
                                 <GraphEnvironment showGrid="0"  showAxes="tnlTNL"  showGates="1"  showFreqOnPlots="1"  showGateNameOnPlots="1"  showMedians="0"  showUncomped="0"  addEventParam="0"  lastYAxisName="" >
                                   <TextTraits font="SansSerif"  size="11"  name="Labels"  style="plain"  color="#000000"  background="#00ffffff"  just="left" />
                                   <TextTraits font="SansSerif"  size="11"  name="LayoutGates"  style="plain"  color="#000000"  background="#00ffffff"  just="left" />
                                   <TextTraits font="SansSerif"  size="9"  name="Numbers"  style="plain"  color="#000000"  background="#00ffffff"  just="left" />
                                   <TextTraits font="SansSerif"  size="9"  name="Legend"  style="plain"  color="#000000"  background="#00ffffff"  just="left" />
                                   <WindowPosition x="844"  y="44"  width="619"  height="797"  displayed="0"  panelState="---" />
                                 </GraphEnvironment>
                               </Graph>
                               <Gate gating:id="ID745362732"  gating:parent_id="ID394558449" >
                                 <gating:RectangleGate eventsInside="1"  annoOffsetX="128"  annoOffsetY="7"  tint="#000000"  isTinted="0"  lineWeight="Normal"  userDefined="1"  percentX="0"  percentY="0" >
                                   <gating:dimension gating:min="2058.4638074613763"  gating:max="123721.4830810348" >
                                     <data-type:fcs-dimension data-type:name="Comp-561-620_10-A" />
                                   </gating:dimension>
                                   <gating:dimension gating:min="-864.814360351632"  gating:max="365.9359902480867" >
                                     <data-type:fcs-dimension data-type:name="Comp-488-530_30-A" />
                                   </gating:dimension>
                                 </gating:RectangleGate>
                               </Gate>
                             </Population>
                             <Population name="Tnpot "  annotation=""  owningGroup="DKB02"  expanded="0"  sortPriority="10"  count="27530" >
                               <Graph smoothing="0"  backColor="#ffffff"  foreColor="#000000"  heatMapStatParameter="Comp-405-450_50-A"  type="Pseudocolor"  fast="1" >
                                 <Axis dimension="x"  name="Comp-488-675_20-A"  label=""  auto="auto" />
                                 <Axis dimension="y"  name="Comp-405-605_12-A"  label=""  auto="auto" />
                                 <GraphSettings level="5%"  smoothingHighResolution="1"  contourHighResolution="1"  histogramSmoothingCount="0"  graphResolution="256"  showOutliers="0"  drawLargeDots="0"  dotsToDraw="8000"  tint="le.chartfill.tinted.40"  lineWeight="le.lineweight.normal"  lineStyle="le.linestyle.solid" />
                                 <GraphEnvironment showGrid="0"  showAxes="tnlTNL"  showGates="1"  showFreqOnPlots="1"  showGateNameOnPlots="1"  showMedians="0"  showUncomped="0"  addEventParam="0"  lastYAxisName="" >
                                   <TextTraits font="SansSerif"  size="11"  name="Labels"  style="plain"  color="#000000"  background="#00ffffff"  just="left" />
                                   <TextTraits font="SansSerif"  size="11"  name="LayoutGates"  style="plain"  color="#000000"  background="#00ffffff"  just="left" />
                                   <TextTraits font="SansSerif"  size="9"  name="Numbers"  style="plain"  color="#000000"  background="#00ffffff"  just="left" />
                                   <TextTraits font="SansSerif"  size="9"  name="Legend"  style="plain"  color="#000000"  background="#00ffffff"  just="left" />
                                   <WindowPosition x="844"  y="44"  width="619"  height="911"  displayed="0"  panelState="+--" />
                                 </GraphEnvironment>
                               </Graph>
                               <Gate gating:id="ID411236515"  gating:parent_id="ID394558449" >
                                 <gating:RectangleGate eventsInside="1"  annoOffsetX="110"  annoOffsetY="-113"  tint="#000000"  isTinted="0"  lineWeight="Normal"  userDefined="1"  percentX="0"  percentY="0" >
                                   <gating:dimension gating:min="2200.6507472402945"  gating:max="115981.6773593642" >
                                     <data-type:fcs-dimension data-type:name="Comp-561-620_10-A" />
                                   </gating:dimension>
                                   <gating:dimension gating:min="541.0703792943438"  gating:max="6678.49843979963" >
                                     <data-type:fcs-dimension data-type:name="Comp-488-530_30-A" />
                                   </gating:dimension>
                                 </gating:RectangleGate>
                               </Gate>
                               <Subpopulations>
                                 <Population name="CD95hi"  annotation=""  owningGroup="DKB02"  expanded="0"  sortPriority="10"  count="903" >
                                   <Graph smoothing="0"  backColor="#ffffff"  foreColor="#000000"  heatMapStatParameter="Comp-405-450_50-A"  type="Pseudocolor"  fast="1" >
                                     <Axis dimension="x"  name="Comp-488-675_20-A"  label=""  auto="auto" />
                                     <Axis dimension="y"  name="Comp-405-605_12-A"  label=""  auto="auto" />
                                     <GraphSettings level="5%"  smoothingHighResolution="1"  contourHighResolution="1"  histogramSmoothingCount="0"  graphResolution="256"  showOutliers="0"  drawLargeDots="0"  dotsToDraw="8000"  tint="le.chartfill.tinted.40"  lineWeight="le.lineweight.normal"  lineStyle="le.linestyle.solid" />
                                     <GraphEnvironment showGrid="0"  showAxes="tnlTNL"  showGates="1"  showFreqOnPlots="1"  showGateNameOnPlots="1"  showMedians="0"  showUncomped="0"  addEventParam="0"  lastYAxisName="" >
                                       <TextTraits font="SansSerif"  size="11"  name="Labels"  style="plain"  color="#000000"  background="#00ffffff"  just="left" />
                                       <TextTraits font="SansSerif"  size="11"  name="LayoutGates"  style="plain"  color="#000000"  background="#00ffffff"  just="left" />
                                       <TextTraits font="SansSerif"  size="9"  name="Numbers"  style="plain"  color="#000000"  background="#00ffffff"  just="left" />
                                       <TextTraits font="SansSerif"  size="9"  name="Legend"  style="plain"  color="#000000"  background="#00ffffff"  just="left" />
                                       <WindowPosition x="-8"  y="-8"  width="1936"  height="1056"  displayed="1"  panelState="---" />
                                     </GraphEnvironment>
                                   </Graph>
                                   <Gate gating:id="ID163299643"  gating:parent_id="ID411236515" >
                                     <gating:RectangleGate eventsInside="1"  annoOffsetX="1"  annoOffsetY="-82"  tint="#000000"  isTinted="0"  lineWeight="Normal"  userDefined="1"  percentX="0"  percentY="0" >
                                       <gating:dimension gating:min="4387.091565638418"  gating:max="126217.4984874609" >
                                         <data-type:fcs-dimension data-type:name="Comp-488-675_20-A" />
                                       </gating:dimension>
                                       <gating:dimension gating:min="305.4520222689943"  gating:max="3559.507116575713" >
                                         <data-type:fcs-dimension data-type:name="Comp-405-605_12-A" />
                                       </gating:dimension>
                                     </gating:RectangleGate>
                                   </Gate>
                                 </Population>
                                 <Population name="CD95int"  annotation=""  owningGroup="DKB02"  expanded="0"  sortPriority="10"  count="0" >
                                   <Graph smoothing="0"  backColor="#ffffff"  foreColor="#000000"  heatMapStatParameter="Comp-405-450_50-A"  type="Pseudocolor"  fast="1" >
                                     <Axis dimension="x"  name="Comp-488-675_20-A"  label=""  auto="auto" />
                                     <Axis dimension="y"  name="Comp-405-605_12-A"  label=""  auto="auto" />
                                     <GraphSettings level="5%"  smoothingHighResolution="1"  contourHighResolution="1"  histogramSmoothingCount="0"  graphResolution="256"  showOutliers="0"  drawLargeDots="0"  dotsToDraw="8000"  tint="le.chartfill.tinted.40"  lineWeight="le.lineweight.normal"  lineStyle="le.linestyle.solid" />
                                     <GraphEnvironment showGrid="0"  showAxes="tnlTNL"  showGates="1"  showFreqOnPlots="1"  showGateNameOnPlots="1"  showMedians="0"  showUncomped="0"  addEventParam="0"  lastYAxisName="" >
                                       <TextTraits font="SansSerif"  size="11"  name="Labels"  style="plain"  color="#000000"  background="#00ffffff"  just="left" />
                                       <TextTraits font="SansSerif"  size="11"  name="LayoutGates"  style="plain"  color="#000000"  background="#00ffffff"  just="left" />
                                       <TextTraits font="SansSerif"  size="9"  name="Numbers"  style="plain"  color="#000000"  background="#00ffffff"  just="left" />
                                       <TextTraits font="SansSerif"  size="9"  name="Legend"  style="plain"  color="#000000"  background="#00ffffff"  just="left" />
                                       <WindowPosition x="-8"  y="-8"  width="1936"  height="1056"  displayed="1"  panelState="---" />
                                     </GraphEnvironment>
                                   </Graph>
                                   <Gate gating:id="ID1295273936"  gating:parent_id="ID411236515" >
                                     <gating:RectangleGate eventsInside="1"  annoOffsetX="-2"  annoOffsetY="-79"  tint="#000000"  isTinted="0"  lineWeight="Normal"  userDefined="1"  percentX="0"  percentY="0" >
                                       <gating:dimension gating:min="1441.5834048206746"  gating:max="3179.8411721254993" >
                                         <data-type:fcs-dimension data-type:name="Comp-488-675_20-A" />
                                       </gating:dimension>
                                       <gating:dimension gating:min="305.4520222689943"  gating:max="3113.2841817919284" >
                                         <data-type:fcs-dimension data-type:name="Comp-405-605_12-A" />
                                       </gating:dimension>
                                     </gating:RectangleGate>
                                   </Gate>
                                 </Population>
                                 <Population name="Tnaive "  annotation=""  owningGroup="DKB02"  expanded="0"  sortPriority="10"  count="64" >
                                   <Graph smoothing="0"  backColor="#ffffff"  foreColor="#000000"  heatMapStatParameter="Comp-405-450_50-A"  type="Pseudocolor"  fast="1" >
                                     <Axis dimension="x"  name="Comp-488-675_20-A"  label=""  auto="auto" />
                                     <Axis dimension="y"  name="Comp-405-605_12-A"  label=""  auto="auto" />
                                     <GraphSettings level="5%"  smoothingHighResolution="1"  contourHighResolution="1"  histogramSmoothingCount="0"  graphResolution="256"  showOutliers="0"  drawLargeDots="0"  dotsToDraw="8000"  tint="le.chartfill.tinted.40"  lineWeight="le.lineweight.normal"  lineStyle="le.linestyle.solid" />
                                     <GraphEnvironment showGrid="0"  showAxes="tnlTNL"  showGates="1"  showFreqOnPlots="1"  showGateNameOnPlots="1"  showMedians="0"  showUncomped="0"  addEventParam="0"  lastYAxisName="" >
                                       <TextTraits font="SansSerif"  size="11"  name="Labels"  style="plain"  color="#000000"  background="#00ffffff"  just="left" />
                                       <TextTraits font="SansSerif"  size="11"  name="LayoutGates"  style="plain"  color="#000000"  background="#00ffffff"  just="left" />
                                       <TextTraits font="SansSerif"  size="9"  name="Numbers"  style="plain"  color="#000000"  background="#00ffffff"  just="left" />
                                       <TextTraits font="SansSerif"  size="9"  name="Legend"  style="plain"  color="#000000"  background="#00ffffff"  just="left" />
                                       <WindowPosition x="-8"  y="-8"  width="1936"  height="1056"  displayed="1"  panelState="---" />
                                     </GraphEnvironment>
                                   </Graph>
                                   <Gate gating:id="ID196519791"  gating:parent_id="ID411236515" >
                                     <gating:RectangleGate eventsInside="1"  annoOffsetX="2"  annoOffsetY="-81"  tint="#000000"  isTinted="0"  lineWeight="Normal"  userDefined="1"  percentX="0"  percentY="0" >
                                       <gating:dimension gating:min="-963.127035603392"  gating:max="666.1751483594192" >
                                         <data-type:fcs-dimension data-type:name="Comp-488-675_20-A" />
                                       </gating:dimension>
                                       <gating:dimension gating:min="307.29649917674516"  gating:max="2864.9027786747006" >
                                         <data-type:fcs-dimension data-type:name="Comp-405-605_12-A" />
                                       </gating:dimension>
                                     </gating:RectangleGate>
                                   </Gate>
                                 </Population>
                               </Subpopulations>
                             </Population>
                           </Subpopulations>
                         </Population>
                       </Subpopulations>
                     </Population>
                   </Subpopulations>
                 </Population>
               </Subpopulations>
             </Population>
           </Subpopulations>
         </Population>
       </Subpopulations>
       <Group name="DKB02"  live="1"  role="ws.group.dlog.undefined"  key=""  synchronized="0"  foreground="#0000d0"  fontStyle="plain" >
         <Criteria/>
         <ManuallyIncludedSamples>
           <SampleRef sampleID="22" />
           <SampleRef sampleID="1" />
           <SampleRef sampleID="24" />
           <SampleRef sampleID="4" />
           <SampleRef sampleID="6" />
           <SampleRef sampleID="19" />
           <SampleRef sampleID="20" />
         </ManuallyIncludedSamples>
         <SampleRefs>
           <SampleRef sampleID="19" />
           <SampleRef sampleID="20" />
           <SampleRef sampleID="22" />
           <SampleRef sampleID="1" />
           <SampleRef sampleID="24" />
           <SampleRef sampleID="4" />
           <SampleRef sampleID="6" />
         </SampleRefs>
         <Keywords/>
       </Group>
     </GroupNode>
     <GroupNode name="DKB23"  annotation=""  owningGroup="DKB23"  expanded="1"  sortPriority="10"  count="-1" >
       <Graph smoothing="0"  backColor="#ffffff"  foreColor="#000000"  type="Pseudocolor"  fast="1" >
         <Axis dimension="x"  name=""  label=""  auto="auto" />
         <Axis dimension="y"  name=""  label=""  auto="auto" />
         <GraphSettings level="5%"  smoothingHighResolution="1"  contourHighResolution="1"  histogramSmoothingCount="0"  graphResolution="256"  showOutliers="0"  drawLargeDots="0"  dotsToDraw="8000"  tint="le.chartfill.tinted.40"  lineWeight="le.lineweight.normal"  lineStyle="le.linestyle.solid" />
         <GraphEnvironment showGrid="0"  showAxes="tnlTNL"  showGates="1"  showFreqOnPlots="1"  showGateNameOnPlots="1"  showMedians="0"  showUncomped="0"  addEventParam="0"  lastYAxisName="" >
           <TextTraits font="SansSerif"  size="11"  name="Labels"  style="plain"  color="#000000"  background="#00ffffff"  just="left" />
           <TextTraits font="SansSerif"  size="11"  name="LayoutGates"  style="plain"  color="#000000"  background="#00ffffff"  just="left" />
           <TextTraits font="SansSerif"  size="9"  name="Numbers"  style="plain"  color="#000000"  background="#00ffffff"  just="left" />
           <TextTraits font="SansSerif"  size="9"  name="Legend"  style="plain"  color="#000000"  background="#00ffffff"  just="left" />
           <WindowPosition x="0"  y="0"  width="0"  height="0"  displayed="0"  panelState="" />
         </GraphEnvironment>
       </Graph>
       <Subpopulations>
         <Population name="Lymphocytes"  annotation=""  owningGroup="DKB23"  expanded="1"  sortPriority="10"  count="14335" >
           <Graph smoothing="0"  backColor="#ffffff"  foreColor="#000000"  heatMapStatParameter="Comp-405-450_50-A"  type="Pseudocolor"  fast="1" >
             <Axis dimension="x"  name="FSC-A"  label=""  auto="auto" />
             <Axis dimension="y"  name="FSC-H"  label=""  auto="auto" />
             <GraphSettings level="5%"  smoothingHighResolution="1"  contourHighResolution="1"  histogramSmoothingCount="0"  graphResolution="256"  showOutliers="0"  drawLargeDots="0"  dotsToDraw="8000"  tint="le.chartfill.tinted.40"  lineWeight="le.lineweight.normal"  lineStyle="le.linestyle.solid" />
             <GraphEnvironment showGrid="0"  showAxes="tnlTNL"  showGates="1"  showFreqOnPlots="1"  showGateNameOnPlots="1"  showMedians="0"  showUncomped="0"  addEventParam="0"  lastYAxisName="" >
               <TextTraits font="SansSerif"  size="11"  name="Labels"  style="plain"  color="#000000"  background="#00ffffff"  just="left" />
               <TextTraits font="SansSerif"  size="11"  name="LayoutGates"  style="plain"  color="#000000"  background="#00ffffff"  just="left" />
               <TextTraits font="SansSerif"  size="9"  name="Numbers"  style="plain"  color="#000000"  background="#00ffffff"  just="left" />
               <TextTraits font="SansSerif"  size="9"  name="Legend"  style="plain"  color="#000000"  background="#00ffffff"  just="left" />
               <WindowPosition x="776"  y="10"  width="619"  height="797"  displayed="0"  panelState="---" />
             </GraphEnvironment>
           </Graph>
           <Gate gating:id="ID75370842" >
             <gating:PolygonGate eventsInside="1"  annoOffsetX="123"  annoOffsetY="-149"  tint="#000000"  isTinted="0"  lineWeight="Normal"  userDefined="1"  quadId="-1"  gateResolution="256" >
               <gating:dimension>
                 <data-type:fcs-dimension data-type:name="FSC-A" />
               </gating:dimension>
               <gating:dimension>
                 <data-type:fcs-dimension data-type:name="SSC-A" />
               </gating:dimension>
               <gating:vertex>
                 <gating:coordinate data-type:value="138650.0385438972" />
                 <gating:coordinate data-type:value="132592.5568445476" />
               </gating:vertex>
               <gating:vertex>
                 <gating:coordinate data-type:value="55572.2826552463" />
                 <gating:coordinate data-type:value="133200.7795823666" />
               </gating:vertex>
               <gating:vertex>
                 <gating:coordinate data-type:value="23576.1199143469" />
                 <gating:coordinate data-type:value="29194.6914153132" />
               </gating:vertex>
               <gating:vertex>
                 <gating:coordinate data-type:value="23576.1199143469" />
                 <gating:coordinate data-type:value="1824.6682134571" />
               </gating:vertex>
               <gating:vertex>
                 <gating:coordinate data-type:value="129107.3233404711" />
                 <gating:coordinate data-type:value="5474.0046403712" />
               </gating:vertex>
               <gating:vertex>
                 <gating:coordinate data-type:value="229025.164882227" />
                 <gating:coordinate data-type:value="37709.8097447796" />
               </gating:vertex>
               <gating:vertex>
                 <gating:coordinate data-type:value="226218.4839400428" />
                 <gating:coordinate data-type:value="82718.2923433875" />
               </gating:vertex>
               <gating:vertex>
                 <gating:coordinate data-type:value="224534.4753747323" />
                 <gating:coordinate data-type:value="103397.8654292343" />
               </gating:vertex>
               <gating:vertex>
                 <gating:coordinate data-type:value="142018.0556745182" />
                 <gating:coordinate data-type:value="128943.2204176334" />
               </gating:vertex>
             </gating:PolygonGate>
           </Gate>
           <Subpopulations>
             <Population name="Single Cells"  annotation=""  owningGroup="DKB23"  expanded="1"  sortPriority="10"  count="97654" >
               <Graph smoothing="0"  backColor="#ffffff"  foreColor="#000000"  heatMapStatParameter="Comp-405-450_50-A"  type="Pseudocolor"  fast="1" >
                 <Axis dimension="x"  name="Comp-405-780_60-A"  label=""  auto="auto" />
                 <Axis dimension="y"  name="Comp-640-780_60-A"  label=""  auto="auto" />
                 <GraphSettings level="5%"  smoothingHighResolution="1"  contourHighResolution="1"  histogramSmoothingCount="0"  graphResolution="256"  showOutliers="0"  drawLargeDots="0"  dotsToDraw="8000"  tint="le.chartfill.tinted.40"  lineWeight="le.lineweight.normal"  lineStyle="le.linestyle.solid" />
                 <GraphEnvironment showGrid="0"  showAxes="tnlTNL"  showGates="1"  showFreqOnPlots="1"  showGateNameOnPlots="1"  showMedians="0"  showUncomped="0"  addEventParam="0"  lastYAxisName="" >
                   <TextTraits font="SansSerif"  size="11"  name="Labels"  style="plain"  color="#000000"  background="#00ffffff"  just="left" />
                   <TextTraits font="SansSerif"  size="11"  name="LayoutGates"  style="plain"  color="#000000"  background="#00ffffff"  just="left" />
                   <TextTraits font="SansSerif"  size="9"  name="Numbers"  style="plain"  color="#000000"  background="#00ffffff"  just="left" />
                   <TextTraits font="SansSerif"  size="9"  name="Legend"  style="plain"  color="#000000"  background="#00ffffff"  just="left" />
                   <WindowPosition x="147"  y="21"  width="619"  height="797"  displayed="0"  panelState="---" />
                 </GraphEnvironment>
               </Graph>
               <Gate gating:id="ID1394326263"  gating:parent_id="ID75370842" >
                 <gating:PolygonGate eventsInside="1"  annoOffsetX="-40"  annoOffsetY="-164"  tint="#000000"  isTinted="0"  lineWeight="Normal"  userDefined="1"  quadId="-1"  gateResolution="256" >
                   <gating:dimension>
                     <data-type:fcs-dimension data-type:name="FSC-A" />
                   </gating:dimension>
                   <gating:dimension>
                     <data-type:fcs-dimension data-type:name="FSC-H" />
                   </gating:dimension>
                   <gating:vertex>
                     <gating:coordinate data-type:value="225095.8115631692" />
                     <gating:coordinate data-type:value="211661.5127610209" />
                   </gating:vertex>
                   <gating:vertex>
                     <gating:coordinate data-type:value="129668.6595289079" />
                     <gating:coordinate data-type:value="139283.0069605568" />
                   </gating:vertex>
                   <gating:vertex>
                     <gating:coordinate data-type:value="62869.6531049251" />
                     <gating:coordinate data-type:value="74811.3967517401" />
                   </gating:vertex>
                   <gating:vertex>
                     <gating:coordinate data-type:value="22453.4475374732" />
                     <gating:coordinate data-type:value="35885.1415313225" />
                   </gating:vertex>
                   <gating:vertex>
                     <gating:coordinate data-type:value="47152.2398286938" />
                     <gating:coordinate data-type:value="33452.2505800464" />
                   </gating:vertex>
                   <gating:vertex>
                     <gating:coordinate data-type:value="106092.539614561" />
                     <gating:coordinate data-type:value="85759.4060324826" />
                   </gating:vertex>
                   <gating:vertex>
                     <gating:coordinate data-type:value="165594.1755888651" />
                     <gating:coordinate data-type:value="129551.4431554524" />
                   </gating:vertex>
                   <gating:vertex>
                     <gating:coordinate data-type:value="222289.130620985" />
                     <gating:coordinate data-type:value="171518.8120649652" />
                   </gating:vertex>
                   <gating:vertex>
                     <gating:coordinate data-type:value="236322.5353319058" />
                     <gating:coordinate data-type:value="193414.8306264501" />
                   </gating:vertex>
                 </gating:PolygonGate>
               </Gate>
               <Subpopulations>
                 <Population name="CD3+ "  annotation=""  owningGroup="DKB23"  expanded="1"  sortPriority="10"  count="8371" >
                   <Graph smoothing="0"  backColor="#ffffff"  foreColor="#000000"  heatMapStatParameter="Comp-405-450_50-A"  type="Pseudocolor"  fast="1" >
                     <Axis dimension="x"  name="Comp-561-710_50-A"  label=""  auto="auto" />
                     <Axis dimension="y"  name="Comp-405-710_50-A"  label=""  auto="auto" />
                     <GraphSettings level="5%"  smoothingHighResolution="1"  contourHighResolution="1"  histogramSmoothingCount="0"  graphResolution="256"  showOutliers="0"  drawLargeDots="0"  dotsToDraw="8000"  tint="le.chartfill.tinted.40"  lineWeight="le.lineweight.normal"  lineStyle="le.linestyle.solid" />
                     <GraphEnvironment showGrid="0"  showAxes="tnlTNL"  showGates="1"  showFreqOnPlots="1"  showGateNameOnPlots="1"  showMedians="0"  showUncomped="0"  addEventParam="0"  lastYAxisName="" >
                       <TextTraits font="SansSerif"  size="11"  name="Labels"  style="plain"  color="#000000"  background="#00ffffff"  just="left" />
                       <TextTraits font="SansSerif"  size="11"  name="LayoutGates"  style="plain"  color="#000000"  background="#00ffffff"  just="left" />
                       <TextTraits font="SansSerif"  size="9"  name="Numbers"  style="plain"  color="#000000"  background="#00ffffff"  just="left" />
                       <TextTraits font="SansSerif"  size="9"  name="Legend"  style="plain"  color="#000000"  background="#00ffffff"  just="left" />
                       <WindowPosition x="766"  y="21"  width="619"  height="797"  displayed="0"  panelState="---" />
                     </GraphEnvironment>
                   </Graph>
                   <Gate gating:id="ID1010705803"  gating:parent_id="ID1394326263" >
                     <gating:RectangleGate eventsInside="1"  annoOffsetX="128"  annoOffsetY="-17"  tint="#000000"  isTinted="0"  lineWeight="Normal"  userDefined="1"  percentX="0"  percentY="0" >
                       <gating:dimension gating:min="346.76473356202524"  gating:max="12172.082927078542" >
                         <data-type:fcs-dimension data-type:name="Comp-405-780_60-A" />
                       </gating:dimension>
                       <gating:dimension gating:min="-1172.8314879846628"  gating:max="4034.1774191096874" >
                         <data-type:fcs-dimension data-type:name="Comp-640-780_60-A" />
                       </gating:dimension>
                     </gating:RectangleGate>
                   </Gate>
                   <Subpopulations>
                     <Population name="CD8+ "  annotation=""  owningGroup="DKB23"  expanded="1"  sortPriority="10"  count="8232" >
                       <Graph smoothing="1"  backColor="#ffffff"  foreColor="#000000"  heatMapStatParameter="Comp-405-450_50-A"  type="Histogram"  fast="1" >
                         <Axis dimension="x"  name="Comp-405-450_50-A"  label=""  auto="auto" />
                         <Axis dimension="y"  name=""  label=""  auto="auto" />
                         <GraphSettings level="5%"  smoothingHighResolution="1"  contourHighResolution="1"  histogramSmoothingCount="0"  graphResolution="256"  showOutliers="1"  drawLargeDots="0"  dotsToDraw="8000"  tint="le.chartfill.tinted.40"  lineWeight="le.lineweight.normal"  lineStyle="le.linestyle.solid" />
                         <GraphEnvironment showGrid="0"  showAxes="tnlTNL"  showGates="1"  showFreqOnPlots="1"  showGateNameOnPlots="1"  showMedians="0"  showUncomped="0"  addEventParam="0"  lastYAxisName="" >
                           <TextTraits font="SansSerif"  size="11"  name="Labels"  style="plain"  color="#000000"  background="#00ffffff"  just="left" />
                           <TextTraits font="SansSerif"  size="11"  name="LayoutGates"  style="plain"  color="#000000"  background="#00ffffff"  just="left" />
                           <TextTraits font="SansSerif"  size="9"  name="Numbers"  style="plain"  color="#000000"  background="#00ffffff"  just="left" />
                           <TextTraits font="SansSerif"  size="9"  name="Legend"  style="plain"  color="#000000"  background="#00ffffff"  just="left" />
                           <WindowPosition x="739"  y="41"  width="760"  height="858"  displayed="0"  panelState="+--" />
                         </GraphEnvironment>
                       </Graph>
                       <Gate gating:id="ID42819772"  gating:parent_id="ID1010705803" >
                         <gating:RectangleGate eventsInside="1"  annoOffsetX="4"  annoOffsetY="-167"  tint="#000000"  isTinted="0"  lineWeight="Normal"  userDefined="1"  percentX="0"  percentY="0" >
                           <gating:dimension gating:min="-3135.4953934206433"  gating:max="2990.9030763236046" >
                             <data-type:fcs-dimension data-type:name="Comp-561-710_50-A" />
                           </gating:dimension>
                           <gating:dimension gating:min="956.3192827400044"  gating:max="87641.75590109944" >
                             <data-type:fcs-dimension data-type:name="Comp-405-710_50-A" />
                           </gating:dimension>
                         </gating:RectangleGate>
                       </Gate>
                       <Subpopulations>
                         <Population name="Divided "  annotation=""  owningGroup="DKB23"  expanded="1"  sortPriority="10"  count="224" >
                           <Graph smoothing="0"  backColor="#ffffff"  foreColor="#000000"  heatMapStatParameter="Comp-405-450_50-A"  type="Pseudocolor"  fast="1" >
                             <Axis dimension="x"  name="Comp-561-620_10-A"  label=""  auto="auto" />
                             <Axis dimension="y"  name="Comp-488-530_30-A"  label=""  auto="auto" />
                             <GraphSettings level="5%"  smoothingHighResolution="1"  contourHighResolution="1"  histogramSmoothingCount="0"  graphResolution="256"  showOutliers="0"  drawLargeDots="0"  dotsToDraw="8000"  tint="le.chartfill.tinted.40"  lineWeight="le.lineweight.normal"  lineStyle="le.linestyle.solid" />
                             <GraphEnvironment showGrid="0"  showAxes="tnlTNL"  showGates="1"  showFreqOnPlots="1"  showGateNameOnPlots="1"  showMedians="0"  showUncomped="0"  addEventParam="0"  lastYAxisName="" >
                               <TextTraits font="SansSerif"  size="11"  name="Labels"  style="plain"  color="#000000"  background="#00ffffff"  just="left" />
                               <TextTraits font="SansSerif"  size="11"  name="LayoutGates"  style="plain"  color="#000000"  background="#00ffffff"  just="left" />
                               <TextTraits font="SansSerif"  size="9"  name="Numbers"  style="plain"  color="#000000"  background="#00ffffff"  just="left" />
                               <TextTraits font="SansSerif"  size="9"  name="Legend"  style="plain"  color="#000000"  background="#00ffffff"  just="left" />
                               <WindowPosition x="864"  y="33"  width="620"  height="912"  displayed="0"  panelState="+--" />
                             </GraphEnvironment>
                           </Graph>
                           <Gate gating:id="ID1988969846"  gating:parent_id="ID42819772" >
                             <gating:RectangleGate eventsInside="1"  annoOffsetX="0"  annoOffsetY="0"  tint="#000000"  isTinted="0"  lineWeight="Normal"  userDefined="1" >
                               <gating:dimension gating:max="2965.604131687726"  yRatio="0.6959216398097964" >
                                 <data-type:fcs-dimension data-type:name="Comp-405-450_50-A" />
                               </gating:dimension>
                             </gating:RectangleGate>
                           </Gate>
                           <Subpopulations>
                             <Population name="G1"  annotation=""  owningGroup="DKB23"  expanded="1"  sortPriority="10"  count="110" >
                               <Graph smoothing="1"  backColor="#ffffff"  foreColor="#000000"  heatMapStatParameter="Comp-405-450_50-A"  type="Histogram"  fast="1" >
                                 <Axis dimension="x"  name="Comp-405-450_50-A"  label=""  auto="auto" />
                                 <Axis dimension="y"  name=""  label=""  auto="auto" />
                                 <GraphSettings level="5%"  smoothingHighResolution="1"  contourHighResolution="1"  histogramSmoothingCount="0"  graphResolution="256"  showOutliers="0"  drawLargeDots="0"  dotsToDraw="8000"  tint="le.chartfill.tinted.40"  lineWeight="le.lineweight.normal"  lineStyle="le.linestyle.solid" />
                                 <GraphEnvironment showGrid="0"  showAxes="tnlTNL"  showGates="1"  showFreqOnPlots="1"  showGateNameOnPlots="1"  showMedians="0"  showUncomped="0"  addEventParam="0"  lastYAxisName="" >
                                   <TextTraits font="SansSerif"  size="11"  name="Labels"  style="plain"  color="#000000"  background="#00ffffff"  just="left" />
                                   <TextTraits font="SansSerif"  size="11"  name="LayoutGates"  style="plain"  color="#000000"  background="#00ffffff"  just="left" />
                                   <TextTraits font="SansSerif"  size="9"  name="Numbers"  style="plain"  color="#000000"  background="#00ffffff"  just="left" />
                                   <TextTraits font="SansSerif"  size="9"  name="Legend"  style="plain"  color="#000000"  background="#00ffffff"  just="left" />
                                   <WindowPosition x="-8"  y="-8"  width="1936"  height="1056"  displayed="1"  panelState="+--" />
                                 </GraphEnvironment>
                               </Graph>
                               <Gate gating:id="ID1396782209"  gating:parent_id="ID1988969846" >
                                 <gating:RectangleGate eventsInside="1"  annoOffsetX="0"  annoOffsetY="0"  tint="#000000"  isTinted="0"  lineWeight="Normal"  userDefined="1" >
                                   <gating:dimension gating:min="1445.9230842345964"  gating:max="2984.9237017907913"  yRatio="0.9930434782608696" >
                                     <data-type:fcs-dimension data-type:name="Comp-405-450_50-A" />
                                   </gating:dimension>
                                 </gating:RectangleGate>
                               </Gate>
                             </Population>
                             <Population name="G2"  annotation=""  owningGroup="DKB23"  expanded="1"  sortPriority="10"  count="45" >
                               <Graph smoothing="1"  backColor="#ffffff"  foreColor="#000000"  heatMapStatParameter="Comp-405-450_50-A"  type="Histogram"  fast="1" >
                                 <Axis dimension="x"  name="Comp-405-450_50-A"  label=""  auto="auto" />
                                 <Axis dimension="y"  name=""  label=""  auto="auto" />
                                 <GraphSettings level="5%"  smoothingHighResolution="1"  contourHighResolution="1"  histogramSmoothingCount="0"  graphResolution="256"  showOutliers="0"  drawLargeDots="0"  dotsToDraw="8000"  tint="le.chartfill.tinted.40"  lineWeight="le.lineweight.normal"  lineStyle="le.linestyle.solid" />
                                 <GraphEnvironment showGrid="0"  showAxes="tnlTNL"  showGates="1"  showFreqOnPlots="1"  showGateNameOnPlots="1"  showMedians="0"  showUncomped="0"  addEventParam="0"  lastYAxisName="" >
                                   <TextTraits font="SansSerif"  size="11"  name="Labels"  style="plain"  color="#000000"  background="#00ffffff"  just="left" />
                                   <TextTraits font="SansSerif"  size="11"  name="LayoutGates"  style="plain"  color="#000000"  background="#00ffffff"  just="left" />
                                   <TextTraits font="SansSerif"  size="9"  name="Numbers"  style="plain"  color="#000000"  background="#00ffffff"  just="left" />
                                   <TextTraits font="SansSerif"  size="9"  name="Legend"  style="plain"  color="#000000"  background="#00ffffff"  just="left" />
                                   <WindowPosition x="-8"  y="-8"  width="1936"  height="1056"  displayed="1"  panelState="+--" />
                                 </GraphEnvironment>
                               </Graph>
                               <Gate gating:id="ID1138849417"  gating:parent_id="ID1988969846" >
                                 <gating:RectangleGate eventsInside="1"  annoOffsetX="0"  annoOffsetY="0"  tint="#000000"  isTinted="0"  lineWeight="Normal"  userDefined="1" >
                                   <gating:dimension gating:min="669.8384767002929"  gating:max="1458.50356283297"  yRatio="0.9565217391304348" >
                                     <data-type:fcs-dimension data-type:name="Comp-405-450_50-A" />
                                   </gating:dimension>
                                 </gating:RectangleGate>
                               </Gate>
                             </Population>
                             <Population name="G3"  annotation=""  owningGroup="DKB23"  expanded="1"  sortPriority="10"  count="27" >
                               <Graph smoothing="1"  backColor="#ffffff"  foreColor="#000000"  heatMapStatParameter="Comp-405-450_50-A"  type="Histogram"  fast="1" >
                                 <Axis dimension="x"  name="Comp-405-450_50-A"  label=""  auto="auto" />
                                 <Axis dimension="y"  name=""  label=""  auto="auto" />
                                 <GraphSettings level="5%"  smoothingHighResolution="1"  contourHighResolution="1"  histogramSmoothingCount="0"  graphResolution="256"  showOutliers="0"  drawLargeDots="0"  dotsToDraw="8000"  tint="le.chartfill.tinted.40"  lineWeight="le.lineweight.normal"  lineStyle="le.linestyle.solid" />
                                 <GraphEnvironment showGrid="0"  showAxes="tnlTNL"  showGates="1"  showFreqOnPlots="1"  showGateNameOnPlots="1"  showMedians="0"  showUncomped="0"  addEventParam="0"  lastYAxisName="" >
                                   <TextTraits font="SansSerif"  size="11"  name="Labels"  style="plain"  color="#000000"  background="#00ffffff"  just="left" />
                                   <TextTraits font="SansSerif"  size="11"  name="LayoutGates"  style="plain"  color="#000000"  background="#00ffffff"  just="left" />
                                   <TextTraits font="SansSerif"  size="9"  name="Numbers"  style="plain"  color="#000000"  background="#00ffffff"  just="left" />
                                   <TextTraits font="SansSerif"  size="9"  name="Legend"  style="plain"  color="#000000"  background="#00ffffff"  just="left" />
                                   <WindowPosition x="-8"  y="-8"  width="1936"  height="1056"  displayed="1"  panelState="+--" />
                                 </GraphEnvironment>
                               </Graph>
                               <Gate gating:id="ID1072687753"  gating:parent_id="ID1988969846" >
                                 <gating:RectangleGate eventsInside="1"  annoOffsetX="0"  annoOffsetY="0"  tint="#000000"  isTinted="0"  lineWeight="Normal"  userDefined="1" >
                                   <gating:dimension gating:min="354.4343053326399"  gating:max="669.8384767002929"  yRatio="0.92" >
                                     <data-type:fcs-dimension data-type:name="Comp-405-450_50-A" />
                                   </gating:dimension>
                                 </gating:RectangleGate>
                               </Gate>
                             </Population>
                             <Population name="G4"  annotation=""  owningGroup="DKB23"  expanded="1"  sortPriority="10"  count="41" >
                               <Graph smoothing="1"  backColor="#ffffff"  foreColor="#000000"  heatMapStatParameter="Comp-405-450_50-A"  type="Histogram"  fast="1" >
                                 <Axis dimension="x"  name="Comp-405-450_50-A"  label=""  auto="auto" />
                                 <Axis dimension="y"  name=""  label=""  auto="auto" />
                                 <GraphSettings level="5%"  smoothingHighResolution="1"  contourHighResolution="1"  histogramSmoothingCount="0"  graphResolution="256"  showOutliers="0"  drawLargeDots="0"  dotsToDraw="8000"  tint="le.chartfill.tinted.40"  lineWeight="le.lineweight.normal"  lineStyle="le.linestyle.solid" />
                                 <GraphEnvironment showGrid="0"  showAxes="tnlTNL"  showGates="1"  showFreqOnPlots="1"  showGateNameOnPlots="1"  showMedians="0"  showUncomped="0"  addEventParam="0"  lastYAxisName="" >
                                   <TextTraits font="SansSerif"  size="11"  name="Labels"  style="plain"  color="#000000"  background="#00ffffff"  just="left" />
                                   <TextTraits font="SansSerif"  size="11"  name="LayoutGates"  style="plain"  color="#000000"  background="#00ffffff"  just="left" />
                                   <TextTraits font="SansSerif"  size="9"  name="Numbers"  style="plain"  color="#000000"  background="#00ffffff"  just="left" />
                                   <TextTraits font="SansSerif"  size="9"  name="Legend"  style="plain"  color="#000000"  background="#00ffffff"  just="left" />
                                   <WindowPosition x="-8"  y="-8"  width="1936"  height="1056"  displayed="1"  panelState="+--" />
                                 </GraphEnvironment>
                               </Graph>
                               <Gate gating:id="ID88941834"  gating:parent_id="ID1988969846" >
                                 <gating:RectangleGate eventsInside="1"  annoOffsetX="0"  annoOffsetY="0"  tint="#000000"  isTinted="0"  lineWeight="Normal"  userDefined="1" >
                                   <gating:dimension gating:min="-0.9254362214496065"  gating:max="341.987140256691"  yRatio="0.96" >
                                     <data-type:fcs-dimension data-type:name="Comp-405-450_50-A" />
                                   </gating:dimension>
                                 </gating:RectangleGate>
                               </Gate>
                             </Population>
                             <Population name="Tcm "  annotation=""  owningGroup="DKB23"  expanded="1"  sortPriority="10"  count="61" >
                               <Graph smoothing="0"  backColor="#ffffff"  foreColor="#000000"  heatMapStatParameter="Comp-405-450_50-A"  type="Pseudocolor"  fast="1" >
                                 <Axis dimension="x"  name="Comp-561-620_10-A"  label=""  auto="auto" />
                                 <Axis dimension="y"  name="Comp-488-530_30-A"  label=""  auto="auto" />
                                 <GraphSettings level="5%"  smoothingHighResolution="1"  contourHighResolution="1"  histogramSmoothingCount="0"  graphResolution="256"  showOutliers="0"  drawLargeDots="0"  dotsToDraw="8000"  tint="le.chartfill.tinted.40"  lineWeight="le.lineweight.normal"  lineStyle="le.linestyle.solid" />
                                 <GraphEnvironment showGrid="0"  showAxes="tnlTNL"  showGates="1"  showFreqOnPlots="1"  showGateNameOnPlots="1"  showMedians="0"  showUncomped="0"  addEventParam="0"  lastYAxisName="" >
                                   <TextTraits font="SansSerif"  size="11"  name="Labels"  style="plain"  color="#000000"  background="#00ffffff"  just="left" />
                                   <TextTraits font="SansSerif"  size="11"  name="LayoutGates"  style="plain"  color="#000000"  background="#00ffffff"  just="left" />
                                   <TextTraits font="SansSerif"  size="9"  name="Numbers"  style="plain"  color="#000000"  background="#00ffffff"  just="left" />
                                   <TextTraits font="SansSerif"  size="9"  name="Legend"  style="plain"  color="#000000"  background="#00ffffff"  just="left" />
                                   <WindowPosition x="844"  y="44"  width="619"  height="797"  displayed="1"  panelState="---" />
                                 </GraphEnvironment>
                               </Graph>
                               <Gate gating:id="ID2018477394"  gating:parent_id="ID1988969846" >
                                 <gating:RectangleGate eventsInside="1"  annoOffsetX="-81"  annoOffsetY="-189"  tint="#000000"  isTinted="0"  lineWeight="Normal"  userDefined="1"  percentX="0"  percentY="0" >
                                   <gating:dimension gating:min="-447.72505968349714"  gating:max="890.2546221513057" >
                                     <data-type:fcs-dimension data-type:name="Comp-561-620_10-A" />
                                   </gating:dimension>
                                   <gating:dimension gating:min="455.1927057360581"  gating:max="7294.182466959618" >
                                     <data-type:fcs-dimension data-type:name="Comp-488-530_30-A" />
                                   </gating:dimension>
                                 </gating:RectangleGate>
                               </Gate>
                             </Population>
                             <Population name="Tem "  annotation=""  owningGroup="DKB23"  expanded="1"  sortPriority="10"  count="1349" >
                               <Graph smoothing="0"  backColor="#ffffff"  foreColor="#000000"  heatMapStatParameter="Comp-405-450_50-A"  type="Pseudocolor"  fast="1" >
                                 <Axis dimension="x"  name="Comp-561-620_10-A"  label=""  auto="auto" />
                                 <Axis dimension="y"  name="Comp-488-530_30-A"  label=""  auto="auto" />
                                 <GraphSettings level="5%"  smoothingHighResolution="1"  contourHighResolution="1"  histogramSmoothingCount="0"  graphResolution="256"  showOutliers="0"  drawLargeDots="0"  dotsToDraw="8000"  tint="le.chartfill.tinted.40"  lineWeight="le.lineweight.normal"  lineStyle="le.linestyle.solid" />
                                 <GraphEnvironment showGrid="0"  showAxes="tnlTNL"  showGates="1"  showFreqOnPlots="1"  showGateNameOnPlots="1"  showMedians="0"  showUncomped="0"  addEventParam="0"  lastYAxisName="" >
                                   <TextTraits font="SansSerif"  size="11"  name="Labels"  style="plain"  color="#000000"  background="#00ffffff"  just="left" />
                                   <TextTraits font="SansSerif"  size="11"  name="LayoutGates"  style="plain"  color="#000000"  background="#00ffffff"  just="left" />
                                   <TextTraits font="SansSerif"  size="9"  name="Numbers"  style="plain"  color="#000000"  background="#00ffffff"  just="left" />
                                   <TextTraits font="SansSerif"  size="9"  name="Legend"  style="plain"  color="#000000"  background="#00ffffff"  just="left" />
                                   <WindowPosition x="844"  y="44"  width="619"  height="797"  displayed="1"  panelState="---" />
                                 </GraphEnvironment>
                               </Graph>
                               <Gate gating:id="ID890299821"  gating:parent_id="ID1988969846" >
                                 <gating:RectangleGate eventsInside="1"  annoOffsetX="-96"  annoOffsetY="-2"  tint="#000000"  isTinted="0"  lineWeight="Normal"  userDefined="1"  percentX="0"  percentY="0" >
                                   <gating:dimension gating:min="-466.8420765145885"  gating:max="928.2001477113013" >
                                     <data-type:fcs-dimension data-type:name="Comp-561-620_10-A" />
                                   </gating:dimension>
                                   <gating:dimension gating:min="-983.1079443917076"  gating:max="262.7357050446188" >
                                     <data-type:fcs-dimension data-type:name="Comp-488-530_30-A" />
                                   </gating:dimension>
                                 </gating:RectangleGate>
                               </Gate>
                             </Population>
                             <Population name="Temra"  annotation=""  owningGroup="DKB23"  expanded="1"  sortPriority="10"  count="2811" >
                               <Graph smoothing="0"  backColor="#ffffff"  foreColor="#000000"  heatMapStatParameter="Comp-405-450_50-A"  type="Pseudocolor"  fast="1" >
                                 <Axis dimension="x"  name="Comp-561-620_10-A"  label=""  auto="auto" />
                                 <Axis dimension="y"  name="Comp-488-530_30-A"  label=""  auto="auto" />
                                 <GraphSettings level="5%"  smoothingHighResolution="1"  contourHighResolution="1"  histogramSmoothingCount="0"  graphResolution="256"  showOutliers="0"  drawLargeDots="0"  dotsToDraw="8000"  tint="le.chartfill.tinted.40"  lineWeight="le.lineweight.normal"  lineStyle="le.linestyle.solid" />
                                 <GraphEnvironment showGrid="0"  showAxes="tnlTNL"  showGates="1"  showFreqOnPlots="1"  showGateNameOnPlots="1"  showMedians="0"  showUncomped="0"  addEventParam="0"  lastYAxisName="" >
                                   <TextTraits font="SansSerif"  size="11"  name="Labels"  style="plain"  color="#000000"  background="#00ffffff"  just="left" />
                                   <TextTraits font="SansSerif"  size="11"  name="LayoutGates"  style="plain"  color="#000000"  background="#00ffffff"  just="left" />
                                   <TextTraits font="SansSerif"  size="9"  name="Numbers"  style="plain"  color="#000000"  background="#00ffffff"  just="left" />
                                   <TextTraits font="SansSerif"  size="9"  name="Legend"  style="plain"  color="#000000"  background="#00ffffff"  just="left" />
                                   <WindowPosition x="844"  y="44"  width="619"  height="797"  displayed="0"  panelState="---" />
                                 </GraphEnvironment>
                               </Graph>
                               <Gate gating:id="ID1550969651"  gating:parent_id="ID1988969846" >
                                 <gating:RectangleGate eventsInside="1"  annoOffsetX="172"  annoOffsetY="12"  tint="#000000"  isTinted="0"  lineWeight="Normal"  userDefined="1"  percentX="0"  percentY="0" >
                                   <gating:dimension gating:min="2095.5783566764485"  gating:max="126774.53764519437" >
                                     <data-type:fcs-dimension data-type:name="Comp-561-620_10-A" />
                                   </gating:dimension>
                                   <gating:dimension gating:min="-983.1079443917076"  gating:max="277.0935673271051" >
                                     <data-type:fcs-dimension data-type:name="Comp-488-530_30-A" />
                                   </gating:dimension>
                                 </gating:RectangleGate>
                               </Gate>
                             </Population>
                             <Population name="Tnpot "  annotation=""  owningGroup="DKB23"  expanded="1"  sortPriority="10"  count="15735" >
                               <Graph smoothing="0"  backColor="#ffffff"  foreColor="#000000"  heatMapStatParameter="Comp-405-450_50-A"  type="Pseudocolor"  fast="1" >
                                 <Axis dimension="x"  name="Comp-488-675_20-A"  label=""  auto="auto" />
                                 <Axis dimension="y"  name="Comp-405-605_12-A"  label=""  auto="auto" />
                                 <GraphSettings level="5%"  smoothingHighResolution="1"  contourHighResolution="1"  histogramSmoothingCount="0"  graphResolution="256"  showOutliers="0"  drawLargeDots="0"  dotsToDraw="8000"  tint="le.chartfill.tinted.40"  lineWeight="le.lineweight.normal"  lineStyle="le.linestyle.solid" />
                                 <GraphEnvironment showGrid="0"  showAxes="tnlTNL"  showGates="1"  showFreqOnPlots="1"  showGateNameOnPlots="1"  showMedians="0"  showUncomped="0"  addEventParam="0"  lastYAxisName="" >
                                   <TextTraits font="SansSerif"  size="11"  name="Labels"  style="plain"  color="#000000"  background="#00ffffff"  just="left" />
                                   <TextTraits font="SansSerif"  size="11"  name="LayoutGates"  style="plain"  color="#000000"  background="#00ffffff"  just="left" />
                                   <TextTraits font="SansSerif"  size="9"  name="Numbers"  style="plain"  color="#000000"  background="#00ffffff"  just="left" />
                                   <TextTraits font="SansSerif"  size="9"  name="Legend"  style="plain"  color="#000000"  background="#00ffffff"  just="left" />
                                   <WindowPosition x="931"  y="58"  width="619"  height="911"  displayed="0"  panelState="+--" />
                                 </GraphEnvironment>
                               </Graph>
                               <Gate gating:id="ID1087087422"  gating:parent_id="ID1988969846" >
                                 <gating:RectangleGate eventsInside="1"  annoOffsetX="110"  annoOffsetY="-113"  tint="#000000"  isTinted="0"  lineWeight="Normal"  userDefined="1"  percentX="0"  percentY="0" >
                                   <gating:dimension gating:min="2206.2364129331027"  gating:max="118640.1016245598" >
                                     <data-type:fcs-dimension data-type:name="Comp-561-620_10-A" />
                                   </gating:dimension>
                                   <gating:dimension gating:min="455.1927057360581"  gating:max="6476.564902898757" >
                                     <data-type:fcs-dimension data-type:name="Comp-488-530_30-A" />
                                   </gating:dimension>
                                 </gating:RectangleGate>
                               </Gate>
                               <Subpopulations>
                                 <Population name="CD95hi"  annotation=""  owningGroup="DKB23"  expanded="1"  sortPriority="10"  count="32" >
                                   <Graph smoothing="0"  backColor="#ffffff"  foreColor="#000000"  heatMapStatParameter="Comp-405-450_50-A"  type="Pseudocolor"  fast="1" >
                                     <Axis dimension="x"  name="Comp-488-675_20-A"  label=""  auto="auto" />
                                     <Axis dimension="y"  name="Comp-405-605_12-A"  label=""  auto="auto" />
                                     <GraphSettings level="5%"  smoothingHighResolution="1"  contourHighResolution="1"  histogramSmoothingCount="0"  graphResolution="256"  showOutliers="0"  drawLargeDots="0"  dotsToDraw="8000"  tint="le.chartfill.tinted.40"  lineWeight="le.lineweight.normal"  lineStyle="le.linestyle.solid" />
                                     <GraphEnvironment showGrid="0"  showAxes="tnlTNL"  showGates="1"  showFreqOnPlots="1"  showGateNameOnPlots="1"  showMedians="0"  showUncomped="0"  addEventParam="0"  lastYAxisName="" >
                                       <TextTraits font="SansSerif"  size="11"  name="Labels"  style="plain"  color="#000000"  background="#00ffffff"  just="left" />
                                       <TextTraits font="SansSerif"  size="11"  name="LayoutGates"  style="plain"  color="#000000"  background="#00ffffff"  just="left" />
                                       <TextTraits font="SansSerif"  size="9"  name="Numbers"  style="plain"  color="#000000"  background="#00ffffff"  just="left" />
                                       <TextTraits font="SansSerif"  size="9"  name="Legend"  style="plain"  color="#000000"  background="#00ffffff"  just="left" />
                                       <WindowPosition x="-8"  y="-8"  width="1936"  height="1056"  displayed="1"  panelState="---" />
                                     </GraphEnvironment>
                                   </Graph>
                                   <Gate gating:id="ID1152043872"  gating:parent_id="ID1087087422" >
                                     <gating:RectangleGate eventsInside="1"  annoOffsetX="1"  annoOffsetY="-82"  tint="#000000"  isTinted="0"  lineWeight="Normal"  userDefined="1"  percentX="0"  percentY="0" >
                                       <gating:dimension gating:min="4387.091565638418"  gating:max="126217.4984874609" >
                                         <data-type:fcs-dimension data-type:name="Comp-488-675_20-A" />
                                       </gating:dimension>
                                       <gating:dimension gating:min="305.4520222689943"  gating:max="3559.507116575713" >
                                         <data-type:fcs-dimension data-type:name="Comp-405-605_12-A" />
                                       </gating:dimension>
                                     </gating:RectangleGate>
                                   </Gate>
                                 </Population>
                                 <Population name="CD95int"  annotation=""  owningGroup="DKB23"  expanded="1"  sortPriority="10"  count="0" >
                                   <Graph smoothing="0"  backColor="#ffffff"  foreColor="#000000"  heatMapStatParameter="Comp-405-450_50-A"  type="Pseudocolor"  fast="1" >
                                     <Axis dimension="x"  name="Comp-488-675_20-A"  label=""  auto="auto" />
                                     <Axis dimension="y"  name="Comp-405-605_12-A"  label=""  auto="auto" />
                                     <GraphSettings level="5%"  smoothingHighResolution="1"  contourHighResolution="1"  histogramSmoothingCount="0"  graphResolution="256"  showOutliers="0"  drawLargeDots="0"  dotsToDraw="8000"  tint="le.chartfill.tinted.40"  lineWeight="le.lineweight.normal"  lineStyle="le.linestyle.solid" />
                                     <GraphEnvironment showGrid="0"  showAxes="tnlTNL"  showGates="1"  showFreqOnPlots="1"  showGateNameOnPlots="1"  showMedians="0"  showUncomped="0"  addEventParam="0"  lastYAxisName="" >
                                       <TextTraits font="SansSerif"  size="11"  name="Labels"  style="plain"  color="#000000"  background="#00ffffff"  just="left" />
                                       <TextTraits font="SansSerif"  size="11"  name="LayoutGates"  style="plain"  color="#000000"  background="#00ffffff"  just="left" />
                                       <TextTraits font="SansSerif"  size="9"  name="Numbers"  style="plain"  color="#000000"  background="#00ffffff"  just="left" />
                                       <TextTraits font="SansSerif"  size="9"  name="Legend"  style="plain"  color="#000000"  background="#00ffffff"  just="left" />
                                       <WindowPosition x="-8"  y="-8"  width="1936"  height="1056"  displayed="1"  panelState="---" />
                                     </GraphEnvironment>
                                   </Graph>
                                   <Gate gating:id="ID1982161877"  gating:parent_id="ID1087087422" >
                                     <gating:RectangleGate eventsInside="1"  annoOffsetX="-2"  annoOffsetY="-79"  tint="#000000"  isTinted="0"  lineWeight="Normal"  userDefined="1"  percentX="0"  percentY="0" >
                                       <gating:dimension gating:min="1441.5834048206746"  gating:max="3179.8411721254993" >
                                         <data-type:fcs-dimension data-type:name="Comp-488-675_20-A" />
                                       </gating:dimension>
                                       <gating:dimension gating:min="305.4520222689943"  gating:max="3113.2841817919284" >
                                         <data-type:fcs-dimension data-type:name="Comp-405-605_12-A" />
                                       </gating:dimension>
                                     </gating:RectangleGate>
                                   </Gate>
                                 </Population>
                                 <Population name="Tnaive "  annotation=""  owningGroup="DKB23"  expanded="1"  sortPriority="10"  count="1" >
                                   <Graph smoothing="0"  backColor="#ffffff"  foreColor="#000000"  heatMapStatParameter="Comp-405-450_50-A"  type="Pseudocolor"  fast="1" >
                                     <Axis dimension="x"  name="Comp-488-675_20-A"  label=""  auto="auto" />
                                     <Axis dimension="y"  name="Comp-405-605_12-A"  label=""  auto="auto" />
                                     <GraphSettings level="5%"  smoothingHighResolution="1"  contourHighResolution="1"  histogramSmoothingCount="0"  graphResolution="256"  showOutliers="0"  drawLargeDots="0"  dotsToDraw="8000"  tint="le.chartfill.tinted.40"  lineWeight="le.lineweight.normal"  lineStyle="le.linestyle.solid" />
                                     <GraphEnvironment showGrid="0"  showAxes="tnlTNL"  showGates="1"  showFreqOnPlots="1"  showGateNameOnPlots="1"  showMedians="0"  showUncomped="0"  addEventParam="0"  lastYAxisName="" >
                                       <TextTraits font="SansSerif"  size="11"  name="Labels"  style="plain"  color="#000000"  background="#00ffffff"  just="left" />
                                       <TextTraits font="SansSerif"  size="11"  name="LayoutGates"  style="plain"  color="#000000"  background="#00ffffff"  just="left" />
                                       <TextTraits font="SansSerif"  size="9"  name="Numbers"  style="plain"  color="#000000"  background="#00ffffff"  just="left" />
                                       <TextTraits font="SansSerif"  size="9"  name="Legend"  style="plain"  color="#000000"  background="#00ffffff"  just="left" />
                                       <WindowPosition x="-8"  y="-8"  width="1936"  height="1056"  displayed="1"  panelState="---" />
                                     </GraphEnvironment>
                                   </Graph>
                                   <Gate gating:id="ID626931281"  gating:parent_id="ID1087087422" >
                                     <gating:RectangleGate eventsInside="1"  annoOffsetX="2"  annoOffsetY="-81"  tint="#000000"  isTinted="0"  lineWeight="Normal"  userDefined="1"  percentX="0"  percentY="0" >
                                       <gating:dimension gating:min="-963.127035603392"  gating:max="666.1751483594192" >
                                         <data-type:fcs-dimension data-type:name="Comp-488-675_20-A" />
                                       </gating:dimension>
                                       <gating:dimension gating:min="307.29649917674516"  gating:max="2864.9027786747006" >
                                         <data-type:fcs-dimension data-type:name="Comp-405-605_12-A" />
                                       </gating:dimension>
                                     </gating:RectangleGate>
                                   </Gate>
                                 </Population>
                               </Subpopulations>
                             </Population>
                           </Subpopulations>
                         </Population>
                         <Population name="Tcm "  annotation=""  owningGroup="DKB23"  expanded="1"  sortPriority="10"  count="61" >
                           <Graph smoothing="0"  backColor="#ffffff"  foreColor="#000000"  heatMapStatParameter="Comp-405-450_50-A"  type="Pseudocolor"  fast="1" >
                             <Axis dimension="x"  name="Comp-561-620_10-A"  label=""  auto="auto" />
                             <Axis dimension="y"  name="Comp-488-530_30-A"  label=""  auto="auto" />
                             <GraphSettings level="5%"  smoothingHighResolution="1"  contourHighResolution="1"  histogramSmoothingCount="0"  graphResolution="256"  showOutliers="0"  drawLargeDots="0"  dotsToDraw="8000"  tint="le.chartfill.tinted.40"  lineWeight="le.lineweight.normal"  lineStyle="le.linestyle.solid" />
                             <GraphEnvironment showGrid="0"  showAxes="tnlTNL"  showGates="1"  showFreqOnPlots="1"  showGateNameOnPlots="1"  showMedians="0"  showUncomped="0"  addEventParam="0"  lastYAxisName="" >
                               <TextTraits font="SansSerif"  size="11"  name="Labels"  style="plain"  color="#000000"  background="#00ffffff"  just="left" />
                               <TextTraits font="SansSerif"  size="11"  name="LayoutGates"  style="plain"  color="#000000"  background="#00ffffff"  just="left" />
                               <TextTraits font="SansSerif"  size="9"  name="Numbers"  style="plain"  color="#000000"  background="#00ffffff"  just="left" />
                               <TextTraits font="SansSerif"  size="9"  name="Legend"  style="plain"  color="#000000"  background="#00ffffff"  just="left" />
                               <WindowPosition x="844"  y="44"  width="619"  height="797"  displayed="1"  panelState="---" />
                             </GraphEnvironment>
                           </Graph>
                           <Gate gating:id="ID940684183"  gating:parent_id="ID42819772" >
                             <gating:RectangleGate eventsInside="1"  annoOffsetX="-81"  annoOffsetY="-189"  tint="#000000"  isTinted="0"  lineWeight="Normal"  userDefined="1"  percentX="0"  percentY="0" >
                               <gating:dimension gating:min="-447.72505968349714"  gating:max="890.2546221513057" >
                                 <data-type:fcs-dimension data-type:name="Comp-561-620_10-A" />
                               </gating:dimension>
                               <gating:dimension gating:min="455.1927057360581"  gating:max="7294.182466959618" >
                                 <data-type:fcs-dimension data-type:name="Comp-488-530_30-A" />
                               </gating:dimension>
                             </gating:RectangleGate>
                           </Gate>
                         </Population>
                         <Population name="Tem "  annotation=""  owningGroup="DKB23"  expanded="1"  sortPriority="10"  count="1349" >
                           <Graph smoothing="0"  backColor="#ffffff"  foreColor="#000000"  heatMapStatParameter="Comp-405-450_50-A"  type="Pseudocolor"  fast="1" >
                             <Axis dimension="x"  name="Comp-561-620_10-A"  label=""  auto="auto" />
                             <Axis dimension="y"  name="Comp-488-530_30-A"  label=""  auto="auto" />
                             <GraphSettings level="5%"  smoothingHighResolution="1"  contourHighResolution="1"  histogramSmoothingCount="0"  graphResolution="256"  showOutliers="0"  drawLargeDots="0"  dotsToDraw="8000"  tint="le.chartfill.tinted.40"  lineWeight="le.lineweight.normal"  lineStyle="le.linestyle.solid" />
                             <GraphEnvironment showGrid="0"  showAxes="tnlTNL"  showGates="1"  showFreqOnPlots="1"  showGateNameOnPlots="1"  showMedians="0"  showUncomped="0"  addEventParam="0"  lastYAxisName="" >
                               <TextTraits font="SansSerif"  size="11"  name="Labels"  style="plain"  color="#000000"  background="#00ffffff"  just="left" />
                               <TextTraits font="SansSerif"  size="11"  name="LayoutGates"  style="plain"  color="#000000"  background="#00ffffff"  just="left" />
                               <TextTraits font="SansSerif"  size="9"  name="Numbers"  style="plain"  color="#000000"  background="#00ffffff"  just="left" />
                               <TextTraits font="SansSerif"  size="9"  name="Legend"  style="plain"  color="#000000"  background="#00ffffff"  just="left" />
                               <WindowPosition x="844"  y="44"  width="619"  height="797"  displayed="1"  panelState="---" />
                             </GraphEnvironment>
                           </Graph>
                           <Gate gating:id="ID712154686"  gating:parent_id="ID42819772" >
                             <gating:RectangleGate eventsInside="1"  annoOffsetX="-96"  annoOffsetY="-2"  tint="#000000"  isTinted="0"  lineWeight="Normal"  userDefined="1"  percentX="0"  percentY="0" >
                               <gating:dimension gating:min="-466.8420765145885"  gating:max="928.2001477113013" >
                                 <data-type:fcs-dimension data-type:name="Comp-561-620_10-A" />
                               </gating:dimension>
                               <gating:dimension gating:min="-983.1079443917076"  gating:max="262.7357050446188" >
                                 <data-type:fcs-dimension data-type:name="Comp-488-530_30-A" />
                               </gating:dimension>
                             </gating:RectangleGate>
                           </Gate>
                         </Population>
                         <Population name="Temra"  annotation=""  owningGroup="DKB23"  expanded="1"  sortPriority="10"  count="2811" >
                           <Graph smoothing="0"  backColor="#ffffff"  foreColor="#000000"  heatMapStatParameter="Comp-405-450_50-A"  type="Pseudocolor"  fast="1" >
                             <Axis dimension="x"  name="Comp-561-620_10-A"  label=""  auto="auto" />
                             <Axis dimension="y"  name="Comp-488-530_30-A"  label=""  auto="auto" />
                             <GraphSettings level="5%"  smoothingHighResolution="1"  contourHighResolution="1"  histogramSmoothingCount="0"  graphResolution="256"  showOutliers="0"  drawLargeDots="0"  dotsToDraw="8000"  tint="le.chartfill.tinted.40"  lineWeight="le.lineweight.normal"  lineStyle="le.linestyle.solid" />
                             <GraphEnvironment showGrid="0"  showAxes="tnlTNL"  showGates="1"  showFreqOnPlots="1"  showGateNameOnPlots="1"  showMedians="0"  showUncomped="0"  addEventParam="0"  lastYAxisName="" >
                               <TextTraits font="SansSerif"  size="11"  name="Labels"  style="plain"  color="#000000"  background="#00ffffff"  just="left" />
                               <TextTraits font="SansSerif"  size="11"  name="LayoutGates"  style="plain"  color="#000000"  background="#00ffffff"  just="left" />
                               <TextTraits font="SansSerif"  size="9"  name="Numbers"  style="plain"  color="#000000"  background="#00ffffff"  just="left" />
                               <TextTraits font="SansSerif"  size="9"  name="Legend"  style="plain"  color="#000000"  background="#00ffffff"  just="left" />
                               <WindowPosition x="844"  y="44"  width="619"  height="797"  displayed="0"  panelState="---" />
                             </GraphEnvironment>
                           </Graph>
                           <Gate gating:id="ID1997826926"  gating:parent_id="ID42819772" >
                             <gating:RectangleGate eventsInside="1"  annoOffsetX="172"  annoOffsetY="12"  tint="#000000"  isTinted="0"  lineWeight="Normal"  userDefined="1"  percentX="0"  percentY="0" >
                               <gating:dimension gating:min="2095.5783566764485"  gating:max="126774.53764519437" >
                                 <data-type:fcs-dimension data-type:name="Comp-561-620_10-A" />
                               </gating:dimension>
                               <gating:dimension gating:min="-983.1079443917076"  gating:max="277.0935673271051" >
                                 <data-type:fcs-dimension data-type:name="Comp-488-530_30-A" />
                               </gating:dimension>
                             </gating:RectangleGate>
                           </Gate>
                         </Population>
                         <Population name="Tnpot "  annotation=""  owningGroup="DKB23"  expanded="1"  sortPriority="10"  count="15735" >
                           <Graph smoothing="0"  backColor="#ffffff"  foreColor="#000000"  heatMapStatParameter="Comp-405-450_50-A"  type="Pseudocolor"  fast="1" >
                             <Axis dimension="x"  name="Comp-488-675_20-A"  label=""  auto="auto" />
                             <Axis dimension="y"  name="Comp-405-605_12-A"  label=""  auto="auto" />
                             <GraphSettings level="5%"  smoothingHighResolution="1"  contourHighResolution="1"  histogramSmoothingCount="0"  graphResolution="256"  showOutliers="0"  drawLargeDots="0"  dotsToDraw="8000"  tint="le.chartfill.tinted.40"  lineWeight="le.lineweight.normal"  lineStyle="le.linestyle.solid" />
                             <GraphEnvironment showGrid="0"  showAxes="tnlTNL"  showGates="1"  showFreqOnPlots="1"  showGateNameOnPlots="1"  showMedians="0"  showUncomped="0"  addEventParam="0"  lastYAxisName="" >
                               <TextTraits font="SansSerif"  size="11"  name="Labels"  style="plain"  color="#000000"  background="#00ffffff"  just="left" />
                               <TextTraits font="SansSerif"  size="11"  name="LayoutGates"  style="plain"  color="#000000"  background="#00ffffff"  just="left" />
                               <TextTraits font="SansSerif"  size="9"  name="Numbers"  style="plain"  color="#000000"  background="#00ffffff"  just="left" />
                               <TextTraits font="SansSerif"  size="9"  name="Legend"  style="plain"  color="#000000"  background="#00ffffff"  just="left" />
                               <WindowPosition x="931"  y="58"  width="619"  height="911"  displayed="0"  panelState="+--" />
                             </GraphEnvironment>
                           </Graph>
                           <Gate gating:id="ID590100323"  gating:parent_id="ID42819772" >
                             <gating:RectangleGate eventsInside="1"  annoOffsetX="110"  annoOffsetY="-113"  tint="#000000"  isTinted="0"  lineWeight="Normal"  userDefined="1"  percentX="0"  percentY="0" >
                               <gating:dimension gating:min="2206.2364129331027"  gating:max="118640.1016245598" >
                                 <data-type:fcs-dimension data-type:name="Comp-561-620_10-A" />
                               </gating:dimension>
                               <gating:dimension gating:min="455.1927057360581"  gating:max="6476.564902898757" >
                                 <data-type:fcs-dimension data-type:name="Comp-488-530_30-A" />
                               </gating:dimension>
                             </gating:RectangleGate>
                           </Gate>
                           <Subpopulations>
                             <Population name="CD95hi"  annotation=""  owningGroup="DKB23"  expanded="1"  sortPriority="10"  count="903" >
                               <Graph smoothing="0"  backColor="#ffffff"  foreColor="#000000"  heatMapStatParameter="Comp-405-450_50-A"  type="Pseudocolor"  fast="1" >
                                 <Axis dimension="x"  name="Comp-488-675_20-A"  label=""  auto="auto" />
                                 <Axis dimension="y"  name="Comp-405-605_12-A"  label=""  auto="auto" />
                                 <GraphSettings level="5%"  smoothingHighResolution="1"  contourHighResolution="1"  histogramSmoothingCount="0"  graphResolution="256"  showOutliers="0"  drawLargeDots="0"  dotsToDraw="8000"  tint="le.chartfill.tinted.40"  lineWeight="le.lineweight.normal"  lineStyle="le.linestyle.solid" />
                                 <GraphEnvironment showGrid="0"  showAxes="tnlTNL"  showGates="1"  showFreqOnPlots="1"  showGateNameOnPlots="1"  showMedians="0"  showUncomped="0"  addEventParam="0"  lastYAxisName="" >
                                   <TextTraits font="SansSerif"  size="11"  name="Labels"  style="plain"  color="#000000"  background="#00ffffff"  just="left" />
                                   <TextTraits font="SansSerif"  size="11"  name="LayoutGates"  style="plain"  color="#000000"  background="#00ffffff"  just="left" />
                                   <TextTraits font="SansSerif"  size="9"  name="Numbers"  style="plain"  color="#000000"  background="#00ffffff"  just="left" />
                                   <TextTraits font="SansSerif"  size="9"  name="Legend"  style="plain"  color="#000000"  background="#00ffffff"  just="left" />
                                   <WindowPosition x="-8"  y="-8"  width="1936"  height="1056"  displayed="1"  panelState="---" />
                                 </GraphEnvironment>
                               </Graph>
                               <Gate gating:id="ID378840474"  gating:parent_id="ID590100323" >
                                 <gating:RectangleGate eventsInside="1"  annoOffsetX="1"  annoOffsetY="-82"  tint="#000000"  isTinted="0"  lineWeight="Normal"  userDefined="1"  percentX="0"  percentY="0" >
                                   <gating:dimension gating:min="4387.091565638418"  gating:max="126217.4984874609" >
                                     <data-type:fcs-dimension data-type:name="Comp-488-675_20-A" />
                                   </gating:dimension>
                                   <gating:dimension gating:min="305.4520222689943"  gating:max="3559.507116575713" >
                                     <data-type:fcs-dimension data-type:name="Comp-405-605_12-A" />
                                   </gating:dimension>
                                 </gating:RectangleGate>
                               </Gate>
                             </Population>
                             <Population name="CD95int"  annotation=""  owningGroup="DKB23"  expanded="1"  sortPriority="10"  count="278" >
                               <Graph smoothing="0"  backColor="#ffffff"  foreColor="#000000"  heatMapStatParameter="Comp-405-450_50-A"  type="Pseudocolor"  fast="1" >
                                 <Axis dimension="x"  name="Comp-488-675_20-A"  label=""  auto="auto" />
                                 <Axis dimension="y"  name="Comp-405-605_12-A"  label=""  auto="auto" />
                                 <GraphSettings level="5%"  smoothingHighResolution="1"  contourHighResolution="1"  histogramSmoothingCount="0"  graphResolution="256"  showOutliers="0"  drawLargeDots="0"  dotsToDraw="8000"  tint="le.chartfill.tinted.40"  lineWeight="le.lineweight.normal"  lineStyle="le.linestyle.solid" />
                                 <GraphEnvironment showGrid="0"  showAxes="tnlTNL"  showGates="1"  showFreqOnPlots="1"  showGateNameOnPlots="1"  showMedians="0"  showUncomped="0"  addEventParam="0"  lastYAxisName="" >
                                   <TextTraits font="SansSerif"  size="11"  name="Labels"  style="plain"  color="#000000"  background="#00ffffff"  just="left" />
                                   <TextTraits font="SansSerif"  size="11"  name="LayoutGates"  style="plain"  color="#000000"  background="#00ffffff"  just="left" />
                                   <TextTraits font="SansSerif"  size="9"  name="Numbers"  style="plain"  color="#000000"  background="#00ffffff"  just="left" />
                                   <TextTraits font="SansSerif"  size="9"  name="Legend"  style="plain"  color="#000000"  background="#00ffffff"  just="left" />
                                   <WindowPosition x="-8"  y="-8"  width="1936"  height="1056"  displayed="1"  panelState="---" />
                                 </GraphEnvironment>
                               </Graph>
                               <Gate gating:id="ID682187288"  gating:parent_id="ID590100323" >
                                 <gating:RectangleGate eventsInside="1"  annoOffsetX="-2"  annoOffsetY="-79"  tint="#000000"  isTinted="0"  lineWeight="Normal"  userDefined="1"  percentX="0"  percentY="0" >
                                   <gating:dimension gating:min="1441.5834048206746"  gating:max="3179.8411721254993" >
                                     <data-type:fcs-dimension data-type:name="Comp-488-675_20-A" />
                                   </gating:dimension>
                                   <gating:dimension gating:min="305.4520222689943"  gating:max="3113.2841817919284" >
                                     <data-type:fcs-dimension data-type:name="Comp-405-605_12-A" />
                                   </gating:dimension>
                                 </gating:RectangleGate>
                               </Gate>
                             </Population>
                             <Population name="Tnaive "  annotation=""  owningGroup="DKB23"  expanded="1"  sortPriority="10"  count="660" >
                               <Graph smoothing="0"  backColor="#ffffff"  foreColor="#000000"  heatMapStatParameter="Comp-405-450_50-A"  type="Pseudocolor"  fast="1" >
                                 <Axis dimension="x"  name="Comp-488-675_20-A"  label=""  auto="auto" />
                                 <Axis dimension="y"  name="Comp-405-605_12-A"  label=""  auto="auto" />
                                 <GraphSettings level="5%"  smoothingHighResolution="1"  contourHighResolution="1"  histogramSmoothingCount="0"  graphResolution="256"  showOutliers="0"  drawLargeDots="0"  dotsToDraw="8000"  tint="le.chartfill.tinted.40"  lineWeight="le.lineweight.normal"  lineStyle="le.linestyle.solid" />
                                 <GraphEnvironment showGrid="0"  showAxes="tnlTNL"  showGates="1"  showFreqOnPlots="1"  showGateNameOnPlots="1"  showMedians="0"  showUncomped="0"  addEventParam="0"  lastYAxisName="" >
                                   <TextTraits font="SansSerif"  size="11"  name="Labels"  style="plain"  color="#000000"  background="#00ffffff"  just="left" />
                                   <TextTraits font="SansSerif"  size="11"  name="LayoutGates"  style="plain"  color="#000000"  background="#00ffffff"  just="left" />
                                   <TextTraits font="SansSerif"  size="9"  name="Numbers"  style="plain"  color="#000000"  background="#00ffffff"  just="left" />
                                   <TextTraits font="SansSerif"  size="9"  name="Legend"  style="plain"  color="#000000"  background="#00ffffff"  just="left" />
                                   <WindowPosition x="-8"  y="-8"  width="1936"  height="1056"  displayed="1"  panelState="---" />
                                 </GraphEnvironment>
                               </Graph>
                               <Gate gating:id="ID2083654520"  gating:parent_id="ID590100323" >
                                 <gating:RectangleGate eventsInside="1"  annoOffsetX="2"  annoOffsetY="-81"  tint="#000000"  isTinted="0"  lineWeight="Normal"  userDefined="1"  percentX="0"  percentY="0" >
                                   <gating:dimension gating:min="-963.127035603392"  gating:max="666.1751483594192" >
                                     <data-type:fcs-dimension data-type:name="Comp-488-675_20-A" />
                                   </gating:dimension>
                                   <gating:dimension gating:min="307.29649917674516"  gating:max="2864.9027786747006" >
                                     <data-type:fcs-dimension data-type:name="Comp-405-605_12-A" />
                                   </gating:dimension>
                                 </gating:RectangleGate>
                               </Gate>
                             </Population>
                           </Subpopulations>
                         </Population>
                         <Population name="Undivided "  annotation=""  owningGroup="DKB23"  expanded="1"  sortPriority="10"  count="8008" >
                           <Graph smoothing="0"  backColor="#ffffff"  foreColor="#000000"  heatMapStatParameter="Comp-405-450_50-A"  type="Pseudocolor"  fast="1" >
                             <Axis dimension="x"  name="Comp-561-620_10-A"  label=""  auto="auto" />
                             <Axis dimension="y"  name="Comp-488-530_30-A"  label=""  auto="auto" />
                             <GraphSettings level="5%"  smoothingHighResolution="1"  contourHighResolution="1"  histogramSmoothingCount="0"  graphResolution="256"  showOutliers="1"  drawLargeDots="0"  dotsToDraw="8000"  tint="le.chartfill.tinted.40"  lineWeight="le.lineweight.normal"  lineStyle="le.linestyle.solid" />
                             <GraphEnvironment showGrid="0"  showAxes="tnlTNL"  showGates="1"  showFreqOnPlots="1"  showGateNameOnPlots="1"  showMedians="0"  showUncomped="0"  addEventParam="0"  lastYAxisName="" >
                               <TextTraits font="SansSerif"  size="11"  name="Labels"  style="plain"  color="#000000"  background="#00ffffff"  just="left" />
                               <TextTraits font="SansSerif"  size="11"  name="LayoutGates"  style="plain"  color="#000000"  background="#00ffffff"  just="left" />
                               <TextTraits font="SansSerif"  size="9"  name="Numbers"  style="plain"  color="#000000"  background="#00ffffff"  just="left" />
                               <TextTraits font="SansSerif"  size="9"  name="Legend"  style="plain"  color="#000000"  background="#00ffffff"  just="left" />
                               <WindowPosition x="806"  y="20"  width="661"  height="934"  displayed="0"  panelState="+--" />
                             </GraphEnvironment>
                           </Graph>
                           <Gate gating:id="ID1046981810"  gating:parent_id="ID42819772" >
                             <gating:RectangleGate eventsInside="1"  annoOffsetX="0"  annoOffsetY="0"  tint="#000000"  isTinted="0"  lineWeight="Normal"  userDefined="1" >
                               <gating:dimension gating:min="2965.604131687726"  yRatio="0.7447795823665893" >
                                 <data-type:fcs-dimension data-type:name="Comp-405-450_50-A" />
                               </gating:dimension>
                             </gating:RectangleGate>
                           </Gate>
                           <Subpopulations>
                             <Population name="Tcm "  annotation=""  owningGroup="DKB23"  expanded="1"  sortPriority="10"  count="61" >
                               <Graph smoothing="0"  backColor="#ffffff"  foreColor="#000000"  heatMapStatParameter="Comp-405-450_50-A"  type="Pseudocolor"  fast="1" >
                                 <Axis dimension="x"  name="Comp-561-620_10-A"  label=""  auto="auto" />
                                 <Axis dimension="y"  name="Comp-488-530_30-A"  label=""  auto="auto" />
                                 <GraphSettings level="5%"  smoothingHighResolution="1"  contourHighResolution="1"  histogramSmoothingCount="0"  graphResolution="256"  showOutliers="0"  drawLargeDots="0"  dotsToDraw="8000"  tint="le.chartfill.tinted.40"  lineWeight="le.lineweight.normal"  lineStyle="le.linestyle.solid" />
                                 <GraphEnvironment showGrid="0"  showAxes="tnlTNL"  showGates="1"  showFreqOnPlots="1"  showGateNameOnPlots="1"  showMedians="0"  showUncomped="0"  addEventParam="0"  lastYAxisName="" >
                                   <TextTraits font="SansSerif"  size="11"  name="Labels"  style="plain"  color="#000000"  background="#00ffffff"  just="left" />
                                   <TextTraits font="SansSerif"  size="11"  name="LayoutGates"  style="plain"  color="#000000"  background="#00ffffff"  just="left" />
                                   <TextTraits font="SansSerif"  size="9"  name="Numbers"  style="plain"  color="#000000"  background="#00ffffff"  just="left" />
                                   <TextTraits font="SansSerif"  size="9"  name="Legend"  style="plain"  color="#000000"  background="#00ffffff"  just="left" />
                                   <WindowPosition x="844"  y="44"  width="619"  height="797"  displayed="1"  panelState="---" />
                                 </GraphEnvironment>
                               </Graph>
                               <Gate gating:id="ID233596561"  gating:parent_id="ID1046981810" >
                                 <gating:RectangleGate eventsInside="1"  annoOffsetX="-81"  annoOffsetY="-189"  tint="#000000"  isTinted="0"  lineWeight="Normal"  userDefined="1"  percentX="0"  percentY="0" >
                                   <gating:dimension gating:min="-447.72505968349714"  gating:max="890.2546221513057" >
                                     <data-type:fcs-dimension data-type:name="Comp-561-620_10-A" />
                                   </gating:dimension>
                                   <gating:dimension gating:min="455.1927057360581"  gating:max="7294.182466959618" >
                                     <data-type:fcs-dimension data-type:name="Comp-488-530_30-A" />
                                   </gating:dimension>
                                 </gating:RectangleGate>
                               </Gate>
                             </Population>
                             <Population name="Tem "  annotation=""  owningGroup="DKB23"  expanded="1"  sortPriority="10"  count="1349" >
                               <Graph smoothing="0"  backColor="#ffffff"  foreColor="#000000"  heatMapStatParameter="Comp-405-450_50-A"  type="Pseudocolor"  fast="1" >
                                 <Axis dimension="x"  name="Comp-561-620_10-A"  label=""  auto="auto" />
                                 <Axis dimension="y"  name="Comp-488-530_30-A"  label=""  auto="auto" />
                                 <GraphSettings level="5%"  smoothingHighResolution="1"  contourHighResolution="1"  histogramSmoothingCount="0"  graphResolution="256"  showOutliers="0"  drawLargeDots="0"  dotsToDraw="8000"  tint="le.chartfill.tinted.40"  lineWeight="le.lineweight.normal"  lineStyle="le.linestyle.solid" />
                                 <GraphEnvironment showGrid="0"  showAxes="tnlTNL"  showGates="1"  showFreqOnPlots="1"  showGateNameOnPlots="1"  showMedians="0"  showUncomped="0"  addEventParam="0"  lastYAxisName="" >
                                   <TextTraits font="SansSerif"  size="11"  name="Labels"  style="plain"  color="#000000"  background="#00ffffff"  just="left" />
                                   <TextTraits font="SansSerif"  size="11"  name="LayoutGates"  style="plain"  color="#000000"  background="#00ffffff"  just="left" />
                                   <TextTraits font="SansSerif"  size="9"  name="Numbers"  style="plain"  color="#000000"  background="#00ffffff"  just="left" />
                                   <TextTraits font="SansSerif"  size="9"  name="Legend"  style="plain"  color="#000000"  background="#00ffffff"  just="left" />
                                   <WindowPosition x="844"  y="44"  width="619"  height="797"  displayed="1"  panelState="---" />
                                 </GraphEnvironment>
                               </Graph>
                               <Gate gating:id="ID1878492334"  gating:parent_id="ID1046981810" >
                                 <gating:RectangleGate eventsInside="1"  annoOffsetX="-96"  annoOffsetY="-2"  tint="#000000"  isTinted="0"  lineWeight="Normal"  userDefined="1"  percentX="0"  percentY="0" >
                                   <gating:dimension gating:min="-466.8420765145885"  gating:max="928.2001477113013" >
                                     <data-type:fcs-dimension data-type:name="Comp-561-620_10-A" />
                                   </gating:dimension>
                                   <gating:dimension gating:min="-983.1079443917076"  gating:max="262.7357050446188" >
                                     <data-type:fcs-dimension data-type:name="Comp-488-530_30-A" />
                                   </gating:dimension>
                                 </gating:RectangleGate>
                               </Gate>
                             </Population>
                             <Population name="Temra"  annotation=""  owningGroup="DKB23"  expanded="1"  sortPriority="10"  count="2811" >
                               <Graph smoothing="0"  backColor="#ffffff"  foreColor="#000000"  heatMapStatParameter="Comp-405-450_50-A"  type="Pseudocolor"  fast="1" >
                                 <Axis dimension="x"  name="Comp-561-620_10-A"  label=""  auto="auto" />
                                 <Axis dimension="y"  name="Comp-488-530_30-A"  label=""  auto="auto" />
                                 <GraphSettings level="5%"  smoothingHighResolution="1"  contourHighResolution="1"  histogramSmoothingCount="0"  graphResolution="256"  showOutliers="0"  drawLargeDots="0"  dotsToDraw="8000"  tint="le.chartfill.tinted.40"  lineWeight="le.lineweight.normal"  lineStyle="le.linestyle.solid" />
                                 <GraphEnvironment showGrid="0"  showAxes="tnlTNL"  showGates="1"  showFreqOnPlots="1"  showGateNameOnPlots="1"  showMedians="0"  showUncomped="0"  addEventParam="0"  lastYAxisName="" >
                                   <TextTraits font="SansSerif"  size="11"  name="Labels"  style="plain"  color="#000000"  background="#00ffffff"  just="left" />
                                   <TextTraits font="SansSerif"  size="11"  name="LayoutGates"  style="plain"  color="#000000"  background="#00ffffff"  just="left" />
                                   <TextTraits font="SansSerif"  size="9"  name="Numbers"  style="plain"  color="#000000"  background="#00ffffff"  just="left" />
                                   <TextTraits font="SansSerif"  size="9"  name="Legend"  style="plain"  color="#000000"  background="#00ffffff"  just="left" />
                                   <WindowPosition x="844"  y="44"  width="619"  height="797"  displayed="0"  panelState="---" />
                                 </GraphEnvironment>
                               </Graph>
                               <Gate gating:id="ID66202595"  gating:parent_id="ID1046981810" >
                                 <gating:RectangleGate eventsInside="1"  annoOffsetX="172"  annoOffsetY="12"  tint="#000000"  isTinted="0"  lineWeight="Normal"  userDefined="1"  percentX="0"  percentY="0" >
                                   <gating:dimension gating:min="2095.5783566764485"  gating:max="126774.53764519437" >
                                     <data-type:fcs-dimension data-type:name="Comp-561-620_10-A" />
                                   </gating:dimension>
                                   <gating:dimension gating:min="-983.1079443917076"  gating:max="277.0935673271051" >
                                     <data-type:fcs-dimension data-type:name="Comp-488-530_30-A" />
                                   </gating:dimension>
                                 </gating:RectangleGate>
                               </Gate>
                             </Population>
                             <Population name="Tnpot "  annotation=""  owningGroup="DKB23"  expanded="1"  sortPriority="10"  count="15735" >
                               <Graph smoothing="0"  backColor="#ffffff"  foreColor="#000000"  heatMapStatParameter="Comp-405-450_50-A"  type="Pseudocolor"  fast="1" >
                                 <Axis dimension="x"  name="Comp-488-675_20-A"  label=""  auto="auto" />
                                 <Axis dimension="y"  name="Comp-405-605_12-A"  label=""  auto="auto" />
                                 <GraphSettings level="5%"  smoothingHighResolution="1"  contourHighResolution="1"  histogramSmoothingCount="0"  graphResolution="256"  showOutliers="0"  drawLargeDots="0"  dotsToDraw="8000"  tint="le.chartfill.tinted.40"  lineWeight="le.lineweight.normal"  lineStyle="le.linestyle.solid" />
                                 <GraphEnvironment showGrid="0"  showAxes="tnlTNL"  showGates="1"  showFreqOnPlots="1"  showGateNameOnPlots="1"  showMedians="0"  showUncomped="0"  addEventParam="0"  lastYAxisName="" >
                                   <TextTraits font="SansSerif"  size="11"  name="Labels"  style="plain"  color="#000000"  background="#00ffffff"  just="left" />
                                   <TextTraits font="SansSerif"  size="11"  name="LayoutGates"  style="plain"  color="#000000"  background="#00ffffff"  just="left" />
                                   <TextTraits font="SansSerif"  size="9"  name="Numbers"  style="plain"  color="#000000"  background="#00ffffff"  just="left" />
                                   <TextTraits font="SansSerif"  size="9"  name="Legend"  style="plain"  color="#000000"  background="#00ffffff"  just="left" />
                                   <WindowPosition x="931"  y="58"  width="619"  height="911"  displayed="0"  panelState="+--" />
                                 </GraphEnvironment>
                               </Graph>
                               <Gate gating:id="ID15930643"  gating:parent_id="ID1046981810" >
                                 <gating:RectangleGate eventsInside="1"  annoOffsetX="110"  annoOffsetY="-113"  tint="#000000"  isTinted="0"  lineWeight="Normal"  userDefined="1"  percentX="0"  percentY="0" >
                                   <gating:dimension gating:min="2206.2364129331027"  gating:max="118640.1016245598" >
                                     <data-type:fcs-dimension data-type:name="Comp-561-620_10-A" />
                                   </gating:dimension>
                                   <gating:dimension gating:min="455.1927057360581"  gating:max="6476.564902898757" >
                                     <data-type:fcs-dimension data-type:name="Comp-488-530_30-A" />
                                   </gating:dimension>
                                 </gating:RectangleGate>
                               </Gate>
                               <Subpopulations>
                                 <Population name="CD95hi"  annotation=""  owningGroup="DKB23"  expanded="1"  sortPriority="10"  count="871" >
                                   <Graph smoothing="0"  backColor="#ffffff"  foreColor="#000000"  heatMapStatParameter="Comp-405-450_50-A"  type="Pseudocolor"  fast="1" >
                                     <Axis dimension="x"  name="Comp-488-675_20-A"  label=""  auto="auto" />
                                     <Axis dimension="y"  name="Comp-405-605_12-A"  label=""  auto="auto" />
                                     <GraphSettings level="5%"  smoothingHighResolution="1"  contourHighResolution="1"  histogramSmoothingCount="0"  graphResolution="256"  showOutliers="0"  drawLargeDots="0"  dotsToDraw="8000"  tint="le.chartfill.tinted.40"  lineWeight="le.lineweight.normal"  lineStyle="le.linestyle.solid" />
                                     <GraphEnvironment showGrid="0"  showAxes="tnlTNL"  showGates="1"  showFreqOnPlots="1"  showGateNameOnPlots="1"  showMedians="0"  showUncomped="0"  addEventParam="0"  lastYAxisName="" >
                                       <TextTraits font="SansSerif"  size="11"  name="Labels"  style="plain"  color="#000000"  background="#00ffffff"  just="left" />
                                       <TextTraits font="SansSerif"  size="11"  name="LayoutGates"  style="plain"  color="#000000"  background="#00ffffff"  just="left" />
                                       <TextTraits font="SansSerif"  size="9"  name="Numbers"  style="plain"  color="#000000"  background="#00ffffff"  just="left" />
                                       <TextTraits font="SansSerif"  size="9"  name="Legend"  style="plain"  color="#000000"  background="#00ffffff"  just="left" />
                                       <WindowPosition x="-8"  y="-8"  width="1936"  height="1056"  displayed="1"  panelState="---" />
                                     </GraphEnvironment>
                                   </Graph>
                                   <Gate gating:id="ID1850024818"  gating:parent_id="ID15930643" >
                                     <gating:RectangleGate eventsInside="1"  annoOffsetX="1"  annoOffsetY="-82"  tint="#000000"  isTinted="0"  lineWeight="Normal"  userDefined="1"  percentX="0"  percentY="0" >
                                       <gating:dimension gating:min="4387.091565638418"  gating:max="126217.4984874609" >
                                         <data-type:fcs-dimension data-type:name="Comp-488-675_20-A" />
                                       </gating:dimension>
                                       <gating:dimension gating:min="305.4520222689943"  gating:max="3559.507116575713" >
                                         <data-type:fcs-dimension data-type:name="Comp-405-605_12-A" />
                                       </gating:dimension>
                                     </gating:RectangleGate>
                                   </Gate>
                                 </Population>
                                 <Population name="CD95int"  annotation=""  owningGroup="DKB23"  expanded="1"  sortPriority="10"  count="278" >
                                   <Graph smoothing="0"  backColor="#ffffff"  foreColor="#000000"  heatMapStatParameter="Comp-405-450_50-A"  type="Pseudocolor"  fast="1" >
                                     <Axis dimension="x"  name="Comp-488-675_20-A"  label=""  auto="auto" />
                                     <Axis dimension="y"  name="Comp-405-605_12-A"  label=""  auto="auto" />
                                     <GraphSettings level="5%"  smoothingHighResolution="1"  contourHighResolution="1"  histogramSmoothingCount="0"  graphResolution="256"  showOutliers="0"  drawLargeDots="0"  dotsToDraw="8000"  tint="le.chartfill.tinted.40"  lineWeight="le.lineweight.normal"  lineStyle="le.linestyle.solid" />
                                     <GraphEnvironment showGrid="0"  showAxes="tnlTNL"  showGates="1"  showFreqOnPlots="1"  showGateNameOnPlots="1"  showMedians="0"  showUncomped="0"  addEventParam="0"  lastYAxisName="" >
                                       <TextTraits font="SansSerif"  size="11"  name="Labels"  style="plain"  color="#000000"  background="#00ffffff"  just="left" />
                                       <TextTraits font="SansSerif"  size="11"  name="LayoutGates"  style="plain"  color="#000000"  background="#00ffffff"  just="left" />
                                       <TextTraits font="SansSerif"  size="9"  name="Numbers"  style="plain"  color="#000000"  background="#00ffffff"  just="left" />
                                       <TextTraits font="SansSerif"  size="9"  name="Legend"  style="plain"  color="#000000"  background="#00ffffff"  just="left" />
                                       <WindowPosition x="-8"  y="-8"  width="1936"  height="1056"  displayed="1"  panelState="---" />
                                     </GraphEnvironment>
                                   </Graph>
                                   <Gate gating:id="ID1027868896"  gating:parent_id="ID15930643" >
                                     <gating:RectangleGate eventsInside="1"  annoOffsetX="-2"  annoOffsetY="-79"  tint="#000000"  isTinted="0"  lineWeight="Normal"  userDefined="1"  percentX="0"  percentY="0" >
                                       <gating:dimension gating:min="1441.5834048206746"  gating:max="3179.8411721254993" >
                                         <data-type:fcs-dimension data-type:name="Comp-488-675_20-A" />
                                       </gating:dimension>
                                       <gating:dimension gating:min="305.4520222689943"  gating:max="3113.2841817919284" >
                                         <data-type:fcs-dimension data-type:name="Comp-405-605_12-A" />
                                       </gating:dimension>
                                     </gating:RectangleGate>
                                   </Gate>
                                 </Population>
                                 <Population name="Tnaive "  annotation=""  owningGroup="DKB23"  expanded="1"  sortPriority="10"  count="659" >
                                   <Graph smoothing="0"  backColor="#ffffff"  foreColor="#000000"  heatMapStatParameter="Comp-405-450_50-A"  type="Pseudocolor"  fast="1" >
                                     <Axis dimension="x"  name="Comp-488-675_20-A"  label=""  auto="auto" />
                                     <Axis dimension="y"  name="Comp-405-605_12-A"  label=""  auto="auto" />
                                     <GraphSettings level="5%"  smoothingHighResolution="1"  contourHighResolution="1"  histogramSmoothingCount="0"  graphResolution="256"  showOutliers="0"  drawLargeDots="0"  dotsToDraw="8000"  tint="le.chartfill.tinted.40"  lineWeight="le.lineweight.normal"  lineStyle="le.linestyle.solid" />
                                     <GraphEnvironment showGrid="0"  showAxes="tnlTNL"  showGates="1"  showFreqOnPlots="1"  showGateNameOnPlots="1"  showMedians="0"  showUncomped="0"  addEventParam="0"  lastYAxisName="" >
                                       <TextTraits font="SansSerif"  size="11"  name="Labels"  style="plain"  color="#000000"  background="#00ffffff"  just="left" />
                                       <TextTraits font="SansSerif"  size="11"  name="LayoutGates"  style="plain"  color="#000000"  background="#00ffffff"  just="left" />
                                       <TextTraits font="SansSerif"  size="9"  name="Numbers"  style="plain"  color="#000000"  background="#00ffffff"  just="left" />
                                       <TextTraits font="SansSerif"  size="9"  name="Legend"  style="plain"  color="#000000"  background="#00ffffff"  just="left" />
                                       <WindowPosition x="-8"  y="-8"  width="1936"  height="1056"  displayed="1"  panelState="---" />
                                     </GraphEnvironment>
                                   </Graph>
                                   <Gate gating:id="ID796623256"  gating:parent_id="ID15930643" >
                                     <gating:RectangleGate eventsInside="1"  annoOffsetX="2"  annoOffsetY="-81"  tint="#000000"  isTinted="0"  lineWeight="Normal"  userDefined="1"  percentX="0"  percentY="0" >
                                       <gating:dimension gating:min="-963.127035603392"  gating:max="666.1751483594192" >
                                         <data-type:fcs-dimension data-type:name="Comp-488-675_20-A" />
                                       </gating:dimension>
                                       <gating:dimension gating:min="307.29649917674516"  gating:max="2864.9027786747006" >
                                         <data-type:fcs-dimension data-type:name="Comp-405-605_12-A" />
                                       </gating:dimension>
                                     </gating:RectangleGate>
                                   </Gate>
                                 </Population>
                               </Subpopulations>
                             </Population>
                           </Subpopulations>
                         </Population>
                       </Subpopulations>
                     </Population>
                   </Subpopulations>
                 </Population>
               </Subpopulations>
             </Population>
           </Subpopulations>
         </Population>
       </Subpopulations>
       <Group name="DKB23"  live="1"  role="ws.group.dlog.undefined"  key=""  synchronized="0"  foreground="#009090"  fontStyle="plain" >
         <Criteria/>
         <ManuallyIncludedSamples>
           <SampleRef sampleID="23" />
           <SampleRef sampleID="2" />
           <SampleRef sampleID="3" />
           <SampleRef sampleID="5" />
           <SampleRef sampleID="7" />
           <SampleRef sampleID="8" />
           <SampleRef sampleID="21" />
         </ManuallyIncludedSamples>
         <SampleRefs>
           <SampleRef sampleID="21" />
           <SampleRef sampleID="23" />
           <SampleRef sampleID="2" />
           <SampleRef sampleID="3" />
           <SampleRef sampleID="5" />
           <SampleRef sampleID="8" />
           <SampleRef sampleID="7" />
         </SampleRefs>
         <Keywords/>
       </Group>
     </GroupNode>
   </Groups>
   <SampleList>
     <Sample>
       <DataSet uri="file:/C:/PhD/Experiments/DK06_A+B_CD95hi_lo%20Tscm%20culture/CD95hi_lo_14_090721/CD95hi_int_d7_160721/DKB02_Tcm_IL2_003.fcs"  sampleID="22" />
       <transforms:spilloverMatrix spectral="0"  prefix="Comp-"  name="Acquisition-defined"  editable="0"  color="#c0c0c0"  version="FlowJo-10.6.1"  status="FINALIZED"  transforms:id="5279a770-2a5c-466c-8d83-b9a835b6fe6b"  suffix="" >
         <data-type:parameters>
           <data-type:parameter data-type:name="405-450_50-A"  userProvidedCompInfix="Comp-405-450_50-A" />
           <data-type:parameter data-type:name="405-605_12-A"  userProvidedCompInfix="Comp-405-605_12-A" />
           <data-type:parameter data-type:name="405-710_50-A"  userProvidedCompInfix="Comp-405-710_50-A" />
           <data-type:parameter data-type:name="405-780_60-A"  userProvidedCompInfix="Comp-405-780_60-A" />
           <data-type:parameter data-type:name="488-530_30-A"  userProvidedCompInfix="Comp-488-530_30-A" />
           <data-type:parameter data-type:name="488-675_20-A"  userProvidedCompInfix="Comp-488-675_20-A" />
           <data-type:parameter data-type:name="561-620_10-A"  userProvidedCompInfix="Comp-561-620_10-A" />
           <data-type:parameter data-type:name="561-710_50-A"  userProvidedCompInfix="Comp-561-710_50-A" />
           <data-type:parameter data-type:name="640-780_60-A"  userProvidedCompInfix="Comp-640-780_60-A" />
         </data-type:parameters>
         <transforms:spillover data-type:parameter="405-450_50-A"  userProvidedCompInfix="Comp-405-450_50-A" >
           <transforms:coefficient data-type:parameter="405-450_50-A"  transforms:value="1" />
           <transforms:coefficient data-type:parameter="405-605_12-A"  transforms:value="0.0595598295" />
           <transforms:coefficient data-type:parameter="405-710_50-A"  transforms:value="0.0097757783" />
           <transforms:coefficient data-type:parameter="405-780_60-A"  transforms:value="0.0018879147" />
           <transforms:coefficient data-type:parameter="488-530_30-A"  transforms:value="0.0031539281" />
           <transforms:coefficient data-type:parameter="488-675_20-A"  transforms:value="0" />
           <transforms:coefficient data-type:parameter="561-620_10-A"  transforms:value="0.0000611557" />
           <transforms:coefficient data-type:parameter="561-710_50-A"  transforms:value="0" />
           <transforms:coefficient data-type:parameter="640-780_60-A"  transforms:value="0" />
         </transforms:spillover>
         <transforms:spillover data-type:parameter="405-605_12-A"  userProvidedCompInfix="Comp-405-605_12-A" >
           <transforms:coefficient data-type:parameter="405-450_50-A"  transforms:value="0.0003515171" />
           <transforms:coefficient data-type:parameter="405-605_12-A"  transforms:value="1" />
           <transforms:coefficient data-type:parameter="405-710_50-A"  transforms:value="0.0053606345" />
           <transforms:coefficient data-type:parameter="405-780_60-A"  transforms:value="0.0012742492" />
           <transforms:coefficient data-type:parameter="488-530_30-A"  transforms:value="0.00014681" />
           <transforms:coefficient data-type:parameter="488-675_20-A"  transforms:value="0.0027893907" />
           <transforms:coefficient data-type:parameter="561-620_10-A"  transforms:value="0.0643340796" />
           <transforms:coefficient data-type:parameter="561-710_50-A"  transforms:value="0" />
           <transforms:coefficient data-type:parameter="640-780_60-A"  transforms:value="0.0000124065" />
         </transforms:spillover>
         <transforms:spillover data-type:parameter="405-710_50-A"  userProvidedCompInfix="Comp-405-710_50-A" >
           <transforms:coefficient data-type:parameter="405-450_50-A"  transforms:value="0.0146779995" />
           <transforms:coefficient data-type:parameter="405-605_12-A"  transforms:value="0.002157568" />
           <transforms:coefficient data-type:parameter="405-710_50-A"  transforms:value="1" />
           <transforms:coefficient data-type:parameter="405-780_60-A"  transforms:value="0.2101667225" />
           <transforms:coefficient data-type:parameter="488-530_30-A"  transforms:value="0.0001911428" />
           <transforms:coefficient data-type:parameter="488-675_20-A"  transforms:value="0.0018841219" />
           <transforms:coefficient data-type:parameter="561-620_10-A"  transforms:value="0.000103071" />
           <transforms:coefficient data-type:parameter="561-710_50-A"  transforms:value="0.0072407359" />
           <transforms:coefficient data-type:parameter="640-780_60-A"  transforms:value="0.1175639853" />
         </transforms:spillover>
         <transforms:spillover data-type:parameter="405-780_60-A"  userProvidedCompInfix="Comp-405-780_60-A" >
           <transforms:coefficient data-type:parameter="405-450_50-A"  transforms:value="0.0301738884" />
           <transforms:coefficient data-type:parameter="405-605_12-A"  transforms:value="0.0018664262" />
           <transforms:coefficient data-type:parameter="405-710_50-A"  transforms:value="0.0401903763" />
           <transforms:coefficient data-type:parameter="405-780_60-A"  transforms:value="1" />
           <transforms:coefficient data-type:parameter="488-530_30-A"  transforms:value="0.0004677044" />
           <transforms:coefficient data-type:parameter="488-675_20-A"  transforms:value="0" />
           <transforms:coefficient data-type:parameter="561-620_10-A"  transforms:value="0.0000980789" />
           <transforms:coefficient data-type:parameter="561-710_50-A"  transforms:value="0" />
           <transforms:coefficient data-type:parameter="640-780_60-A"  transforms:value="0.1756145954" />
         </transforms:spillover>
         <transforms:spillover data-type:parameter="488-530_30-A"  userProvidedCompInfix="Comp-488-530_30-A" >
           <transforms:coefficient data-type:parameter="405-450_50-A"  transforms:value="0.000163779" />
           <transforms:coefficient data-type:parameter="405-605_12-A"  transforms:value="0.0100724045" />
           <transforms:coefficient data-type:parameter="405-710_50-A"  transforms:value="0.0034803026" />
           <transforms:coefficient data-type:parameter="405-780_60-A"  transforms:value="0.0014740104" />
           <transforms:coefficient data-type:parameter="488-530_30-A"  transforms:value="1" />
           <transforms:coefficient data-type:parameter="488-675_20-A"  transforms:value="0.0180580728" />
           <transforms:coefficient data-type:parameter="561-620_10-A"  transforms:value="0.0001290964" />
           <transforms:coefficient data-type:parameter="561-710_50-A"  transforms:value="0.0001936445" />
           <transforms:coefficient data-type:parameter="640-780_60-A"  transforms:value="0.0006502987" />
         </transforms:spillover>
         <transforms:spillover data-type:parameter="488-675_20-A"  userProvidedCompInfix="Comp-488-675_20-A" >
           <transforms:coefficient data-type:parameter="405-450_50-A"  transforms:value="0.0000181457" />
           <transforms:coefficient data-type:parameter="405-605_12-A"  transforms:value="0.0013246388" />
           <transforms:coefficient data-type:parameter="405-710_50-A"  transforms:value="0.1204151139" />
           <transforms:coefficient data-type:parameter="405-780_60-A"  transforms:value="0.019107461" />
           <transforms:coefficient data-type:parameter="488-530_30-A"  transforms:value="0.0014399176" />
           <transforms:coefficient data-type:parameter="488-675_20-A"  transforms:value="1" />
           <transforms:coefficient data-type:parameter="561-620_10-A"  transforms:value="0.0152614191" />
           <transforms:coefficient data-type:parameter="561-710_50-A"  transforms:value="0.5131812692" />
           <transforms:coefficient data-type:parameter="640-780_60-A"  transforms:value="0.1858345419" />
         </transforms:spillover>
         <transforms:spillover data-type:parameter="561-620_10-A"  userProvidedCompInfix="Comp-561-620_10-A" >
           <transforms:coefficient data-type:parameter="405-450_50-A"  transforms:value="0.0003908249" />
           <transforms:coefficient data-type:parameter="405-605_12-A"  transforms:value="0.0844181776" />
           <transforms:coefficient data-type:parameter="405-710_50-A"  transforms:value="0.0299371872" />
           <transforms:coefficient data-type:parameter="405-780_60-A"  transforms:value="0.0044163214" />
           <transforms:coefficient data-type:parameter="488-530_30-A"  transforms:value="0.0019260769" />
           <transforms:coefficient data-type:parameter="488-675_20-A"  transforms:value="0.1829446703" />
           <transforms:coefficient data-type:parameter="561-620_10-A"  transforms:value="1" />
           <transforms:coefficient data-type:parameter="561-710_50-A"  transforms:value="0.1171867773" />
           <transforms:coefficient data-type:parameter="640-780_60-A"  transforms:value="0.0014649037" />
         </transforms:spillover>
         <transforms:spillover data-type:parameter="561-710_50-A"  userProvidedCompInfix="Comp-561-710_50-A" >
           <transforms:coefficient data-type:parameter="405-450_50-A"  transforms:value="0.0000574478" />
           <transforms:coefficient data-type:parameter="405-605_12-A"  transforms:value="0.0041745356" />
           <transforms:coefficient data-type:parameter="405-710_50-A"  transforms:value="0.3068858087" />
           <transforms:coefficient data-type:parameter="405-780_60-A"  transforms:value="0.0529285148" />
           <transforms:coefficient data-type:parameter="488-530_30-A"  transforms:value="0.0010396914" />
           <transforms:coefficient data-type:parameter="488-675_20-A"  transforms:value="0.2050111294" />
           <transforms:coefficient data-type:parameter="561-620_10-A"  transforms:value="0.0383843258" />
           <transforms:coefficient data-type:parameter="561-710_50-A"  transforms:value="1" />
           <transforms:coefficient data-type:parameter="640-780_60-A"  transforms:value="0.2595529258" />
         </transforms:spillover>
         <transforms:spillover data-type:parameter="640-780_60-A"  userProvidedCompInfix="Comp-640-780_60-A" >
           <transforms:coefficient data-type:parameter="405-450_50-A"  transforms:value="0.001173203" />
           <transforms:coefficient data-type:parameter="405-605_12-A"  transforms:value="0.0042165611" />
           <transforms:coefficient data-type:parameter="405-710_50-A"  transforms:value="0.0050645201" />
           <transforms:coefficient data-type:parameter="405-780_60-A"  transforms:value="0.0765950531" />
           <transforms:coefficient data-type:parameter="488-530_30-A"  transforms:value="0.0036967169" />
           <transforms:coefficient data-type:parameter="488-675_20-A"  transforms:value="0.0012807524" />
           <transforms:coefficient data-type:parameter="561-620_10-A"  transforms:value="0.0043399627" />
           <transforms:coefficient data-type:parameter="561-710_50-A"  transforms:value="0.0014191861" />
           <transforms:coefficient data-type:parameter="640-780_60-A"  transforms:value="1" />
         </transforms:spillover>
       </transforms:spilloverMatrix>
       <Transformations>
         <transforms:linear transforms:minRange="0"  transforms:maxRange="262144"  gain="1" >
           <data-type:parameter data-type:name="FSC-A" />
         </transforms:linear>
         <transforms:linear transforms:minRange="0"  transforms:maxRange="262144"  gain="1" >
           <data-type:parameter data-type:name="FSC-H" />
         </transforms:linear>
         <transforms:linear transforms:minRange="0"  transforms:maxRange="262144"  gain="1" >
           <data-type:parameter data-type:name="FSC-W" />
         </transforms:linear>
         <transforms:linear transforms:minRange="0"  transforms:maxRange="262144"  gain="1" >
           <data-type:parameter data-type:name="SSC-A" />
         </transforms:linear>
         <transforms:linear transforms:minRange="0"  transforms:maxRange="262144"  gain="1" >
           <data-type:parameter data-type:name="SSC-H" />
         </transforms:linear>
         <transforms:linear transforms:minRange="0"  transforms:maxRange="262144"  gain="1" >
           <data-type:parameter data-type:name="SSC-W" />
         </transforms:linear>
         <transforms:biex transforms:length="256"  transforms:maxRange="262144"  transforms:neg="0"  transforms:width="-100"  transforms:pos="4.418539922" >
           <data-type:parameter data-type:name="405-450_50-A" />
         </transforms:biex>
         <transforms:biex transforms:length="256"  transforms:maxRange="262144"  transforms:neg="0"  transforms:width="-100"  transforms:pos="4.418539922" >
           <data-type:parameter data-type:name="405-605_12-A" />
         </transforms:biex>
         <transforms:biex transforms:length="256"  transforms:maxRange="262144"  transforms:neg="0"  transforms:width="-100"  transforms:pos="4.418539922" >
           <data-type:parameter data-type:name="405-710_50-A" />
         </transforms:biex>
         <transforms:biex transforms:length="256"  transforms:maxRange="262144"  transforms:neg="0"  transforms:width="-100"  transforms:pos="4.418539922" >
           <data-type:parameter data-type:name="405-780_60-A" />
         </transforms:biex>
         <transforms:biex transforms:length="256"  transforms:maxRange="262144"  transforms:neg="0"  transforms:width="-100"  transforms:pos="4.418539922" >
           <data-type:parameter data-type:name="488-530_30-A" />
         </transforms:biex>
         <transforms:biex transforms:length="256"  transforms:maxRange="262144"  transforms:neg="0"  transforms:width="-100"  transforms:pos="4.418539922" >
           <data-type:parameter data-type:name="488-675_20-A" />
         </transforms:biex>
         <transforms:biex transforms:length="256"  transforms:maxRange="262144"  transforms:neg="0"  transforms:width="-100"  transforms:pos="4.418539922" >
           <data-type:parameter data-type:name="561-620_10-A" />
         </transforms:biex>
         <transforms:biex transforms:length="256"  transforms:maxRange="262144"  transforms:neg="0"  transforms:width="-316.2277660168"  transforms:pos="4.418539922" >
           <data-type:parameter data-type:name="561-710_50-A" />
         </transforms:biex>
         <transforms:biex transforms:length="256"  transforms:maxRange="262144"  transforms:neg="0"  transforms:width="-100"  transforms:pos="4.418539922" >
           <data-type:parameter data-type:name="640-780_60-A" />
         </transforms:biex>
         <transforms:linear transforms:minRange="0.5344187033"  transforms:maxRange="110"  gain="0.0101407724" >
           <data-type:parameter data-type:name="Time" />
         </transforms:linear>
         <transforms:biex transforms:length="256"  transforms:maxRange="262144"  transforms:neg="0"  transforms:width="-100"  transforms:pos="4.418539922" >
           <data-type:parameter data-type:name="Comp-405-450_50-A" />
         </transforms:biex>
         <transforms:biex transforms:length="256"  transforms:maxRange="262144"  transforms:neg="0"  transforms:width="-100"  transforms:pos="4.418539922" >
           <data-type:parameter data-type:name="Comp-405-605_12-A" />
         </transforms:biex>
         <transforms:biex transforms:length="256"  transforms:maxRange="262144"  transforms:neg="0"  transforms:width="-100"  transforms:pos="4.418539922" >
           <data-type:parameter data-type:name="Comp-405-710_50-A" />
         </transforms:biex>
         <transforms:biex transforms:length="256"  transforms:maxRange="262144"  transforms:neg="0"  transforms:width="-100"  transforms:pos="4.418539922" >
           <data-type:parameter data-type:name="Comp-405-780_60-A" />
         </transforms:biex>
         <transforms:biex transforms:length="256"  transforms:maxRange="262144"  transforms:neg="0"  transforms:width="-100"  transforms:pos="4.418539922" >
           <data-type:parameter data-type:name="Comp-488-530_30-A" />
         </transforms:biex>
         <transforms:biex transforms:length="256"  transforms:maxRange="262144"  transforms:neg="0"  transforms:width="-100"  transforms:pos="4.418539922" >
           <data-type:parameter data-type:name="Comp-488-675_20-A" />
         </transforms:biex>
         <transforms:biex transforms:length="256"  transforms:maxRange="262144"  transforms:neg="0"  transforms:width="-100"  transforms:pos="4.418539922" >
           <data-type:parameter data-type:name="Comp-561-620_10-A" />
         </transforms:biex>
         <transforms:biex transforms:length="256"  transforms:maxRange="262144"  transforms:neg="0"  transforms:width="-316.2277660168"  transforms:pos="4.418539922" >
           <data-type:parameter data-type:name="Comp-561-710_50-A" />
         </transforms:biex>
         <transforms:biex transforms:length="256"  transforms:maxRange="262144"  transforms:neg="0"  transforms:width="-100"  transforms:pos="4.418539922" >
           <data-type:parameter data-type:name="Comp-640-780_60-A" />
         </transforms:biex>
       </Transformations>
       <Keywords>
         <Keyword name="FJ_FCS_VERSION"  value="3" />
         <Keyword name="$BEGINANALYSIS"  value="0" />
         <Keyword name="$ENDANALYSIS"  value="0" />
         <Keyword name="$BEGINSTEXT"  value="0" />
         <Keyword name="$ENDSTEXT"  value="0" />
         <Keyword name="$BEGINDATA"  value="4721" />
         <Keyword name="$ENDDATA"  value="2885872            " />
         <Keyword name="$FIL"  value="DKB02_Tcm_IL2_003.fcs" />
         <Keyword name="$SYS"  value="Windows 7 6.1" />
         <Keyword name="$TOT"  value="45018              " />
         <Keyword name="$PAR"  value="16" />
         <Keyword name="$MODE"  value="L" />
         <Keyword name="$BYTEORD"  value="4,3,2,1" />
         <Keyword name="$DATATYPE"  value="F" />
         <Keyword name="$NEXTDATA"  value="0" />
         <Keyword name="CREATOR"  value="BD FACSDiva Software Version 8.0" />
         <Keyword name="TUBE NAME"  value="Tcm_IL2" />
         <Keyword name="$SRC"  value="DKB02" />
         <Keyword name="EXPERIMENT NAME"  value="CD95hi_int_d7_160721" />
         <Keyword name="GUID"  value="30b2d53b-4de6-4a72-b2e5-10f9486fa63d" />
         <Keyword name="$DATE"  value="16-JUL-2021" />
         <Keyword name="$BTIM"  value="18:25:11" />
         <Keyword name="$ETIM"  value="18:27:01" />
         <Keyword name="$CYT"  value="LSRFortessa" />
         <Keyword name="SETTINGS"  value="Cytometer" />
         <Keyword name="CYTNUM"  value="1" />
         <Keyword name="WINDOW EXTENSION"  value="7.00" />
         <Keyword name="EXPORT USER NAME"  value="DanaiKoftori" />
         <Keyword name="EXPORT TIME"  value="16-JUL-2021-18:50:22" />
         <Keyword name="$OP"  value="DanaiKoftori" />
         <Keyword name="FSC ASF"  value="0.63" />
         <Keyword name="AUTOBS"  value="TRUE" />
         <Keyword name="$INST"  value=" " />
         <Keyword name="LASER1NAME"  value="Blue" />
         <Keyword name="LASER1DELAY"  value="0.00" />
         <Keyword name="LASER1ASF"  value="0.71" />
         <Keyword name="LASER2NAME"  value="Red" />
         <Keyword name="LASER2DELAY"  value="130.63" />
         <Keyword name="LASER2ASF"  value="0.62" />
         <Keyword name="LASER3NAME"  value="Violet" />
         <Keyword name="LASER3DELAY"  value="44.00" />
         <Keyword name="LASER3ASF"  value="0.85" />
         <Keyword name="LASER4NAME"  value="UV" />
         <Keyword name="LASER4DELAY"  value="89.38" />
         <Keyword name="LASER4ASF"  value="0.83" />
         <Keyword name="LASER5NAME"  value="YellowGreen" />
         <Keyword name="LASER5DELAY"  value="170.23" />
         <Keyword name="LASER5ASF"  value="0.67" />
         <Keyword name="$TIMESTEP"  value="0.01" />
         <Keyword name="SPILL"  value="9,405-450_50-A,405-605_12-A,405-710_50-A,405-780_60-A,488-530_30-A,488-675_20-A,561-620_10-A,561-710_50-A,640-780_60-A,1,0.0595598306969217,0.00977577793126733,0.0018879147130507331,0.0031539281138963982,0,0.00006115565766548867,0,0,0.00035151707123712577,1,0.005360634744778975,0.0012742491860388498,0.0001468100417840768,0.0027893907815727385,0.06433407668749584,0,0.000012406483272227213,0.01467799911106419,0.002157567961601155,1,0.21016672174806122,0.00019114281691299783,0.0018841219227463664,0.00010307097769378417,0.0072407359835535475,0.11756398830753614,0.03017388847068194,0.0018664262046688496,0.04019037459406331,1,0.00046770438672836195,0,0.00009807887105802621,0,0.1756145959413488,0.00016377901147165242,0.010072404795386116,0.0034803025696712063,0.0014740104371329132,1,0.018058073162758287,0.00012909635404117795,0.0001936445310617697,0.0006502987472606122,0.00001814574511629878,0.0013246388234385382,0.1204151105488628,0.01910746103124496,0.0014399176199760301,1,0.01526141923247568,0.5131812984842882,0.18583454927733076,0.0003908248871840788,0.08441818010439577,0.029937186353915266,0.004416321222987568,0.0019260769857388448,0.18294466407193025,1,0.11718678051069244,0.0014649036640265029,0.00005744776163996951,0.004174535670017633,0.3068858049519341,0.05292851616959232,0.0010396913302201766,0.20501113538244178,0.03838432578826023,1,0.2595529275013253,0.001173203053768708,0.0042165611757569825,0.005064519864452283,0.07659505636781877,0.0036967169461187377,0.0012807523021343265,0.00433996276435003,0.0014191861705897904,1" />
         <Keyword name="APPLY COMPENSATION"  value="TRUE" />
         <Keyword name="THRESHOLD"  value="FSC,30000" />
         <Keyword name="$P1N"  value="FSC-A" />
         <Keyword name="$P1R"  value="262144" />
         <Keyword name="$P1B"  value="32" />
         <Keyword name="$P1E"  value="0,0" />
         <Keyword name="$P1V"  value="290" />
         <Keyword name="$P1G"  value="1.0" />
         <Keyword name="P1DISPLAY"  value="LIN" />
         <Keyword name="P1BS"  value="0" />
         <Keyword name="P1MS"  value="0" />
         <Keyword name="$P2N"  value="FSC-H" />
         <Keyword name="$P2R"  value="262144" />
         <Keyword name="$P2B"  value="32" />
         <Keyword name="$P2E"  value="0,0" />
         <Keyword name="$P2V"  value="290" />
         <Keyword name="$P2G"  value="1.0" />
         <Keyword name="P2DISPLAY"  value="LIN" />
         <Keyword name="P2BS"  value="0" />
         <Keyword name="P2MS"  value="0" />
         <Keyword name="$P3N"  value="FSC-W" />
         <Keyword name="$P3R"  value="262144" />
         <Keyword name="$P3B"  value="32" />
         <Keyword name="$P3E"  value="0,0" />
         <Keyword name="$P3V"  value="290" />
         <Keyword name="$P3G"  value="1.0" />
         <Keyword name="P3BS"  value="-1" />
         <Keyword name="P3MS"  value="0" />
         <Keyword name="$P4N"  value="SSC-A" />
         <Keyword name="$P4R"  value="262144" />
         <Keyword name="$P4B"  value="32" />
         <Keyword name="$P4E"  value="0,0" />
         <Keyword name="$P4V"  value="285" />
         <Keyword name="$P4G"  value="1.0" />
         <Keyword name="P4DISPLAY"  value="LIN" />
         <Keyword name="P4BS"  value="0" />
         <Keyword name="P4MS"  value="0" />
         <Keyword name="$P5N"  value="SSC-H" />
         <Keyword name="$P5R"  value="262144" />
         <Keyword name="$P5B"  value="32" />
         <Keyword name="$P5E"  value="0,0" />
         <Keyword name="$P5V"  value="285" />
         <Keyword name="$P5G"  value="1.0" />
         <Keyword name="P5DISPLAY"  value="LIN" />
         <Keyword name="P5BS"  value="0" />
         <Keyword name="P5MS"  value="0" />
         <Keyword name="$P6N"  value="SSC-W" />
         <Keyword name="$P6R"  value="262144" />
         <Keyword name="$P6B"  value="32" />
         <Keyword name="$P6E"  value="0,0" />
         <Keyword name="$P6V"  value="285" />
         <Keyword name="$P6G"  value="1.0" />
         <Keyword name="P6BS"  value="-1" />
         <Keyword name="P6MS"  value="0" />
         <Keyword name="$P7N"  value="405-450_50-A" />
         <Keyword name="$P7S"  value="KI67 BV421" />
         <Keyword name="$P7R"  value="262144" />
         <Keyword name="$P7B"  value="32" />
         <Keyword name="$P7E"  value="0,0" />
         <Keyword name="$P7V"  value="380" />
         <Keyword name="$P7G"  value="1.0" />
         <Keyword name="P7DISPLAY"  value="LOG" />
         <Keyword name="P7BS"  value="359" />
         <Keyword name="P7MS"  value="0" />
         <Keyword name="$P8N"  value="405-605_12-A" />
         <Keyword name="$P8S"  value="CD27 QDOT605" />
         <Keyword name="$P8R"  value="262144" />
         <Keyword name="$P8B"  value="32" />
         <Keyword name="$P8E"  value="0,0" />
         <Keyword name="$P8V"  value="430" />
         <Keyword name="$P8G"  value="1.0" />
         <Keyword name="P8DISPLAY"  value="LOG" />
         <Keyword name="P8BS"  value="377" />
         <Keyword name="P8MS"  value="0" />
         <Keyword name="$P9N"  value="405-710_50-A" />
         <Keyword name="$P9S"  value="CD8 BV711" />
         <Keyword name="$P9R"  value="262144" />
         <Keyword name="$P9B"  value="32" />
         <Keyword name="$P9E"  value="0,0" />
         <Keyword name="$P9V"  value="550" />
         <Keyword name="$P9G"  value="1.0" />
         <Keyword name="P9DISPLAY"  value="LOG" />
         <Keyword name="P9BS"  value="491" />
         <Keyword name="P9MS"  value="0" />
         <Keyword name="$P10N"  value="405-780_60-A" />
         <Keyword name="$P10S"  value="CD3 BV785" />
         <Keyword name="$P10R"  value="262144" />
         <Keyword name="$P10B"  value="32" />
         <Keyword name="$P10E"  value="0,0" />
         <Keyword name="$P10V"  value="510" />
         <Keyword name="$P10G"  value="1.0" />
         <Keyword name="P10DISPLAY"  value="LOG" />
         <Keyword name="P10BS"  value="0" />
         <Keyword name="P10MS"  value="0" />
         <Keyword name="$P11N"  value="488-530_30-A" />
         <Keyword name="$P11S"  value="CCR7 FITC" />
         <Keyword name="$P11R"  value="262144" />
         <Keyword name="$P11B"  value="32" />
         <Keyword name="$P11E"  value="0,0" />
         <Keyword name="$P11V"  value="500" />
         <Keyword name="$P11G"  value="1.0" />
         <Keyword name="P11DISPLAY"  value="LOG" />
         <Keyword name="P11BS"  value="79" />
         <Keyword name="P11MS"  value="0" />
         <Keyword name="$P12N"  value="488-675_20-A" />
         <Keyword name="$P12S"  value="CD95 PECY5" />
         <Keyword name="$P12R"  value="262144" />
         <Keyword name="$P12B"  value="32" />
         <Keyword name="$P12E"  value="0,0" />
         <Keyword name="$P12V"  value="550" />
         <Keyword name="$P12G"  value="1.0" />
         <Keyword name="P12DISPLAY"  value="LOG" />
         <Keyword name="P12BS"  value="3302" />
         <Keyword name="P12MS"  value="0" />
         <Keyword name="$P13N"  value="561-620_10-A" />
         <Keyword name="$P13S"  value="CD45RA ECD" />
         <Keyword name="$P13R"  value="262144" />
         <Keyword name="$P13B"  value="32" />
         <Keyword name="$P13E"  value="0,0" />
         <Keyword name="$P13V"  value="560" />
         <Keyword name="$P13G"  value="1.0" />
         <Keyword name="P13DISPLAY"  value="LOG" />
         <Keyword name="P13BS"  value="308" />
         <Keyword name="P13MS"  value="0" />
         <Keyword name="$P14N"  value="561-710_50-A" />
         <Keyword name="$P14S"  value="CD4 PECY55" />
         <Keyword name="$P14R"  value="262144" />
         <Keyword name="$P14B"  value="32" />
         <Keyword name="$P14E"  value="0,0" />
         <Keyword name="$P14V"  value="610" />
         <Keyword name="$P14G"  value="1.0" />
         <Keyword name="P14DISPLAY"  value="LOG" />
         <Keyword name="P14BS"  value="5585" />
         <Keyword name="P14MS"  value="0" />
         <Keyword name="$P15N"  value="640-780_60-A" />
         <Keyword name="$P15S"  value="L_D NIR" />
         <Keyword name="$P15R"  value="262144" />
         <Keyword name="$P15B"  value="32" />
         <Keyword name="$P15E"  value="0,0" />
         <Keyword name="$P15V"  value="640" />
         <Keyword name="$P15G"  value="1.0" />
         <Keyword name="P15DISPLAY"  value="LOG" />
         <Keyword name="P15BS"  value="1392" />
         <Keyword name="P15MS"  value="0" />
         <Keyword name="$P16N"  value="Time" />
         <Keyword name="$P16R"  value="262144" />
         <Keyword name="$P16B"  value="32" />
         <Keyword name="$P16E"  value="0,0" />
         <Keyword name="$P16G"  value="0.01" />
         <Keyword name="P16BS"  value="0" />
         <Keyword name="P16MS"  value="0" />
         <Keyword name="CST SETUP STATUS"  value="SUCCESS" />
         <Keyword name="CST BEADS LOT ID"  value="33064" />
         <Keyword name="CYTOMETER CONFIG NAME"  value="New BV setting for Default Configuration" />
         <Keyword name="CYTOMETER CONFIG CREATE DATE"  value="2018-04-13T16:44:37+01:00" />
         <Keyword name="CST SETUP DATE"  value="2021-07-12T10:02:22+01:00" />
         <Keyword name="CST BASELINE DATE"  value="2021-06-08T13:19:45+01:00" />
         <Keyword name="CST BEADS EXPIRED"  value="False" />
         <Keyword name="CST PERFORMANCE EXPIRED"  value="2021-07-13T10:02:22+01:00" />
         <Keyword name="CST REGULATORY STATUS"  value="RUO Performance Check" />
         <Keyword name="$P1S"  value="" />
         <Keyword name="$P2S"  value="" />
         <Keyword name="$P3S"  value="" />
         <Keyword name="$P4S"  value="" />
         <Keyword name="$P5S"  value="" />
         <Keyword name="$P6S"  value="" />
         <Keyword name="$P16S"  value="" />
         <Keyword name="$P17N"  value="Comp-405-450_50-A" />
         <Keyword name="$P17S"  value="KI67 BV421" />
         <Keyword name="$P17R"  value="262144" />
         <Keyword name="$P18N"  value="Comp-405-605_12-A" />
         <Keyword name="$P18S"  value="CD27 QDOT605" />
         <Keyword name="$P18R"  value="262144" />
         <Keyword name="$P19N"  value="Comp-405-710_50-A" />
         <Keyword name="$P19S"  value="CD8 BV711" />
         <Keyword name="$P19R"  value="262144" />
         <Keyword name="$P20N"  value="Comp-405-780_60-A" />
         <Keyword name="$P20S"  value="CD3 BV785" />
         <Keyword name="$P20R"  value="262144" />
         <Keyword name="$P21N"  value="Comp-488-530_30-A" />
         <Keyword name="$P21S"  value="CCR7 FITC" />
         <Keyword name="$P21R"  value="262144" />
         <Keyword name="$P22N"  value="Comp-488-675_20-A" />
         <Keyword name="$P22S"  value="CD95 PECY5" />
         <Keyword name="$P22R"  value="262144" />
         <Keyword name="$P23N"  value="Comp-561-620_10-A" />
         <Keyword name="$P23S"  value="CD45RA ECD" />
         <Keyword name="$P23R"  value="262144" />
         <Keyword name="$P24N"  value="Comp-561-710_50-A" />
         <Keyword name="$P24S"  value="CD4 PECY55" />
         <Keyword name="$P24R"  value="262144" />
         <Keyword name="$P25N"  value="Comp-640-780_60-A" />
         <Keyword name="$P25S"  value="L_D NIR" />
         <Keyword name="$P25R"  value="262144" />
       </Keywords>
       <SampleNode name="DKB02_Tcm_IL2_003.fcs"  annotation=""  owningGroup=""  expanded="1"  sortPriority="10"  count="45018"  sampleID="22" >
         <Graph smoothing="0"  backColor="#ffffff"  foreColor="#000000"  type="Histogram"  fast="1" >
           <Axis dimension="x"  name="Comp-488-530_30-A"  label=""  auto="auto" />
           <Axis dimension="y"  name=""  label=""  auto="auto" />
           <GraphSettings level="5%"  smoothingHighResolution="1"  contourHighResolution="1"  histogramSmoothingCount="0"  graphResolution="256"  showOutliers="0"  drawLargeDots="0"  dotsToDraw="8000"  tint="le.chartfill.tinted.40"  lineWeight="le.lineweight.normal"  lineStyle="le.linestyle.solid" />
           <GraphEnvironment showGrid="0"  showAxes="H"  showGates="1"  showFreqOnPlots="1"  showGateNameOnPlots="1"  showMedians="0"  showUncomped="0"  addEventParam="0"  lastYAxisName="" >
             <TextTraits font="SansSerif"  size="11"  name="Labels"  style="plain"  color="#000000"  background="#00ffffff"  just="left" />
             <TextTraits font="SansSerif"  size="11"  name="LayoutGates"  style="plain"  color="#000000"  background="#00ffffff"  just="left" />
             <TextTraits font="SansSerif"  size="9"  name="Numbers"  style="plain"  color="#000000"  background="#00ffffff"  just="left" />
             <TextTraits font="SansSerif"  size="9"  name="Legend"  style="plain"  color="#000000"  background="#00ffffff"  just="left" />
             <WindowPosition x="0"  y="0"  width="748"  height="708"  displayed="0"  panelState="++" />
           </GraphEnvironment>
         </Graph>
         <Subpopulations>
           <Population name="Lymphocytes"  annotation=""  owningGroup="DKB02"  expanded="1"  sortPriority="10"  count="44814" >
             <Graph smoothing="0"  backColor="#ffffff"  foreColor="#000000"  heatMapStatParameter="Comp-405-450_50-A"  type="Pseudocolor"  fast="1" >
               <Axis dimension="x"  name="FSC-A"  label=""  auto="auto" />
               <Axis dimension="y"  name="SSC-A"  label=""  auto="auto" />
               <GraphSettings level="5%"  smoothingHighResolution="1"  contourHighResolution="1"  histogramSmoothingCount="0"  graphResolution="256"  showOutliers="0"  drawLargeDots="0"  dotsToDraw="8000"  tint="le.chartfill.tinted.40"  lineWeight="le.lineweight.normal"  lineStyle="le.linestyle.solid" />
               <GraphEnvironment showGrid="0"  showAxes="tnlTNL"  showGates="1"  showFreqOnPlots="1"  showGateNameOnPlots="1"  showMedians="0"  showUncomped="0"  addEventParam="0"  lastYAxisName="" >
                 <TextTraits font="SansSerif"  size="11"  name="Labels"  style="plain"  color="#000000"  background="#00ffffff"  just="left" />
                 <TextTraits font="SansSerif"  size="11"  name="LayoutGates"  style="plain"  color="#000000"  background="#00ffffff"  just="left" />
                 <TextTraits font="SansSerif"  size="9"  name="Numbers"  style="plain"  color="#000000"  background="#00ffffff"  just="left" />
                 <TextTraits font="SansSerif"  size="9"  name="Legend"  style="plain"  color="#000000"  background="#00ffffff"  just="left" />
                 <WindowPosition x="739"  y="0"  width="619"  height="797"  displayed="1"  panelState="---" />
               </GraphEnvironment>
             </Graph>
             <Gate gating:id="ID739311790" >
               <gating:PolygonGate eventsInside="1"  annoOffsetX="123"  annoOffsetY="-149"  tint="#000000"  isTinted="0"  lineWeight="Normal"  userDefined="1"  quadId="-1"  gateResolution="256" >
                 <gating:dimension>
                   <data-type:fcs-dimension data-type:name="FSC-A" />
                 </gating:dimension>
                 <gating:dimension>
                   <data-type:fcs-dimension data-type:name="SSC-A" />
                 </gating:dimension>
                 <gating:vertex>
                   <gating:coordinate data-type:value="138650.0385438972" />
                   <gating:coordinate data-type:value="132592.5568445476" />
                 </gating:vertex>
                 <gating:vertex>
                   <gating:coordinate data-type:value="55572.2826552463" />
                   <gating:coordinate data-type:value="133200.7795823666" />
                 </gating:vertex>
                 <gating:vertex>
                   <gating:coordinate data-type:value="23576.1199143469" />
                   <gating:coordinate data-type:value="29194.6914153132" />
                 </gating:vertex>
                 <gating:vertex>
                   <gating:coordinate data-type:value="23576.1199143469" />
                   <gating:coordinate data-type:value="1824.6682134571" />
                 </gating:vertex>
                 <gating:vertex>
                   <gating:coordinate data-type:value="129107.3233404711" />
                   <gating:coordinate data-type:value="5474.0046403712" />
                 </gating:vertex>
                 <gating:vertex>
                   <gating:coordinate data-type:value="229025.164882227" />
                   <gating:coordinate data-type:value="37709.8097447796" />
                 </gating:vertex>
                 <gating:vertex>
                   <gating:coordinate data-type:value="226218.4839400428" />
                   <gating:coordinate data-type:value="82718.2923433875" />
                 </gating:vertex>
                 <gating:vertex>
                   <gating:coordinate data-type:value="224534.4753747323" />
                   <gating:coordinate data-type:value="103397.8654292343" />
                 </gating:vertex>
                 <gating:vertex>
                   <gating:coordinate data-type:value="142018.0556745182" />
                   <gating:coordinate data-type:value="128943.2204176334" />
                 </gating:vertex>
               </gating:PolygonGate>
             </Gate>
             <Subpopulations>
               <Population name="Single Cells"  annotation=""  owningGroup=""  expanded="1"  sortPriority="10"  count="44230" >
                 <Graph smoothing="0"  backColor="#ffffff"  foreColor="#000000"  heatMapStatParameter="Comp-405-450_50-A"  type="Pseudocolor"  fast="1" >
                   <Axis dimension="x"  name="FSC-A"  label=""  auto="auto" />
                   <Axis dimension="y"  name="FSC-H"  label=""  auto="auto" />
                   <GraphSettings level="5%"  smoothingHighResolution="1"  contourHighResolution="1"  histogramSmoothingCount="0"  graphResolution="256"  showOutliers="0"  drawLargeDots="0"  dotsToDraw="8000"  tint="le.chartfill.tinted.40"  lineWeight="le.lineweight.normal"  lineStyle="le.linestyle.solid" />
                   <GraphEnvironment showGrid="0"  showAxes="tnlTNL"  showGates="1"  showFreqOnPlots="1"  showGateNameOnPlots="1"  showMedians="0"  showUncomped="0"  addEventParam="0"  lastYAxisName="" >
                     <TextTraits font="SansSerif"  size="11"  name="Labels"  style="plain"  color="#000000"  background="#00ffffff"  just="left" />
                     <TextTraits font="SansSerif"  size="11"  name="LayoutGates"  style="plain"  color="#000000"  background="#00ffffff"  just="left" />
                     <TextTraits font="SansSerif"  size="9"  name="Numbers"  style="plain"  color="#000000"  background="#00ffffff"  just="left" />
                     <TextTraits font="SansSerif"  size="9"  name="Legend"  style="plain"  color="#000000"  background="#00ffffff"  just="left" />
                     <WindowPosition x="776"  y="10"  width="619"  height="797"  displayed="1"  panelState="---" />
                   </GraphEnvironment>
                 </Graph>
                 <Gate gating:id="ID1448729502"  gating:parent_id="ID739311790" >
                   <gating:PolygonGate eventsInside="1"  annoOffsetX="-40"  annoOffsetY="-164"  tint="#000000"  isTinted="0"  lineWeight="Normal"  userDefined="1"  quadId="-1"  gateResolution="256" >
                     <gating:dimension>
                       <data-type:fcs-dimension data-type:name="FSC-A" />
                     </gating:dimension>
                     <gating:dimension>
                       <data-type:fcs-dimension data-type:name="FSC-H" />
                     </gating:dimension>
                     <gating:vertex>
                       <gating:coordinate data-type:value="216675.7687366167" />
                       <gating:coordinate data-type:value="181858.5986078886" />
                     </gating:vertex>
                     <gating:vertex>
                       <gating:coordinate data-type:value="119564.608137045" />
                       <gating:coordinate data-type:value="121036.3248259861" />
                     </gating:vertex>
                     <gating:vertex>
                       <gating:coordinate data-type:value="60062.9721627409" />
                       <gating:coordinate data-type:value="72378.505800464" />
                     </gating:vertex>
                     <gating:vertex>
                       <gating:coordinate data-type:value="19646.7665952891" />
                       <gating:coordinate data-type:value="33452.2505800464" />
                     </gating:vertex>
                     <gating:vertex>
                       <gating:coordinate data-type:value="44345.5588865096" />
                       <gating:coordinate data-type:value="31019.3596287703" />
                     </gating:vertex>
                     <gating:vertex>
                       <gating:coordinate data-type:value="106092.539614561" />
                       <gating:coordinate data-type:value="77852.5104408353" />
                     </gating:vertex>
                     <gating:vertex>
                       <gating:coordinate data-type:value="161103.4860813704" />
                       <gating:coordinate data-type:value="120428.1020881671" />
                     </gating:vertex>
                     <gating:vertex>
                       <gating:coordinate data-type:value="229025.164882227" />
                       <gating:coordinate data-type:value="164828.3619489559" />
                     </gating:vertex>
                     <gating:vertex>
                       <gating:coordinate data-type:value="220043.7858672377" />
                       <gating:coordinate data-type:value="175776.3712296984" />
                     </gating:vertex>
                   </gating:PolygonGate>
                 </Gate>
                 <Subpopulations>
                   <Population name="CD3+ "  annotation=""  owningGroup="DKB02"  expanded="1"  sortPriority="10"  count="37968" >
                     <Graph smoothing="0"  backColor="#ffffff"  foreColor="#000000"  heatMapStatParameter="Comp-405-450_50-A"  type="Pseudocolor"  fast="1" >
                       <Axis dimension="x"  name="Comp-405-780_60-A"  label=""  auto="auto" />
                       <Axis dimension="y"  name="Comp-640-780_60-A"  label=""  auto="auto" />
                       <GraphSettings level="5%"  smoothingHighResolution="1"  contourHighResolution="1"  histogramSmoothingCount="0"  graphResolution="256"  showOutliers="0"  drawLargeDots="0"  dotsToDraw="8000"  tint="le.chartfill.tinted.40"  lineWeight="le.lineweight.normal"  lineStyle="le.linestyle.solid" />
                       <GraphEnvironment showGrid="0"  showAxes="tnlTNL"  showGates="1"  showFreqOnPlots="1"  showGateNameOnPlots="1"  showMedians="0"  showUncomped="0"  addEventParam="0"  lastYAxisName="" >
                         <TextTraits font="SansSerif"  size="11"  name="Labels"  style="plain"  color="#000000"  background="#00ffffff"  just="left" />
                         <TextTraits font="SansSerif"  size="11"  name="LayoutGates"  style="plain"  color="#000000"  background="#00ffffff"  just="left" />
                         <TextTraits font="SansSerif"  size="9"  name="Numbers"  style="plain"  color="#000000"  background="#00ffffff"  just="left" />
                         <TextTraits font="SansSerif"  size="9"  name="Legend"  style="plain"  color="#000000"  background="#00ffffff"  just="left" />
                         <WindowPosition x="766"  y="21"  width="619"  height="797"  displayed="1"  panelState="---" />
                       </GraphEnvironment>
                     </Graph>
                     <Gate gating:id="ID821235952"  gating:parent_id="ID1448729502" >
                       <gating:RectangleGate eventsInside="1"  annoOffsetX="128"  annoOffsetY="-17"  tint="#000000"  isTinted="0"  lineWeight="Normal"  userDefined="1"  percentX="0"  percentY="0" >
                         <gating:dimension gating:min="346.76473356202524"  gating:max="12172.082927078542" >
                           <data-type:fcs-dimension data-type:name="Comp-405-780_60-A" />
                         </gating:dimension>
                         <gating:dimension gating:min="-1172.8314879846628"  gating:max="4034.1774191096874" >
                           <data-type:fcs-dimension data-type:name="Comp-640-780_60-A" />
                         </gating:dimension>
                       </gating:RectangleGate>
                     </Gate>
                     <Subpopulations>
                       <Population name="CD8+ "  annotation=""  owningGroup="DKB02"  expanded="1"  sortPriority="10"  count="37829" >
                         <Graph smoothing="1"  backColor="#ffffff"  foreColor="#000000"  heatMapStatParameter="Comp-405-450_50-A"  type="Histogram"  fast="1" >
                           <Axis dimension="x"  name="Comp-405-450_50-A"  label=""  auto="auto" />
                           <Axis dimension="y"  name=""  label=""  auto="auto" />
                           <GraphSettings level="5%"  smoothingHighResolution="1"  contourHighResolution="1"  histogramSmoothingCount="0"  graphResolution="256"  showOutliers="1"  drawLargeDots="0"  dotsToDraw="8000"  tint="le.chartfill.tinted.40"  lineWeight="le.lineweight.normal"  lineStyle="le.linestyle.solid" />
                           <GraphEnvironment showGrid="0"  showAxes="tnlTNL"  showGates="1"  showFreqOnPlots="1"  showGateNameOnPlots="1"  showMedians="0"  showUncomped="0"  addEventParam="0"  lastYAxisName="" >
                             <TextTraits font="SansSerif"  size="11"  name="Labels"  style="plain"  color="#000000"  background="#00ffffff"  just="left" />
                             <TextTraits font="SansSerif"  size="11"  name="LayoutGates"  style="plain"  color="#000000"  background="#00ffffff"  just="left" />
                             <TextTraits font="SansSerif"  size="9"  name="Numbers"  style="plain"  color="#000000"  background="#00ffffff"  just="left" />
                             <TextTraits font="SansSerif"  size="9"  name="Legend"  style="plain"  color="#000000"  background="#00ffffff"  just="left" />
                             <WindowPosition x="133"  y="38"  width="760"  height="858"  displayed="0"  panelState="+--" />
                           </GraphEnvironment>
                         </Graph>
                         <Gate gating:id="ID566768041"  gating:parent_id="ID821235952" >
                           <gating:RectangleGate eventsInside="1"  annoOffsetX="4"  annoOffsetY="-167"  tint="#000000"  isTinted="0"  lineWeight="Normal"  userDefined="1"  percentX="0"  percentY="0" >
                             <gating:dimension gating:min="-3135.4953934206433"  gating:max="2990.9030763236046" >
                               <data-type:fcs-dimension data-type:name="Comp-561-710_50-A" />
                             </gating:dimension>
                             <gating:dimension gating:min="956.3192827400044"  gating:max="87641.75590109944" >
                               <data-type:fcs-dimension data-type:name="Comp-405-710_50-A" />
                             </gating:dimension>
                           </gating:RectangleGate>
                         </Gate>
                         <Subpopulations>
                           <Population name="Divided "  annotation=""  owningGroup="DKB02"  expanded="1"  sortPriority="10"  count="5265" >
                             <Graph smoothing="1"  backColor="#ffffff"  foreColor="#000000"  heatMapStatParameter="Comp-405-450_50-A"  type="Histogram"  fast="1" >
                               <Axis dimension="x"  name="Comp-405-450_50-A"  label=""  auto="auto" />
                               <Axis dimension="y"  name=""  label=""  auto="auto" />
                               <GraphSettings level="5%"  smoothingHighResolution="1"  contourHighResolution="1"  histogramSmoothingCount="0"  graphResolution="256"  showOutliers="1"  drawLargeDots="0"  dotsToDraw="8000"  tint="le.chartfill.tinted.40"  lineWeight="le.lineweight.normal"  lineStyle="le.linestyle.solid" />
                               <GraphEnvironment showGrid="0"  showAxes="tnlTNL"  showGates="1"  showFreqOnPlots="1"  showGateNameOnPlots="1"  showMedians="0"  showUncomped="0"  addEventParam="0"  lastYAxisName="FSC-A" >
                                 <TextTraits font="SansSerif"  size="11"  name="Labels"  style="plain"  color="#000000"  background="#00ffffff"  just="left" />
                                 <TextTraits font="SansSerif"  size="11"  name="LayoutGates"  style="plain"  color="#000000"  background="#00ffffff"  just="left" />
                                 <TextTraits font="SansSerif"  size="9"  name="Numbers"  style="plain"  color="#000000"  background="#00ffffff"  just="left" />
                                 <TextTraits font="SansSerif"  size="9"  name="Legend"  style="plain"  color="#000000"  background="#00ffffff"  just="left" />
                                 <WindowPosition x="835"  y="114"  width="760"  height="858"  displayed="0"  panelState="+--" />
                               </GraphEnvironment>
                             </Graph>
                             <Gate gating:id="ID67168665"  gating:parent_id="ID566768041" >
                               <gating:RectangleGate eventsInside="1"  annoOffsetX="0"  annoOffsetY="0"  tint="#000000"  isTinted="0"  lineWeight="Normal"  userDefined="1" >
                                 <gating:dimension gating:max="2965.604131687726"  yRatio="0.6959216398097964" >
                                   <data-type:fcs-dimension data-type:name="Comp-405-450_50-A" />
                                 </gating:dimension>
                               </gating:RectangleGate>
                             </Gate>
                             <Subpopulations>
                               <Population name="G1"  annotation=""  owningGroup="DKB02"  expanded="1"  sortPriority="10"  count="653" >
                                 <Graph smoothing="1"  backColor="#ffffff"  foreColor="#000000"  heatMapStatParameter="Comp-405-450_50-A"  type="Histogram"  fast="1" >
                                   <Axis dimension="x"  name="Comp-405-450_50-A"  label=""  auto="auto" />
                                   <Axis dimension="y"  name=""  label=""  auto="auto" />
                                   <GraphSettings level="5%"  smoothingHighResolution="1"  contourHighResolution="1"  histogramSmoothingCount="0"  graphResolution="256"  showOutliers="0"  drawLargeDots="0"  dotsToDraw="8000"  tint="le.chartfill.tinted.40"  lineWeight="le.lineweight.normal"  lineStyle="le.linestyle.solid" />
                                   <GraphEnvironment showGrid="0"  showAxes="tnlTNL"  showGates="1"  showFreqOnPlots="1"  showGateNameOnPlots="1"  showMedians="0"  showUncomped="0"  addEventParam="0"  lastYAxisName="" >
                                     <TextTraits font="SansSerif"  size="11"  name="Labels"  style="plain"  color="#000000"  background="#00ffffff"  just="left" />
                                     <TextTraits font="SansSerif"  size="11"  name="LayoutGates"  style="plain"  color="#000000"  background="#00ffffff"  just="left" />
                                     <TextTraits font="SansSerif"  size="9"  name="Numbers"  style="plain"  color="#000000"  background="#00ffffff"  just="left" />
                                     <TextTraits font="SansSerif"  size="9"  name="Legend"  style="plain"  color="#000000"  background="#00ffffff"  just="left" />
                                     <WindowPosition x="-8"  y="-8"  width="1936"  height="1056"  displayed="1"  panelState="+--" />
                                   </GraphEnvironment>
                                 </Graph>
                                 <Gate gating:id="ID848146696"  gating:parent_id="ID67168665" >
                                   <gating:RectangleGate eventsInside="1"  annoOffsetX="0"  annoOffsetY="0"  tint="#000000"  isTinted="0"  lineWeight="Normal"  userDefined="1" >
                                     <gating:dimension gating:min="1445.9230842345964"  gating:max="2984.9237017907913"  yRatio="0.9930434782608696" >
                                       <data-type:fcs-dimension data-type:name="Comp-405-450_50-A" />
                                     </gating:dimension>
                                   </gating:RectangleGate>
                                 </Gate>
                               </Population>
                               <Population name="G2"  annotation=""  owningGroup="DKB02"  expanded="1"  sortPriority="10"  count="431" >
                                 <Graph smoothing="1"  backColor="#ffffff"  foreColor="#000000"  heatMapStatParameter="Comp-405-450_50-A"  type="Histogram"  fast="1" >
                                   <Axis dimension="x"  name="Comp-405-450_50-A"  label=""  auto="auto" />
                                   <Axis dimension="y"  name=""  label=""  auto="auto" />
                                   <GraphSettings level="5%"  smoothingHighResolution="1"  contourHighResolution="1"  histogramSmoothingCount="0"  graphResolution="256"  showOutliers="0"  drawLargeDots="0"  dotsToDraw="8000"  tint="le.chartfill.tinted.40"  lineWeight="le.lineweight.normal"  lineStyle="le.linestyle.solid" />
                                   <GraphEnvironment showGrid="0"  showAxes="tnlTNL"  showGates="1"  showFreqOnPlots="1"  showGateNameOnPlots="1"  showMedians="0"  showUncomped="0"  addEventParam="0"  lastYAxisName="" >
                                     <TextTraits font="SansSerif"  size="11"  name="Labels"  style="plain"  color="#000000"  background="#00ffffff"  just="left" />
                                     <TextTraits font="SansSerif"  size="11"  name="LayoutGates"  style="plain"  color="#000000"  background="#00ffffff"  just="left" />
                                     <TextTraits font="SansSerif"  size="9"  name="Numbers"  style="plain"  color="#000000"  background="#00ffffff"  just="left" />
                                     <TextTraits font="SansSerif"  size="9"  name="Legend"  style="plain"  color="#000000"  background="#00ffffff"  just="left" />
                                     <WindowPosition x="-8"  y="-8"  width="1936"  height="1056"  displayed="1"  panelState="+--" />
                                   </GraphEnvironment>
                                 </Graph>
                                 <Gate gating:id="ID1141323124"  gating:parent_id="ID67168665" >
                                   <gating:RectangleGate eventsInside="1"  annoOffsetX="0"  annoOffsetY="0"  tint="#000000"  isTinted="0"  lineWeight="Normal"  userDefined="1" >
                                     <gating:dimension gating:min="669.8384767002929"  gating:max="1458.50356283297"  yRatio="0.9565217391304348" >
                                       <data-type:fcs-dimension data-type:name="Comp-405-450_50-A" />
                                     </gating:dimension>
                                   </gating:RectangleGate>
                                 </Gate>
                               </Population>
                               <Population name="G3"  annotation=""  owningGroup="DKB02"  expanded="1"  sortPriority="10"  count="373" >
                                 <Graph smoothing="1"  backColor="#ffffff"  foreColor="#000000"  heatMapStatParameter="Comp-405-450_50-A"  type="Histogram"  fast="1" >
                                   <Axis dimension="x"  name="Comp-405-450_50-A"  label=""  auto="auto" />
                                   <Axis dimension="y"  name=""  label=""  auto="auto" />
                                   <GraphSettings level="5%"  smoothingHighResolution="1"  contourHighResolution="1"  histogramSmoothingCount="0"  graphResolution="256"  showOutliers="0"  drawLargeDots="0"  dotsToDraw="8000"  tint="le.chartfill.tinted.40"  lineWeight="le.lineweight.normal"  lineStyle="le.linestyle.solid" />
                                   <GraphEnvironment showGrid="0"  showAxes="tnlTNL"  showGates="1"  showFreqOnPlots="1"  showGateNameOnPlots="1"  showMedians="0"  showUncomped="0"  addEventParam="0"  lastYAxisName="" >
                                     <TextTraits font="SansSerif"  size="11"  name="Labels"  style="plain"  color="#000000"  background="#00ffffff"  just="left" />
                                     <TextTraits font="SansSerif"  size="11"  name="LayoutGates"  style="plain"  color="#000000"  background="#00ffffff"  just="left" />
                                     <TextTraits font="SansSerif"  size="9"  name="Numbers"  style="plain"  color="#000000"  background="#00ffffff"  just="left" />
                                     <TextTraits font="SansSerif"  size="9"  name="Legend"  style="plain"  color="#000000"  background="#00ffffff"  just="left" />
                                     <WindowPosition x="-8"  y="-8"  width="1936"  height="1056"  displayed="1"  panelState="+--" />
                                   </GraphEnvironment>
                                 </Graph>
                                 <Gate gating:id="ID921304058"  gating:parent_id="ID67168665" >
                                   <gating:RectangleGate eventsInside="1"  annoOffsetX="0"  annoOffsetY="0"  tint="#000000"  isTinted="0"  lineWeight="Normal"  userDefined="1" >
                                     <gating:dimension gating:min="354.4343053326399"  gating:max="669.8384767002929"  yRatio="0.92" >
                                       <data-type:fcs-dimension data-type:name="Comp-405-450_50-A" />
                                     </gating:dimension>
                                   </gating:RectangleGate>
                                 </Gate>
                               </Population>
                               <Population name="G4"  annotation=""  owningGroup="DKB02"  expanded="1"  sortPriority="10"  count="3754" >
                                 <Graph smoothing="1"  backColor="#ffffff"  foreColor="#000000"  heatMapStatParameter="Comp-405-450_50-A"  type="Histogram"  fast="1" >
                                   <Axis dimension="x"  name="Comp-405-450_50-A"  label=""  auto="auto" />
                                   <Axis dimension="y"  name=""  label=""  auto="auto" />
                                   <GraphSettings level="5%"  smoothingHighResolution="1"  contourHighResolution="1"  histogramSmoothingCount="0"  graphResolution="256"  showOutliers="0"  drawLargeDots="0"  dotsToDraw="8000"  tint="le.chartfill.tinted.40"  lineWeight="le.lineweight.normal"  lineStyle="le.linestyle.solid" />
                                   <GraphEnvironment showGrid="0"  showAxes="tnlTNL"  showGates="1"  showFreqOnPlots="1"  showGateNameOnPlots="1"  showMedians="0"  showUncomped="0"  addEventParam="0"  lastYAxisName="" >
                                     <TextTraits font="SansSerif"  size="11"  name="Labels"  style="plain"  color="#000000"  background="#00ffffff"  just="left" />
                                     <TextTraits font="SansSerif"  size="11"  name="LayoutGates"  style="plain"  color="#000000"  background="#00ffffff"  just="left" />
                                     <TextTraits font="SansSerif"  size="9"  name="Numbers"  style="plain"  color="#000000"  background="#00ffffff"  just="left" />
                                     <TextTraits font="SansSerif"  size="9"  name="Legend"  style="plain"  color="#000000"  background="#00ffffff"  just="left" />
                                     <WindowPosition x="-8"  y="-8"  width="1936"  height="1056"  displayed="1"  panelState="+--" />
                                   </GraphEnvironment>
                                 </Graph>
                                 <Gate gating:id="ID114062643"  gating:parent_id="ID67168665" >
                                   <gating:RectangleGate eventsInside="1"  annoOffsetX="0"  annoOffsetY="0"  tint="#000000"  isTinted="0"  lineWeight="Normal"  userDefined="1" >
                                     <gating:dimension gating:min="-0.9254362214496065"  gating:max="341.987140256691"  yRatio="0.96" >
                                       <data-type:fcs-dimension data-type:name="Comp-405-450_50-A" />
                                     </gating:dimension>
                                   </gating:RectangleGate>
                                 </Gate>
                               </Population>
                               <Population name="Tcm "  annotation=""  owningGroup="DKB02"  expanded="0"  sortPriority="10"  count="434" >
                                 <Graph smoothing="0"  backColor="#ffffff"  foreColor="#000000"  heatMapStatParameter="Comp-405-450_50-A"  type="Pseudocolor"  fast="1" >
                                   <Axis dimension="x"  name="Comp-561-620_10-A"  label=""  auto="auto" />
                                   <Axis dimension="y"  name="Comp-488-530_30-A"  label=""  auto="auto" />
                                   <GraphSettings level="5%"  smoothingHighResolution="1"  contourHighResolution="1"  histogramSmoothingCount="0"  graphResolution="256"  showOutliers="0"  drawLargeDots="0"  dotsToDraw="8000"  tint="le.chartfill.tinted.40"  lineWeight="le.lineweight.normal"  lineStyle="le.linestyle.solid" />
                                   <GraphEnvironment showGrid="0"  showAxes="tnlTNL"  showGates="1"  showFreqOnPlots="1"  showGateNameOnPlots="1"  showMedians="0"  showUncomped="0"  addEventParam="0"  lastYAxisName="" >
                                     <TextTraits font="SansSerif"  size="11"  name="Labels"  style="plain"  color="#000000"  background="#00ffffff"  just="left" />
                                     <TextTraits font="SansSerif"  size="11"  name="LayoutGates"  style="plain"  color="#000000"  background="#00ffffff"  just="left" />
                                     <TextTraits font="SansSerif"  size="9"  name="Numbers"  style="plain"  color="#000000"  background="#00ffffff"  just="left" />
                                     <TextTraits font="SansSerif"  size="9"  name="Legend"  style="plain"  color="#000000"  background="#00ffffff"  just="left" />
                                     <WindowPosition x="844"  y="44"  width="619"  height="797"  displayed="1"  panelState="---" />
                                   </GraphEnvironment>
                                 </Graph>
                                 <Gate gating:id="ID41258344"  gating:parent_id="ID67168665" >
                                   <gating:RectangleGate eventsInside="1"  annoOffsetX="-81"  annoOffsetY="-189"  tint="#000000"  isTinted="0"  lineWeight="Normal"  userDefined="1"  percentX="0"  percentY="0" >
                                     <gating:dimension gating:min="-447.3185112397054"  gating:max="902.1449826468928" >
                                       <data-type:fcs-dimension data-type:name="Comp-561-620_10-A" />
                                     </gating:dimension>
                                     <gating:dimension gating:min="499.32342443732267"  gating:max="7258.658145184865" >
                                       <data-type:fcs-dimension data-type:name="Comp-488-530_30-A" />
                                     </gating:dimension>
                                   </gating:RectangleGate>
                                 </Gate>
                               </Population>
                               <Population name="Tem "  annotation=""  owningGroup="DKB02"  expanded="0"  sortPriority="10"  count="2174" >
                                 <Graph smoothing="0"  backColor="#ffffff"  foreColor="#000000"  heatMapStatParameter="Comp-405-450_50-A"  type="Pseudocolor"  fast="1" >
                                   <Axis dimension="x"  name="Comp-561-620_10-A"  label=""  auto="auto" />
                                   <Axis dimension="y"  name="Comp-488-530_30-A"  label=""  auto="auto" />
                                   <GraphSettings level="5%"  smoothingHighResolution="1"  contourHighResolution="1"  histogramSmoothingCount="0"  graphResolution="256"  showOutliers="0"  drawLargeDots="0"  dotsToDraw="8000"  tint="le.chartfill.tinted.40"  lineWeight="le.lineweight.normal"  lineStyle="le.linestyle.solid" />
                                   <GraphEnvironment showGrid="0"  showAxes="tnlTNL"  showGates="1"  showFreqOnPlots="1"  showGateNameOnPlots="1"  showMedians="0"  showUncomped="0"  addEventParam="0"  lastYAxisName="" >
                                     <TextTraits font="SansSerif"  size="11"  name="Labels"  style="plain"  color="#000000"  background="#00ffffff"  just="left" />
                                     <TextTraits font="SansSerif"  size="11"  name="LayoutGates"  style="plain"  color="#000000"  background="#00ffffff"  just="left" />
                                     <TextTraits font="SansSerif"  size="9"  name="Numbers"  style="plain"  color="#000000"  background="#00ffffff"  just="left" />
                                     <TextTraits font="SansSerif"  size="9"  name="Legend"  style="plain"  color="#000000"  background="#00ffffff"  just="left" />
                                     <WindowPosition x="844"  y="44"  width="619"  height="797"  displayed="1"  panelState="---" />
                                   </GraphEnvironment>
                                 </Graph>
                                 <Gate gating:id="ID1037226363"  gating:parent_id="ID67168665" >
                                   <gating:RectangleGate eventsInside="1"  annoOffsetX="-96"  annoOffsetY="-2"  tint="#000000"  isTinted="0"  lineWeight="Normal"  userDefined="1"  percentX="0"  percentY="0" >
                                     <gating:dimension gating:min="-472.1833676882898"  gating:max="918.5908286658322" >
                                       <data-type:fcs-dimension data-type:name="Comp-561-620_10-A" />
                                     </gating:dimension>
                                     <gating:dimension gating:min="-864.814360351632"  gating:max="353.001870983715" >
                                       <data-type:fcs-dimension data-type:name="Comp-488-530_30-A" />
                                     </gating:dimension>
                                   </gating:RectangleGate>
                                 </Gate>
                               </Population>
                               <Population name="Temra"  annotation=""  owningGroup="DKB02"  expanded="0"  sortPriority="10"  count="899" >
                                 <Graph smoothing="0"  backColor="#ffffff"  foreColor="#000000"  heatMapStatParameter="Comp-405-450_50-A"  type="Pseudocolor"  fast="1" >
                                   <Axis dimension="x"  name="Comp-561-620_10-A"  label=""  auto="auto" />
                                   <Axis dimension="y"  name="Comp-488-530_30-A"  label=""  auto="auto" />
                                   <GraphSettings level="5%"  smoothingHighResolution="1"  contourHighResolution="1"  histogramSmoothingCount="0"  graphResolution="256"  showOutliers="0"  drawLargeDots="0"  dotsToDraw="8000"  tint="le.chartfill.tinted.40"  lineWeight="le.lineweight.normal"  lineStyle="le.linestyle.solid" />
                                   <GraphEnvironment showGrid="0"  showAxes="tnlTNL"  showGates="1"  showFreqOnPlots="1"  showGateNameOnPlots="1"  showMedians="0"  showUncomped="0"  addEventParam="0"  lastYAxisName="" >
                                     <TextTraits font="SansSerif"  size="11"  name="Labels"  style="plain"  color="#000000"  background="#00ffffff"  just="left" />
                                     <TextTraits font="SansSerif"  size="11"  name="LayoutGates"  style="plain"  color="#000000"  background="#00ffffff"  just="left" />
                                     <TextTraits font="SansSerif"  size="9"  name="Numbers"  style="plain"  color="#000000"  background="#00ffffff"  just="left" />
                                     <TextTraits font="SansSerif"  size="9"  name="Legend"  style="plain"  color="#000000"  background="#00ffffff"  just="left" />
                                     <WindowPosition x="844"  y="44"  width="619"  height="797"  displayed="0"  panelState="---" />
                                   </GraphEnvironment>
                                 </Graph>
                                 <Gate gating:id="ID1359292821"  gating:parent_id="ID67168665" >
                                   <gating:RectangleGate eventsInside="1"  annoOffsetX="128"  annoOffsetY="7"  tint="#000000"  isTinted="0"  lineWeight="Normal"  userDefined="1"  percentX="0"  percentY="0" >
                                     <gating:dimension gating:min="2058.4638074613763"  gating:max="123721.4830810348" >
                                       <data-type:fcs-dimension data-type:name="Comp-561-620_10-A" />
                                     </gating:dimension>
                                     <gating:dimension gating:min="-864.814360351632"  gating:max="365.9359902480867" >
                                       <data-type:fcs-dimension data-type:name="Comp-488-530_30-A" />
                                     </gating:dimension>
                                   </gating:RectangleGate>
                                 </Gate>
                               </Population>
                               <Population name="Tnpot "  annotation=""  owningGroup="DKB02"  expanded="0"  sortPriority="10"  count="335" >
                                 <Graph smoothing="0"  backColor="#ffffff"  foreColor="#000000"  heatMapStatParameter="Comp-405-450_50-A"  type="Pseudocolor"  fast="1" >
                                   <Axis dimension="x"  name="Comp-488-675_20-A"  label=""  auto="auto" />
                                   <Axis dimension="y"  name="Comp-405-605_12-A"  label=""  auto="auto" />
                                   <GraphSettings level="5%"  smoothingHighResolution="1"  contourHighResolution="1"  histogramSmoothingCount="0"  graphResolution="256"  showOutliers="0"  drawLargeDots="0"  dotsToDraw="8000"  tint="le.chartfill.tinted.40"  lineWeight="le.lineweight.normal"  lineStyle="le.linestyle.solid" />
                                   <GraphEnvironment showGrid="0"  showAxes="tnlTNL"  showGates="1"  showFreqOnPlots="1"  showGateNameOnPlots="1"  showMedians="0"  showUncomped="0"  addEventParam="0"  lastYAxisName="" >
                                     <TextTraits font="SansSerif"  size="11"  name="Labels"  style="plain"  color="#000000"  background="#00ffffff"  just="left" />
                                     <TextTraits font="SansSerif"  size="11"  name="LayoutGates"  style="plain"  color="#000000"  background="#00ffffff"  just="left" />
                                     <TextTraits font="SansSerif"  size="9"  name="Numbers"  style="plain"  color="#000000"  background="#00ffffff"  just="left" />
                                     <TextTraits font="SansSerif"  size="9"  name="Legend"  style="plain"  color="#000000"  background="#00ffffff"  just="left" />
                                     <WindowPosition x="844"  y="44"  width="619"  height="911"  displayed="0"  panelState="+--" />
                                   </GraphEnvironment>
                                 </Graph>
                                 <Gate gating:id="ID59285393"  gating:parent_id="ID67168665" >
                                   <gating:RectangleGate eventsInside="1"  annoOffsetX="110"  annoOffsetY="-113"  tint="#000000"  isTinted="0"  lineWeight="Normal"  userDefined="1"  percentX="0"  percentY="0" >
                                     <gating:dimension gating:min="2200.6507472402945"  gating:max="115981.6773593642" >
                                       <data-type:fcs-dimension data-type:name="Comp-561-620_10-A" />
                                     </gating:dimension>
                                     <gating:dimension gating:min="541.0703792943438"  gating:max="6678.49843979963" >
                                       <data-type:fcs-dimension data-type:name="Comp-488-530_30-A" />
                                     </gating:dimension>
                                   </gating:RectangleGate>
                                 </Gate>
                                 <Subpopulations>
                                   <Population name="CD95hi"  annotation=""  owningGroup="DKB02"  expanded="0"  sortPriority="10"  count="296" >
                                     <Graph smoothing="0"  backColor="#ffffff"  foreColor="#000000"  heatMapStatParameter="Comp-405-450_50-A"  type="Pseudocolor"  fast="1" >
                                       <Axis dimension="x"  name="Comp-488-675_20-A"  label=""  auto="auto" />
                                       <Axis dimension="y"  name="Comp-405-605_12-A"  label=""  auto="auto" />
                                       <GraphSettings level="5%"  smoothingHighResolution="1"  contourHighResolution="1"  histogramSmoothingCount="0"  graphResolution="256"  showOutliers="0"  drawLargeDots="0"  dotsToDraw="8000"  tint="le.chartfill.tinted.40"  lineWeight="le.lineweight.normal"  lineStyle="le.linestyle.solid" />
                                       <GraphEnvironment showGrid="0"  showAxes="tnlTNL"  showGates="1"  showFreqOnPlots="1"  showGateNameOnPlots="1"  showMedians="0"  showUncomped="0"  addEventParam="0"  lastYAxisName="" >
                                         <TextTraits font="SansSerif"  size="11"  name="Labels"  style="plain"  color="#000000"  background="#00ffffff"  just="left" />
                                         <TextTraits font="SansSerif"  size="11"  name="LayoutGates"  style="plain"  color="#000000"  background="#00ffffff"  just="left" />
                                         <TextTraits font="SansSerif"  size="9"  name="Numbers"  style="plain"  color="#000000"  background="#00ffffff"  just="left" />
                                         <TextTraits font="SansSerif"  size="9"  name="Legend"  style="plain"  color="#000000"  background="#00ffffff"  just="left" />
                                         <WindowPosition x="-8"  y="-8"  width="1936"  height="1056"  displayed="1"  panelState="---" />
                                       </GraphEnvironment>
                                     </Graph>
                                     <Gate gating:id="ID503023518"  gating:parent_id="ID59285393" >
                                       <gating:RectangleGate eventsInside="1"  annoOffsetX="1"  annoOffsetY="-82"  tint="#000000"  isTinted="0"  lineWeight="Normal"  userDefined="1"  percentX="0"  percentY="0" >
                                         <gating:dimension gating:min="4387.091565638418"  gating:max="126217.4984874609" >
                                           <data-type:fcs-dimension data-type:name="Comp-488-675_20-A" />
                                         </gating:dimension>
                                         <gating:dimension gating:min="305.4520222689943"  gating:max="3559.507116575713" >
                                           <data-type:fcs-dimension data-type:name="Comp-405-605_12-A" />
                                         </gating:dimension>
                                       </gating:RectangleGate>
                                     </Gate>
                                   </Population>
                                   <Population name="CD95int"  annotation=""  owningGroup="DKB02"  expanded="0"  sortPriority="10"  count="3" >
                                     <Graph smoothing="0"  backColor="#ffffff"  foreColor="#000000"  heatMapStatParameter="Comp-405-450_50-A"  type="Pseudocolor"  fast="1" >
                                       <Axis dimension="x"  name="Comp-488-675_20-A"  label=""  auto="auto" />
                                       <Axis dimension="y"  name="Comp-405-605_12-A"  label=""  auto="auto" />
                                       <GraphSettings level="5%"  smoothingHighResolution="1"  contourHighResolution="1"  histogramSmoothingCount="0"  graphResolution="256"  showOutliers="0"  drawLargeDots="0"  dotsToDraw="8000"  tint="le.chartfill.tinted.40"  lineWeight="le.lineweight.normal"  lineStyle="le.linestyle.solid" />
                                       <GraphEnvironment showGrid="0"  showAxes="tnlTNL"  showGates="1"  showFreqOnPlots="1"  showGateNameOnPlots="1"  showMedians="0"  showUncomped="0"  addEventParam="0"  lastYAxisName="" >
                                         <TextTraits font="SansSerif"  size="11"  name="Labels"  style="plain"  color="#000000"  background="#00ffffff"  just="left" />
                                         <TextTraits font="SansSerif"  size="11"  name="LayoutGates"  style="plain"  color="#000000"  background="#00ffffff"  just="left" />
                                         <TextTraits font="SansSerif"  size="9"  name="Numbers"  style="plain"  color="#000000"  background="#00ffffff"  just="left" />
                                         <TextTraits font="SansSerif"  size="9"  name="Legend"  style="plain"  color="#000000"  background="#00ffffff"  just="left" />
                                         <WindowPosition x="-8"  y="-8"  width="1936"  height="1056"  displayed="1"  panelState="---" />
                                       </GraphEnvironment>
                                     </Graph>
                                     <Gate gating:id="ID1057213462"  gating:parent_id="ID59285393" >
                                       <gating:RectangleGate eventsInside="1"  annoOffsetX="-2"  annoOffsetY="-79"  tint="#000000"  isTinted="0"  lineWeight="Normal"  userDefined="1"  percentX="0"  percentY="0" >
                                         <gating:dimension gating:min="1441.5834048206746"  gating:max="3179.8411721254993" >
                                           <data-type:fcs-dimension data-type:name="Comp-488-675_20-A" />
                                         </gating:dimension>
                                         <gating:dimension gating:min="305.4520222689943"  gating:max="3113.2841817919284" >
                                           <data-type:fcs-dimension data-type:name="Comp-405-605_12-A" />
                                         </gating:dimension>
                                       </gating:RectangleGate>
                                     </Gate>
                                   </Population>
                                   <Population name="Tnaive "  annotation=""  owningGroup="DKB02"  expanded="0"  sortPriority="10"  count="1" >
                                     <Graph smoothing="0"  backColor="#ffffff"  foreColor="#000000"  heatMapStatParameter="Comp-405-450_50-A"  type="Pseudocolor"  fast="1" >
                                       <Axis dimension="x"  name="Comp-488-675_20-A"  label=""  auto="auto" />
                                       <Axis dimension="y"  name="Comp-405-605_12-A"  label=""  auto="auto" />
                                       <GraphSettings level="5%"  smoothingHighResolution="1"  contourHighResolution="1"  histogramSmoothingCount="0"  graphResolution="256"  showOutliers="0"  drawLargeDots="0"  dotsToDraw="8000"  tint="le.chartfill.tinted.40"  lineWeight="le.lineweight.normal"  lineStyle="le.linestyle.solid" />
                                       <GraphEnvironment showGrid="0"  showAxes="tnlTNL"  showGates="1"  showFreqOnPlots="1"  showGateNameOnPlots="1"  showMedians="0"  showUncomped="0"  addEventParam="0"  lastYAxisName="" >
                                         <TextTraits font="SansSerif"  size="11"  name="Labels"  style="plain"  color="#000000"  background="#00ffffff"  just="left" />
                                         <TextTraits font="SansSerif"  size="11"  name="LayoutGates"  style="plain"  color="#000000"  background="#00ffffff"  just="left" />
                                         <TextTraits font="SansSerif"  size="9"  name="Numbers"  style="plain"  color="#000000"  background="#00ffffff"  just="left" />
                                         <TextTraits font="SansSerif"  size="9"  name="Legend"  style="plain"  color="#000000"  background="#00ffffff"  just="left" />
                                         <WindowPosition x="-8"  y="-8"  width="1936"  height="1056"  displayed="1"  panelState="---" />
                                       </GraphEnvironment>
                                     </Graph>
                                     <Gate gating:id="ID1707812771"  gating:parent_id="ID59285393" >
                                       <gating:RectangleGate eventsInside="1"  annoOffsetX="2"  annoOffsetY="-81"  tint="#000000"  isTinted="0"  lineWeight="Normal"  userDefined="1"  percentX="0"  percentY="0" >
                                         <gating:dimension gating:min="-963.127035603392"  gating:max="666.1751483594192" >
                                           <data-type:fcs-dimension data-type:name="Comp-488-675_20-A" />
                                         </gating:dimension>
                                         <gating:dimension gating:min="307.29649917674516"  gating:max="2864.9027786747006" >
                                           <data-type:fcs-dimension data-type:name="Comp-405-605_12-A" />
                                         </gating:dimension>
                                       </gating:RectangleGate>
                                     </Gate>
                                   </Population>
                                 </Subpopulations>
                               </Population>
                             </Subpopulations>
                           </Population>
                           <Population name="Tcm "  annotation=""  owningGroup="DKB02"  expanded="0"  sortPriority="10"  count="7759" >
                             <Graph smoothing="0"  backColor="#ffffff"  foreColor="#000000"  heatMapStatParameter="Comp-405-450_50-A"  type="Pseudocolor"  fast="1" >
                               <Axis dimension="x"  name="Comp-561-620_10-A"  label=""  auto="auto" />
                               <Axis dimension="y"  name="Comp-488-530_30-A"  label=""  auto="auto" />
                               <GraphSettings level="5%"  smoothingHighResolution="1"  contourHighResolution="1"  histogramSmoothingCount="0"  graphResolution="256"  showOutliers="0"  drawLargeDots="0"  dotsToDraw="8000"  tint="le.chartfill.tinted.40"  lineWeight="le.lineweight.normal"  lineStyle="le.linestyle.solid" />
                               <GraphEnvironment showGrid="0"  showAxes="tnlTNL"  showGates="1"  showFreqOnPlots="1"  showGateNameOnPlots="1"  showMedians="0"  showUncomped="0"  addEventParam="0"  lastYAxisName="" >
                                 <TextTraits font="SansSerif"  size="11"  name="Labels"  style="plain"  color="#000000"  background="#00ffffff"  just="left" />
                                 <TextTraits font="SansSerif"  size="11"  name="LayoutGates"  style="plain"  color="#000000"  background="#00ffffff"  just="left" />
                                 <TextTraits font="SansSerif"  size="9"  name="Numbers"  style="plain"  color="#000000"  background="#00ffffff"  just="left" />
                                 <TextTraits font="SansSerif"  size="9"  name="Legend"  style="plain"  color="#000000"  background="#00ffffff"  just="left" />
                                 <WindowPosition x="844"  y="44"  width="619"  height="797"  displayed="1"  panelState="---" />
                               </GraphEnvironment>
                             </Graph>
                             <Gate gating:id="ID1224396675"  gating:parent_id="ID566768041" >
                               <gating:RectangleGate eventsInside="1"  annoOffsetX="-81"  annoOffsetY="-189"  tint="#000000"  isTinted="0"  lineWeight="Normal"  userDefined="1"  percentX="0"  percentY="0" >
                                 <gating:dimension gating:min="-447.3185112397054"  gating:max="902.1449826468928" >
                                   <data-type:fcs-dimension data-type:name="Comp-561-620_10-A" />
                                 </gating:dimension>
                                 <gating:dimension gating:min="499.32342443732267"  gating:max="7258.658145184865" >
                                   <data-type:fcs-dimension data-type:name="Comp-488-530_30-A" />
                                 </gating:dimension>
                               </gating:RectangleGate>
                             </Gate>
                           </Population>
                           <Population name="Tem "  annotation=""  owningGroup="DKB02"  expanded="0"  sortPriority="10"  count="11748" >
                             <Graph smoothing="0"  backColor="#ffffff"  foreColor="#000000"  heatMapStatParameter="Comp-405-450_50-A"  type="Pseudocolor"  fast="1" >
                               <Axis dimension="x"  name="Comp-561-620_10-A"  label=""  auto="auto" />
                               <Axis dimension="y"  name="Comp-488-530_30-A"  label=""  auto="auto" />
                               <GraphSettings level="5%"  smoothingHighResolution="1"  contourHighResolution="1"  histogramSmoothingCount="0"  graphResolution="256"  showOutliers="0"  drawLargeDots="0"  dotsToDraw="8000"  tint="le.chartfill.tinted.40"  lineWeight="le.lineweight.normal"  lineStyle="le.linestyle.solid" />
                               <GraphEnvironment showGrid="0"  showAxes="tnlTNL"  showGates="1"  showFreqOnPlots="1"  showGateNameOnPlots="1"  showMedians="0"  showUncomped="0"  addEventParam="0"  lastYAxisName="" >
                                 <TextTraits font="SansSerif"  size="11"  name="Labels"  style="plain"  color="#000000"  background="#00ffffff"  just="left" />
                                 <TextTraits font="SansSerif"  size="11"  name="LayoutGates"  style="plain"  color="#000000"  background="#00ffffff"  just="left" />
                                 <TextTraits font="SansSerif"  size="9"  name="Numbers"  style="plain"  color="#000000"  background="#00ffffff"  just="left" />
                                 <TextTraits font="SansSerif"  size="9"  name="Legend"  style="plain"  color="#000000"  background="#00ffffff"  just="left" />
                                 <WindowPosition x="844"  y="44"  width="619"  height="797"  displayed="1"  panelState="---" />
                               </GraphEnvironment>
                             </Graph>
                             <Gate gating:id="ID94662740"  gating:parent_id="ID566768041" >
                               <gating:RectangleGate eventsInside="1"  annoOffsetX="-96"  annoOffsetY="-2"  tint="#000000"  isTinted="0"  lineWeight="Normal"  userDefined="1"  percentX="0"  percentY="0" >
                                 <gating:dimension gating:min="-472.1833676882898"  gating:max="918.5908286658322" >
                                   <data-type:fcs-dimension data-type:name="Comp-561-620_10-A" />
                                 </gating:dimension>
                                 <gating:dimension gating:min="-864.814360351632"  gating:max="353.001870983715" >
                                   <data-type:fcs-dimension data-type:name="Comp-488-530_30-A" />
                                 </gating:dimension>
                               </gating:RectangleGate>
                             </Gate>
                           </Population>
                           <Population name="Temra"  annotation=""  owningGroup="DKB02"  expanded="0"  sortPriority="10"  count="1738" >
                             <Graph smoothing="0"  backColor="#ffffff"  foreColor="#000000"  heatMapStatParameter="Comp-405-450_50-A"  type="Pseudocolor"  fast="1" >
                               <Axis dimension="x"  name="Comp-561-620_10-A"  label=""  auto="auto" />
                               <Axis dimension="y"  name="Comp-488-530_30-A"  label=""  auto="auto" />
                               <GraphSettings level="5%"  smoothingHighResolution="1"  contourHighResolution="1"  histogramSmoothingCount="0"  graphResolution="256"  showOutliers="0"  drawLargeDots="0"  dotsToDraw="8000"  tint="le.chartfill.tinted.40"  lineWeight="le.lineweight.normal"  lineStyle="le.linestyle.solid" />
                               <GraphEnvironment showGrid="0"  showAxes="tnlTNL"  showGates="1"  showFreqOnPlots="1"  showGateNameOnPlots="1"  showMedians="0"  showUncomped="0"  addEventParam="0"  lastYAxisName="" >
                                 <TextTraits font="SansSerif"  size="11"  name="Labels"  style="plain"  color="#000000"  background="#00ffffff"  just="left" />
                                 <TextTraits font="SansSerif"  size="11"  name="LayoutGates"  style="plain"  color="#000000"  background="#00ffffff"  just="left" />
                                 <TextTraits font="SansSerif"  size="9"  name="Numbers"  style="plain"  color="#000000"  background="#00ffffff"  just="left" />
                                 <TextTraits font="SansSerif"  size="9"  name="Legend"  style="plain"  color="#000000"  background="#00ffffff"  just="left" />
                                 <WindowPosition x="844"  y="44"  width="619"  height="797"  displayed="0"  panelState="---" />
                               </GraphEnvironment>
                             </Graph>
                             <Gate gating:id="ID313908813"  gating:parent_id="ID566768041" >
                               <gating:RectangleGate eventsInside="1"  annoOffsetX="128"  annoOffsetY="7"  tint="#000000"  isTinted="0"  lineWeight="Normal"  userDefined="1"  percentX="0"  percentY="0" >
                                 <gating:dimension gating:min="2058.4638074613763"  gating:max="123721.4830810348" >
                                   <data-type:fcs-dimension data-type:name="Comp-561-620_10-A" />
                                 </gating:dimension>
                                 <gating:dimension gating:min="-864.814360351632"  gating:max="365.9359902480867" >
                                   <data-type:fcs-dimension data-type:name="Comp-488-530_30-A" />
                                 </gating:dimension>
                               </gating:RectangleGate>
                             </Gate>
                           </Population>
                           <Population name="Tnpot "  annotation=""  owningGroup="DKB02"  expanded="0"  sortPriority="10"  count="2309" >
                             <Graph smoothing="0"  backColor="#ffffff"  foreColor="#000000"  heatMapStatParameter="Comp-405-450_50-A"  type="Pseudocolor"  fast="1" >
                               <Axis dimension="x"  name="Comp-488-675_20-A"  label=""  auto="auto" />
                               <Axis dimension="y"  name="Comp-405-605_12-A"  label=""  auto="auto" />
                               <GraphSettings level="5%"  smoothingHighResolution="1"  contourHighResolution="1"  histogramSmoothingCount="0"  graphResolution="256"  showOutliers="0"  drawLargeDots="0"  dotsToDraw="8000"  tint="le.chartfill.tinted.40"  lineWeight="le.lineweight.normal"  lineStyle="le.linestyle.solid" />
                               <GraphEnvironment showGrid="0"  showAxes="tnlTNL"  showGates="1"  showFreqOnPlots="1"  showGateNameOnPlots="1"  showMedians="0"  showUncomped="0"  addEventParam="0"  lastYAxisName="" >
                                 <TextTraits font="SansSerif"  size="11"  name="Labels"  style="plain"  color="#000000"  background="#00ffffff"  just="left" />
                                 <TextTraits font="SansSerif"  size="11"  name="LayoutGates"  style="plain"  color="#000000"  background="#00ffffff"  just="left" />
                                 <TextTraits font="SansSerif"  size="9"  name="Numbers"  style="plain"  color="#000000"  background="#00ffffff"  just="left" />
                                 <TextTraits font="SansSerif"  size="9"  name="Legend"  style="plain"  color="#000000"  background="#00ffffff"  just="left" />
                                 <WindowPosition x="287"  y="95"  width="619"  height="911"  displayed="0"  panelState="+--" />
                               </GraphEnvironment>
                             </Graph>
                             <Gate gating:id="ID142806829"  gating:parent_id="ID566768041" >
                               <gating:RectangleGate eventsInside="1"  annoOffsetX="110"  annoOffsetY="-113"  tint="#000000"  isTinted="0"  lineWeight="Normal"  userDefined="1"  percentX="0"  percentY="0" >
                                 <gating:dimension gating:min="2200.6507472402945"  gating:max="115981.6773593642" >
                                   <data-type:fcs-dimension data-type:name="Comp-561-620_10-A" />
                                 </gating:dimension>
                                 <gating:dimension gating:min="541.0703792943438"  gating:max="6678.49843979963" >
                                   <data-type:fcs-dimension data-type:name="Comp-488-530_30-A" />
                                 </gating:dimension>
                               </gating:RectangleGate>
                             </Gate>
                             <Subpopulations>
                               <Population name="CD95hi"  annotation=""  owningGroup="DKB02"  expanded="0"  sortPriority="10"  count="1140" >
                                 <Graph smoothing="0"  backColor="#ffffff"  foreColor="#000000"  heatMapStatParameter="Comp-405-450_50-A"  type="Pseudocolor"  fast="1" >
                                   <Axis dimension="x"  name="Comp-488-675_20-A"  label=""  auto="auto" />
                                   <Axis dimension="y"  name="Comp-405-605_12-A"  label=""  auto="auto" />
                                   <GraphSettings level="5%"  smoothingHighResolution="1"  contourHighResolution="1"  histogramSmoothingCount="0"  graphResolution="256"  showOutliers="0"  drawLargeDots="0"  dotsToDraw="8000"  tint="le.chartfill.tinted.40"  lineWeight="le.lineweight.normal"  lineStyle="le.linestyle.solid" />
                                   <GraphEnvironment showGrid="0"  showAxes="tnlTNL"  showGates="1"  showFreqOnPlots="1"  showGateNameOnPlots="1"  showMedians="0"  showUncomped="0"  addEventParam="0"  lastYAxisName="" >
                                     <TextTraits font="SansSerif"  size="11"  name="Labels"  style="plain"  color="#000000"  background="#00ffffff"  just="left" />
                                     <TextTraits font="SansSerif"  size="11"  name="LayoutGates"  style="plain"  color="#000000"  background="#00ffffff"  just="left" />
                                     <TextTraits font="SansSerif"  size="9"  name="Numbers"  style="plain"  color="#000000"  background="#00ffffff"  just="left" />
                                     <TextTraits font="SansSerif"  size="9"  name="Legend"  style="plain"  color="#000000"  background="#00ffffff"  just="left" />
                                     <WindowPosition x="-8"  y="-8"  width="1936"  height="1056"  displayed="1"  panelState="---" />
                                   </GraphEnvironment>
                                 </Graph>
                                 <Gate gating:id="ID8576051"  gating:parent_id="ID142806829" >
                                   <gating:RectangleGate eventsInside="1"  annoOffsetX="1"  annoOffsetY="-82"  tint="#000000"  isTinted="0"  lineWeight="Normal"  userDefined="1"  percentX="0"  percentY="0" >
                                     <gating:dimension gating:min="4387.091565638418"  gating:max="126217.4984874609" >
                                       <data-type:fcs-dimension data-type:name="Comp-488-675_20-A" />
                                     </gating:dimension>
                                     <gating:dimension gating:min="305.4520222689943"  gating:max="3559.507116575713" >
                                       <data-type:fcs-dimension data-type:name="Comp-405-605_12-A" />
                                     </gating:dimension>
                                   </gating:RectangleGate>
                                 </Gate>
                               </Population>
                               <Population name="CD95int"  annotation=""  owningGroup="DKB02"  expanded="0"  sortPriority="10"  count="490" >
                                 <Graph smoothing="0"  backColor="#ffffff"  foreColor="#000000"  heatMapStatParameter="Comp-405-450_50-A"  type="Pseudocolor"  fast="1" >
                                   <Axis dimension="x"  name="Comp-488-675_20-A"  label=""  auto="auto" />
                                   <Axis dimension="y"  name="Comp-405-605_12-A"  label=""  auto="auto" />
                                   <GraphSettings level="5%"  smoothingHighResolution="1"  contourHighResolution="1"  histogramSmoothingCount="0"  graphResolution="256"  showOutliers="0"  drawLargeDots="0"  dotsToDraw="8000"  tint="le.chartfill.tinted.40"  lineWeight="le.lineweight.normal"  lineStyle="le.linestyle.solid" />
                                   <GraphEnvironment showGrid="0"  showAxes="tnlTNL"  showGates="1"  showFreqOnPlots="1"  showGateNameOnPlots="1"  showMedians="0"  showUncomped="0"  addEventParam="0"  lastYAxisName="" >
                                     <TextTraits font="SansSerif"  size="11"  name="Labels"  style="plain"  color="#000000"  background="#00ffffff"  just="left" />
                                     <TextTraits font="SansSerif"  size="11"  name="LayoutGates"  style="plain"  color="#000000"  background="#00ffffff"  just="left" />
                                     <TextTraits font="SansSerif"  size="9"  name="Numbers"  style="plain"  color="#000000"  background="#00ffffff"  just="left" />
                                     <TextTraits font="SansSerif"  size="9"  name="Legend"  style="plain"  color="#000000"  background="#00ffffff"  just="left" />
                                     <WindowPosition x="-8"  y="-8"  width="1936"  height="1056"  displayed="1"  panelState="---" />
                                   </GraphEnvironment>
                                 </Graph>
                                 <Gate gating:id="ID1246356952"  gating:parent_id="ID142806829" >
                                   <gating:RectangleGate eventsInside="1"  annoOffsetX="-2"  annoOffsetY="-79"  tint="#000000"  isTinted="0"  lineWeight="Normal"  userDefined="1"  percentX="0"  percentY="0" >
                                     <gating:dimension gating:min="1441.5834048206746"  gating:max="3179.8411721254993" >
                                       <data-type:fcs-dimension data-type:name="Comp-488-675_20-A" />
                                     </gating:dimension>
                                     <gating:dimension gating:min="305.4520222689943"  gating:max="3113.2841817919284" >
                                       <data-type:fcs-dimension data-type:name="Comp-405-605_12-A" />
                                     </gating:dimension>
                                   </gating:RectangleGate>
                                 </Gate>
                               </Population>
                               <Population name="Tnaive "  annotation=""  owningGroup="DKB02"  expanded="0"  sortPriority="10"  count="55" >
                                 <Graph smoothing="0"  backColor="#ffffff"  foreColor="#000000"  heatMapStatParameter="Comp-405-450_50-A"  type="Pseudocolor"  fast="1" >
                                   <Axis dimension="x"  name="Comp-488-675_20-A"  label=""  auto="auto" />
                                   <Axis dimension="y"  name="Comp-405-605_12-A"  label=""  auto="auto" />
                                   <GraphSettings level="5%"  smoothingHighResolution="1"  contourHighResolution="1"  histogramSmoothingCount="0"  graphResolution="256"  showOutliers="0"  drawLargeDots="0"  dotsToDraw="8000"  tint="le.chartfill.tinted.40"  lineWeight="le.lineweight.normal"  lineStyle="le.linestyle.solid" />
                                   <GraphEnvironment showGrid="0"  showAxes="tnlTNL"  showGates="1"  showFreqOnPlots="1"  showGateNameOnPlots="1"  showMedians="0"  showUncomped="0"  addEventParam="0"  lastYAxisName="" >
                                     <TextTraits font="SansSerif"  size="11"  name="Labels"  style="plain"  color="#000000"  background="#00ffffff"  just="left" />
                                     <TextTraits font="SansSerif"  size="11"  name="LayoutGates"  style="plain"  color="#000000"  background="#00ffffff"  just="left" />
                                     <TextTraits font="SansSerif"  size="9"  name="Numbers"  style="plain"  color="#000000"  background="#00ffffff"  just="left" />
                                     <TextTraits font="SansSerif"  size="9"  name="Legend"  style="plain"  color="#000000"  background="#00ffffff"  just="left" />
                                     <WindowPosition x="-8"  y="-8"  width="1936"  height="1056"  displayed="1"  panelState="---" />
                                   </GraphEnvironment>
                                 </Graph>
                                 <Gate gating:id="ID1523230074"  gating:parent_id="ID142806829" >
                                   <gating:RectangleGate eventsInside="1"  annoOffsetX="2"  annoOffsetY="-81"  tint="#000000"  isTinted="0"  lineWeight="Normal"  userDefined="1"  percentX="0"  percentY="0" >
                                     <gating:dimension gating:min="-963.127035603392"  gating:max="666.1751483594192" >
                                       <data-type:fcs-dimension data-type:name="Comp-488-675_20-A" />
                                     </gating:dimension>
                                     <gating:dimension gating:min="307.29649917674516"  gating:max="2864.9027786747006" >
                                       <data-type:fcs-dimension data-type:name="Comp-405-605_12-A" />
                                     </gating:dimension>
                                   </gating:RectangleGate>
                                 </Gate>
                               </Population>
                             </Subpopulations>
                           </Population>
                           <Population name="Undivided "  annotation=""  owningGroup="DKB02"  expanded="0"  sortPriority="10"  count="32564" >
                             <Graph smoothing="0"  backColor="#ffffff"  foreColor="#000000"  heatMapStatParameter="Comp-405-450_50-A"  type="Pseudocolor"  fast="1" >
                               <Axis dimension="x"  name="Comp-561-620_10-A"  label=""  auto="auto" />
                               <Axis dimension="y"  name="Comp-488-530_30-A"  label=""  auto="auto" />
                               <GraphSettings level="5%"  smoothingHighResolution="1"  contourHighResolution="1"  histogramSmoothingCount="0"  graphResolution="256"  showOutliers="0"  drawLargeDots="0"  dotsToDraw="8000"  tint="le.chartfill.tinted.40"  lineWeight="le.lineweight.normal"  lineStyle="le.linestyle.solid" />
                               <GraphEnvironment showGrid="0"  showAxes="tnlTNL"  showGates="1"  showFreqOnPlots="1"  showGateNameOnPlots="1"  showMedians="0"  showUncomped="0"  addEventParam="0"  lastYAxisName="" >
                                 <TextTraits font="SansSerif"  size="11"  name="Labels"  style="plain"  color="#000000"  background="#00ffffff"  just="left" />
                                 <TextTraits font="SansSerif"  size="11"  name="LayoutGates"  style="plain"  color="#000000"  background="#00ffffff"  just="left" />
                                 <TextTraits font="SansSerif"  size="9"  name="Numbers"  style="plain"  color="#000000"  background="#00ffffff"  just="left" />
                                 <TextTraits font="SansSerif"  size="9"  name="Legend"  style="plain"  color="#000000"  background="#00ffffff"  just="left" />
                                 <WindowPosition x="864"  y="33"  width="620"  height="912"  displayed="0"  panelState="+--" />
                               </GraphEnvironment>
                             </Graph>
                             <Gate gating:id="ID1286753680"  gating:parent_id="ID566768041" >
                               <gating:RectangleGate eventsInside="1"  annoOffsetX="0"  annoOffsetY="0"  tint="#000000"  isTinted="0"  lineWeight="Normal"  userDefined="1" >
                                 <gating:dimension gating:min="2965.604131687726"  yRatio="0.7447795823665893" >
                                   <data-type:fcs-dimension data-type:name="Comp-405-450_50-A" />
                                 </gating:dimension>
                               </gating:RectangleGate>
                             </Gate>
                             <Subpopulations>
                               <Population name="Tcm "  annotation=""  owningGroup="DKB02"  expanded="0"  sortPriority="10"  count="7325" >
                                 <Graph smoothing="0"  backColor="#ffffff"  foreColor="#000000"  heatMapStatParameter="Comp-405-450_50-A"  type="Pseudocolor"  fast="1" >
                                   <Axis dimension="x"  name="Comp-561-620_10-A"  label=""  auto="auto" />
                                   <Axis dimension="y"  name="Comp-488-530_30-A"  label=""  auto="auto" />
                                   <GraphSettings level="5%"  smoothingHighResolution="1"  contourHighResolution="1"  histogramSmoothingCount="0"  graphResolution="256"  showOutliers="0"  drawLargeDots="0"  dotsToDraw="8000"  tint="le.chartfill.tinted.40"  lineWeight="le.lineweight.normal"  lineStyle="le.linestyle.solid" />
                                   <GraphEnvironment showGrid="0"  showAxes="tnlTNL"  showGates="1"  showFreqOnPlots="1"  showGateNameOnPlots="1"  showMedians="0"  showUncomped="0"  addEventParam="0"  lastYAxisName="" >
                                     <TextTraits font="SansSerif"  size="11"  name="Labels"  style="plain"  color="#000000"  background="#00ffffff"  just="left" />
                                     <TextTraits font="SansSerif"  size="11"  name="LayoutGates"  style="plain"  color="#000000"  background="#00ffffff"  just="left" />
                                     <TextTraits font="SansSerif"  size="9"  name="Numbers"  style="plain"  color="#000000"  background="#00ffffff"  just="left" />
                                     <TextTraits font="SansSerif"  size="9"  name="Legend"  style="plain"  color="#000000"  background="#00ffffff"  just="left" />
                                     <WindowPosition x="844"  y="44"  width="619"  height="797"  displayed="1"  panelState="---" />
                                   </GraphEnvironment>
                                 </Graph>
                                 <Gate gating:id="ID1645041057"  gating:parent_id="ID1286753680" >
                                   <gating:RectangleGate eventsInside="1"  annoOffsetX="-81"  annoOffsetY="-189"  tint="#000000"  isTinted="0"  lineWeight="Normal"  userDefined="1"  percentX="0"  percentY="0" >
                                     <gating:dimension gating:min="-447.3185112397054"  gating:max="902.1449826468928" >
                                       <data-type:fcs-dimension data-type:name="Comp-561-620_10-A" />
                                     </gating:dimension>
                                     <gating:dimension gating:min="499.32342443732267"  gating:max="7258.658145184865" >
                                       <data-type:fcs-dimension data-type:name="Comp-488-530_30-A" />
                                     </gating:dimension>
                                   </gating:RectangleGate>
                                 </Gate>
                               </Population>
                               <Population name="Tem "  annotation=""  owningGroup="DKB02"  expanded="0"  sortPriority="10"  count="9574" >
                                 <Graph smoothing="0"  backColor="#ffffff"  foreColor="#000000"  heatMapStatParameter="Comp-405-450_50-A"  type="Pseudocolor"  fast="1" >
                                   <Axis dimension="x"  name="Comp-561-620_10-A"  label=""  auto="auto" />
                                   <Axis dimension="y"  name="Comp-488-530_30-A"  label=""  auto="auto" />
                                   <GraphSettings level="5%"  smoothingHighResolution="1"  contourHighResolution="1"  histogramSmoothingCount="0"  graphResolution="256"  showOutliers="0"  drawLargeDots="0"  dotsToDraw="8000"  tint="le.chartfill.tinted.40"  lineWeight="le.lineweight.normal"  lineStyle="le.linestyle.solid" />
                                   <GraphEnvironment showGrid="0"  showAxes="tnlTNL"  showGates="1"  showFreqOnPlots="1"  showGateNameOnPlots="1"  showMedians="0"  showUncomped="0"  addEventParam="0"  lastYAxisName="" >
                                     <TextTraits font="SansSerif"  size="11"  name="Labels"  style="plain"  color="#000000"  background="#00ffffff"  just="left" />
                                     <TextTraits font="SansSerif"  size="11"  name="LayoutGates"  style="plain"  color="#000000"  background="#00ffffff"  just="left" />
                                     <TextTraits font="SansSerif"  size="9"  name="Numbers"  style="plain"  color="#000000"  background="#00ffffff"  just="left" />
                                     <TextTraits font="SansSerif"  size="9"  name="Legend"  style="plain"  color="#000000"  background="#00ffffff"  just="left" />
                                     <WindowPosition x="844"  y="44"  width="619"  height="797"  displayed="1"  panelState="---" />
                                   </GraphEnvironment>
                                 </Graph>
                                 <Gate gating:id="ID1286733462"  gating:parent_id="ID1286753680" >
                                   <gating:RectangleGate eventsInside="1"  annoOffsetX="-96"  annoOffsetY="-2"  tint="#000000"  isTinted="0"  lineWeight="Normal"  userDefined="1"  percentX="0"  percentY="0" >
                                     <gating:dimension gating:min="-472.1833676882898"  gating:max="918.5908286658322" >
                                       <data-type:fcs-dimension data-type:name="Comp-561-620_10-A" />
                                     </gating:dimension>
                                     <gating:dimension gating:min="-864.814360351632"  gating:max="353.001870983715" >
                                       <data-type:fcs-dimension data-type:name="Comp-488-530_30-A" />
                                     </gating:dimension>
                                   </gating:RectangleGate>
                                 </Gate>
                               </Population>
                               <Population name="Temra"  annotation=""  owningGroup="DKB02"  expanded="0"  sortPriority="10"  count="839" >
                                 <Graph smoothing="0"  backColor="#ffffff"  foreColor="#000000"  heatMapStatParameter="Comp-405-450_50-A"  type="Pseudocolor"  fast="1" >
                                   <Axis dimension="x"  name="Comp-561-620_10-A"  label=""  auto="auto" />
                                   <Axis dimension="y"  name="Comp-488-530_30-A"  label=""  auto="auto" />
                                   <GraphSettings level="5%"  smoothingHighResolution="1"  contourHighResolution="1"  histogramSmoothingCount="0"  graphResolution="256"  showOutliers="0"  drawLargeDots="0"  dotsToDraw="8000"  tint="le.chartfill.tinted.40"  lineWeight="le.lineweight.normal"  lineStyle="le.linestyle.solid" />
                                   <GraphEnvironment showGrid="0"  showAxes="tnlTNL"  showGates="1"  showFreqOnPlots="1"  showGateNameOnPlots="1"  showMedians="0"  showUncomped="0"  addEventParam="0"  lastYAxisName="" >
                                     <TextTraits font="SansSerif"  size="11"  name="Labels"  style="plain"  color="#000000"  background="#00ffffff"  just="left" />
                                     <TextTraits font="SansSerif"  size="11"  name="LayoutGates"  style="plain"  color="#000000"  background="#00ffffff"  just="left" />
                                     <TextTraits font="SansSerif"  size="9"  name="Numbers"  style="plain"  color="#000000"  background="#00ffffff"  just="left" />
                                     <TextTraits font="SansSerif"  size="9"  name="Legend"  style="plain"  color="#000000"  background="#00ffffff"  just="left" />
                                     <WindowPosition x="844"  y="44"  width="619"  height="797"  displayed="0"  panelState="---" />
                                   </GraphEnvironment>
                                 </Graph>
                                 <Gate gating:id="ID149687619"  gating:parent_id="ID1286753680" >
                                   <gating:RectangleGate eventsInside="1"  annoOffsetX="128"  annoOffsetY="7"  tint="#000000"  isTinted="0"  lineWeight="Normal"  userDefined="1"  percentX="0"  percentY="0" >
                                     <gating:dimension gating:min="2058.4638074613763"  gating:max="123721.4830810348" >
                                       <data-type:fcs-dimension data-type:name="Comp-561-620_10-A" />
                                     </gating:dimension>
                                     <gating:dimension gating:min="-864.814360351632"  gating:max="365.9359902480867" >
                                       <data-type:fcs-dimension data-type:name="Comp-488-530_30-A" />
                                     </gating:dimension>
                                   </gating:RectangleGate>
                                 </Gate>
                               </Population>
                               <Population name="Tnpot "  annotation=""  owningGroup="DKB02"  expanded="0"  sortPriority="10"  count="1974" >
                                 <Graph smoothing="0"  backColor="#ffffff"  foreColor="#000000"  heatMapStatParameter="Comp-405-450_50-A"  type="Pseudocolor"  fast="1" >
                                   <Axis dimension="x"  name="Comp-488-675_20-A"  label=""  auto="auto" />
                                   <Axis dimension="y"  name="Comp-405-605_12-A"  label=""  auto="auto" />
                                   <GraphSettings level="5%"  smoothingHighResolution="1"  contourHighResolution="1"  histogramSmoothingCount="0"  graphResolution="256"  showOutliers="0"  drawLargeDots="0"  dotsToDraw="8000"  tint="le.chartfill.tinted.40"  lineWeight="le.lineweight.normal"  lineStyle="le.linestyle.solid" />
                                   <GraphEnvironment showGrid="0"  showAxes="tnlTNL"  showGates="1"  showFreqOnPlots="1"  showGateNameOnPlots="1"  showMedians="0"  showUncomped="0"  addEventParam="0"  lastYAxisName="" >
                                     <TextTraits font="SansSerif"  size="11"  name="Labels"  style="plain"  color="#000000"  background="#00ffffff"  just="left" />
                                     <TextTraits font="SansSerif"  size="11"  name="LayoutGates"  style="plain"  color="#000000"  background="#00ffffff"  just="left" />
                                     <TextTraits font="SansSerif"  size="9"  name="Numbers"  style="plain"  color="#000000"  background="#00ffffff"  just="left" />
                                     <TextTraits font="SansSerif"  size="9"  name="Legend"  style="plain"  color="#000000"  background="#00ffffff"  just="left" />
                                     <WindowPosition x="844"  y="44"  width="619"  height="911"  displayed="0"  panelState="+--" />
                                   </GraphEnvironment>
                                 </Graph>
                                 <Gate gating:id="ID731721319"  gating:parent_id="ID1286753680" >
                                   <gating:RectangleGate eventsInside="1"  annoOffsetX="110"  annoOffsetY="-113"  tint="#000000"  isTinted="0"  lineWeight="Normal"  userDefined="1"  percentX="0"  percentY="0" >
                                     <gating:dimension gating:min="2200.6507472402945"  gating:max="115981.6773593642" >
                                       <data-type:fcs-dimension data-type:name="Comp-561-620_10-A" />
                                     </gating:dimension>
                                     <gating:dimension gating:min="541.0703792943438"  gating:max="6678.49843979963" >
                                       <data-type:fcs-dimension data-type:name="Comp-488-530_30-A" />
                                     </gating:dimension>
                                   </gating:RectangleGate>
                                 </Gate>
                                 <Subpopulations>
                                   <Population name="CD95hi"  annotation=""  owningGroup="DKB02"  expanded="0"  sortPriority="10"  count="844" >
                                     <Graph smoothing="0"  backColor="#ffffff"  foreColor="#000000"  heatMapStatParameter="Comp-405-450_50-A"  type="Pseudocolor"  fast="1" >
                                       <Axis dimension="x"  name="Comp-488-675_20-A"  label=""  auto="auto" />
                                       <Axis dimension="y"  name="Comp-405-605_12-A"  label=""  auto="auto" />
                                       <GraphSettings level="5%"  smoothingHighResolution="1"  contourHighResolution="1"  histogramSmoothingCount="0"  graphResolution="256"  showOutliers="0"  drawLargeDots="0"  dotsToDraw="8000"  tint="le.chartfill.tinted.40"  lineWeight="le.lineweight.normal"  lineStyle="le.linestyle.solid" />
                                       <GraphEnvironment showGrid="0"  showAxes="tnlTNL"  showGates="1"  showFreqOnPlots="1"  showGateNameOnPlots="1"  showMedians="0"  showUncomped="0"  addEventParam="0"  lastYAxisName="" >
                                         <TextTraits font="SansSerif"  size="11"  name="Labels"  style="plain"  color="#000000"  background="#00ffffff"  just="left" />
                                         <TextTraits font="SansSerif"  size="11"  name="LayoutGates"  style="plain"  color="#000000"  background="#00ffffff"  just="left" />
                                         <TextTraits font="SansSerif"  size="9"  name="Numbers"  style="plain"  color="#000000"  background="#00ffffff"  just="left" />
                                         <TextTraits font="SansSerif"  size="9"  name="Legend"  style="plain"  color="#000000"  background="#00ffffff"  just="left" />
                                         <WindowPosition x="-8"  y="-8"  width="1936"  height="1056"  displayed="1"  panelState="---" />
                                       </GraphEnvironment>
                                     </Graph>
                                     <Gate gating:id="ID1966365641"  gating:parent_id="ID731721319" >
                                       <gating:RectangleGate eventsInside="1"  annoOffsetX="1"  annoOffsetY="-82"  tint="#000000"  isTinted="0"  lineWeight="Normal"  userDefined="1"  percentX="0"  percentY="0" >
                                         <gating:dimension gating:min="4387.091565638418"  gating:max="126217.4984874609" >
                                           <data-type:fcs-dimension data-type:name="Comp-488-675_20-A" />
                                         </gating:dimension>
                                         <gating:dimension gating:min="305.4520222689943"  gating:max="3559.507116575713" >
                                           <data-type:fcs-dimension data-type:name="Comp-405-605_12-A" />
                                         </gating:dimension>
                                       </gating:RectangleGate>
                                     </Gate>
                                   </Population>
                                   <Population name="CD95int"  annotation=""  owningGroup="DKB02"  expanded="0"  sortPriority="10"  count="487" >
                                     <Graph smoothing="0"  backColor="#ffffff"  foreColor="#000000"  heatMapStatParameter="Comp-405-450_50-A"  type="Pseudocolor"  fast="1" >
                                       <Axis dimension="x"  name="Comp-488-675_20-A"  label=""  auto="auto" />
                                       <Axis dimension="y"  name="Comp-405-605_12-A"  label=""  auto="auto" />
                                       <GraphSettings level="5%"  smoothingHighResolution="1"  contourHighResolution="1"  histogramSmoothingCount="0"  graphResolution="256"  showOutliers="0"  drawLargeDots="0"  dotsToDraw="8000"  tint="le.chartfill.tinted.40"  lineWeight="le.lineweight.normal"  lineStyle="le.linestyle.solid" />
                                       <GraphEnvironment showGrid="0"  showAxes="tnlTNL"  showGates="1"  showFreqOnPlots="1"  showGateNameOnPlots="1"  showMedians="0"  showUncomped="0"  addEventParam="0"  lastYAxisName="" >
                                         <TextTraits font="SansSerif"  size="11"  name="Labels"  style="plain"  color="#000000"  background="#00ffffff"  just="left" />
                                         <TextTraits font="SansSerif"  size="11"  name="LayoutGates"  style="plain"  color="#000000"  background="#00ffffff"  just="left" />
                                         <TextTraits font="SansSerif"  size="9"  name="Numbers"  style="plain"  color="#000000"  background="#00ffffff"  just="left" />
                                         <TextTraits font="SansSerif"  size="9"  name="Legend"  style="plain"  color="#000000"  background="#00ffffff"  just="left" />
                                         <WindowPosition x="-8"  y="-8"  width="1936"  height="1056"  displayed="1"  panelState="---" />
                                       </GraphEnvironment>
                                     </Graph>
                                     <Gate gating:id="ID1659697882"  gating:parent_id="ID731721319" >
                                       <gating:RectangleGate eventsInside="1"  annoOffsetX="-2"  annoOffsetY="-79"  tint="#000000"  isTinted="0"  lineWeight="Normal"  userDefined="1"  percentX="0"  percentY="0" >
                                         <gating:dimension gating:min="1441.5834048206746"  gating:max="3179.8411721254993" >
                                           <data-type:fcs-dimension data-type:name="Comp-488-675_20-A" />
                                         </gating:dimension>
                                         <gating:dimension gating:min="305.4520222689943"  gating:max="3113.2841817919284" >
                                           <data-type:fcs-dimension data-type:name="Comp-405-605_12-A" />
                                         </gating:dimension>
                                       </gating:RectangleGate>
                                     </Gate>
                                   </Population>
                                   <Population name="Tnaive "  annotation=""  owningGroup="DKB02"  expanded="0"  sortPriority="10"  count="54" >
                                     <Graph smoothing="0"  backColor="#ffffff"  foreColor="#000000"  heatMapStatParameter="Comp-405-450_50-A"  type="Pseudocolor"  fast="1" >
                                       <Axis dimension="x"  name="Comp-488-675_20-A"  label=""  auto="auto" />
                                       <Axis dimension="y"  name="Comp-405-605_12-A"  label=""  auto="auto" />
                                       <GraphSettings level="5%"  smoothingHighResolution="1"  contourHighResolution="1"  histogramSmoothingCount="0"  graphResolution="256"  showOutliers="0"  drawLargeDots="0"  dotsToDraw="8000"  tint="le.chartfill.tinted.40"  lineWeight="le.lineweight.normal"  lineStyle="le.linestyle.solid" />
                                       <GraphEnvironment showGrid="0"  showAxes="tnlTNL"  showGates="1"  showFreqOnPlots="1"  showGateNameOnPlots="1"  showMedians="0"  showUncomped="0"  addEventParam="0"  lastYAxisName="" >
                                         <TextTraits font="SansSerif"  size="11"  name="Labels"  style="plain"  color="#000000"  background="#00ffffff"  just="left" />
                                         <TextTraits font="SansSerif"  size="11"  name="LayoutGates"  style="plain"  color="#000000"  background="#00ffffff"  just="left" />
                                         <TextTraits font="SansSerif"  size="9"  name="Numbers"  style="plain"  color="#000000"  background="#00ffffff"  just="left" />
                                         <TextTraits font="SansSerif"  size="9"  name="Legend"  style="plain"  color="#000000"  background="#00ffffff"  just="left" />
                                         <WindowPosition x="-8"  y="-8"  width="1936"  height="1056"  displayed="1"  panelState="---" />
                                       </GraphEnvironment>
                                     </Graph>
                                     <Gate gating:id="ID1428378258"  gating:parent_id="ID731721319" >
                                       <gating:RectangleGate eventsInside="1"  annoOffsetX="2"  annoOffsetY="-81"  tint="#000000"  isTinted="0"  lineWeight="Normal"  userDefined="1"  percentX="0"  percentY="0" >
                                         <gating:dimension gating:min="-963.127035603392"  gating:max="666.1751483594192" >
                                           <data-type:fcs-dimension data-type:name="Comp-488-675_20-A" />
                                         </gating:dimension>
                                         <gating:dimension gating:min="307.29649917674516"  gating:max="2864.9027786747006" >
                                           <data-type:fcs-dimension data-type:name="Comp-405-605_12-A" />
                                         </gating:dimension>
                                       </gating:RectangleGate>
                                     </Gate>
                                   </Population>
                                 </Subpopulations>
                               </Population>
                             </Subpopulations>
                           </Population>
                         </Subpopulations>
                       </Population>
                     </Subpopulations>
                   </Population>
                 </Subpopulations>
               </Population>
             </Subpopulations>
           </Population>
         </Subpopulations>
       </SampleNode>
     </Sample>
     <Sample>
       <DataSet uri="file:/C:/PhD/Experiments/DK06_A+B_CD95hi_lo%20Tscm%20culture/CD95hi_lo_14_090721/CD95hi_int_d7_160721/DKB02_Tcm_TCR_IL7,2f,15_23_007.fcs"  sampleID="23" />
       <transforms:spilloverMatrix spectral="0"  prefix="Comp-"  name="Acquisition-defined"  editable="0"  color="#c0c0c0"  version="FlowJo-10.6.1"  status="FINALIZED"  transforms:id="5279a770-2a5c-466c-8d83-b9a835b6fe6b"  suffix="" >
         <data-type:parameters>
           <data-type:parameter data-type:name="405-450_50-A"  userProvidedCompInfix="Comp-405-450_50-A" />
           <data-type:parameter data-type:name="405-605_12-A"  userProvidedCompInfix="Comp-405-605_12-A" />
           <data-type:parameter data-type:name="405-710_50-A"  userProvidedCompInfix="Comp-405-710_50-A" />
           <data-type:parameter data-type:name="405-780_60-A"  userProvidedCompInfix="Comp-405-780_60-A" />
           <data-type:parameter data-type:name="488-530_30-A"  userProvidedCompInfix="Comp-488-530_30-A" />
           <data-type:parameter data-type:name="488-675_20-A"  userProvidedCompInfix="Comp-488-675_20-A" />
           <data-type:parameter data-type:name="561-620_10-A"  userProvidedCompInfix="Comp-561-620_10-A" />
           <data-type:parameter data-type:name="561-710_50-A"  userProvidedCompInfix="Comp-561-710_50-A" />
           <data-type:parameter data-type:name="640-780_60-A"  userProvidedCompInfix="Comp-640-780_60-A" />
         </data-type:parameters>
         <transforms:spillover data-type:parameter="405-450_50-A"  userProvidedCompInfix="Comp-405-450_50-A" >
           <transforms:coefficient data-type:parameter="405-450_50-A"  transforms:value="1" />
           <transforms:coefficient data-type:parameter="405-605_12-A"  transforms:value="0.0595598295" />
           <transforms:coefficient data-type:parameter="405-710_50-A"  transforms:value="0.0097757783" />
           <transforms:coefficient data-type:parameter="405-780_60-A"  transforms:value="0.0018879147" />
           <transforms:coefficient data-type:parameter="488-530_30-A"  transforms:value="0.0031539281" />
           <transforms:coefficient data-type:parameter="488-675_20-A"  transforms:value="0" />
           <transforms:coefficient data-type:parameter="561-620_10-A"  transforms:value="0.0000611557" />
           <transforms:coefficient data-type:parameter="561-710_50-A"  transforms:value="0" />
           <transforms:coefficient data-type:parameter="640-780_60-A"  transforms:value="0" />
         </transforms:spillover>
         <transforms:spillover data-type:parameter="405-605_12-A"  userProvidedCompInfix="Comp-405-605_12-A" >
           <transforms:coefficient data-type:parameter="405-450_50-A"  transforms:value="0.0003515171" />
           <transforms:coefficient data-type:parameter="405-605_12-A"  transforms:value="1" />
           <transforms:coefficient data-type:parameter="405-710_50-A"  transforms:value="0.0053606345" />
           <transforms:coefficient data-type:parameter="405-780_60-A"  transforms:value="0.0012742492" />
           <transforms:coefficient data-type:parameter="488-530_30-A"  transforms:value="0.00014681" />
           <transforms:coefficient data-type:parameter="488-675_20-A"  transforms:value="0.0027893907" />
           <transforms:coefficient data-type:parameter="561-620_10-A"  transforms:value="0.0643340796" />
           <transforms:coefficient data-type:parameter="561-710_50-A"  transforms:value="0" />
           <transforms:coefficient data-type:parameter="640-780_60-A"  transforms:value="0.0000124065" />
         </transforms:spillover>
         <transforms:spillover data-type:parameter="405-710_50-A"  userProvidedCompInfix="Comp-405-710_50-A" >
           <transforms:coefficient data-type:parameter="405-450_50-A"  transforms:value="0.0146779995" />
           <transforms:coefficient data-type:parameter="405-605_12-A"  transforms:value="0.002157568" />
           <transforms:coefficient data-type:parameter="405-710_50-A"  transforms:value="1" />
           <transforms:coefficient data-type:parameter="405-780_60-A"  transforms:value="0.2101667225" />
           <transforms:coefficient data-type:parameter="488-530_30-A"  transforms:value="0.0001911428" />
           <transforms:coefficient data-type:parameter="488-675_20-A"  transforms:value="0.0018841219" />
           <transforms:coefficient data-type:parameter="561-620_10-A"  transforms:value="0.000103071" />
           <transforms:coefficient data-type:parameter="561-710_50-A"  transforms:value="0.0072407359" />
           <transforms:coefficient data-type:parameter="640-780_60-A"  transforms:value="0.1175639853" />
         </transforms:spillover>
         <transforms:spillover data-type:parameter="405-780_60-A"  userProvidedCompInfix="Comp-405-780_60-A" >
           <transforms:coefficient data-type:parameter="405-450_50-A"  transforms:value="0.0301738884" />
           <transforms:coefficient data-type:parameter="405-605_12-A"  transforms:value="0.0018664262" />
           <transforms:coefficient data-type:parameter="405-710_50-A"  transforms:value="0.0401903763" />
           <transforms:coefficient data-type:parameter="405-780_60-A"  transforms:value="1" />
           <transforms:coefficient data-type:parameter="488-530_30-A"  transforms:value="0.0004677044" />
           <transforms:coefficient data-type:parameter="488-675_20-A"  transforms:value="0" />
           <transforms:coefficient data-type:parameter="561-620_10-A"  transforms:value="0.0000980789" />
           <transforms:coefficient data-type:parameter="561-710_50-A"  transforms:value="0" />
           <transforms:coefficient data-type:parameter="640-780_60-A"  transforms:value="0.1756145954" />
         </transforms:spillover>
         <transforms:spillover data-type:parameter="488-530_30-A"  userProvidedCompInfix="Comp-488-530_30-A" >
           <transforms:coefficient data-type:parameter="405-450_50-A"  transforms:value="0.000163779" />
           <transforms:coefficient data-type:parameter="405-605_12-A"  transforms:value="0.0100724045" />
           <transforms:coefficient data-type:parameter="405-710_50-A"  transforms:value="0.0034803026" />
           <transforms:coefficient data-type:parameter="405-780_60-A"  transforms:value="0.0014740104" />
           <transforms:coefficient data-type:parameter="488-530_30-A"  transforms:value="1" />
           <transforms:coefficient data-type:parameter="488-675_20-A"  transforms:value="0.0180580728" />
           <transforms:coefficient data-type:parameter="561-620_10-A"  transforms:value="0.0001290964" />
           <transforms:coefficient data-type:parameter="561-710_50-A"  transforms:value="0.0001936445" />
           <transforms:coefficient data-type:parameter="640-780_60-A"  transforms:value="0.0006502987" />
         </transforms:spillover>
         <transforms:spillover data-type:parameter="488-675_20-A"  userProvidedCompInfix="Comp-488-675_20-A" >
           <transforms:coefficient data-type:parameter="405-450_50-A"  transforms:value="0.0000181457" />
           <transforms:coefficient data-type:parameter="405-605_12-A"  transforms:value="0.0013246388" />
           <transforms:coefficient data-type:parameter="405-710_50-A"  transforms:value="0.1204151139" />
           <transforms:coefficient data-type:parameter="405-780_60-A"  transforms:value="0.019107461" />
           <transforms:coefficient data-type:parameter="488-530_30-A"  transforms:value="0.0014399176" />
           <transforms:coefficient data-type:parameter="488-675_20-A"  transforms:value="1" />
           <transforms:coefficient data-type:parameter="561-620_10-A"  transforms:value="0.0152614191" />
           <transforms:coefficient data-type:parameter="561-710_50-A"  transforms:value="0.5131812692" />
           <transforms:coefficient data-type:parameter="640-780_60-A"  transforms:value="0.1858345419" />
         </transforms:spillover>
         <transforms:spillover data-type:parameter="561-620_10-A"  userProvidedCompInfix="Comp-561-620_10-A" >
           <transforms:coefficient data-type:parameter="405-450_50-A"  transforms:value="0.0003908249" />
           <transforms:coefficient data-type:parameter="405-605_12-A"  transforms:value="0.0844181776" />
           <transforms:coefficient data-type:parameter="405-710_50-A"  transforms:value="0.0299371872" />
           <transforms:coefficient data-type:parameter="405-780_60-A"  transforms:value="0.0044163214" />
           <transforms:coefficient data-type:parameter="488-530_30-A"  transforms:value="0.0019260769" />
           <transforms:coefficient data-type:parameter="488-675_20-A"  transforms:value="0.1829446703" />
           <transforms:coefficient data-type:parameter="561-620_10-A"  transforms:value="1" />
           <transforms:coefficient data-type:parameter="561-710_50-A"  transforms:value="0.1171867773" />
           <transforms:coefficient data-type:parameter="640-780_60-A"  transforms:value="0.0014649037" />
         </transforms:spillover>
         <transforms:spillover data-type:parameter="561-710_50-A"  userProvidedCompInfix="Comp-561-710_50-A" >
           <transforms:coefficient data-type:parameter="405-450_50-A"  transforms:value="0.0000574478" />
           <transforms:coefficient data-type:parameter="405-605_12-A"  transforms:value="0.0041745356" />
           <transforms:coefficient data-type:parameter="405-710_50-A"  transforms:value="0.3068858087" />
           <transforms:coefficient data-type:parameter="405-780_60-A"  transforms:value="0.0529285148" />
           <transforms:coefficient data-type:parameter="488-530_30-A"  transforms:value="0.0010396914" />
           <transforms:coefficient data-type:parameter="488-675_20-A"  transforms:value="0.2050111294" />
           <transforms:coefficient data-type:parameter="561-620_10-A"  transforms:value="0.0383843258" />
           <transforms:coefficient data-type:parameter="561-710_50-A"  transforms:value="1" />
           <transforms:coefficient data-type:parameter="640-780_60-A"  transforms:value="0.2595529258" />
         </transforms:spillover>
         <transforms:spillover data-type:parameter="640-780_60-A"  userProvidedCompInfix="Comp-640-780_60-A" >
           <transforms:coefficient data-type:parameter="405-450_50-A"  transforms:value="0.001173203" />
           <transforms:coefficient data-type:parameter="405-605_12-A"  transforms:value="0.0042165611" />
           <transforms:coefficient data-type:parameter="405-710_50-A"  transforms:value="0.0050645201" />
           <transforms:coefficient data-type:parameter="405-780_60-A"  transforms:value="0.0765950531" />
           <transforms:coefficient data-type:parameter="488-530_30-A"  transforms:value="0.0036967169" />
           <transforms:coefficient data-type:parameter="488-675_20-A"  transforms:value="0.0012807524" />
           <transforms:coefficient data-type:parameter="561-620_10-A"  transforms:value="0.0043399627" />
           <transforms:coefficient data-type:parameter="561-710_50-A"  transforms:value="0.0014191861" />
           <transforms:coefficient data-type:parameter="640-780_60-A"  transforms:value="1" />
         </transforms:spillover>
       </transforms:spilloverMatrix>
       <Transformations>
         <transforms:linear transforms:minRange="0"  transforms:maxRange="262144"  gain="1" >
           <data-type:parameter data-type:name="FSC-A" />
         </transforms:linear>
         <transforms:linear transforms:minRange="0"  transforms:maxRange="262144"  gain="1" >
           <data-type:parameter data-type:name="FSC-H" />
         </transforms:linear>
         <transforms:linear transforms:minRange="0"  transforms:maxRange="262144"  gain="1" >
           <data-type:parameter data-type:name="FSC-W" />
         </transforms:linear>
         <transforms:linear transforms:minRange="0"  transforms:maxRange="262144"  gain="1" >
           <data-type:parameter data-type:name="SSC-A" />
         </transforms:linear>
         <transforms:linear transforms:minRange="0"  transforms:maxRange="262144"  gain="1" >
           <data-type:parameter data-type:name="SSC-H" />
         </transforms:linear>
         <transforms:linear transforms:minRange="0"  transforms:maxRange="262144"  gain="1" >
           <data-type:parameter data-type:name="SSC-W" />
         </transforms:linear>
         <transforms:biex transforms:length="256"  transforms:maxRange="262144"  transforms:neg="0"  transforms:width="-100"  transforms:pos="4.418539922" >
           <data-type:parameter data-type:name="405-450_50-A" />
         </transforms:biex>
         <transforms:biex transforms:length="256"  transforms:maxRange="262144"  transforms:neg="0"  transforms:width="-100"  transforms:pos="4.418539922" >
           <data-type:parameter data-type:name="405-605_12-A" />
         </transforms:biex>
         <transforms:biex transforms:length="256"  transforms:maxRange="262144"  transforms:neg="0"  transforms:width="-100"  transforms:pos="4.418539922" >
           <data-type:parameter data-type:name="405-710_50-A" />
         </transforms:biex>
         <transforms:biex transforms:length="256"  transforms:maxRange="262144"  transforms:neg="0"  transforms:width="-100"  transforms:pos="4.418539922" >
           <data-type:parameter data-type:name="405-780_60-A" />
         </transforms:biex>
         <transforms:biex transforms:length="256"  transforms:maxRange="262144"  transforms:neg="0"  transforms:width="-100"  transforms:pos="4.418539922" >
           <data-type:parameter data-type:name="488-530_30-A" />
         </transforms:biex>
         <transforms:biex transforms:length="256"  transforms:maxRange="262144"  transforms:neg="0"  transforms:width="-100"  transforms:pos="4.418539922" >
           <data-type:parameter data-type:name="488-675_20-A" />
         </transforms:biex>
         <transforms:biex transforms:length="256"  transforms:maxRange="262144"  transforms:neg="0"  transforms:width="-100"  transforms:pos="4.418539922" >
           <data-type:parameter data-type:name="561-620_10-A" />
         </transforms:biex>
         <transforms:biex transforms:length="256"  transforms:maxRange="262144"  transforms:neg="0"  transforms:width="-316.2277660168"  transforms:pos="4.418539922" >
           <data-type:parameter data-type:name="561-710_50-A" />
         </transforms:biex>
         <transforms:biex transforms:length="256"  transforms:maxRange="262144"  transforms:neg="0"  transforms:width="-100"  transforms:pos="4.418539922" >
           <data-type:parameter data-type:name="640-780_60-A" />
         </transforms:biex>
         <transforms:linear transforms:minRange="0.2180286141"  transforms:maxRange="20"  gain="0.0035109278" >
           <data-type:parameter data-type:name="Time" />
         </transforms:linear>
         <transforms:biex transforms:length="256"  transforms:maxRange="262144"  transforms:neg="0"  transforms:width="-100"  transforms:pos="4.418539922" >
           <data-type:parameter data-type:name="Comp-405-450_50-A" />
         </transforms:biex>
         <transforms:biex transforms:length="256"  transforms:maxRange="262144"  transforms:neg="0"  transforms:width="-100"  transforms:pos="4.418539922" >
           <data-type:parameter data-type:name="Comp-405-605_12-A" />
         </transforms:biex>
         <transforms:biex transforms:length="256"  transforms:maxRange="262144"  transforms:neg="0"  transforms:width="-100"  transforms:pos="4.418539922" >
           <data-type:parameter data-type:name="Comp-405-710_50-A" />
         </transforms:biex>
         <transforms:biex transforms:length="256"  transforms:maxRange="262144"  transforms:neg="0"  transforms:width="-100"  transforms:pos="4.418539922" >
           <data-type:parameter data-type:name="Comp-405-780_60-A" />
         </transforms:biex>
         <transforms:biex transforms:length="256"  transforms:maxRange="262144"  transforms:neg="0"  transforms:width="-100"  transforms:pos="4.418539922" >
           <data-type:parameter data-type:name="Comp-488-530_30-A" />
         </transforms:biex>
         <transforms:biex transforms:length="256"  transforms:maxRange="262144"  transforms:neg="0"  transforms:width="-100"  transforms:pos="4.418539922" >
           <data-type:parameter data-type:name="Comp-488-675_20-A" />
         </transforms:biex>
         <transforms:biex transforms:length="256"  transforms:maxRange="262144"  transforms:neg="0"  transforms:width="-100"  transforms:pos="4.418539922" >
           <data-type:parameter data-type:name="Comp-561-620_10-A" />
         </transforms:biex>
         <transforms:biex transforms:length="256"  transforms:maxRange="262144"  transforms:neg="0"  transforms:width="-316.2277660168"  transforms:pos="4.418539922" >
           <data-type:parameter data-type:name="Comp-561-710_50-A" />
         </transforms:biex>
         <transforms:biex transforms:length="256"  transforms:maxRange="262144"  transforms:neg="0"  transforms:width="-100"  transforms:pos="4.418539922" >
           <data-type:parameter data-type:name="Comp-640-780_60-A" />
         </transforms:biex>
       </Transformations>
       <Keywords>
         <Keyword name="FJ_FCS_VERSION"  value="3" />
         <Keyword name="$BEGINANALYSIS"  value="0" />
         <Keyword name="$ENDANALYSIS"  value="0" />
         <Keyword name="$BEGINSTEXT"  value="0" />
         <Keyword name="$ENDSTEXT"  value="0" />
         <Keyword name="$BEGINDATA"  value="4745" />
         <Keyword name="$ENDDATA"  value="5764744            " />
         <Keyword name="$FIL"  value="DKB02_Tcm_TCR_IL7,2f,15_23_007.fcs" />
         <Keyword name="$SYS"  value="Windows 7 6.1" />
         <Keyword name="$TOT"  value="90000              " />
         <Keyword name="$PAR"  value="16" />
         <Keyword name="$MODE"  value="L" />
         <Keyword name="$BYTEORD"  value="4,3,2,1" />
         <Keyword name="$DATATYPE"  value="F" />
         <Keyword name="$NEXTDATA"  value="0" />
         <Keyword name="CREATOR"  value="BD FACSDiva Software Version 8.0" />
         <Keyword name="TUBE NAME"  value="Tcm_TCR_IL7_15_23" />
         <Keyword name="$SRC"  value="DKB02" />
         <Keyword name="EXPERIMENT NAME"  value="CD95hi_int_d7_160721" />
         <Keyword name="GUID"  value="b9370549-1537-4220-a7e7-96078bc13161" />
         <Keyword name="$DATE"  value="16-JUL-2021" />
         <Keyword name="$BTIM"  value="18:44:43" />
         <Keyword name="$ETIM"  value="18:45:03" />
         <Keyword name="$CYT"  value="LSRFortessa" />
         <Keyword name="SETTINGS"  value="Cytometer" />
         <Keyword name="CYTNUM"  value="1" />
         <Keyword name="WINDOW EXTENSION"  value="7.00" />
         <Keyword name="EXPORT USER NAME"  value="DanaiKoftori" />
         <Keyword name="EXPORT TIME"  value="16-JUL-2021-18:50:25" />
         <Keyword name="$OP"  value="DanaiKoftori" />
         <Keyword name="FSC ASF"  value="0.63" />
         <Keyword name="AUTOBS"  value="TRUE" />
         <Keyword name="$INST"  value=" " />
         <Keyword name="LASER1NAME"  value="Blue" />
         <Keyword name="LASER1DELAY"  value="0.00" />
         <Keyword name="LASER1ASF"  value="0.71" />
         <Keyword name="LASER2NAME"  value="Red" />
         <Keyword name="LASER2DELAY"  value="130.63" />
         <Keyword name="LASER2ASF"  value="0.62" />
         <Keyword name="LASER3NAME"  value="Violet" />
         <Keyword name="LASER3DELAY"  value="44.00" />
         <Keyword name="LASER3ASF"  value="0.85" />
         <Keyword name="LASER4NAME"  value="UV" />
         <Keyword name="LASER4DELAY"  value="89.38" />
         <Keyword name="LASER4ASF"  value="0.83" />
         <Keyword name="LASER5NAME"  value="YellowGreen" />
         <Keyword name="LASER5DELAY"  value="170.23" />
         <Keyword name="LASER5ASF"  value="0.67" />
         <Keyword name="$TIMESTEP"  value="0.01" />
         <Keyword name="SPILL"  value="9,405-450_50-A,405-605_12-A,405-710_50-A,405-780_60-A,488-530_30-A,488-675_20-A,561-620_10-A,561-710_50-A,640-780_60-A,1,0.0595598306969217,0.00977577793126733,0.0018879147130507331,0.0031539281138963982,0,0.00006115565766548867,0,0,0.00035151707123712577,1,0.005360634744778975,0.0012742491860388498,0.0001468100417840768,0.0027893907815727385,0.06433407668749584,0,0.000012406483272227213,0.01467799911106419,0.002157567961601155,1,0.21016672174806122,0.00019114281691299783,0.0018841219227463664,0.00010307097769378417,0.0072407359835535475,0.11756398830753614,0.03017388847068194,0.0018664262046688496,0.04019037459406331,1,0.00046770438672836195,0,0.00009807887105802621,0,0.1756145959413488,0.00016377901147165242,0.010072404795386116,0.0034803025696712063,0.0014740104371329132,1,0.018058073162758287,0.00012909635404117795,0.0001936445310617697,0.0006502987472606122,0.00001814574511629878,0.0013246388234385382,0.1204151105488628,0.01910746103124496,0.0014399176199760301,1,0.01526141923247568,0.5131812984842882,0.18583454927733076,0.0003908248871840788,0.08441818010439577,0.029937186353915266,0.004416321222987568,0.0019260769857388448,0.18294466407193025,1,0.11718678051069244,0.0014649036640265029,0.00005744776163996951,0.004174535670017633,0.3068858049519341,0.05292851616959232,0.0010396913302201766,0.20501113538244178,0.03838432578826023,1,0.2595529275013253,0.001173203053768708,0.0042165611757569825,0.005064519864452283,0.07659505636781877,0.0036967169461187377,0.0012807523021343265,0.00433996276435003,0.0014191861705897904,1" />
         <Keyword name="APPLY COMPENSATION"  value="TRUE" />
         <Keyword name="THRESHOLD"  value="FSC,30000" />
         <Keyword name="$P1N"  value="FSC-A" />
         <Keyword name="$P1R"  value="262144" />
         <Keyword name="$P1B"  value="32" />
         <Keyword name="$P1E"  value="0,0" />
         <Keyword name="$P1V"  value="250" />
         <Keyword name="$P1G"  value="1.0" />
         <Keyword name="P1DISPLAY"  value="LIN" />
         <Keyword name="P1BS"  value="0" />
         <Keyword name="P1MS"  value="0" />
         <Keyword name="$P2N"  value="FSC-H" />
         <Keyword name="$P2R"  value="262144" />
         <Keyword name="$P2B"  value="32" />
         <Keyword name="$P2E"  value="0,0" />
         <Keyword name="$P2V"  value="250" />
         <Keyword name="$P2G"  value="1.0" />
         <Keyword name="P2DISPLAY"  value="LIN" />
         <Keyword name="P2BS"  value="0" />
         <Keyword name="P2MS"  value="0" />
         <Keyword name="$P3N"  value="FSC-W" />
         <Keyword name="$P3R"  value="262144" />
         <Keyword name="$P3B"  value="32" />
         <Keyword name="$P3E"  value="0,0" />
         <Keyword name="$P3V"  value="250" />
         <Keyword name="$P3G"  value="1.0" />
         <Keyword name="P3BS"  value="-1" />
         <Keyword name="P3MS"  value="0" />
         <Keyword name="$P4N"  value="SSC-A" />
         <Keyword name="$P4R"  value="262144" />
         <Keyword name="$P4B"  value="32" />
         <Keyword name="$P4E"  value="0,0" />
         <Keyword name="$P4V"  value="285" />
         <Keyword name="$P4G"  value="1.0" />
         <Keyword name="P4DISPLAY"  value="LIN" />
         <Keyword name="P4BS"  value="0" />
         <Keyword name="P4MS"  value="0" />
         <Keyword name="$P5N"  value="SSC-H" />
         <Keyword name="$P5R"  value="262144" />
         <Keyword name="$P5B"  value="32" />
         <Keyword name="$P5E"  value="0,0" />
         <Keyword name="$P5V"  value="285" />
         <Keyword name="$P5G"  value="1.0" />
         <Keyword name="P5DISPLAY"  value="LIN" />
         <Keyword name="P5BS"  value="0" />
         <Keyword name="P5MS"  value="0" />
         <Keyword name="$P6N"  value="SSC-W" />
         <Keyword name="$P6R"  value="262144" />
         <Keyword name="$P6B"  value="32" />
         <Keyword name="$P6E"  value="0,0" />
         <Keyword name="$P6V"  value="285" />
         <Keyword name="$P6G"  value="1.0" />
         <Keyword name="P6BS"  value="-1" />
         <Keyword name="P6MS"  value="0" />
         <Keyword name="$P7N"  value="405-450_50-A" />
         <Keyword name="$P7S"  value="KI67 BV421" />
         <Keyword name="$P7R"  value="262144" />
         <Keyword name="$P7B"  value="32" />
         <Keyword name="$P7E"  value="0,0" />
         <Keyword name="$P7V"  value="380" />
         <Keyword name="$P7G"  value="1.0" />
         <Keyword name="P7DISPLAY"  value="LOG" />
         <Keyword name="P7BS"  value="80" />
         <Keyword name="P7MS"  value="0" />
         <Keyword name="$P8N"  value="405-605_12-A" />
         <Keyword name="$P8S"  value="CD27 QDOT605" />
         <Keyword name="$P8R"  value="262144" />
         <Keyword name="$P8B"  value="32" />
         <Keyword name="$P8E"  value="0,0" />
         <Keyword name="$P8V"  value="430" />
         <Keyword name="$P8G"  value="1.0" />
         <Keyword name="P8DISPLAY"  value="LOG" />
         <Keyword name="P8BS"  value="512" />
         <Keyword name="P8MS"  value="0" />
         <Keyword name="$P9N"  value="405-710_50-A" />
         <Keyword name="$P9S"  value="CD8 BV711" />
         <Keyword name="$P9R"  value="262144" />
         <Keyword name="$P9B"  value="32" />
         <Keyword name="$P9E"  value="0,0" />
         <Keyword name="$P9V"  value="550" />
         <Keyword name="$P9G"  value="1.0" />
         <Keyword name="P9DISPLAY"  value="LOG" />
         <Keyword name="P9BS"  value="373" />
         <Keyword name="P9MS"  value="0" />
         <Keyword name="$P10N"  value="405-780_60-A" />
         <Keyword name="$P10S"  value="CD3 BV785" />
         <Keyword name="$P10R"  value="262144" />
         <Keyword name="$P10B"  value="32" />
         <Keyword name="$P10E"  value="0,0" />
         <Keyword name="$P10V"  value="510" />
         <Keyword name="$P10G"  value="1.0" />
         <Keyword name="P10DISPLAY"  value="LOG" />
         <Keyword name="P10BS"  value="342" />
         <Keyword name="P10MS"  value="0" />
         <Keyword name="$P11N"  value="488-530_30-A" />
         <Keyword name="$P11S"  value="CCR7 FITC" />
         <Keyword name="$P11R"  value="262144" />
         <Keyword name="$P11B"  value="32" />
         <Keyword name="$P11E"  value="0,0" />
         <Keyword name="$P11V"  value="500" />
         <Keyword name="$P11G"  value="1.0" />
         <Keyword name="P11DISPLAY"  value="LOG" />
         <Keyword name="P11BS"  value="125" />
         <Keyword name="P11MS"  value="0" />
         <Keyword name="$P12N"  value="488-675_20-A" />
         <Keyword name="$P12S"  value="CD95 PECY5" />
         <Keyword name="$P12R"  value="262144" />
         <Keyword name="$P12B"  value="32" />
         <Keyword name="$P12E"  value="0,0" />
         <Keyword name="$P12V"  value="550" />
         <Keyword name="$P12G"  value="1.0" />
         <Keyword name="P12DISPLAY"  value="LOG" />
         <Keyword name="P12BS"  value="1463" />
         <Keyword name="P12MS"  value="0" />
         <Keyword name="$P13N"  value="561-620_10-A" />
         <Keyword name="$P13S"  value="CD45RA ECD" />
         <Keyword name="$P13R"  value="262144" />
         <Keyword name="$P13B"  value="32" />
         <Keyword name="$P13E"  value="0,0" />
         <Keyword name="$P13V"  value="560" />
         <Keyword name="$P13G"  value="1.0" />
         <Keyword name="P13DISPLAY"  value="LOG" />
         <Keyword name="P13BS"  value="532" />
         <Keyword name="P13MS"  value="0" />
         <Keyword name="$P14N"  value="561-710_50-A" />
         <Keyword name="$P14S"  value="CD4 PECY55" />
         <Keyword name="$P14R"  value="262144" />
         <Keyword name="$P14B"  value="32" />
         <Keyword name="$P14E"  value="0,0" />
         <Keyword name="$P14V"  value="610" />
         <Keyword name="$P14G"  value="1.0" />
         <Keyword name="P14DISPLAY"  value="LOG" />
         <Keyword name="P14BS"  value="4450" />
         <Keyword name="P14MS"  value="0" />
         <Keyword name="$P15N"  value="640-780_60-A" />
         <Keyword name="$P15S"  value="L_D NIR" />
         <Keyword name="$P15R"  value="262144" />
         <Keyword name="$P15B"  value="32" />
         <Keyword name="$P15E"  value="0,0" />
         <Keyword name="$P15V"  value="640" />
         <Keyword name="$P15G"  value="1.0" />
         <Keyword name="P15DISPLAY"  value="LOG" />
         <Keyword name="P15BS"  value="956" />
         <Keyword name="P15MS"  value="0" />
         <Keyword name="$P16N"  value="Time" />
         <Keyword name="$P16R"  value="262144" />
         <Keyword name="$P16B"  value="32" />
         <Keyword name="$P16E"  value="0,0" />
         <Keyword name="$P16G"  value="0.01" />
         <Keyword name="P16BS"  value="0" />
         <Keyword name="P16MS"  value="0" />
         <Keyword name="CST SETUP STATUS"  value="SUCCESS" />
         <Keyword name="CST BEADS LOT ID"  value="33064" />
         <Keyword name="CYTOMETER CONFIG NAME"  value="New BV setting for Default Configuration" />
         <Keyword name="CYTOMETER CONFIG CREATE DATE"  value="2018-04-13T16:44:37+01:00" />
         <Keyword name="CST SETUP DATE"  value="2021-07-12T10:02:22+01:00" />
         <Keyword name="CST BASELINE DATE"  value="2021-06-08T13:19:45+01:00" />
         <Keyword name="CST BEADS EXPIRED"  value="False" />
         <Keyword name="CST PERFORMANCE EXPIRED"  value="2021-07-13T10:02:22+01:00" />
         <Keyword name="CST REGULATORY STATUS"  value="RUO Performance Check" />
         <Keyword name="$P1S"  value="" />
         <Keyword name="$P2S"  value="" />
         <Keyword name="$P3S"  value="" />
         <Keyword name="$P4S"  value="" />
         <Keyword name="$P5S"  value="" />
         <Keyword name="$P6S"  value="" />
         <Keyword name="$P16S"  value="" />
         <Keyword name="$P17N"  value="Comp-405-450_50-A" />
         <Keyword name="$P17S"  value="KI67 BV421" />
         <Keyword name="$P17R"  value="262144" />
         <Keyword name="$P18N"  value="Comp-405-605_12-A" />
         <Keyword name="$P18S"  value="CD27 QDOT605" />
         <Keyword name="$P18R"  value="262144" />
         <Keyword name="$P19N"  value="Comp-405-710_50-A" />
         <Keyword name="$P19S"  value="CD8 BV711" />
         <Keyword name="$P19R"  value="262144" />
         <Keyword name="$P20N"  value="Comp-405-780_60-A" />
         <Keyword name="$P20S"  value="CD3 BV785" />
         <Keyword name="$P20R"  value="262144" />
         <Keyword name="$P21N"  value="Comp-488-530_30-A" />
         <Keyword name="$P21S"  value="CCR7 FITC" />
         <Keyword name="$P21R"  value="262144" />
         <Keyword name="$P22N"  value="Comp-488-675_20-A" />
         <Keyword name="$P22S"  value="CD95 PECY5" />
         <Keyword name="$P22R"  value="262144" />
         <Keyword name="$P23N"  value="Comp-561-620_10-A" />
         <Keyword name="$P23S"  value="CD45RA ECD" />
         <Keyword name="$P23R"  value="262144" />
         <Keyword name="$P24N"  value="Comp-561-710_50-A" />
         <Keyword name="$P24S"  value="CD4 PECY55" />
         <Keyword name="$P24R"  value="262144" />
         <Keyword name="$P25N"  value="Comp-640-780_60-A" />
         <Keyword name="$P25S"  value="L_D NIR" />
         <Keyword name="$P25R"  value="262144" />
       </Keywords>
       <SampleNode name="DKB02_Tcm_TCR_IL7,2f,15_23_007.fcs"  annotation=""  owningGroup=""  expanded="1"  sortPriority="10"  count="90000"  sampleID="23" >
         <Graph smoothing="0"  backColor="#ffffff"  foreColor="#000000"  type="Pseudocolor"  fast="1" >
           <Axis dimension="x"  name="FSC-A"  label=""  auto="auto" />
           <Axis dimension="y"  name="SSC-A"  label=""  auto="auto" />
           <GraphSettings level="5%"  smoothingHighResolution="1"  contourHighResolution="1"  histogramSmoothingCount="0"  graphResolution="256"  showOutliers="0"  drawLargeDots="0"  dotsToDraw="8000"  tint="le.chartfill.tinted.40"  lineWeight="le.lineweight.normal"  lineStyle="le.linestyle.solid" />
           <GraphEnvironment showGrid="0"  showAxes="tnlTNL"  showGates="1"  showFreqOnPlots="1"  showGateNameOnPlots="1"  showMedians="0"  showUncomped="0"  addEventParam="0"  lastYAxisName="" >
             <TextTraits font="SansSerif"  size="11"  name="Labels"  style="plain"  color="#000000"  background="#00ffffff"  just="left" />
             <TextTraits font="SansSerif"  size="11"  name="LayoutGates"  style="plain"  color="#000000"  background="#00ffffff"  just="left" />
             <TextTraits font="SansSerif"  size="9"  name="Numbers"  style="plain"  color="#000000"  background="#00ffffff"  just="left" />
             <TextTraits font="SansSerif"  size="9"  name="Legend"  style="plain"  color="#000000"  background="#00ffffff"  just="left" />
             <WindowPosition x="0"  y="0"  width="0"  height="0"  displayed="0"  panelState="" />
           </GraphEnvironment>
         </Graph>
         <Subpopulations>
           <Population name="Lymphocytes"  annotation=""  owningGroup="DKB23"  expanded="1"  sortPriority="10"  count="84894" >
             <Graph smoothing="0"  backColor="#ffffff"  foreColor="#000000"  heatMapStatParameter="Comp-405-450_50-A"  type="Pseudocolor"  fast="1" >
               <Axis dimension="x"  name="FSC-A"  label=""  auto="auto" />
               <Axis dimension="y"  name="FSC-H"  label=""  auto="auto" />
               <GraphSettings level="5%"  smoothingHighResolution="1"  contourHighResolution="1"  histogramSmoothingCount="0"  graphResolution="256"  showOutliers="0"  drawLargeDots="0"  dotsToDraw="8000"  tint="le.chartfill.tinted.40"  lineWeight="le.lineweight.normal"  lineStyle="le.linestyle.solid" />
               <GraphEnvironment showGrid="0"  showAxes="tnlTNL"  showGates="1"  showFreqOnPlots="1"  showGateNameOnPlots="1"  showMedians="0"  showUncomped="0"  addEventParam="0"  lastYAxisName="" >
                 <TextTraits font="SansSerif"  size="11"  name="Labels"  style="plain"  color="#000000"  background="#00ffffff"  just="left" />
                 <TextTraits font="SansSerif"  size="11"  name="LayoutGates"  style="plain"  color="#000000"  background="#00ffffff"  just="left" />
                 <TextTraits font="SansSerif"  size="9"  name="Numbers"  style="plain"  color="#000000"  background="#00ffffff"  just="left" />
                 <TextTraits font="SansSerif"  size="9"  name="Legend"  style="plain"  color="#000000"  background="#00ffffff"  just="left" />
                 <WindowPosition x="776"  y="10"  width="619"  height="797"  displayed="0"  panelState="---" />
               </GraphEnvironment>
             </Graph>
             <Gate gating:id="ID1798475498" >
               <gating:PolygonGate eventsInside="1"  annoOffsetX="123"  annoOffsetY="-149"  tint="#000000"  isTinted="0"  lineWeight="Normal"  userDefined="1"  quadId="-1"  gateResolution="256" >
                 <gating:dimension>
                   <data-type:fcs-dimension data-type:name="FSC-A" />
                 </gating:dimension>
                 <gating:dimension>
                   <data-type:fcs-dimension data-type:name="SSC-A" />
                 </gating:dimension>
                 <gating:vertex>
                   <gating:coordinate data-type:value="138650.0385438972" />
                   <gating:coordinate data-type:value="132592.5568445476" />
                 </gating:vertex>
                 <gating:vertex>
                   <gating:coordinate data-type:value="55572.2826552463" />
                   <gating:coordinate data-type:value="133200.7795823666" />
                 </gating:vertex>
                 <gating:vertex>
                   <gating:coordinate data-type:value="23576.1199143469" />
                   <gating:coordinate data-type:value="29194.6914153132" />
                 </gating:vertex>
                 <gating:vertex>
                   <gating:coordinate data-type:value="23576.1199143469" />
                   <gating:coordinate data-type:value="1824.6682134571" />
                 </gating:vertex>
                 <gating:vertex>
                   <gating:coordinate data-type:value="129107.3233404711" />
                   <gating:coordinate data-type:value="5474.0046403712" />
                 </gating:vertex>
                 <gating:vertex>
                   <gating:coordinate data-type:value="229025.164882227" />
                   <gating:coordinate data-type:value="37709.8097447796" />
                 </gating:vertex>
                 <gating:vertex>
                   <gating:coordinate data-type:value="226218.4839400428" />
                   <gating:coordinate data-type:value="82718.2923433875" />
                 </gating:vertex>
                 <gating:vertex>
                   <gating:coordinate data-type:value="224534.4753747323" />
                   <gating:coordinate data-type:value="103397.8654292343" />
                 </gating:vertex>
                 <gating:vertex>
                   <gating:coordinate data-type:value="142018.0556745182" />
                   <gating:coordinate data-type:value="128943.2204176334" />
                 </gating:vertex>
               </gating:PolygonGate>
             </Gate>
             <Subpopulations>
               <Population name="Single Cells"  annotation=""  owningGroup=""  expanded="1"  sortPriority="10"  count="81011" >
                 <Graph smoothing="0"  backColor="#ffffff"  foreColor="#000000"  heatMapStatParameter="Comp-405-450_50-A"  type="Pseudocolor"  fast="1" >
                   <Axis dimension="x"  name="Comp-405-780_60-A"  label=""  auto="auto" />
                   <Axis dimension="y"  name="Comp-640-780_60-A"  label=""  auto="auto" />
                   <GraphSettings level="5%"  smoothingHighResolution="1"  contourHighResolution="1"  histogramSmoothingCount="0"  graphResolution="256"  showOutliers="0"  drawLargeDots="0"  dotsToDraw="8000"  tint="le.chartfill.tinted.40"  lineWeight="le.lineweight.normal"  lineStyle="le.linestyle.solid" />
                   <GraphEnvironment showGrid="0"  showAxes="tnlTNL"  showGates="1"  showFreqOnPlots="1"  showGateNameOnPlots="1"  showMedians="0"  showUncomped="0"  addEventParam="0"  lastYAxisName="" >
                     <TextTraits font="SansSerif"  size="11"  name="Labels"  style="plain"  color="#000000"  background="#00ffffff"  just="left" />
                     <TextTraits font="SansSerif"  size="11"  name="LayoutGates"  style="plain"  color="#000000"  background="#00ffffff"  just="left" />
                     <TextTraits font="SansSerif"  size="9"  name="Numbers"  style="plain"  color="#000000"  background="#00ffffff"  just="left" />
                     <TextTraits font="SansSerif"  size="9"  name="Legend"  style="plain"  color="#000000"  background="#00ffffff"  just="left" />
                     <WindowPosition x="762"  y="21"  width="619"  height="797"  displayed="0"  panelState="---" />
                   </GraphEnvironment>
                 </Graph>
                 <Gate gating:id="ID1373711804"  gating:parent_id="ID1798475498" >
                   <gating:PolygonGate eventsInside="1"  annoOffsetX="-40"  annoOffsetY="-164"  tint="#000000"  isTinted="0"  lineWeight="Normal"  userDefined="1"  quadId="-1"  gateResolution="256" >
                     <gating:dimension>
                       <data-type:fcs-dimension data-type:name="FSC-A" />
                     </gating:dimension>
                     <gating:dimension>
                       <data-type:fcs-dimension data-type:name="FSC-H" />
                     </gating:dimension>
                     <gating:vertex>
                       <gating:coordinate data-type:value="229025.164882227" />
                       <gating:coordinate data-type:value="206795.7308584687" />
                     </gating:vertex>
                     <gating:vertex>
                       <gating:coordinate data-type:value="133598.0128479657" />
                       <gating:coordinate data-type:value="134417.2250580046" />
                     </gating:vertex>
                     <gating:vertex>
                       <gating:coordinate data-type:value="66799.0064239829" />
                       <gating:coordinate data-type:value="69945.6148491879" />
                     </gating:vertex>
                     <gating:vertex>
                       <gating:coordinate data-type:value="26382.800856531" />
                       <gating:coordinate data-type:value="31019.3596287703" />
                     </gating:vertex>
                     <gating:vertex>
                       <gating:coordinate data-type:value="51081.5931477516" />
                       <gating:coordinate data-type:value="28586.4686774942" />
                     </gating:vertex>
                     <gating:vertex>
                       <gating:coordinate data-type:value="110021.8929336188" />
                       <gating:coordinate data-type:value="80893.6241299304" />
                     </gating:vertex>
                     <gating:vertex>
                       <gating:coordinate data-type:value="169523.5289079229" />
                       <gating:coordinate data-type:value="124685.6612529002" />
                     </gating:vertex>
                     <gating:vertex>
                       <gating:coordinate data-type:value="226218.4839400428" />
                       <gating:coordinate data-type:value="166653.030162413" />
                     </gating:vertex>
                     <gating:vertex>
                       <gating:coordinate data-type:value="240251.8886509636" />
                       <gating:coordinate data-type:value="188549.0487238979" />
                     </gating:vertex>
                   </gating:PolygonGate>
                 </Gate>
                 <Subpopulations>
                   <Population name="CD3+ "  annotation=""  owningGroup=""  expanded="1"  sortPriority="10"  count="47323" >
                     <Graph smoothing="0"  backColor="#ffffff"  foreColor="#000000"  heatMapStatParameter="Comp-405-450_50-A"  type="Pseudocolor"  fast="1" >
                       <Axis dimension="x"  name="Comp-561-710_50-A"  label=""  auto="auto" />
                       <Axis dimension="y"  name="Comp-405-710_50-A"  label=""  auto="auto" />
                       <GraphSettings level="5%"  smoothingHighResolution="1"  contourHighResolution="1"  histogramSmoothingCount="0"  graphResolution="256"  showOutliers="0"  drawLargeDots="0"  dotsToDraw="8000"  tint="le.chartfill.tinted.40"  lineWeight="le.lineweight.normal"  lineStyle="le.linestyle.solid" />
                       <GraphEnvironment showGrid="0"  showAxes="tnlTNL"  showGates="1"  showFreqOnPlots="1"  showGateNameOnPlots="1"  showMedians="0"  showUncomped="0"  addEventParam="0"  lastYAxisName="" >
                         <TextTraits font="SansSerif"  size="11"  name="Labels"  style="plain"  color="#000000"  background="#00ffffff"  just="left" />
                         <TextTraits font="SansSerif"  size="11"  name="LayoutGates"  style="plain"  color="#000000"  background="#00ffffff"  just="left" />
                         <TextTraits font="SansSerif"  size="9"  name="Numbers"  style="plain"  color="#000000"  background="#00ffffff"  just="left" />
                         <TextTraits font="SansSerif"  size="9"  name="Legend"  style="plain"  color="#000000"  background="#00ffffff"  just="left" />
                         <WindowPosition x="757"  y="57"  width="619"  height="797"  displayed="0"  panelState="---" />
                       </GraphEnvironment>
                     </Graph>
                     <Gate gating:id="ID825331864"  gating:parent_id="ID1373711804" >
                       <gating:RectangleGate eventsInside="1"  annoOffsetX="128"  annoOffsetY="-17"  tint="#000000"  isTinted="0"  lineWeight="Normal"  userDefined="1"  percentX="0"  percentY="0" >
                         <gating:dimension gating:min="-129.69279136532043"  gating:max="8681.293988418101" >
                           <data-type:fcs-dimension data-type:name="Comp-405-780_60-A" />
                         </gating:dimension>
                         <gating:dimension gating:min="-954.0330520690823"  gating:max="10194.986476251503" >
                           <data-type:fcs-dimension data-type:name="Comp-640-780_60-A" />
                         </gating:dimension>
                       </gating:RectangleGate>
                     </Gate>
                     <Subpopulations>
                       <Population name="CD8+ "  annotation=""  owningGroup="DKB23"  expanded="1"  sortPriority="10"  count="45978" >
                         <Graph smoothing="1"  backColor="#ffffff"  foreColor="#000000"  heatMapStatParameter="Comp-405-450_50-A"  type="Histogram"  fast="1" >
                           <Axis dimension="x"  name="Comp-405-450_50-A"  label=""  auto="auto" />
                           <Axis dimension="y"  name=""  label=""  auto="auto" />
                           <GraphSettings level="5%"  smoothingHighResolution="1"  contourHighResolution="1"  histogramSmoothingCount="0"  graphResolution="256"  showOutliers="1"  drawLargeDots="0"  dotsToDraw="8000"  tint="le.chartfill.tinted.40"  lineWeight="le.lineweight.normal"  lineStyle="le.linestyle.solid" />
                           <GraphEnvironment showGrid="0"  showAxes="tnlTNL"  showGates="1"  showFreqOnPlots="1"  showGateNameOnPlots="1"  showMedians="0"  showUncomped="0"  addEventParam="0"  lastYAxisName="" >
                             <TextTraits font="SansSerif"  size="11"  name="Labels"  style="plain"  color="#000000"  background="#00ffffff"  just="left" />
                             <TextTraits font="SansSerif"  size="11"  name="LayoutGates"  style="plain"  color="#000000"  background="#00ffffff"  just="left" />
                             <TextTraits font="SansSerif"  size="9"  name="Numbers"  style="plain"  color="#000000"  background="#00ffffff"  just="left" />
                             <TextTraits font="SansSerif"  size="9"  name="Legend"  style="plain"  color="#000000"  background="#00ffffff"  just="left" />
                             <WindowPosition x="185"  y="28"  width="760"  height="858"  displayed="0"  panelState="+--" />
                           </GraphEnvironment>
                         </Graph>
                         <Gate gating:id="ID337908017"  gating:parent_id="ID825331864" >
                           <gating:RectangleGate eventsInside="1"  annoOffsetX="4"  annoOffsetY="-167"  tint="#000000"  isTinted="0"  lineWeight="Normal"  userDefined="1"  percentX="0"  percentY="0" >
                             <gating:dimension gating:min="-3135.4953934206433"  gating:max="2990.9030763236046" >
                               <data-type:fcs-dimension data-type:name="Comp-561-710_50-A" />
                             </gating:dimension>
                             <gating:dimension gating:min="956.3192827400044"  gating:max="87641.75590109944" >
                               <data-type:fcs-dimension data-type:name="Comp-405-710_50-A" />
                             </gating:dimension>
                           </gating:RectangleGate>
                         </Gate>
                         <Subpopulations>
                           <Population name="Divided "  annotation=""  owningGroup="DKB23"  expanded="1"  sortPriority="10"  count="44356" >
                             <Graph smoothing="0"  backColor="#ffffff"  foreColor="#000000"  heatMapStatParameter="Comp-405-450_50-A"  type="Pseudocolor"  fast="1" >
                               <Axis dimension="x"  name="Comp-561-620_10-A"  label=""  auto="auto" />
                               <Axis dimension="y"  name="Comp-488-530_30-A"  label=""  auto="auto" />
                               <GraphSettings level="5%"  smoothingHighResolution="1"  contourHighResolution="1"  histogramSmoothingCount="0"  graphResolution="256"  showOutliers="0"  drawLargeDots="0"  dotsToDraw="8000"  tint="le.chartfill.tinted.40"  lineWeight="le.lineweight.normal"  lineStyle="le.linestyle.solid" />
                               <GraphEnvironment showGrid="0"  showAxes="tnlTNL"  showGates="1"  showFreqOnPlots="1"  showGateNameOnPlots="1"  showMedians="0"  showUncomped="0"  addEventParam="0"  lastYAxisName="" >
[truncated: 1,901,586 more chars]
