# Supplementary material for: Two distinct subpopulations of human stem-like memory T cells exhibit complementary roles in self-renewal and clonal longevity
Source: PLoS Biol. 2025 Jun 20;23(6):e3003179. doi: 10.1371/journal.pbio.3003179 (PMC12251145; doi:10.1371/journal.pbio.3003179)
Supplement: S2 File — (ZIP) [file pbio.3003179.s005.zip]

Archive with 62 entries (60 files):
- DKB32_DKB33/
- DKB32_DKB33/Compensation Controls_CCR7 FITC 488-530,2f,30 Stained Control_006.fcs
- DKB32_DKB33/Compensation Controls_CD122 BV650 405-655,2f,8 Stained Control_011.fcs
- DKB32_DKB33/Compensation Controls_CD27 QDOT605 405-605,2f,12 Stained Control_003.fcs
- DKB32_DKB33/Compensation Controls_CD3 BV785 405-780,2f,60 Stained Control_005.fcs
- DKB32_DKB33/Compensation Controls_CD4 PECY55 561-710,2f,50 Stained Control_009.fcs
- DKB32_DKB33/Compensation Controls_CD45RA ECD 561-620,2f,10 Stained Control_008.fcs
- DKB32_DKB33/Compensation Controls_CD8 BV711 405-710,2f,50 Stained Control_004.fcs
- DKB32_DKB33/Compensation Controls_CD95 PECY5 488-675,2f,20 Stained Control_007.fcs
- DKB32_DKB33/Compensation Controls_KI67 BV421 405-450,2f,50 Stained Control_002.fcs
- DKB32_DKB33/Compensation Controls_L,2f,D NIR 640-780,2f,60 Stained Control_010.fcs
- DKB32_DKB33/Compensation Controls_Unstained Control_001.fcs
- DKB32_DKB33/D7_phenotype_DK06.21_210921.wsp
- DKB32_DKB33/DKB32_Hi + IL-15_012.fcs
- DKB32_DKB33/DKB32_Int + IL-15_013.fcs
- DKB32_DKB33/DKB32_Tcm + IL-15_014.fcs
- DKB32_DKB33/DKB32_Tn + IL-15_015.fcs
- DKB32_DKB33/DKB32_Tn + IL7,2f,15_017.fcs
- DKB32_DKB33/DKB32_Tn + TCR_016.fcs
- DKB32_DKB33/DKB32_Tn_IL2,2f,15_018.fcs
- DKB32_DKB33/DKB33_Hi + IL-15_019.fcs
- DKB32_DKB33/DKB33_Int + IL-15_020.fcs
- DKB32_DKB33/DKB33_Tcm + IL-15_021.fcs
- DKB32_DKB33/DKB33_Tn + IL-15_022.fcs
- DKB32_DKB33/DKB33_Tn + IL7,2f,15_023.fcs
- DKB32_DKB33/DKB33_Tn+ TCR_024.fcs
- DKB32_DKB33/DKB33_Tn_Il2,2f,15_025.fcs
- DKB18_DKB23/
- DKB18_DKB23/Compensation Controls_CCR7 FITC 488-530,2f,30 Stained Control_004.fcs
- DKB18_DKB23/Compensation Controls_CD27 QdoT 405-605,2f,12 Stained Control_002.fcs
- DKB18_DKB23/Compensation Controls_CD3 BV785 405-780,2f,60 Stained Control_008.fcs
- DKB18_DKB23/Compensation Controls_CD4 PECy55 561-710,2f,50 Stained Control_009.fcs
- DKB18_DKB23/Compensation Controls_CD45RA ECD 561-620,2f,10 Stained Control_006.fcs
- DKB18_DKB23/Compensation Controls_CD8 BV711 405-710,2f,50 Stained Control_003.fcs
- DKB18_DKB23/Compensation Controls_CD95 PECy5 488-675,2f,20 Stained Control_005.fcs
- DKB18_DKB23/Compensation Controls_KI67_B56  BV421 405-450,2f,50 Stained Control_007.fcs
- DKB18_DKB23/Compensation Controls_L,2f,D NR 640-780,2f,60 Stained Control_010.fcs
- DKB18_DKB23/Compensation Controls_Unstained Control_001.fcs
- DKB18_DKB23/D4_D7_DK06.12_010621.wsp
- DKB18_DKB23/D4_Samples_DKB18_CD95hi_014.fcs
- DKB18_DKB23/D4_Samples_DKB18_CD95int_011.fcs
- DKB18_DKB23/D4_Samples_DKB18_CD95int_IL-2_019.fcs
- DKB18_DKB23/D4_Samples_DKB18_Tcm_018.fcs
- DKB18_DKB23/D4_Samples_DKB18_Tnaive_012.fcs
- DKB18_DKB23/D4_Samples_DKB18_Tnaive_IL-2_013.fcs
- DKB18_DKB23/D4_Samples_DKB18_Tnaive_IL-2_TCR_015.fcs
- DKB18_DKB23/D4_Samples_DKB18_Tnaive_IL-7,2f,15_017.fcs
- DKB18_DKB23/D4_Samples_DKB18_Tnaive_IL-7,2f,15_TCR_016.fcs
- DKB18_DKB23/D4_Samples_DKB23_CD95hi_023.fcs
- DKB18_DKB23/D4_Samples_DKB23_CD95int_020.fcs
- DKB18_DKB23/D4_Samples_DKB23_CD95int_IL2_028.fcs
- DKB18_DKB23/D4_Samples_DKB23_Tcm_027.fcs
- DKB18_DKB23/D4_Samples_DKB23_Tnaive_021.fcs
- DKB18_DKB23/D4_Samples_DKB23_Tnaive_IL-2_022.fcs
- DKB18_DKB23/D4_Samples_DKB23_Tnaive_IL-2_TCR_024.fcs
- DKB18_DKB23/D4_Samples_DKB23_Tnaive_IL-7,2f,15_026.fcs
- DKB18_DKB23/D4_Samples_DKB23_Tnaive_IL-7,2f,15_TCR_025.fcs
- DKB18_DKB23/D7_Samples_CD95hi_IL7,2f,15_DKB23_003.fcs
- DKB18_DKB23/D7_Samples_CD95int_IL-2_DKB18_002.fcs
- DKB18_DKB23/D7_Samples_CD95int_IL-2_DKB23_005.fcs
- DKB18_DKB23/D7_Samples_Tcm_IL15_DKB18_001.fcs
- DKB18_DKB23/D7_Samples_Tcm_IL15_DKB23_004.fcs
