# Supplementary material for: Two distinct subpopulations of human stem-like memory T cells exhibit complementary roles in self-renewal and clonal longevity
Source: PLoS Biol. 2025 Jun 20;23(6):e3003179. doi: 10.1371/journal.pbio.3003179 (PMC12251145; doi:10.1371/journal.pbio.3003179)
Supplement: S2 File — (ZIP) [file pbio.3003179.s005.zip › DKB32_DKB33/D7_phenotype_DK06.21_210921.wsp]

<?xml version="1.0" encoding="UTF-8"?>
 <Workspace version="20.0"  modDate="Sun Feb 09 14:15:13 GMT 2025"  clientTimestamp="1739110513638"  flowJoVersion="10.10.0"  drawRowBorders="1"  drawColumnBorders="1"  hideCompNodes="1"  curGroup="DKB32"  groupPaneHeight="255"  xmlns:xsi="http://www.w3.org/2001/XMLSchema-instance"  xmlns:gating="http://www.isac-net.org/std/Gating-ML/v2.0/gating"  xmlns:transforms="http://www.isac-net.org/std/Gating-ML/v2.0/transformations"  xmlns:data-type="http://www.isac-net.org/std/Gating-ML/v2.0/datatypes"  xsi:schemaLocation="http://www.isac-net.org/std/Gating-ML/v2.0/gating http://www.isac-net.org/std/Gating-ML/v2.0/gating/Gating-ML.v2.0.xsd http://www.isac-net.org/std/Gating-ML/v2.0/transformations http://www.isac-net.org/std/Gating-ML/v2.0/gating/Transformations.v2.0.xsd http://www.isac-net.org/std/Gating-ML/v2.0/datatypes http://www.isac-net.org/std/Gating-ML/v2.0/gating/DataTypes.v2.0.xsd "  nonAutoSaveFileName="file:/C:/Users/d.koftori/Downloads/DK06_A+B_CD95hi_lo%20Tscm%20culture/DK06_A+B_CD95hi_lo%20Tscm%20culture/CD95hi_lo_21_130921/CD95hi_int_d7_21_210921/D7_phenotype_DK06.21_210921.wsp" >
   <WindowPosition x="231"  y="-818"  width="700"  height="600"  displayed="1"  panelState="" />
   <TextTraits font="SansSerif"  size="11"  name=""  style="plain"  color="#000000"  background="#00ffffff"  just="left" />
   <Columns>
     <TColumn width="328" >
       <Property key="fj.appnode.prop.name" />
     </TColumn>
     <TColumn width="168" >
       <Property key="fj.appnode.prop.statistic" />
     </TColumn>
     <TColumn width="167" >
       <Property key="fj.appnode.prop.ncells" />
     </TColumn>
   </Columns>
   <Matrices>
     <transforms:spilloverMatrix spectral="0"  weightOptAlgorithmType="OLS"  prefix="Comp-"  name="Acquisition-defined"  editable="0"  color="#c0c0c0"  version="FlowJo-10.10.0"  status="FINALIZED"  transforms:id="5279a770-2a5c-466c-8d83-b9a835b6fe6b"  suffix="" >
       <data-type:parameters>
         <data-type:parameter data-type:name="405-450_50-A"  userProvidedCompInfix="Comp-405-450_50-A" />
         <data-type:parameter data-type:name="405-605_12-A"  userProvidedCompInfix="Comp-405-605_12-A" />
         <data-type:parameter data-type:name="405-710_50-A"  userProvidedCompInfix="Comp-405-710_50-A" />
         <data-type:parameter data-type:name="405-780_60-A"  userProvidedCompInfix="Comp-405-780_60-A" />
         <data-type:parameter data-type:name="488-530_30-A"  userProvidedCompInfix="Comp-488-530_30-A" />
         <data-type:parameter data-type:name="488-675_20-A"  userProvidedCompInfix="Comp-488-675_20-A" />
         <data-type:parameter data-type:name="561-620_10-A"  userProvidedCompInfix="Comp-561-620_10-A" />
         <data-type:parameter data-type:name="561-710_50-A"  userProvidedCompInfix="Comp-561-710_50-A" />
         <data-type:parameter data-type:name="640-780_60-A"  userProvidedCompInfix="Comp-640-780_60-A" />
       </data-type:parameters>
       <transforms:spillover data-type:parameter="405-450_50-A"  userProvidedCompInfix="Comp-405-450_50-A" >
         <transforms:coefficient data-type:parameter="405-450_50-A"  transforms:value="1" />
         <transforms:coefficient data-type:parameter="405-605_12-A"  transforms:value="0.0595598295" />
         <transforms:coefficient data-type:parameter="405-710_50-A"  transforms:value="0.0097757783" />
         <transforms:coefficient data-type:parameter="405-780_60-A"  transforms:value="0.0018879147" />
         <transforms:coefficient data-type:parameter="488-530_30-A"  transforms:value="0.0031539281" />
         <transforms:coefficient data-type:parameter="488-675_20-A"  transforms:value="0" />
         <transforms:coefficient data-type:parameter="561-620_10-A"  transforms:value="0.0000611557" />
         <transforms:coefficient data-type:parameter="561-710_50-A"  transforms:value="0" />
         <transforms:coefficient data-type:parameter="640-780_60-A"  transforms:value="0" />
       </transforms:spillover>
       <transforms:spillover data-type:parameter="405-605_12-A"  userProvidedCompInfix="Comp-405-605_12-A" >
         <transforms:coefficient data-type:parameter="405-450_50-A"  transforms:value="0.0003515171" />
         <transforms:coefficient data-type:parameter="405-605_12-A"  transforms:value="1" />
         <transforms:coefficient data-type:parameter="405-710_50-A"  transforms:value="0.0053606345" />
         <transforms:coefficient data-type:parameter="405-780_60-A"  transforms:value="0.0012742492" />
         <transforms:coefficient data-type:parameter="488-530_30-A"  transforms:value="0.00014681" />
         <transforms:coefficient data-type:parameter="488-675_20-A"  transforms:value="0.0027893907" />
         <transforms:coefficient data-type:parameter="561-620_10-A"  transforms:value="0.0643340796" />
         <transforms:coefficient data-type:parameter="561-710_50-A"  transforms:value="0" />
         <transforms:coefficient data-type:parameter="640-780_60-A"  transforms:value="0.0000124065" />
       </transforms:spillover>
       <transforms:spillover data-type:parameter="405-710_50-A"  userProvidedCompInfix="Comp-405-710_50-A" >
         <transforms:coefficient data-type:parameter="405-450_50-A"  transforms:value="0.0146779995" />
         <transforms:coefficient data-type:parameter="405-605_12-A"  transforms:value="0.002157568" />
         <transforms:coefficient data-type:parameter="405-710_50-A"  transforms:value="1" />
         <transforms:coefficient data-type:parameter="405-780_60-A"  transforms:value="0.2101667225" />
         <transforms:coefficient data-type:parameter="488-530_30-A"  transforms:value="0.0001911428" />
         <transforms:coefficient data-type:parameter="488-675_20-A"  transforms:value="0.0018841219" />
         <transforms:coefficient data-type:parameter="561-620_10-A"  transforms:value="0.000103071" />
         <transforms:coefficient data-type:parameter="561-710_50-A"  transforms:value="0.0072407359" />
         <transforms:coefficient data-type:parameter="640-780_60-A"  transforms:value="0.1175639853" />
       </transforms:spillover>
       <transforms:spillover data-type:parameter="405-780_60-A"  userProvidedCompInfix="Comp-405-780_60-A" >
         <transforms:coefficient data-type:parameter="405-450_50-A"  transforms:value="0.0301738884" />
         <transforms:coefficient data-type:parameter="405-605_12-A"  transforms:value="0.0018664262" />
         <transforms:coefficient data-type:parameter="405-710_50-A"  transforms:value="0.0401903763" />
         <transforms:coefficient data-type:parameter="405-780_60-A"  transforms:value="1" />
         <transforms:coefficient data-type:parameter="488-530_30-A"  transforms:value="0.0004677044" />
         <transforms:coefficient data-type:parameter="488-675_20-A"  transforms:value="0" />
         <transforms:coefficient data-type:parameter="561-620_10-A"  transforms:value="0.0000980789" />
         <transforms:coefficient data-type:parameter="561-710_50-A"  transforms:value="0" />
         <transforms:coefficient data-type:parameter="640-780_60-A"  transforms:value="0.1756145954" />
       </transforms:spillover>
       <transforms:spillover data-type:parameter="488-530_30-A"  userProvidedCompInfix="Comp-488-530_30-A" >
         <transforms:coefficient data-type:parameter="405-450_50-A"  transforms:value="0.000163779" />
         <transforms:coefficient data-type:parameter="405-605_12-A"  transforms:value="0.0100724045" />
         <transforms:coefficient data-type:parameter="405-710_50-A"  transforms:value="0.0034803026" />
         <transforms:coefficient data-type:parameter="405-780_60-A"  transforms:value="0.0014740104" />
         <transforms:coefficient data-type:parameter="488-530_30-A"  transforms:value="1" />
         <transforms:coefficient data-type:parameter="488-675_20-A"  transforms:value="0.0180580728" />
         <transforms:coefficient data-type:parameter="561-620_10-A"  transforms:value="0.0001290964" />
         <transforms:coefficient data-type:parameter="561-710_50-A"  transforms:value="0.0001936445" />
         <transforms:coefficient data-type:parameter="640-780_60-A"  transforms:value="0.0006502987" />
       </transforms:spillover>
       <transforms:spillover data-type:parameter="488-675_20-A"  userProvidedCompInfix="Comp-488-675_20-A" >
         <transforms:coefficient data-type:parameter="405-450_50-A"  transforms:value="0.0000181457" />
         <transforms:coefficient data-type:parameter="405-605_12-A"  transforms:value="0.0013246388" />
         <transforms:coefficient data-type:parameter="405-710_50-A"  transforms:value="0.1204151139" />
         <transforms:coefficient data-type:parameter="405-780_60-A"  transforms:value="0.019107461" />
         <transforms:coefficient data-type:parameter="488-530_30-A"  transforms:value="0.0014399176" />
         <transforms:coefficient data-type:parameter="488-675_20-A"  transforms:value="1" />
         <transforms:coefficient data-type:parameter="561-620_10-A"  transforms:value="0.0152614191" />
         <transforms:coefficient data-type:parameter="561-710_50-A"  transforms:value="0.5131812692" />
         <transforms:coefficient data-type:parameter="640-780_60-A"  transforms:value="0.1858345419" />
       </transforms:spillover>
       <transforms:spillover data-type:parameter="561-620_10-A"  userProvidedCompInfix="Comp-561-620_10-A" >
         <transforms:coefficient data-type:parameter="405-450_50-A"  transforms:value="0.0003908249" />
         <transforms:coefficient data-type:parameter="405-605_12-A"  transforms:value="0.0844181776" />
         <transforms:coefficient data-type:parameter="405-710_50-A"  transforms:value="0.0299371872" />
         <transforms:coefficient data-type:parameter="405-780_60-A"  transforms:value="0.0044163214" />
         <transforms:coefficient data-type:parameter="488-530_30-A"  transforms:value="0.0019260769" />
         <transforms:coefficient data-type:parameter="488-675_20-A"  transforms:value="0.1829446703" />
         <transforms:coefficient data-type:parameter="561-620_10-A"  transforms:value="1" />
         <transforms:coefficient data-type:parameter="561-710_50-A"  transforms:value="0.1171867773" />
         <transforms:coefficient data-type:parameter="640-780_60-A"  transforms:value="0.0014649037" />
       </transforms:spillover>
       <transforms:spillover data-type:parameter="561-710_50-A"  userProvidedCompInfix="Comp-561-710_50-A" >
         <transforms:coefficient data-type:parameter="405-450_50-A"  transforms:value="0.0000574478" />
         <transforms:coefficient data-type:parameter="405-605_12-A"  transforms:value="0.0041745356" />
         <transforms:coefficient data-type:parameter="405-710_50-A"  transforms:value="0.3068858087" />
         <transforms:coefficient data-type:parameter="405-780_60-A"  transforms:value="0.0529285148" />
         <transforms:coefficient data-type:parameter="488-530_30-A"  transforms:value="0.0010396914" />
         <transforms:coefficient data-type:parameter="488-675_20-A"  transforms:value="0.2050111294" />
         <transforms:coefficient data-type:parameter="561-620_10-A"  transforms:value="0.0383843258" />
         <transforms:coefficient data-type:parameter="561-710_50-A"  transforms:value="1" />
         <transforms:coefficient data-type:parameter="640-780_60-A"  transforms:value="0.2595529258" />
       </transforms:spillover>
       <transforms:spillover data-type:parameter="640-780_60-A"  userProvidedCompInfix="Comp-640-780_60-A" >
         <transforms:coefficient data-type:parameter="405-450_50-A"  transforms:value="0.001173203" />
         <transforms:coefficient data-type:parameter="405-605_12-A"  transforms:value="0.0042165611" />
         <transforms:coefficient data-type:parameter="405-710_50-A"  transforms:value="0.0050645201" />
         <transforms:coefficient data-type:parameter="405-780_60-A"  transforms:value="0.0765950531" />
         <transforms:coefficient data-type:parameter="488-530_30-A"  transforms:value="0.0036967169" />
         <transforms:coefficient data-type:parameter="488-675_20-A"  transforms:value="0.0012807524" />
         <transforms:coefficient data-type:parameter="561-620_10-A"  transforms:value="0.0043399627" />
         <transforms:coefficient data-type:parameter="561-710_50-A"  transforms:value="0.0014191861" />
         <transforms:coefficient data-type:parameter="640-780_60-A"  transforms:value="1" />
       </transforms:spillover>
     </transforms:spilloverMatrix>
     <transforms:spilloverMatrix spectral="0"  weightOptAlgorithmType="OLS"  prefix="Comp-"  name="Acquisition-defined"  editable="0"  color="#c0c0c0"  version="FlowJo-10.10.0"  status="FINALIZED"  transforms:id="21865101-8324-43e0-a674-38e1603f7650"  suffix="" >
       <data-type:parameters>
         <data-type:parameter data-type:name="405-450_50-A"  userProvidedCompInfix="Comp-405-450_50-A" />
         <data-type:parameter data-type:name="405-605_12-A"  userProvidedCompInfix="Comp-405-605_12-A" />
         <data-type:parameter data-type:name="405-710_50-A"  userProvidedCompInfix="Comp-405-710_50-A" />
         <data-type:parameter data-type:name="405-780_60-A"  userProvidedCompInfix="Comp-405-780_60-A" />
         <data-type:parameter data-type:name="488-530_30-A"  userProvidedCompInfix="Comp-488-530_30-A" />
         <data-type:parameter data-type:name="488-675_20-A"  userProvidedCompInfix="Comp-488-675_20-A" />
         <data-type:parameter data-type:name="561-620_10-A"  userProvidedCompInfix="Comp-561-620_10-A" />
         <data-type:parameter data-type:name="561-710_50-A"  userProvidedCompInfix="Comp-561-710_50-A" />
         <data-type:parameter data-type:name="640-780_60-A"  userProvidedCompInfix="Comp-640-780_60-A" />
         <data-type:parameter data-type:name="405-655_8-A"  userProvidedCompInfix="Comp-405-655_8-A" />
       </data-type:parameters>
       <transforms:spillover data-type:parameter="405-450_50-A"  userProvidedCompInfix="Comp-405-450_50-A" >
         <transforms:coefficient data-type:parameter="405-450_50-A"  transforms:value="1" />
         <transforms:coefficient data-type:parameter="405-605_12-A"  transforms:value="0.0750124976" />
         <transforms:coefficient data-type:parameter="405-710_50-A"  transforms:value="0.0236706119" />
         <transforms:coefficient data-type:parameter="405-780_60-A"  transforms:value="0.0078841969" />
         <transforms:coefficient data-type:parameter="488-530_30-A"  transforms:value="0.0187148303" />
         <transforms:coefficient data-type:parameter="488-675_20-A"  transforms:value="0.0013605871" />
         <transforms:coefficient data-type:parameter="561-620_10-A"  transforms:value="0.0007929249" />
         <transforms:coefficient data-type:parameter="561-710_50-A"  transforms:value="0.0012434504" />
         <transforms:coefficient data-type:parameter="640-780_60-A"  transforms:value="0.0006127147" />
         <transforms:coefficient data-type:parameter="405-655_8-A"  transforms:value="0.0716786087" />
       </transforms:spillover>
       <transforms:spillover data-type:parameter="405-605_12-A"  userProvidedCompInfix="Comp-405-605_12-A" >
         <transforms:coefficient data-type:parameter="405-450_50-A"  transforms:value="0.0000767912" />
         <transforms:coefficient data-type:parameter="405-605_12-A"  transforms:value="1" />
         <transforms:coefficient data-type:parameter="405-710_50-A"  transforms:value="0.0067064273" />
         <transforms:coefficient data-type:parameter="405-780_60-A"  transforms:value="0.0016292178" />
         <transforms:coefficient data-type:parameter="488-530_30-A"  transforms:value="0.0001390542" />
         <transforms:coefficient data-type:parameter="488-675_20-A"  transforms:value="0.0025147374" />
         <transforms:coefficient data-type:parameter="561-620_10-A"  transforms:value="0.1120234206" />
         <transforms:coefficient data-type:parameter="561-710_50-A"  transforms:value="0.0001670726" />
         <transforms:coefficient data-type:parameter="640-780_60-A"  transforms:value="0" />
         <transforms:coefficient data-type:parameter="405-655_8-A"  transforms:value="0.0791972727" />
       </transforms:spillover>
       <transforms:spillover data-type:parameter="405-710_50-A"  userProvidedCompInfix="Comp-405-710_50-A" >
         <transforms:coefficient data-type:parameter="405-450_50-A"  transforms:value="0.0156072723" />
         <transforms:coefficient data-type:parameter="405-605_12-A"  transforms:value="0.0006745776" />
         <transforms:coefficient data-type:parameter="405-710_50-A"  transforms:value="1" />
         <transforms:coefficient data-type:parameter="405-780_60-A"  transforms:value="0.2074218392" />
         <transforms:coefficient data-type:parameter="488-530_30-A"  transforms:value="0.0001665726" />
         <transforms:coefficient data-type:parameter="488-675_20-A"  transforms:value="0.0031512058" />
         <transforms:coefficient data-type:parameter="561-620_10-A"  transforms:value="0.0001015181" />
         <transforms:coefficient data-type:parameter="561-710_50-A"  transforms:value="0.0093491981" />
         <transforms:coefficient data-type:parameter="640-780_60-A"  transforms:value="0.1272307932" />
         <transforms:coefficient data-type:parameter="405-655_8-A"  transforms:value="0.015944561" />
       </transforms:spillover>
       <transforms:spillover data-type:parameter="405-780_60-A"  userProvidedCompInfix="Comp-405-780_60-A" >
         <transforms:coefficient data-type:parameter="405-450_50-A"  transforms:value="0.0310717411" />
         <transforms:coefficient data-type:parameter="405-605_12-A"  transforms:value="0.0021394473" />
         <transforms:coefficient data-type:parameter="405-710_50-A"  transforms:value="0.0409977809" />
         <transforms:coefficient data-type:parameter="405-780_60-A"  transforms:value="1" />
         <transforms:coefficient data-type:parameter="488-530_30-A"  transforms:value="0.0001801923" />
         <transforms:coefficient data-type:parameter="488-675_20-A"  transforms:value="0.0006084852" />
         <transforms:coefficient data-type:parameter="561-620_10-A"  transforms:value="0.0000719424" />
         <transforms:coefficient data-type:parameter="561-710_50-A"  transforms:value="0.0005567135" />
         <transforms:coefficient data-type:parameter="640-780_60-A"  transforms:value="0.1945895106" />
         <transforms:coefficient data-type:parameter="405-655_8-A"  transforms:value="0.0067168693" />
       </transforms:spillover>
       <transforms:spillover data-type:parameter="488-530_30-A"  userProvidedCompInfix="Comp-488-530_30-A" >
         <transforms:coefficient data-type:parameter="405-450_50-A"  transforms:value="0.0000876066" />
         <transforms:coefficient data-type:parameter="405-605_12-A"  transforms:value="0.0088044573" />
         <transforms:coefficient data-type:parameter="405-710_50-A"  transforms:value="0.0014893112" />
         <transforms:coefficient data-type:parameter="405-780_60-A"  transforms:value="0.000203626" />
         <transforms:coefficient data-type:parameter="488-530_30-A"  transforms:value="1" />
         <transforms:coefficient data-type:parameter="488-675_20-A"  transforms:value="0.0180851277" />
         <transforms:coefficient data-type:parameter="561-620_10-A"  transforms:value="0" />
         <transforms:coefficient data-type:parameter="561-710_50-A"  transforms:value="0.0011844641" />
         <transforms:coefficient data-type:parameter="640-780_60-A"  transforms:value="0.0000630412" />
         <transforms:coefficient data-type:parameter="405-655_8-A"  transforms:value="0.0069866218" />
       </transforms:spillover>
       <transforms:spillover data-type:parameter="488-675_20-A"  userProvidedCompInfix="Comp-488-675_20-A" >
         <transforms:coefficient data-type:parameter="405-450_50-A"  transforms:value="0.0000662489" />
         <transforms:coefficient data-type:parameter="405-605_12-A"  transforms:value="0.0011593564" />
         <transforms:coefficient data-type:parameter="405-710_50-A"  transforms:value="0.1066276655" />
         <transforms:coefficient data-type:parameter="405-780_60-A"  transforms:value="0.0169042237" />
         <transforms:coefficient data-type:parameter="488-530_30-A"  transforms:value="0.0006598036" />
         <transforms:coefficient data-type:parameter="488-675_20-A"  transforms:value="1" />
         <transforms:coefficient data-type:parameter="561-620_10-A"  transforms:value="0.0172739625" />
         <transforms:coefficient data-type:parameter="561-710_50-A"  transforms:value="0.5615443587" />
         <transforms:coefficient data-type:parameter="640-780_60-A"  transforms:value="0.1829332262" />
         <transforms:coefficient data-type:parameter="405-655_8-A"  transforms:value="0.2749330997" />
       </transforms:spillover>
       <transforms:spillover data-type:parameter="561-620_10-A"  userProvidedCompInfix="Comp-561-620_10-A" >
         <transforms:coefficient data-type:parameter="405-450_50-A"  transforms:value="0.0003003446" />
         <transforms:coefficient data-type:parameter="405-605_12-A"  transforms:value="0.0693523064" />
         <transforms:coefficient data-type:parameter="405-710_50-A"  transforms:value="0.024218699" />
         <transforms:coefficient data-type:parameter="405-780_60-A"  transforms:value="0.0035126302" />
         <transforms:coefficient data-type:parameter="488-530_30-A"  transforms:value="0.0009641285" />
         <transforms:coefficient data-type:parameter="488-675_20-A"  transforms:value="0.1653482169" />
         <transforms:coefficient data-type:parameter="561-620_10-A"  transforms:value="1" />
         <transforms:coefficient data-type:parameter="561-710_50-A"  transforms:value="0.1168067604" />
         <transforms:coefficient data-type:parameter="640-780_60-A"  transforms:value="0.0005073388" />
         <transforms:coefficient data-type:parameter="405-655_8-A"  transforms:value="0.0834138989" />
       </transforms:spillover>
       <transforms:spillover data-type:parameter="561-710_50-A"  userProvidedCompInfix="Comp-561-710_50-A" >
         <transforms:coefficient data-type:parameter="405-450_50-A"  transforms:value="0.000071934" />
         <transforms:coefficient data-type:parameter="405-605_12-A"  transforms:value="0.003898822" />
         <transforms:coefficient data-type:parameter="405-710_50-A"  transforms:value="0.251452446" />
         <transforms:coefficient data-type:parameter="405-780_60-A"  transforms:value="0.0436013266" />
         <transforms:coefficient data-type:parameter="488-530_30-A"  transforms:value="0.0009769413" />
         <transforms:coefficient data-type:parameter="488-675_20-A"  transforms:value="0.1930632293" />
         <transforms:coefficient data-type:parameter="561-620_10-A"  transforms:value="0.0428942367" />
         <transforms:coefficient data-type:parameter="561-710_50-A"  transforms:value="1" />
         <transforms:coefficient data-type:parameter="640-780_60-A"  transforms:value="0.2369048446" />
         <transforms:coefficient data-type:parameter="405-655_8-A"  transforms:value="0.0156096751" />
       </transforms:spillover>
       <transforms:spillover data-type:parameter="640-780_60-A"  userProvidedCompInfix="Comp-640-780_60-A" >
         <transforms:coefficient data-type:parameter="405-450_50-A"  transforms:value="0.0003667987" />
         <transforms:coefficient data-type:parameter="405-605_12-A"  transforms:value="0.0012494082" />
         <transforms:coefficient data-type:parameter="405-710_50-A"  transforms:value="0.0027280657" />
         <transforms:coefficient data-type:parameter="405-780_60-A"  transforms:value="0.0651944429" />
         <transforms:coefficient data-type:parameter="488-530_30-A"  transforms:value="0.0014114316" />
         <transforms:coefficient data-type:parameter="488-675_20-A"  transforms:value="0.0005345534" />
         <transforms:coefficient data-type:parameter="561-620_10-A"  transforms:value="0.0037680513" />
         <transforms:coefficient data-type:parameter="561-710_50-A"  transforms:value="0.0013359962" />
         <transforms:coefficient data-type:parameter="640-780_60-A"  transforms:value="1" />
         <transforms:coefficient data-type:parameter="405-655_8-A"  transforms:value="0.002441504" />
       </transforms:spillover>
       <transforms:spillover data-type:parameter="405-655_8-A"  userProvidedCompInfix="Comp-405-655_8-A" >
         <transforms:coefficient data-type:parameter="405-450_50-A"  transforms:value="0.0073888721" />
         <transforms:coefficient data-type:parameter="405-605_12-A"  transforms:value="0.0190960057" />
         <transforms:coefficient data-type:parameter="405-710_50-A"  transforms:value="0.2338238508" />
         <transforms:coefficient data-type:parameter="405-780_60-A"  transforms:value="0.0292941555" />
         <transforms:coefficient data-type:parameter="488-530_30-A"  transforms:value="0.0000502058" />
         <transforms:coefficient data-type:parameter="488-675_20-A"  transforms:value="0.003345056" />
         <transforms:coefficient data-type:parameter="561-620_10-A"  transforms:value="0.0079825372" />
         <transforms:coefficient data-type:parameter="561-710_50-A"  transforms:value="0.0084019806" />
         <transforms:coefficient data-type:parameter="640-780_60-A"  transforms:value="0.0122001059" />
         <transforms:coefficient data-type:parameter="405-655_8-A"  transforms:value="1" />
       </transforms:spillover>
     </transforms:spilloverMatrix>
     <transforms:spilloverMatrix spectral="0"  weightOptAlgorithmType="OLS"  prefix="Comp-"  name="Acquisition-defined"  editable="0"  color="#c0c0c0"  version="FlowJo-10.10.0"  status="FINALIZED"  transforms:id="2ddf3509-b667-4d5d-9667-c9b92f1c4618"  suffix="" >
       <data-type:parameters>
         <data-type:parameter data-type:name="405-450_50-A"  userProvidedCompInfix="Comp-405-450_50-A" />
         <data-type:parameter data-type:name="405-605_12-A"  userProvidedCompInfix="Comp-405-605_12-A" />
         <data-type:parameter data-type:name="405-710_50-A"  userProvidedCompInfix="Comp-405-710_50-A" />
         <data-type:parameter data-type:name="405-780_60-A"  userProvidedCompInfix="Comp-405-780_60-A" />
         <data-type:parameter data-type:name="488-530_30-A"  userProvidedCompInfix="Comp-488-530_30-A" />
         <data-type:parameter data-type:name="488-675_20-A"  userProvidedCompInfix="Comp-488-675_20-A" />
         <data-type:parameter data-type:name="561-620_10-A"  userProvidedCompInfix="Comp-561-620_10-A" />
         <data-type:parameter data-type:name="561-710_50-A"  userProvidedCompInfix="Comp-561-710_50-A" />
         <data-type:parameter data-type:name="640-780_60-A"  userProvidedCompInfix="Comp-640-780_60-A" />
         <data-type:parameter data-type:name="405-655_8-A"  userProvidedCompInfix="Comp-405-655_8-A" />
       </data-type:parameters>
       <transforms:spillover data-type:parameter="405-450_50-A"  userProvidedCompInfix="Comp-405-450_50-A" >
         <transforms:coefficient data-type:parameter="405-450_50-A"  transforms:value="1" />
         <transforms:coefficient data-type:parameter="405-605_12-A"  transforms:value="0.3618058562" />
         <transforms:coefficient data-type:parameter="405-710_50-A"  transforms:value="0.0486081056" />
         <transforms:coefficient data-type:parameter="405-780_60-A"  transforms:value="0.0071455734" />
         <transforms:coefficient data-type:parameter="488-530_30-A"  transforms:value="0.0089509804" />
         <transforms:coefficient data-type:parameter="488-675_20-A"  transforms:value="0.0003581591" />
         <transforms:coefficient data-type:parameter="561-620_10-A"  transforms:value="0.0002098003" />
         <transforms:coefficient data-type:parameter="561-710_50-A"  transforms:value="0.000086168" />
         <transforms:coefficient data-type:parameter="640-780_60-A"  transforms:value="0.0000277236" />
         <transforms:coefficient data-type:parameter="405-655_8-A"  transforms:value="0.2378768027" />
       </transforms:spillover>
       <transforms:spillover data-type:parameter="405-605_12-A"  userProvidedCompInfix="Comp-405-605_12-A" >
         <transforms:coefficient data-type:parameter="405-450_50-A"  transforms:value="0" />
         <transforms:coefficient data-type:parameter="405-605_12-A"  transforms:value="1" />
         <transforms:coefficient data-type:parameter="405-710_50-A"  transforms:value="0.0055439477" />
         <transforms:coefficient data-type:parameter="405-780_60-A"  transforms:value="0.001161758" />
         <transforms:coefficient data-type:parameter="488-530_30-A"  transforms:value="0.0000477584" />
         <transforms:coefficient data-type:parameter="488-675_20-A"  transforms:value="0.0021129451" />
         <transforms:coefficient data-type:parameter="561-620_10-A"  transforms:value="0.1236818209" />
         <transforms:coefficient data-type:parameter="561-710_50-A"  transforms:value="0.0001070945" />
         <transforms:coefficient data-type:parameter="640-780_60-A"  transforms:value="0" />
         <transforms:coefficient data-type:parameter="405-655_8-A"  transforms:value="0.0816269666" />
       </transforms:spillover>
       <transforms:spillover data-type:parameter="405-710_50-A"  userProvidedCompInfix="Comp-405-710_50-A" >
         <transforms:coefficient data-type:parameter="405-450_50-A"  transforms:value="0.0026039442" />
         <transforms:coefficient data-type:parameter="405-605_12-A"  transforms:value="0.0006403141" />
         <transforms:coefficient data-type:parameter="405-710_50-A"  transforms:value="1" />
         <transforms:coefficient data-type:parameter="405-780_60-A"  transforms:value="0.2075770944" />
         <transforms:coefficient data-type:parameter="488-530_30-A"  transforms:value="0.0000731788" />
         <transforms:coefficient data-type:parameter="488-675_20-A"  transforms:value="0.0019203883" />
         <transforms:coefficient data-type:parameter="561-620_10-A"  transforms:value="0" />
         <transforms:coefficient data-type:parameter="561-710_50-A"  transforms:value="0.0077746897" />
         <transforms:coefficient data-type:parameter="640-780_60-A"  transforms:value="0.1173399165" />
         <transforms:coefficient data-type:parameter="405-655_8-A"  transforms:value="0.014897977" />
       </transforms:spillover>
       <transforms:spillover data-type:parameter="405-780_60-A"  userProvidedCompInfix="Comp-405-780_60-A" >
         <transforms:coefficient data-type:parameter="405-450_50-A"  transforms:value="0.0053511411" />
         <transforms:coefficient data-type:parameter="405-605_12-A"  transforms:value="0.002069108" />
         <transforms:coefficient data-type:parameter="405-710_50-A"  transforms:value="0.0402762592" />
         <transforms:coefficient data-type:parameter="405-780_60-A"  transforms:value="1" />
         <transforms:coefficient data-type:parameter="488-530_30-A"  transforms:value="0.0001223118" />
         <transforms:coefficient data-type:parameter="488-675_20-A"  transforms:value="0.0006412104" />
         <transforms:coefficient data-type:parameter="561-620_10-A"  transforms:value="0" />
         <transforms:coefficient data-type:parameter="561-710_50-A"  transforms:value="0.0006412104" />
         <transforms:coefficient data-type:parameter="640-780_60-A"  transforms:value="0.179301694" />
         <transforms:coefficient data-type:parameter="405-655_8-A"  transforms:value="0.0064927181" />
       </transforms:spillover>
       <transforms:spillover data-type:parameter="488-530_30-A"  userProvidedCompInfix="Comp-488-530_30-A" >
         <transforms:coefficient data-type:parameter="405-450_50-A"  transforms:value="0.0000557068" />
         <transforms:coefficient data-type:parameter="405-605_12-A"  transforms:value="0.0090244943" />
         <transforms:coefficient data-type:parameter="405-710_50-A"  transforms:value="0.0012812555" />
         <transforms:coefficient data-type:parameter="405-780_60-A"  transforms:value="0.0001504806" />
         <transforms:coefficient data-type:parameter="488-530_30-A"  transforms:value="1" />
         <transforms:coefficient data-type:parameter="488-675_20-A"  transforms:value="0.0149684791" />
         <transforms:coefficient data-type:parameter="561-620_10-A"  transforms:value="0" />
         <transforms:coefficient data-type:parameter="561-710_50-A"  transforms:value="0" />
         <transforms:coefficient data-type:parameter="640-780_60-A"  transforms:value="0" />
         <transforms:coefficient data-type:parameter="405-655_8-A"  transforms:value="0.0059049162" />
       </transforms:spillover>
       <transforms:spillover data-type:parameter="488-675_20-A"  userProvidedCompInfix="Comp-488-675_20-A" >
         <transforms:coefficient data-type:parameter="405-450_50-A"  transforms:value="0.0000182154" />
         <transforms:coefficient data-type:parameter="405-605_12-A"  transforms:value="0.0010929221" />
         <transforms:coefficient data-type:parameter="405-710_50-A"  transforms:value="0.1125163287" />
         <transforms:coefficient data-type:parameter="405-780_60-A"  transforms:value="0.0177727565" />
         <transforms:coefficient data-type:parameter="488-530_30-A"  transforms:value="0.0005308479" />
         <transforms:coefficient data-type:parameter="488-675_20-A"  transforms:value="1" />
         <transforms:coefficient data-type:parameter="561-620_10-A"  transforms:value="0.0153865451" />
         <transforms:coefficient data-type:parameter="561-710_50-A"  transforms:value="0.5513555408" />
         <transforms:coefficient data-type:parameter="640-780_60-A"  transforms:value="0.1869478524" />
         <transforms:coefficient data-type:parameter="405-655_8-A"  transforms:value="0.2896971703" />
       </transforms:spillover>
       <transforms:spillover data-type:parameter="561-620_10-A"  userProvidedCompInfix="Comp-561-620_10-A" >
         <transforms:coefficient data-type:parameter="405-450_50-A"  transforms:value="0.0000917209" />
         <transforms:coefficient data-type:parameter="405-605_12-A"  transforms:value="0.0773666054" />
         <transforms:coefficient data-type:parameter="405-710_50-A"  transforms:value="0.0260487441" />
         <transforms:coefficient data-type:parameter="405-780_60-A"  transforms:value="0.003884441" />
         <transforms:coefficient data-type:parameter="488-530_30-A"  transforms:value="0.0008647973" />
         <transforms:coefficient data-type:parameter="488-675_20-A"  transforms:value="0.1670428813" />
         <transforms:coefficient data-type:parameter="561-620_10-A"  transforms:value="1" />
         <transforms:coefficient data-type:parameter="561-710_50-A"  transforms:value="0.1167667061" />
         <transforms:coefficient data-type:parameter="640-780_60-A"  transforms:value="0.0003549719" />
         <transforms:coefficient data-type:parameter="405-655_8-A"  transforms:value="0.0900240913" />
       </transforms:spillover>
       <transforms:spillover data-type:parameter="561-710_50-A"  userProvidedCompInfix="Comp-561-710_50-A" >
         <transforms:coefficient data-type:parameter="405-450_50-A"  transforms:value="0.0000379376" />
         <transforms:coefficient data-type:parameter="405-605_12-A"  transforms:value="0.0041541685" />
         <transforms:coefficient data-type:parameter="405-710_50-A"  transforms:value="0.2673273683" />
         <transforms:coefficient data-type:parameter="405-780_60-A"  transforms:value="0.0464489385" />
         <transforms:coefficient data-type:parameter="488-530_30-A"  transforms:value="0.0009430207" />
         <transforms:coefficient data-type:parameter="488-675_20-A"  transforms:value="0.1969366074" />
         <transforms:coefficient data-type:parameter="561-620_10-A"  transforms:value="0.0418097116" />
         <transforms:coefficient data-type:parameter="561-710_50-A"  transforms:value="1" />
         <transforms:coefficient data-type:parameter="640-780_60-A"  transforms:value="0.2362020314" />
         <transforms:coefficient data-type:parameter="405-655_8-A"  transforms:value="0.0167494547" />
       </transforms:spillover>
       <transforms:spillover data-type:parameter="640-780_60-A"  userProvidedCompInfix="Comp-640-780_60-A" >
         <transforms:coefficient data-type:parameter="405-450_50-A"  transforms:value="0.0000530892" />
         <transforms:coefficient data-type:parameter="405-605_12-A"  transforms:value="0.0009733025" />
         <transforms:coefficient data-type:parameter="405-710_50-A"  transforms:value="0.0023772176" />
         <transforms:coefficient data-type:parameter="405-780_60-A"  transforms:value="0.0702470839" />
         <transforms:coefficient data-type:parameter="488-530_30-A"  transforms:value="0.0010718969" />
         <transforms:coefficient data-type:parameter="488-675_20-A"  transforms:value="0.0003462674" />
         <transforms:coefficient data-type:parameter="561-620_10-A"  transforms:value="0.0017215314" />
         <transforms:coefficient data-type:parameter="561-710_50-A"  transforms:value="0.0008619914" />
         <transforms:coefficient data-type:parameter="640-780_60-A"  transforms:value="1" />
         <transforms:coefficient data-type:parameter="405-655_8-A"  transforms:value="0.0017106528" />
       </transforms:spillover>
       <transforms:spillover data-type:parameter="405-655_8-A"  userProvidedCompInfix="Comp-405-655_8-A" >
         <transforms:coefficient data-type:parameter="405-450_50-A"  transforms:value="0.0012361294" />
         <transforms:coefficient data-type:parameter="405-605_12-A"  transforms:value="0.0188653469" />
         <transforms:coefficient data-type:parameter="405-710_50-A"  transforms:value="0.2245874852" />
         <transforms:coefficient data-type:parameter="405-780_60-A"  transforms:value="0.0285272989" />
         <transforms:coefficient data-type:parameter="488-530_30-A"  transforms:value="0.0000246405" />
         <transforms:coefficient data-type:parameter="488-675_20-A"  transforms:value="0.0027287439" />
         <transforms:coefficient data-type:parameter="561-620_10-A"  transforms:value="0.0072133066" />
         <transforms:coefficient data-type:parameter="561-710_50-A"  transforms:value="0.0076814755" />
         <transforms:coefficient data-type:parameter="640-780_60-A"  transforms:value="0.011214206" />
         <transforms:coefficient data-type:parameter="405-655_8-A"  transforms:value="1" />
       </transforms:spillover>
     </transforms:spilloverMatrix>
     <transforms:spilloverMatrix spectral="0"  weightOptAlgorithmType="OLS"  prefix="Comp-"  name="Acquisition-defined"  editable="0"  color="#c0c0c0"  version="FlowJo-10.10.0"  status="FINALIZED"  transforms:id="d6084d6c-3585-4d1d-bd00-b4cf5f7507f0"  suffix="" >
       <data-type:parameters>
         <data-type:parameter data-type:name="405-450_50-A"  userProvidedCompInfix="Comp-405-450_50-A" />
         <data-type:parameter data-type:name="405-605_12-A"  userProvidedCompInfix="Comp-405-605_12-A" />
         <data-type:parameter data-type:name="405-710_50-A"  userProvidedCompInfix="Comp-405-710_50-A" />
         <data-type:parameter data-type:name="405-780_60-A"  userProvidedCompInfix="Comp-405-780_60-A" />
         <data-type:parameter data-type:name="488-530_30-A"  userProvidedCompInfix="Comp-488-530_30-A" />
         <data-type:parameter data-type:name="488-675_20-A"  userProvidedCompInfix="Comp-488-675_20-A" />
         <data-type:parameter data-type:name="561-620_10-A"  userProvidedCompInfix="Comp-561-620_10-A" />
         <data-type:parameter data-type:name="561-710_50-A"  userProvidedCompInfix="Comp-561-710_50-A" />
         <data-type:parameter data-type:name="640-780_60-A"  userProvidedCompInfix="Comp-640-780_60-A" />
         <data-type:parameter data-type:name="405-655_8-A"  userProvidedCompInfix="Comp-405-655_8-A" />
       </data-type:parameters>
       <transforms:spillover data-type:parameter="405-450_50-A"  userProvidedCompInfix="Comp-405-450_50-A" >
         <transforms:coefficient data-type:parameter="405-450_50-A"  transforms:value="1" />
         <transforms:coefficient data-type:parameter="405-605_12-A"  transforms:value="0.0837073028" />
         <transforms:coefficient data-type:parameter="405-710_50-A"  transforms:value="0.0118310275" />
         <transforms:coefficient data-type:parameter="405-780_60-A"  transforms:value="0.0013351631" />
         <transforms:coefficient data-type:parameter="488-530_30-A"  transforms:value="0.0038465415" />
         <transforms:coefficient data-type:parameter="488-675_20-A"  transforms:value="0" />
         <transforms:coefficient data-type:parameter="561-620_10-A"  transforms:value="0.0001661729" />
         <transforms:coefficient data-type:parameter="561-710_50-A"  transforms:value="0" />
         <transforms:coefficient data-type:parameter="640-780_60-A"  transforms:value="0" />
         <transforms:coefficient data-type:parameter="405-655_8-A"  transforms:value="0.0550383888" />
       </transforms:spillover>
       <transforms:spillover data-type:parameter="405-605_12-A"  userProvidedCompInfix="Comp-405-605_12-A" >
         <transforms:coefficient data-type:parameter="405-450_50-A"  transforms:value="0.0012929064" />
         <transforms:coefficient data-type:parameter="405-605_12-A"  transforms:value="1" />
         <transforms:coefficient data-type:parameter="405-710_50-A"  transforms:value="0.0066852719" />
         <transforms:coefficient data-type:parameter="405-780_60-A"  transforms:value="0.0007883575" />
         <transforms:coefficient data-type:parameter="488-530_30-A"  transforms:value="0.0001892058" />
         <transforms:coefficient data-type:parameter="488-675_20-A"  transforms:value="0.010609041" />
         <transforms:coefficient data-type:parameter="561-620_10-A"  transforms:value="0.1076206341" />
         <transforms:coefficient data-type:parameter="561-710_50-A"  transforms:value="0.0019215447" />
         <transforms:coefficient data-type:parameter="640-780_60-A"  transforms:value="0.0009976305" />
         <transforms:coefficient data-type:parameter="405-655_8-A"  transforms:value="0.0838497058" />
       </transforms:spillover>
       <transforms:spillover data-type:parameter="405-710_50-A"  userProvidedCompInfix="Comp-405-710_50-A" >
         <transforms:coefficient data-type:parameter="405-450_50-A"  transforms:value="0.0102591151" />
         <transforms:coefficient data-type:parameter="405-605_12-A"  transforms:value="0.0123030264" />
         <transforms:coefficient data-type:parameter="405-710_50-A"  transforms:value="1" />
         <transforms:coefficient data-type:parameter="405-780_60-A"  transforms:value="0.2087954134" />
         <transforms:coefficient data-type:parameter="488-530_30-A"  transforms:value="0.0022605471" />
         <transforms:coefficient data-type:parameter="488-675_20-A"  transforms:value="0.0027578671" />
         <transforms:coefficient data-type:parameter="561-620_10-A"  transforms:value="0.0009453196" />
         <transforms:coefficient data-type:parameter="561-710_50-A"  transforms:value="0.0045611672" />
         <transforms:coefficient data-type:parameter="640-780_60-A"  transforms:value="0.1202453375" />
         <transforms:coefficient data-type:parameter="405-655_8-A"  transforms:value="0.0159293208" />
       </transforms:spillover>
       <transforms:spillover data-type:parameter="405-780_60-A"  userProvidedCompInfix="Comp-405-780_60-A" >
         <transforms:coefficient data-type:parameter="405-450_50-A"  transforms:value="0.0214037802" />
         <transforms:coefficient data-type:parameter="405-605_12-A"  transforms:value="0.002506749" />
         <transforms:coefficient data-type:parameter="405-710_50-A"  transforms:value="0.0388224721" />
         <transforms:coefficient data-type:parameter="405-780_60-A"  transforms:value="1" />
         <transforms:coefficient data-type:parameter="488-530_30-A"  transforms:value="0.0008814942" />
         <transforms:coefficient data-type:parameter="488-675_20-A"  transforms:value="0" />
         <transforms:coefficient data-type:parameter="561-620_10-A"  transforms:value="0" />
         <transforms:coefficient data-type:parameter="561-710_50-A"  transforms:value="0" />
         <transforms:coefficient data-type:parameter="640-780_60-A"  transforms:value="0.1746343374" />
         <transforms:coefficient data-type:parameter="405-655_8-A"  transforms:value="0.0033423321" />
       </transforms:spillover>
       <transforms:spillover data-type:parameter="488-530_30-A"  userProvidedCompInfix="Comp-488-530_30-A" >
         <transforms:coefficient data-type:parameter="405-450_50-A"  transforms:value="0.0004350708" />
         <transforms:coefficient data-type:parameter="405-605_12-A"  transforms:value="0.0092331693" />
         <transforms:coefficient data-type:parameter="405-710_50-A"  transforms:value="0.0072028395" />
         <transforms:coefficient data-type:parameter="405-780_60-A"  transforms:value="0.0011601888" />
         <transforms:coefficient data-type:parameter="488-530_30-A"  transforms:value="1" />
         <transforms:coefficient data-type:parameter="488-675_20-A"  transforms:value="0.0292533375" />
         <transforms:coefficient data-type:parameter="561-620_10-A"  transforms:value="0.0002599124" />
         <transforms:coefficient data-type:parameter="561-710_50-A"  transforms:value="0.0029889932" />
         <transforms:coefficient data-type:parameter="640-780_60-A"  transforms:value="0.0024032486" />
         <transforms:coefficient data-type:parameter="405-655_8-A"  transforms:value="0.0096199" />
       </transforms:spillover>
       <transforms:spillover data-type:parameter="488-675_20-A"  userProvidedCompInfix="Comp-488-675_20-A" >
         <transforms:coefficient data-type:parameter="405-450_50-A"  transforms:value="0" />
         <transforms:coefficient data-type:parameter="405-605_12-A"  transforms:value="0.0014494433" />
         <transforms:coefficient data-type:parameter="405-710_50-A"  transforms:value="0.1098098159" />
         <transforms:coefficient data-type:parameter="405-780_60-A"  transforms:value="0.0172580387" />
         <transforms:coefficient data-type:parameter="488-530_30-A"  transforms:value="0.0079346672" />
         <transforms:coefficient data-type:parameter="488-675_20-A"  transforms:value="1" />
         <transforms:coefficient data-type:parameter="561-620_10-A"  transforms:value="0.0154823139" />
         <transforms:coefficient data-type:parameter="561-710_50-A"  transforms:value="0.2933673263" />
         <transforms:coefficient data-type:parameter="640-780_60-A"  transforms:value="0.1782817692" />
         <transforms:coefficient data-type:parameter="405-655_8-A"  transforms:value="0.2913574278" />
       </transforms:spillover>
       <transforms:spillover data-type:parameter="561-620_10-A"  userProvidedCompInfix="Comp-561-620_10-A" >
         <transforms:coefficient data-type:parameter="405-450_50-A"  transforms:value="0.0001193632" />
         <transforms:coefficient data-type:parameter="405-605_12-A"  transforms:value="0.0772877112" />
         <transforms:coefficient data-type:parameter="405-710_50-A"  transforms:value="0.0270059388" />
         <transforms:coefficient data-type:parameter="405-780_60-A"  transforms:value="0.0033123305" />
         <transforms:coefficient data-type:parameter="488-530_30-A"  transforms:value="0.0024554727" />
         <transforms:coefficient data-type:parameter="488-675_20-A"  transforms:value="0.1772800386" />
         <transforms:coefficient data-type:parameter="561-620_10-A"  transforms:value="1" />
         <transforms:coefficient data-type:parameter="561-710_50-A"  transforms:value="0.0650729313" />
         <transforms:coefficient data-type:parameter="640-780_60-A"  transforms:value="0.0014835148" />
         <transforms:coefficient data-type:parameter="405-655_8-A"  transforms:value="0.0937001631" />
       </transforms:spillover>
       <transforms:spillover data-type:parameter="561-710_50-A"  userProvidedCompInfix="Comp-561-710_50-A" >
         <transforms:coefficient data-type:parameter="405-450_50-A"  transforms:value="0" />
         <transforms:coefficient data-type:parameter="405-605_12-A"  transforms:value="0.0090264445" />
         <transforms:coefficient data-type:parameter="405-710_50-A"  transforms:value="0.5079359412" />
         <transforms:coefficient data-type:parameter="405-780_60-A"  transforms:value="0.0887208357" />
         <transforms:coefficient data-type:parameter="488-530_30-A"  transforms:value="0.0019405386" />
         <transforms:coefficient data-type:parameter="488-675_20-A"  transforms:value="0.3778884113" />
         <transforms:coefficient data-type:parameter="561-620_10-A"  transforms:value="0.0886851326" />
         <transforms:coefficient data-type:parameter="561-710_50-A"  transforms:value="1" />
         <transforms:coefficient data-type:parameter="640-780_60-A"  transforms:value="0.4047259986" />
         <transforms:coefficient data-type:parameter="405-655_8-A"  transforms:value="0.0330773592" />
       </transforms:spillover>
       <transforms:spillover data-type:parameter="640-780_60-A"  userProvidedCompInfix="Comp-640-780_60-A" >
         <transforms:coefficient data-type:parameter="405-450_50-A"  transforms:value="0.0018115123" />
         <transforms:coefficient data-type:parameter="405-605_12-A"  transforms:value="0.002167345" />
         <transforms:coefficient data-type:parameter="405-710_50-A"  transforms:value="0.0029307683" />
         <transforms:coefficient data-type:parameter="405-780_60-A"  transforms:value="0.0725122541" />
         <transforms:coefficient data-type:parameter="488-530_30-A"  transforms:value="0.0019797243" />
         <transforms:coefficient data-type:parameter="488-675_20-A"  transforms:value="0.000049909" />
         <transforms:coefficient data-type:parameter="561-620_10-A"  transforms:value="0.0025798928" />
         <transforms:coefficient data-type:parameter="561-710_50-A"  transforms:value="0.000475396" />
         <transforms:coefficient data-type:parameter="640-780_60-A"  transforms:value="1" />
         <transforms:coefficient data-type:parameter="405-655_8-A"  transforms:value="0.002749617" />
       </transforms:spillover>
       <transforms:spillover data-type:parameter="405-655_8-A"  userProvidedCompInfix="Comp-405-655_8-A" >
         <transforms:coefficient data-type:parameter="405-450_50-A"  transforms:value="0.0050488524" />
         <transforms:coefficient data-type:parameter="405-605_12-A"  transforms:value="0.0192757547" />
         <transforms:coefficient data-type:parameter="405-710_50-A"  transforms:value="0.2263095826" />
         <transforms:coefficient data-type:parameter="405-780_60-A"  transforms:value="0.0284167696" />
         <transforms:coefficient data-type:parameter="488-530_30-A"  transforms:value="0.000105809" />
         <transforms:coefficient data-type:parameter="488-675_20-A"  transforms:value="0.0020844375" />
         <transforms:coefficient data-type:parameter="561-620_10-A"  transforms:value="0.0074335635" />
         <transforms:coefficient data-type:parameter="561-710_50-A"  transforms:value="0.004856152" />
         <transforms:coefficient data-type:parameter="640-780_60-A"  transforms:value="0.0112370765" />
         <transforms:coefficient data-type:parameter="405-655_8-A"  transforms:value="1" />
       </transforms:spillover>
     </transforms:spilloverMatrix>
   </Matrices>
   <Cytometers>
     <Cytometer name="DIVA"  cyt="LSRFortessa"  useFCS3="1"  extraNegs="0"  widthBasis="-100"  linMin="0"  logMin="3"  linMax="262144"  logMax="262144"  linearRescale="1"  logRescale="1"  linFromKW="1"  logFromKW="1"  useGain="0"  useTransform="1"  transformType="BIEX"  manufacturer=""  serialnumber=""  homepage="workspaces-and-samples/flowjo-and-your-cytometer/ws-cytometer-bd/"  icon="bd.PNG" >
       <LinParams>
         <Param>time</Param>
       </LinParams>
       <LogParams/>
       <FilterParams/>
       <TransformStore>
         <MatrixID matrixId="2ddf3509-b667-4d5d-9667-c9b92f1c4618" >
           <Transforms>
             <transforms:linear transforms:minRange="0"  transforms:maxRange="262144"  gain="1" >
               <data-type:parameter data-type:name="FSC-W" />
             </transforms:linear>
             <transforms:biex transforms:length="256"  transforms:maxRange="262144"  transforms:neg="0"  transforms:width="-100"  transforms:pos="4.418539922" >
               <data-type:parameter data-type:name="405-450_50-A" />
             </transforms:biex>
             <transforms:linear transforms:minRange="0"  transforms:maxRange="262144"  gain="1" >
               <data-type:parameter data-type:name="SSC-H" />
             </transforms:linear>
             <transforms:linear transforms:minRange="0"  transforms:maxRange="262144"  gain="1" >
               <data-type:parameter data-type:name="FSC-A" />
             </transforms:linear>
             <transforms:biex transforms:length="256"  transforms:maxRange="262144"  transforms:neg="0"  transforms:width="-100"  transforms:pos="4.418539922" >
               <data-type:parameter data-type:name="405-605_12-A" />
             </transforms:biex>
             <transforms:biex transforms:length="256"  transforms:maxRange="262144"  transforms:neg="0"  transforms:width="-100"  transforms:pos="4.418539922" >
               <data-type:parameter data-type:name="405-710_50-A" />
             </transforms:biex>
             <transforms:biex transforms:length="256"  transforms:maxRange="262144"  transforms:neg="0"  transforms:width="-100"  transforms:pos="4.418539922" >
               <data-type:parameter data-type:name="640-780_60-A" />
             </transforms:biex>
             <transforms:linear transforms:minRange="0"  transforms:maxRange="262144"  gain="1" >
               <data-type:parameter data-type:name="SSC-A" />
             </transforms:linear>
             <transforms:linear transforms:minRange="0"  transforms:maxRange="262144"  gain="1" >
               <data-type:parameter data-type:name="FSC-H" />
             </transforms:linear>
             <transforms:linear transforms:minRange="0"  transforms:maxRange="262144"  gain="1" >
               <data-type:parameter data-type:name="SSC-W" />
             </transforms:linear>
             <transforms:biex transforms:length="256"  transforms:maxRange="262144"  transforms:neg="0"  transforms:width="-100"  transforms:pos="4.418539922" >
               <data-type:parameter data-type:name="561-620_10-A" />
             </transforms:biex>
             <transforms:biex transforms:length="256"  transforms:maxRange="262144"  transforms:neg="0"  transforms:width="-100"  transforms:pos="4.418539922" >
               <data-type:parameter data-type:name="488-675_20-A" />
             </transforms:biex>
             <transforms:biex transforms:length="256"  transforms:maxRange="262144"  transforms:neg="0.7"  transforms:width="-15.8489319246"  transforms:pos="4.418539922" >
               <data-type:parameter data-type:name="488-530_30-A" />
             </transforms:biex>
             <transforms:biex transforms:length="256"  transforms:maxRange="262144"  transforms:neg="0"  transforms:width="-316.2277660168"  transforms:pos="4.418539922" >
               <data-type:parameter data-type:name="561-710_50-A" />
             </transforms:biex>
             <transforms:biex transforms:length="256"  transforms:maxRange="262144"  transforms:neg="0"  transforms:width="-100"  transforms:pos="4.418539922" >
               <data-type:parameter data-type:name="405-655_8-A" />
             </transforms:biex>
             <transforms:biex transforms:length="256"  transforms:maxRange="262144"  transforms:neg="0"  transforms:width="-100"  transforms:pos="4.418539922" >
               <data-type:parameter data-type:name="405-780_60-A" />
             </transforms:biex>
           </Transforms>
         </MatrixID>
         <MatrixID matrixId="d6084d6c-3585-4d1d-bd00-b4cf5f7507f0" >
           <Transforms>
             <transforms:linear transforms:minRange="0"  transforms:maxRange="262144"  gain="1" >
               <data-type:parameter data-type:name="FSC-W" />
             </transforms:linear>
             <transforms:biex transforms:length="256"  transforms:maxRange="262144"  transforms:neg="0"  transforms:width="-100"  transforms:pos="4.418539922" >
               <data-type:parameter data-type:name="405-450_50-A" />
             </transforms:biex>
             <transforms:linear transforms:minRange="0"  transforms:maxRange="262144"  gain="1" >
               <data-type:parameter data-type:name="SSC-H" />
             </transforms:linear>
             <transforms:linear transforms:minRange="0"  transforms:maxRange="262144"  gain="1" >
               <data-type:parameter data-type:name="FSC-A" />
             </transforms:linear>
             <transforms:biex transforms:length="256"  transforms:maxRange="262144"  transforms:neg="0"  transforms:width="-100"  transforms:pos="4.418539922" >
               <data-type:parameter data-type:name="405-605_12-A" />
             </transforms:biex>
             <transforms:biex transforms:length="256"  transforms:maxRange="262144"  transforms:neg="0"  transforms:width="-100"  transforms:pos="4.418539922" >
               <data-type:parameter data-type:name="405-710_50-A" />
             </transforms:biex>
             <transforms:biex transforms:length="256"  transforms:maxRange="262144"  transforms:neg="0"  transforms:width="-100"  transforms:pos="4.418539922" >
               <data-type:parameter data-type:name="640-780_60-A" />
             </transforms:biex>
             <transforms:linear transforms:minRange="0"  transforms:maxRange="262144"  gain="1" >
               <data-type:parameter data-type:name="SSC-A" />
             </transforms:linear>
             <transforms:linear transforms:minRange="0"  transforms:maxRange="262144"  gain="1" >
               <data-type:parameter data-type:name="FSC-H" />
             </transforms:linear>
             <transforms:linear transforms:minRange="0"  transforms:maxRange="262144"  gain="1" >
               <data-type:parameter data-type:name="SSC-W" />
             </transforms:linear>
             <transforms:biex transforms:length="256"  transforms:maxRange="262144"  transforms:neg="0"  transforms:width="-100"  transforms:pos="4.418539922" >
               <data-type:parameter data-type:name="561-620_10-A" />
             </transforms:biex>
             <transforms:biex transforms:length="256"  transforms:maxRange="262144"  transforms:neg="0"  transforms:width="-100"  transforms:pos="4.418539922" >
               <data-type:parameter data-type:name="488-675_20-A" />
             </transforms:biex>
             <transforms:biex transforms:length="256"  transforms:maxRange="262144"  transforms:neg="0.7"  transforms:width="-15.8489319246"  transforms:pos="4.418539922" >
               <data-type:parameter data-type:name="488-530_30-A" />
             </transforms:biex>
             <transforms:biex transforms:length="256"  transforms:maxRange="262144"  transforms:neg="0"  transforms:width="-316.2277660168"  transforms:pos="4.418539922" >
               <data-type:parameter data-type:name="561-710_50-A" />
             </transforms:biex>
             <transforms:biex transforms:length="256"  transforms:maxRange="262144"  transforms:neg="0"  transforms:width="-100"  transforms:pos="4.418539922" >
               <data-type:parameter data-type:name="405-655_8-A" />
             </transforms:biex>
             <transforms:biex transforms:length="256"  transforms:maxRange="262144"  transforms:neg="0"  transforms:width="-100"  transforms:pos="4.418539922" >
               <data-type:parameter data-type:name="405-780_60-A" />
             </transforms:biex>
           </Transforms>
         </MatrixID>
       </TransformStore>
     </Cytometer>
   </Cytometers>
   <Groups>
     <GroupNode name="All Samples"  annotation=""  owningGroup="All Samples"  expanded="1"  sortPriority="10"  count="-1" >
       <Graph smoothing="0"  backColor="#ffffff"  foreColor="#000000"  type="Pseudocolor"  fast="1" >
         <Axis dimension="x"  name=""  label=""  auto="auto" />
         <Axis dimension="y"  name=""  label=""  auto="auto" />
         <GraphSettings level="5%"  smoothingHighResolution="1"  contourHighResolution="1"  histogramSmoothingCount="0"  graphResolution="256"  showOutliers="0"  drawLargeDots="0"  dotsToDraw="8000"  tint="le.chartfill.tinted.40"  lineWeight="le.lineweight.normal"  lineStyle="le.linestyle.solid" />
         <GraphEnvironment showGrid="0"  showAxes="tnlTNL"  showGates="1"  showFreqOnPlots="1"  showGateNameOnPlots="1"  showMedians="0"  showUncomped="0"  addEventParam="0"  lastYAxisName="" >
           <TextTraits font="SansSerif"  size="11"  name="Labels"  style="plain"  color="#000000"  background="#00ffffff"  just="left" />
           <TextTraits font="SansSerif"  size="11"  name="LayoutGates"  style="plain"  color="#000000"  background="#00ffffff"  just="left" />
           <TextTraits font="SansSerif"  size="9"  name="Numbers"  style="plain"  color="#000000"  background="#00ffffff"  just="left" />
           <TextTraits font="SansSerif"  size="9"  name="Legend"  style="plain"  color="#000000"  background="#00ffffff"  just="left" />
         </GraphEnvironment>
       </Graph>
       <Group name="All Samples"  live="1"  role="ws.group.dlog.test"  key=""  synchronized="0"  foreground="#000000"  fontStyle="bold" >
         <Criteria/>
         <SampleRefs>
           <SampleRef sampleID="8" />
           <SampleRef sampleID="9" />
           <SampleRef sampleID="10" />
           <SampleRef sampleID="11" />
           <SampleRef sampleID="12" />
           <SampleRef sampleID="13" />
           <SampleRef sampleID="14" />
           <SampleRef sampleID="15" />
           <SampleRef sampleID="16" />
           <SampleRef sampleID="17" />
           <SampleRef sampleID="18" />
           <SampleRef sampleID="19" />
           <SampleRef sampleID="20" />
           <SampleRef sampleID="21" />
           <SampleRef sampleID="23" />
           <SampleRef sampleID="22" />
           <SampleRef sampleID="24" />
           <SampleRef sampleID="25" />
           <SampleRef sampleID="1" />
           <SampleRef sampleID="2" />
           <SampleRef sampleID="3" />
           <SampleRef sampleID="5" />
           <SampleRef sampleID="4" />
           <SampleRef sampleID="7" />
           <SampleRef sampleID="6" />
         </SampleRefs>
         <Keywords/>
       </Group>
     </GroupNode>
     <GroupNode name="Compensation"  annotation=""  owningGroup="Compensation"  expanded="1"  sortPriority="10"  count="-1" >
       <Graph smoothing="0"  backColor="#ffffff"  foreColor="#000000"  type="Pseudocolor"  fast="1" >
         <Axis dimension="x"  name=""  label=""  auto="auto" />
         <Axis dimension="y"  name=""  label=""  auto="auto" />
         <GraphSettings level="5%"  smoothingHighResolution="1"  contourHighResolution="1"  histogramSmoothingCount="0"  graphResolution="256"  showOutliers="0"  drawLargeDots="0"  dotsToDraw="8000"  tint="le.chartfill.tinted.40"  lineWeight="le.lineweight.normal"  lineStyle="le.linestyle.solid" />
         <GraphEnvironment showGrid="0"  showAxes="tnlTNL"  showGates="1"  showFreqOnPlots="1"  showGateNameOnPlots="1"  showMedians="0"  showUncomped="0"  addEventParam="0"  lastYAxisName="" >
           <TextTraits font="SansSerif"  size="11"  name="Labels"  style="plain"  color="#000000"  background="#00ffffff"  just="left" />
           <TextTraits font="SansSerif"  size="11"  name="LayoutGates"  style="plain"  color="#000000"  background="#00ffffff"  just="left" />
           <TextTraits font="SansSerif"  size="9"  name="Numbers"  style="plain"  color="#000000"  background="#00ffffff"  just="left" />
           <TextTraits font="SansSerif"  size="9"  name="Legend"  style="plain"  color="#000000"  background="#00ffffff"  just="left" />
         </GraphEnvironment>
       </Graph>
       <Subpopulations>
         <Compensation name="Compensation"  annotation=""  owningGroup="Compensation"  expanded="1"  sortPriority="7"  compensationGroup="Compensation"  color="#bc1900"  status="FINALIZED" >
           <ParameterList>
             <Parameter parameterName="405-450_50-A"  userProvidedCompInfix="Comp-405-450_50-A"  negativeGate="Size"  positiveSample="16"  positiveGate="Size/405-450_50-A+"  negativeEdited="1"  positiveEdited="1"  displayed="1"  positiveMedian="15967.134765625"  positiveCV="27.509338379"  negativeMedian="16.684757233"  negativeCV="111.552467346"  separationIndex="142.9860798948" />
             <Parameter parameterName="405-605_12-A"  userProvidedCompInfix="Comp-405-605_12-A"  negativeGate="Size"  positiveSample="13"  positiveGate="Size/405-605_12-A+"  negativeEdited="1"  positiveEdited="1"  displayed="1"  positiveMedian="19165.400390625"  positiveCV="11.319379807"  negativeMedian="8.983841896"  negativeCV="300.039581299"  separationIndex="63.8462980977" />
             <Parameter parameterName="405-710_50-A"  userProvidedCompInfix="Comp-405-710_50-A"  negativeGate="Size"  positiveSample="12"  positiveGate="Size/405-710_50-A+"  negativeEdited="1"  positiveEdited="1"  displayed="1"  positiveMedian="25947.71484375"  positiveCV="5.228991508"  negativeMedian="6.416994095"  negativeCV="420.05368042"  separationIndex="61.7571016726" />
             <Parameter parameterName="405-780_60-A"  userProvidedCompInfix="Comp-405-780_60-A"  negativeGate="Size"  positiveSample="10"  positiveGate="Size/405-780_60-A+"  negativeEdited="1"  positiveEdited="1"  displayed="1"  positiveMedian="13606.259765625"  positiveCV="4.958087921"  negativeMedian="1.283392072"  negativeCV="1450.07421875"  separationIndex="9.3822620923" />
             <Parameter parameterName="488-530_30-A"  userProvidedCompInfix="Comp-488-530_30-A"  negativeGate="Size"  positiveSample="9"  positiveGate="Size/488-530_30-A+"  negativeEdited="1"  positiveEdited="1"  displayed="1"  positiveMedian="10387.986328125"  positiveCV="9.280669212"  negativeMedian="2.566785574"  negativeCV="575.018249512"  separationIndex="18.0610259785" />
             <Parameter parameterName="488-675_20-A"  userProvidedCompInfix="Comp-488-675_20-A"  negativeGate="Size"  positiveSample="15"  positiveGate="Size/488-675_20-A+"  negativeEdited="1"  positiveEdited="1"  displayed="1"  positiveMedian="44981.12109375"  positiveCV="25.276035309"  negativeMedian="11.550741196"  negativeCV="305.654602051"  separationIndex="147.1254483028" />
             <Parameter parameterName="561-620_10-A"  userProvidedCompInfix="Comp-561-620_10-A"  negativeGate="Size"  positiveSample="14"  positiveGate="Size/561-620_10-A+"  negativeEdited="1"  positiveEdited="1"  displayed="1"  positiveMedian="21716.828125"  positiveCV="5.192046642"  negativeMedian="1.283392072"  negativeCV="1650.109619141"  separationIndex="13.160061902" />
             <Parameter parameterName="561-710_50-A"  userProvidedCompInfix="Comp-561-710_50-A"  negativeGate="Size"  positiveSample="11"  positiveGate="Size/561-710_50-A+"  negativeEdited="1"  positiveEdited="1"  displayed="1"  positiveMedian="44225.5390625"  positiveCV="10.202320099"  negativeMedian="11.550741196"  negativeCV="294.509338379"  separationIndex="150.1276277508" />
             <Parameter parameterName="640-780_60-A"  userProvidedCompInfix="Comp-640-780_60-A"  negativeGate="Size"  positiveSample="17"  positiveGate="Size/640-780_60-A+"  negativeEdited="1"  positiveEdited="1"  displayed="1"  positiveMedian="41.078845978"  positiveCV="242.739181519"  negativeMedian="-1.283392072"  negativeCV="-6306.408691406"  separationIndex="-0.0067173315" />
           </ParameterList>
           <transforms:spilloverMatrix spectral="0"  weightOptAlgorithmType="OLS"  prefix="Comp-"  name="Compensation"  editable="0"  color="#bc1900"  version="FlowJo-10.10.0"  status="FINALIZED"  transforms:id="5ed22aa5-4316-4b3a-8968-bb3f5870b376"  suffix="" >
             <data-type:parameters>
               <data-type:parameter data-type:name="405-450_50-A"  userProvidedCompInfix="Comp-405-450_50-A" />
               <data-type:parameter data-type:name="405-605_12-A"  userProvidedCompInfix="Comp-405-605_12-A" />
               <data-type:parameter data-type:name="405-710_50-A"  userProvidedCompInfix="Comp-405-710_50-A" />
               <data-type:parameter data-type:name="405-780_60-A"  userProvidedCompInfix="Comp-405-780_60-A" />
               <data-type:parameter data-type:name="488-530_30-A"  userProvidedCompInfix="Comp-488-530_30-A" />
               <data-type:parameter data-type:name="488-675_20-A"  userProvidedCompInfix="Comp-488-675_20-A" />
               <data-type:parameter data-type:name="561-620_10-A"  userProvidedCompInfix="Comp-561-620_10-A" />
               <data-type:parameter data-type:name="561-710_50-A"  userProvidedCompInfix="Comp-561-710_50-A" />
               <data-type:parameter data-type:name="640-780_60-A"  userProvidedCompInfix="Comp-640-780_60-A" />
             </data-type:parameters>
             <transforms:spillover data-type:parameter="405-450_50-A"  userProvidedCompInfix="Comp-405-450_50-A" >
               <transforms:coefficient data-type:parameter="405-450_50-A"  transforms:value="1" />
               <transforms:coefficient data-type:parameter="405-605_12-A"  transforms:value="0.0593808047" />
               <transforms:coefficient data-type:parameter="405-710_50-A"  transforms:value="0.0106751704" />
               <transforms:coefficient data-type:parameter="405-780_60-A"  transforms:value="0.0020923762" />
               <transforms:coefficient data-type:parameter="488-530_30-A"  transforms:value="0.0035422362" />
               <transforms:coefficient data-type:parameter="488-675_20-A"  transforms:value="-0.0002413931" />
               <transforms:coefficient data-type:parameter="561-620_10-A"  transforms:value="0.0002413846" />
               <transforms:coefficient data-type:parameter="561-710_50-A"  transforms:value="-0.0005632415" />
               <transforms:coefficient data-type:parameter="640-780_60-A"  transforms:value="0.0003218451" />
             </transforms:spillover>
             <transforms:spillover data-type:parameter="405-605_12-A"  userProvidedCompInfix="Comp-405-605_12-A" >
               <transforms:coefficient data-type:parameter="405-450_50-A"  transforms:value="0.000335036" />
               <transforms:coefficient data-type:parameter="405-605_12-A"  transforms:value="1" />
               <transforms:coefficient data-type:parameter="405-710_50-A"  transforms:value="0.0053027491" />
               <transforms:coefficient data-type:parameter="405-780_60-A"  transforms:value="0.0012060276" />
               <transforms:coefficient data-type:parameter="488-530_30-A"  transforms:value="0.0001339916" />
               <transforms:coefficient data-type:parameter="488-675_20-A"  transforms:value="0.0027488865" />
               <transforms:coefficient data-type:parameter="561-620_10-A"  transforms:value="0.0641302696" />
               <transforms:coefficient data-type:parameter="561-710_50-A"  transforms:value="0" />
               <transforms:coefficient data-type:parameter="640-780_60-A"  transforms:value="0.0000669954" />
             </transforms:spillover>
             <transforms:spillover data-type:parameter="405-710_50-A"  userProvidedCompInfix="Comp-405-710_50-A" >
               <transforms:coefficient data-type:parameter="405-450_50-A"  transforms:value="0.0146893952" />
               <transforms:coefficient data-type:parameter="405-605_12-A"  transforms:value="0.0021288725" />
               <transforms:coefficient data-type:parameter="405-710_50-A"  transforms:value="1" />
               <transforms:coefficient data-type:parameter="405-780_60-A"  transforms:value="0.2100620435" />
               <transforms:coefficient data-type:parameter="488-530_30-A"  transforms:value="0.000197894" />
               <transforms:coefficient data-type:parameter="488-675_20-A"  transforms:value="0.0019307968" />
               <transforms:coefficient data-type:parameter="561-620_10-A"  transforms:value="0.0000989461" />
               <transforms:coefficient data-type:parameter="561-710_50-A"  transforms:value="0.0072214275" />
               <transforms:coefficient data-type:parameter="640-780_60-A"  transforms:value="0.1172441446" />
             </transforms:spillover>
             <transforms:spillover data-type:parameter="405-780_60-A"  userProvidedCompInfix="Comp-405-780_60-A" >
               <transforms:coefficient data-type:parameter="405-450_50-A"  transforms:value="0.0301679533" />
               <transforms:coefficient data-type:parameter="405-605_12-A"  transforms:value="0.0018870957" />
               <transforms:coefficient data-type:parameter="405-710_50-A"  transforms:value="0.0401955625" />
               <transforms:coefficient data-type:parameter="405-780_60-A"  transforms:value="1" />
               <transforms:coefficient data-type:parameter="488-530_30-A"  transforms:value="0.0004716698" />
               <transforms:coefficient data-type:parameter="488-675_20-A"  transforms:value="-0.0005660105" />
               <transforms:coefficient data-type:parameter="561-620_10-A"  transforms:value="0.0000943327" />
               <transforms:coefficient data-type:parameter="561-710_50-A"  transforms:value="0" />
               <transforms:coefficient data-type:parameter="640-780_60-A"  transforms:value="0.17517171" />
             </transforms:spillover>
             <transforms:spillover data-type:parameter="488-530_30-A"  userProvidedCompInfix="Comp-488-530_30-A" >
               <transforms:coefficient data-type:parameter="405-450_50-A"  transforms:value="0.0002471877" />
               <transforms:coefficient data-type:parameter="405-605_12-A"  transforms:value="0.0100311722" />
               <transforms:coefficient data-type:parameter="405-710_50-A"  transforms:value="0.003461223" />
               <transforms:coefficient data-type:parameter="405-780_60-A"  transforms:value="0.0014829796" />
               <transforms:coefficient data-type:parameter="488-530_30-A"  transforms:value="1" />
               <transforms:coefficient data-type:parameter="488-675_20-A"  transforms:value="0.0181640819" />
               <transforms:coefficient data-type:parameter="561-620_10-A"  transforms:value="0.0001235765" />
               <transforms:coefficient data-type:parameter="561-710_50-A"  transforms:value="0.0002471703" />
               <transforms:coefficient data-type:parameter="640-780_60-A"  transforms:value="0.0007414613" />
             </transforms:spillover>
             <transforms:spillover data-type:parameter="488-675_20-A"  userProvidedCompInfix="Comp-488-675_20-A" >
               <transforms:coefficient data-type:parameter="405-450_50-A"  transforms:value="0.0000285429" />
               <transforms:coefficient data-type:parameter="405-605_12-A"  transforms:value="0.0012280685" />
               <transforms:coefficient data-type:parameter="405-710_50-A"  transforms:value="0.120547651" />
               <transforms:coefficient data-type:parameter="405-780_60-A"  transforms:value="0.0188597787" />
               <transforms:coefficient data-type:parameter="488-530_30-A"  transforms:value="0.0014565558" />
               <transforms:coefficient data-type:parameter="488-675_20-A"  transforms:value="1" />
               <transforms:coefficient data-type:parameter="561-620_10-A"  transforms:value="0.0149281636" />
               <transforms:coefficient data-type:parameter="561-710_50-A"  transforms:value="0.5194551268" />
               <transforms:coefficient data-type:parameter="640-780_60-A"  transforms:value="0.183353917" />
             </transforms:spillover>
             <transforms:spillover data-type:parameter="561-620_10-A"  userProvidedCompInfix="Comp-561-620_10-A" >
               <transforms:coefficient data-type:parameter="405-450_50-A"  transforms:value="0.0004137842" />
               <transforms:coefficient data-type:parameter="405-605_12-A"  transforms:value="0.0845832808" />
               <transforms:coefficient data-type:parameter="405-710_50-A"  transforms:value="0.0300147881" />
               <transforms:coefficient data-type:parameter="405-780_60-A"  transforms:value="0.0044390872" />
               <transforms:coefficient data-type:parameter="488-530_30-A"  transforms:value="0.0018917751" />
               <transforms:coefficient data-type:parameter="488-675_20-A"  transforms:value="0.1836397272" />
               <transforms:coefficient data-type:parameter="561-620_10-A"  transforms:value="1" />
               <transforms:coefficient data-type:parameter="561-710_50-A"  transforms:value="0.1172858024" />
               <transforms:coefficient data-type:parameter="640-780_60-A"  transforms:value="0.001536828" />
             </transforms:spillover>
             <transforms:spillover data-type:parameter="561-710_50-A"  userProvidedCompInfix="Comp-561-710_50-A" >
               <transforms:coefficient data-type:parameter="405-450_50-A"  transforms:value="0.0000580619" />
               <transforms:coefficient data-type:parameter="405-605_12-A"  transforms:value="0.0041767276" />
               <transforms:coefficient data-type:parameter="405-710_50-A"  transforms:value="0.3075914046" />
               <transforms:coefficient data-type:parameter="405-780_60-A"  transforms:value="0.0532252944" />
               <transforms:coefficient data-type:parameter="488-530_30-A"  transforms:value="0.0010453586" />
               <transforms:coefficient data-type:parameter="488-675_20-A"  transforms:value="0.2063616443" />
               <transforms:coefficient data-type:parameter="561-620_10-A"  transforms:value="0.0383974112" />
               <transforms:coefficient data-type:parameter="561-710_50-A"  transforms:value="1" />
               <transforms:coefficient data-type:parameter="640-780_60-A"  transforms:value="0.2614816512" />
             </transforms:spillover>
             <transforms:spillover data-type:parameter="640-780_60-A"  userProvidedCompInfix="Comp-640-780_60-A" >
               <transforms:coefficient data-type:parameter="405-450_50-A"  transforms:value="0.0605999193" />
               <transforms:coefficient data-type:parameter="405-605_12-A"  transforms:value="1.0002334279" />
               <transforms:coefficient data-type:parameter="405-710_50-A"  transforms:value="1.0304951616" />
               <transforms:coefficient data-type:parameter="405-780_60-A"  transforms:value="0.4847660786" />
               <transforms:coefficient data-type:parameter="488-530_30-A"  transforms:value="0.9394324563" />
               <transforms:coefficient data-type:parameter="488-675_20-A"  transforms:value="-0.1817788496" />
               <transforms:coefficient data-type:parameter="561-620_10-A"  transforms:value="0.0302956964" />
               <transforms:coefficient data-type:parameter="561-710_50-A"  transforms:value="-0.2423703184" />
               <transforms:coefficient data-type:parameter="640-780_60-A"  transforms:value="1" />
             </transforms:spillover>
           </transforms:spilloverMatrix>
         </Compensation>
       </Subpopulations>
       <Group name="Compensation"  live="1"  role="ws.group.dlog.compensation"  key=""  synchronized="0"  foreground="#bc1900"  fontStyle="bold" >
         <Criteria>
           <Criterion connector="And"  keyword="$FIL"  function="Contains"  value="comp" />
           <Criterion connector="Or"  keyword="$FIL"  function="Contains"  value="unstained" />
         </Criteria>
         <SampleRefs>
           <SampleRef sampleID="8" />
           <SampleRef sampleID="9" />
           <SampleRef sampleID="10" />
           <SampleRef sampleID="11" />
           <SampleRef sampleID="12" />
           <SampleRef sampleID="13" />
           <SampleRef sampleID="14" />
           <SampleRef sampleID="15" />
           <SampleRef sampleID="16" />
           <SampleRef sampleID="17" />
           <SampleRef sampleID="18" />
         </SampleRefs>
         <Keywords/>
       </Group>
     </GroupNode>
     <GroupNode name="DKB32"  annotation=""  owningGroup="DKB32"  expanded="0"  sortPriority="10"  count="-1" >
       <Graph smoothing="0"  backColor="#ffffff"  foreColor="#000000"  type="Pseudocolor"  fast="1" >
         <Axis dimension="x"  name=""  label=""  auto="auto" />
         <Axis dimension="y"  name=""  label=""  auto="auto" />
         <GraphSettings level="5%"  smoothingHighResolution="1"  contourHighResolution="1"  histogramSmoothingCount="0"  graphResolution="256"  showOutliers="0"  drawLargeDots="0"  dotsToDraw="8000"  tint="le.chartfill.tinted.40"  lineWeight="le.lineweight.normal"  lineStyle="le.linestyle.solid" />
         <GraphEnvironment showGrid="0"  showAxes="tnlTNL"  showGates="1"  showFreqOnPlots="1"  showGateNameOnPlots="1"  showMedians="0"  showUncomped="0"  addEventParam="0"  lastYAxisName="" >
           <TextTraits font="SansSerif"  size="11"  name="Labels"  style="plain"  color="#000000"  background="#00ffffff"  just="left" />
           <TextTraits font="SansSerif"  size="11"  name="LayoutGates"  style="plain"  color="#000000"  background="#00ffffff"  just="left" />
           <TextTraits font="SansSerif"  size="9"  name="Numbers"  style="plain"  color="#000000"  background="#00ffffff"  just="left" />
           <TextTraits font="SansSerif"  size="9"  name="Legend"  style="plain"  color="#000000"  background="#00ffffff"  just="left" />
           <WindowPosition x="0"  y="0"  width="0"  height="0"  displayed="0"  panelState="" />
         </GraphEnvironment>
       </Graph>
       <Subpopulations>
         <Population name="Lymphocytes"  annotation=""  owningGroup="DKB32"  expanded="0"  sortPriority="10"  count="117511" >
           <Graph smoothing="0"  backColor="#ffffff"  foreColor="#000000"  heatMapStatParameter="Comp-405-450_50-A"  type="Pseudocolor"  fast="1" >
             <Axis dimension="x"  name="FSC-A"  label=""  auto="auto" />
             <Axis dimension="y"  name="FSC-H"  label=""  auto="auto" />
             <GraphSettings level="5%"  smoothingHighResolution="1"  contourHighResolution="1"  histogramSmoothingCount="0"  graphResolution="256"  showOutliers="0"  drawLargeDots="0"  dotsToDraw="8000"  tint="le.chartfill.tinted.40"  lineWeight="le.lineweight.normal"  lineStyle="le.linestyle.solid" />
             <GraphEnvironment showGrid="0"  showAxes="tnlTNL"  showGates="1"  showFreqOnPlots="1"  showGateNameOnPlots="1"  showMedians="0"  showUncomped="0"  addEventParam="0"  lastYAxisName="" >
               <TextTraits font="SansSerif"  size="11"  name="Labels"  style="plain"  color="#000000"  background="#00ffffff"  just="left" />
               <TextTraits font="SansSerif"  size="11"  name="LayoutGates"  style="plain"  color="#000000"  background="#00ffffff"  just="left" />
               <TextTraits font="SansSerif"  size="9"  name="Numbers"  style="plain"  color="#000000"  background="#00ffffff"  just="left" />
               <TextTraits font="SansSerif"  size="9"  name="Legend"  style="plain"  color="#000000"  background="#00ffffff"  just="left" />
               <WindowPosition x="776"  y="10"  width="619"  height="797"  displayed="0"  panelState="---" />
             </GraphEnvironment>
           </Graph>
           <Gate gating:id="ID1896188098" >
             <gating:PolygonGate eventsInside="1"  annoOffsetX="154"  annoOffsetY="77"  tint="#000000"  isTinted="0"  lineWeight="Normal"  userDefined="1"  quadId="-1"  gateResolution="256" >
               <gating:dimension>
                 <data-type:fcs-dimension data-type:name="FSC-A" />
               </gating:dimension>
               <gating:dimension>
                 <data-type:fcs-dimension data-type:name="SSC-A" />
               </gating:dimension>
               <gating:vertex>
                 <gating:coordinate data-type:value="135477.7815126051" />
                 <gating:coordinate data-type:value="252434.9629629629" />
               </gating:vertex>
               <gating:vertex>
                 <gating:coordinate data-type:value="99130.0840336134" />
                 <gating:coordinate data-type:value="189326.2222222222" />
               </gating:vertex>
               <gating:vertex>
                 <gating:coordinate data-type:value="79304.0672268908" />
                 <gating:coordinate data-type:value="137140.1481481481" />
               </gating:vertex>
               <gating:vertex>
                 <gating:coordinate data-type:value="52869.3781512605" />
                 <gating:coordinate data-type:value="13349.9259259259" />
               </gating:vertex>
               <gating:vertex>
                 <gating:coordinate data-type:value="117854.6554621849" />
                 <gating:coordinate data-type:value="52186.0740740741" />
               </gating:vertex>
               <gating:vertex>
                 <gating:coordinate data-type:value="176231.2605042017" />
                 <gating:coordinate data-type:value="110440.2962962963" />
               </gating:vertex>
               <gating:vertex>
                 <gating:coordinate data-type:value="245622.3193277311" />
                 <gating:coordinate data-type:value="206317.0370370371" />
               </gating:vertex>
               <gating:vertex>
                 <gating:coordinate data-type:value="250028.1008403361" />
                 <gating:coordinate data-type:value="235444.1481481481" />
               </gating:vertex>
               <gating:vertex>
                 <gating:coordinate data-type:value="222491.9663865546" />
                 <gating:coordinate data-type:value="263357.6296296296" />
               </gating:vertex>
             </gating:PolygonGate>
           </Gate>
           <Subpopulations>
             <Population name="Single Cells"  annotation=""  owningGroup="DKB32"  expanded="0"  sortPriority="10"  count="18654" >
               <Graph smoothing="0"  backColor="#ffffff"  foreColor="#000000"  heatMapStatParameter="Comp-405-450_50-A"  type="Pseudocolor"  fast="1" >
                 <Axis dimension="x"  name="Comp-405-780_60-A"  label=""  auto="auto" />
                 <Axis dimension="y"  name="Comp-640-780_60-A"  label=""  auto="auto" />
                 <GraphSettings level="5%"  smoothingHighResolution="1"  contourHighResolution="1"  histogramSmoothingCount="0"  graphResolution="256"  showOutliers="0"  drawLargeDots="0"  dotsToDraw="8000"  tint="le.chartfill.tinted.40"  lineWeight="le.lineweight.normal"  lineStyle="le.linestyle.solid" />
                 <GraphEnvironment showGrid="0"  showAxes="tnlTNL"  showGates="1"  showFreqOnPlots="1"  showGateNameOnPlots="1"  showMedians="0"  showUncomped="0"  addEventParam="0"  lastYAxisName="" >
                   <TextTraits font="SansSerif"  size="11"  name="Labels"  style="plain"  color="#000000"  background="#00ffffff"  just="left" />
                   <TextTraits font="SansSerif"  size="11"  name="LayoutGates"  style="plain"  color="#000000"  background="#00ffffff"  just="left" />
                   <TextTraits font="SansSerif"  size="9"  name="Numbers"  style="plain"  color="#000000"  background="#00ffffff"  just="left" />
                   <TextTraits font="SansSerif"  size="9"  name="Legend"  style="plain"  color="#000000"  background="#00ffffff"  just="left" />
                   <WindowPosition x="147"  y="21"  width="619"  height="797"  displayed="0"  panelState="---" />
                 </GraphEnvironment>
               </Graph>
               <Gate gating:id="ID1685382751"  gating:parent_id="ID1896188098" >
                 <gating:PolygonGate eventsInside="1"  annoOffsetX="-40"  annoOffsetY="-164"  tint="#000000"  isTinted="0"  lineWeight="Normal"  userDefined="1"  quadId="-1"  gateResolution="256" >
                   <gating:dimension>
                     <data-type:fcs-dimension data-type:name="FSC-A" />
                   </gating:dimension>
                   <gating:dimension>
                     <data-type:fcs-dimension data-type:name="FSC-H" />
                   </gating:dimension>
                   <gating:vertex>
                     <gating:coordinate data-type:value="225095.8115631692" />
                     <gating:coordinate data-type:value="211661.5127610209" />
                   </gating:vertex>
                   <gating:vertex>
                     <gating:coordinate data-type:value="129668.6595289079" />
                     <gating:coordinate data-type:value="139283.0069605568" />
                   </gating:vertex>
                   <gating:vertex>
                     <gating:coordinate data-type:value="62869.6531049251" />
                     <gating:coordinate data-type:value="74811.3967517401" />
                   </gating:vertex>
                   <gating:vertex>
                     <gating:coordinate data-type:value="22453.4475374732" />
                     <gating:coordinate data-type:value="35885.1415313225" />
                   </gating:vertex>
                   <gating:vertex>
                     <gating:coordinate data-type:value="47152.2398286938" />
                     <gating:coordinate data-type:value="33452.2505800464" />
                   </gating:vertex>
                   <gating:vertex>
                     <gating:coordinate data-type:value="123493.9614561028" />
                     <gating:coordinate data-type:value="90625.1879350348" />
                   </gating:vertex>
                   <gating:vertex>
                     <gating:coordinate data-type:value="174575.5546038544" />
                     <gating:coordinate data-type:value="126510.3294663573" />
                   </gating:vertex>
                   <gating:vertex>
                     <gating:coordinate data-type:value="222289.130620985" />
                     <gating:coordinate data-type:value="171518.8120649652" />
                   </gating:vertex>
                   <gating:vertex>
                     <gating:coordinate data-type:value="236322.5353319058" />
                     <gating:coordinate data-type:value="193414.8306264501" />
                   </gating:vertex>
                 </gating:PolygonGate>
               </Gate>
               <Subpopulations>
                 <Population name="CD3+ "  annotation=""  owningGroup="DKB32"  expanded="0"  sortPriority="10"  count="8371" >
                   <Graph smoothing="0"  backColor="#ffffff"  foreColor="#000000"  heatMapStatParameter="Comp-405-450_50-A"  type="Pseudocolor"  fast="1" >
                     <Axis dimension="x"  name="Comp-561-710_50-A"  label=""  auto="auto" />
                     <Axis dimension="y"  name="Comp-405-710_50-A"  label=""  auto="auto" />
                     <GraphSettings level="5%"  smoothingHighResolution="1"  contourHighResolution="1"  histogramSmoothingCount="0"  graphResolution="256"  showOutliers="0"  drawLargeDots="0"  dotsToDraw="8000"  tint="le.chartfill.tinted.40"  lineWeight="le.lineweight.normal"  lineStyle="le.linestyle.solid" />
                     <GraphEnvironment showGrid="0"  showAxes="tnlTNL"  showGates="1"  showFreqOnPlots="1"  showGateNameOnPlots="1"  showMedians="0"  showUncomped="0"  addEventParam="0"  lastYAxisName="" >
                       <TextTraits font="SansSerif"  size="11"  name="Labels"  style="plain"  color="#000000"  background="#00ffffff"  just="left" />
                       <TextTraits font="SansSerif"  size="11"  name="LayoutGates"  style="plain"  color="#000000"  background="#00ffffff"  just="left" />
                       <TextTraits font="SansSerif"  size="9"  name="Numbers"  style="plain"  color="#000000"  background="#00ffffff"  just="left" />
                       <TextTraits font="SansSerif"  size="9"  name="Legend"  style="plain"  color="#000000"  background="#00ffffff"  just="left" />
                       <WindowPosition x="766"  y="21"  width="619"  height="797"  displayed="0"  panelState="---" />
                     </GraphEnvironment>
                   </Graph>
                   <Gate gating:id="ID1095879464"  gating:parent_id="ID1685382751" >
                     <gating:RectangleGate eventsInside="1"  annoOffsetX="128"  annoOffsetY="-17"  tint="#000000"  isTinted="0"  lineWeight="Normal"  userDefined="1"  percentX="0"  percentY="0" >
                       <gating:dimension gating:min="346.76473356202524"  gating:max="12172.082927078542" >
                         <data-type:fcs-dimension data-type:name="Comp-405-780_60-A" />
                       </gating:dimension>
                       <gating:dimension gating:min="-1172.8314879846628"  gating:max="4034.1774191096874" >
                         <data-type:fcs-dimension data-type:name="Comp-640-780_60-A" />
                       </gating:dimension>
                     </gating:RectangleGate>
                   </Gate>
                   <Subpopulations>
                     <Population name="CD8+ "  annotation=""  owningGroup="DKB32"  expanded="0"  sortPriority="10"  count="8232" >
                       <Graph smoothing="13"  backColor="#ffffff"  foreColor="#000000"  heatMapStatParameter="Comp-405-450_50-A"  type="Histogram"  fast="1" >
                         <Axis dimension="x"  name="Comp-405-450_50-A"  label=""  auto="auto" />
                         <Axis dimension="y"  name=""  label=""  auto="auto" />
                         <GraphSettings level="5%"  smoothingHighResolution="1"  contourHighResolution="1"  histogramSmoothingCount="0"  graphResolution="256"  showOutliers="1"  drawLargeDots="0"  dotsToDraw="8000"  tint="le.chartfill.tinted.40"  lineWeight="le.lineweight.normal"  lineStyle="le.linestyle.solid" />
                         <GraphEnvironment showGrid="0"  showAxes="tnlTNL"  showGates="1"  showFreqOnPlots="1"  showGateNameOnPlots="1"  showMedians="0"  showUncomped="0"  addEventParam="0"  lastYAxisName="" >
                           <TextTraits font="SansSerif"  size="11"  name="Labels"  style="plain"  color="#000000"  background="#00ffffff"  just="left" />
                           <TextTraits font="SansSerif"  size="11"  name="LayoutGates"  style="plain"  color="#000000"  background="#00ffffff"  just="left" />
                           <TextTraits font="SansSerif"  size="9"  name="Numbers"  style="plain"  color="#000000"  background="#00ffffff"  just="left" />
                           <TextTraits font="SansSerif"  size="9"  name="Legend"  style="plain"  color="#000000"  background="#00ffffff"  just="left" />
                           <WindowPosition x="739"  y="41"  width="760"  height="858"  displayed="0"  panelState="+--" />
                         </GraphEnvironment>
                       </Graph>
                       <Gate gating:id="ID1907370092"  gating:parent_id="ID1095879464" >
                         <gating:RectangleGate eventsInside="1"  annoOffsetX="4"  annoOffsetY="-167"  tint="#000000"  isTinted="0"  lineWeight="Normal"  userDefined="1"  percentX="0"  percentY="0" >
                           <gating:dimension gating:min="-3135.4953934206433"  gating:max="2990.9030763236046" >
                             <data-type:fcs-dimension data-type:name="Comp-561-710_50-A" />
                           </gating:dimension>
                           <gating:dimension gating:min="956.3192827400044"  gating:max="87641.75590109944" >
                             <data-type:fcs-dimension data-type:name="Comp-405-710_50-A" />
                           </gating:dimension>
                         </gating:RectangleGate>
                       </Gate>
                       <Subpopulations>
                         <Population name="Divided "  annotation=""  owningGroup="DKB32"  expanded="0"  sortPriority="10"  count="156" >
                           <Graph smoothing="0"  backColor="#ffffff"  foreColor="#000000"  heatMapStatParameter="Comp-405-450_50-A"  type="Pseudocolor"  fast="1" >
                             <Axis dimension="x"  name="Comp-561-620_10-A"  label=""  auto="auto" />
                             <Axis dimension="y"  name="Comp-488-530_30-A"  label=""  auto="auto" />
                             <GraphSettings level="5%"  smoothingHighResolution="1"  contourHighResolution="1"  histogramSmoothingCount="0"  graphResolution="256"  showOutliers="0"  drawLargeDots="0"  dotsToDraw="8000"  tint="le.chartfill.tinted.40"  lineWeight="le.lineweight.normal"  lineStyle="le.linestyle.solid" />
                             <GraphEnvironment showGrid="0"  showAxes="tnlTNL"  showGates="1"  showFreqOnPlots="1"  showGateNameOnPlots="1"  showMedians="0"  showUncomped="0"  addEventParam="0"  lastYAxisName="" >
                               <TextTraits font="SansSerif"  size="11"  name="Labels"  style="plain"  color="#000000"  background="#00ffffff"  just="left" />
                               <TextTraits font="SansSerif"  size="11"  name="LayoutGates"  style="plain"  color="#000000"  background="#00ffffff"  just="left" />
                               <TextTraits font="SansSerif"  size="9"  name="Numbers"  style="plain"  color="#000000"  background="#00ffffff"  just="left" />
                               <TextTraits font="SansSerif"  size="9"  name="Legend"  style="plain"  color="#000000"  background="#00ffffff"  just="left" />
                               <WindowPosition x="864"  y="33"  width="620"  height="912"  displayed="0"  panelState="+--" />
                             </GraphEnvironment>
                           </Graph>
                           <Gate gating:id="ID749661440"  gating:parent_id="ID1907370092" >
                             <gating:RectangleGate eventsInside="1"  annoOffsetX="0"  annoOffsetY="0"  tint="#000000"  isTinted="0"  lineWeight="Normal"  userDefined="1" >
                               <gating:dimension gating:max="2982.4238552787947"  yRatio="0.7506631299734748" >
                                 <data-type:fcs-dimension data-type:name="Comp-405-450_50-A" />
                               </gating:dimension>
                             </gating:RectangleGate>
                           </Gate>
                           <Subpopulations>
                             <Population name="G1"  annotation=""  owningGroup="DKB32"  expanded="0"  sortPriority="10"  count="5054" >
                               <Graph smoothing="13"  backColor="#ffffff"  foreColor="#000000"  heatMapStatParameter="Comp-405-450_50-A"  type="Histogram"  fast="1" >
                                 <Axis dimension="x"  name="Comp-405-450_50-A"  label=""  auto="auto" />
                                 <Axis dimension="y"  name=""  label=""  auto="auto" />
                                 <GraphSettings level="5%"  smoothingHighResolution="1"  contourHighResolution="1"  histogramSmoothingCount="0"  graphResolution="256"  showOutliers="0"  drawLargeDots="0"  dotsToDraw="8000"  tint="le.chartfill.tinted.40"  lineWeight="le.lineweight.normal"  lineStyle="le.linestyle.solid" />
                                 <GraphEnvironment showGrid="0"  showAxes="tnlTNL"  showGates="1"  showFreqOnPlots="1"  showGateNameOnPlots="1"  showMedians="0"  showUncomped="0"  addEventParam="0"  lastYAxisName="" >
                                   <TextTraits font="SansSerif"  size="11"  name="Labels"  style="plain"  color="#000000"  background="#00ffffff"  just="left" />
                                   <TextTraits font="SansSerif"  size="11"  name="LayoutGates"  style="plain"  color="#000000"  background="#00ffffff"  just="left" />
                                   <TextTraits font="SansSerif"  size="9"  name="Numbers"  style="plain"  color="#000000"  background="#00ffffff"  just="left" />
                                   <TextTraits font="SansSerif"  size="9"  name="Legend"  style="plain"  color="#000000"  background="#00ffffff"  just="left" />
                                   <WindowPosition x="-8"  y="-8"  width="1936"  height="1056"  displayed="1"  panelState="+--" />
                                 </GraphEnvironment>
                               </Graph>
                               <Gate gating:id="ID1865130196"  gating:parent_id="ID749661440" >
                                 <gating:RectangleGate eventsInside="1"  annoOffsetX="0"  annoOffsetY="0"  tint="#000000"  isTinted="0"  lineWeight="Normal"  userDefined="1" >
                                   <gating:dimension gating:min="1414.9213615095687"  gating:max="3286.0053098396206"  yRatio="0.9930434782608696" >
                                     <data-type:fcs-dimension data-type:name="Comp-405-450_50-A" />
                                   </gating:dimension>
                                 </gating:RectangleGate>
                               </Gate>
                             </Population>
                             <Population name="G2"  annotation=""  owningGroup="DKB32"  expanded="0"  sortPriority="10"  count="4561" >
                               <Graph smoothing="13"  backColor="#ffffff"  foreColor="#000000"  heatMapStatParameter="Comp-405-450_50-A"  type="Histogram"  fast="1" >
                                 <Axis dimension="x"  name="Comp-405-450_50-A"  label=""  auto="auto" />
                                 <Axis dimension="y"  name=""  label=""  auto="auto" />
                                 <GraphSettings level="5%"  smoothingHighResolution="1"  contourHighResolution="1"  histogramSmoothingCount="0"  graphResolution="256"  showOutliers="0"  drawLargeDots="0"  dotsToDraw="8000"  tint="le.chartfill.tinted.40"  lineWeight="le.lineweight.normal"  lineStyle="le.linestyle.solid" />
                                 <GraphEnvironment showGrid="0"  showAxes="tnlTNL"  showGates="1"  showFreqOnPlots="1"  showGateNameOnPlots="1"  showMedians="0"  showUncomped="0"  addEventParam="0"  lastYAxisName="" >
                                   <TextTraits font="SansSerif"  size="11"  name="Labels"  style="plain"  color="#000000"  background="#00ffffff"  just="left" />
                                   <TextTraits font="SansSerif"  size="11"  name="LayoutGates"  style="plain"  color="#000000"  background="#00ffffff"  just="left" />
                                   <TextTraits font="SansSerif"  size="9"  name="Numbers"  style="plain"  color="#000000"  background="#00ffffff"  just="left" />
                                   <TextTraits font="SansSerif"  size="9"  name="Legend"  style="plain"  color="#000000"  background="#00ffffff"  just="left" />
                                   <WindowPosition x="-8"  y="-8"  width="1936"  height="1056"  displayed="1"  panelState="+--" />
                                 </GraphEnvironment>
                               </Graph>
                               <Gate gating:id="ID552349330"  gating:parent_id="ID749661440" >
                                 <gating:RectangleGate eventsInside="1"  annoOffsetX="0"  annoOffsetY="0"  tint="#000000"  isTinted="0"  lineWeight="Normal"  userDefined="1" >
                                   <gating:dimension gating:min="744.9666101251015"  gating:max="1396.6213941072492"  yRatio="0.8939130434782608" >
                                     <data-type:fcs-dimension data-type:name="Comp-405-450_50-A" />
                                   </gating:dimension>
                                 </gating:RectangleGate>
                               </Gate>
                             </Population>
                             <Population name="G3"  annotation=""  owningGroup="DKB32"  expanded="0"  sortPriority="10"  count="3609" >
                               <Graph smoothing="13"  backColor="#ffffff"  foreColor="#000000"  heatMapStatParameter="Comp-405-450_50-A"  type="Histogram"  fast="1" >
                                 <Axis dimension="x"  name="Comp-405-450_50-A"  label=""  auto="auto" />
                                 <Axis dimension="y"  name=""  label=""  auto="auto" />
                                 <GraphSettings level="5%"  smoothingHighResolution="1"  contourHighResolution="1"  histogramSmoothingCount="0"  graphResolution="256"  showOutliers="0"  drawLargeDots="0"  dotsToDraw="8000"  tint="le.chartfill.tinted.40"  lineWeight="le.lineweight.normal"  lineStyle="le.linestyle.solid" />
                                 <GraphEnvironment showGrid="0"  showAxes="tnlTNL"  showGates="1"  showFreqOnPlots="1"  showGateNameOnPlots="1"  showMedians="0"  showUncomped="0"  addEventParam="0"  lastYAxisName="" >
                                   <TextTraits font="SansSerif"  size="11"  name="Labels"  style="plain"  color="#000000"  background="#00ffffff"  just="left" />
                                   <TextTraits font="SansSerif"  size="11"  name="LayoutGates"  style="plain"  color="#000000"  background="#00ffffff"  just="left" />
                                   <TextTraits font="SansSerif"  size="9"  name="Numbers"  style="plain"  color="#000000"  background="#00ffffff"  just="left" />
                                   <TextTraits font="SansSerif"  size="9"  name="Legend"  style="plain"  color="#000000"  background="#00ffffff"  just="left" />
                                   <WindowPosition x="-8"  y="-8"  width="1936"  height="1056"  displayed="1"  panelState="+--" />
                                 </GraphEnvironment>
                               </Graph>
                               <Gate gating:id="ID1349484971"  gating:parent_id="ID749661440" >
                                 <gating:RectangleGate eventsInside="1"  annoOffsetX="0"  annoOffsetY="0"  tint="#000000"  isTinted="0"  lineWeight="Normal"  userDefined="1" >
                                   <gating:dimension gating:min="354.4343053326399"  gating:max="737.2861750905398"  yRatio="0.8678260869565217" >
                                     <data-type:fcs-dimension data-type:name="Comp-405-450_50-A" />
                                   </gating:dimension>
                                 </gating:RectangleGate>
                               </Gate>
                             </Population>
                             <Population name="G4"  annotation=""  owningGroup="DKB32"  expanded="0"  sortPriority="10"  count="2095" >
                               <Graph smoothing="13"  backColor="#ffffff"  foreColor="#000000"  heatMapStatParameter="Comp-405-450_50-A"  type="Histogram"  fast="1" >
                                 <Axis dimension="x"  name="Comp-405-450_50-A"  label=""  auto="auto" />
                                 <Axis dimension="y"  name=""  label=""  auto="auto" />
                                 <GraphSettings level="5%"  smoothingHighResolution="1"  contourHighResolution="1"  histogramSmoothingCount="0"  graphResolution="256"  showOutliers="0"  drawLargeDots="0"  dotsToDraw="8000"  tint="le.chartfill.tinted.40"  lineWeight="le.lineweight.normal"  lineStyle="le.linestyle.solid" />
                                 <GraphEnvironment showGrid="0"  showAxes="tnlTNL"  showGates="1"  showFreqOnPlots="1"  showGateNameOnPlots="1"  showMedians="0"  showUncomped="0"  addEventParam="0"  lastYAxisName="" >
                                   <TextTraits font="SansSerif"  size="11"  name="Labels"  style="plain"  color="#000000"  background="#00ffffff"  just="left" />
                                   <TextTraits font="SansSerif"  size="11"  name="LayoutGates"  style="plain"  color="#000000"  background="#00ffffff"  just="left" />
                                   <TextTraits font="SansSerif"  size="9"  name="Numbers"  style="plain"  color="#000000"  background="#00ffffff"  just="left" />
                                   <TextTraits font="SansSerif"  size="9"  name="Legend"  style="plain"  color="#000000"  background="#00ffffff"  just="left" />
                                   <WindowPosition x="-8"  y="-8"  width="1936"  height="1056"  displayed="1"  panelState="+--" />
                                 </GraphEnvironment>
                               </Graph>
                               <Gate gating:id="ID192065611"  gating:parent_id="ID749661440" >
                                 <gating:RectangleGate eventsInside="1"  annoOffsetX="0"  annoOffsetY="0"  tint="#000000"  isTinted="0"  lineWeight="Normal"  userDefined="1" >
                                   <gating:dimension gating:min="151.72021977808018"  gating:max="345.0936611022861"  yRatio="0.8417391304347827" >
                                     <data-type:fcs-dimension data-type:name="Comp-405-450_50-A" />
                                   </gating:dimension>
                                 </gating:RectangleGate>
                               </Gate>
                             </Population>
                             <Population name="G5"  annotation=""  owningGroup="DKB32"  expanded="0"  sortPriority="10"  count="712" >
                               <Graph smoothing="13"  backColor="#ffffff"  foreColor="#000000"  heatMapStatParameter="Comp-405-450_50-A"  type="Histogram"  fast="1" >
                                 <Axis dimension="x"  name="Comp-405-450_50-A"  label=""  auto="auto" />
                                 <Axis dimension="y"  name=""  label=""  auto="auto" />
                                 <GraphSettings level="5%"  smoothingHighResolution="1"  contourHighResolution="1"  histogramSmoothingCount="0"  graphResolution="256"  showOutliers="0"  drawLargeDots="0"  dotsToDraw="8000"  tint="le.chartfill.tinted.40"  lineWeight="le.lineweight.normal"  lineStyle="le.linestyle.solid" />
                                 <GraphEnvironment showGrid="0"  showAxes="tnlTNL"  showGates="1"  showFreqOnPlots="1"  showGateNameOnPlots="1"  showMedians="0"  showUncomped="0"  addEventParam="0"  lastYAxisName="" >
                                   <TextTraits font="SansSerif"  size="11"  name="Labels"  style="plain"  color="#000000"  background="#00ffffff"  just="left" />
                                   <TextTraits font="SansSerif"  size="11"  name="LayoutGates"  style="plain"  color="#000000"  background="#00ffffff"  just="left" />
                                   <TextTraits font="SansSerif"  size="9"  name="Numbers"  style="plain"  color="#000000"  background="#00ffffff"  just="left" />
                                   <TextTraits font="SansSerif"  size="9"  name="Legend"  style="plain"  color="#000000"  background="#00ffffff"  just="left" />
                                   <WindowPosition x="-8"  y="-8"  width="1936"  height="1056"  displayed="1"  panelState="+--" />
                                 </GraphEnvironment>
                               </Graph>
                               <Gate gating:id="ID963484913"  gating:parent_id="ID749661440" >
                                 <gating:RectangleGate eventsInside="1"  annoOffsetX="0"  annoOffsetY="0"  tint="#000000"  isTinted="0"  lineWeight="Normal"  userDefined="1" >
                                   <gating:dimension gating:min="-109.34907605106837"  gating:max="133.99678158910592"  yRatio="0.8643478260869565" >
                                     <data-type:fcs-dimension data-type:name="Comp-405-450_50-A" />
                                   </gating:dimension>
                                 </gating:RectangleGate>
                               </Gate>
                             </Population>
                             <Population name="Tcm "  annotation=""  owningGroup="DKB32"  expanded="0"  sortPriority="10"  count="38" >
                               <Graph smoothing="0"  backColor="#ffffff"  foreColor="#000000"  heatMapStatParameter="Comp-405-450_50-A"  type="Pseudocolor"  fast="1" >
                                 <Axis dimension="x"  name="Comp-561-620_10-A"  label=""  auto="auto" />
                                 <Axis dimension="y"  name="Comp-488-530_30-A"  label=""  auto="auto" />
                                 <GraphSettings level="5%"  smoothingHighResolution="1"  contourHighResolution="1"  histogramSmoothingCount="0"  graphResolution="256"  showOutliers="0"  drawLargeDots="0"  dotsToDraw="8000"  tint="le.chartfill.tinted.40"  lineWeight="le.lineweight.normal"  lineStyle="le.linestyle.solid" />
                                 <GraphEnvironment showGrid="0"  showAxes="tnlTNL"  showGates="1"  showFreqOnPlots="1"  showGateNameOnPlots="1"  showMedians="0"  showUncomped="0"  addEventParam="0"  lastYAxisName="" >
                                   <TextTraits font="SansSerif"  size="11"  name="Labels"  style="plain"  color="#000000"  background="#00ffffff"  just="left" />
                                   <TextTraits font="SansSerif"  size="11"  name="LayoutGates"  style="plain"  color="#000000"  background="#00ffffff"  just="left" />
                                   <TextTraits font="SansSerif"  size="9"  name="Numbers"  style="plain"  color="#000000"  background="#00ffffff"  just="left" />
                                   <TextTraits font="SansSerif"  size="9"  name="Legend"  style="plain"  color="#000000"  background="#00ffffff"  just="left" />
                                   <WindowPosition x="844"  y="44"  width="619"  height="797"  displayed="1"  panelState="---" />
                                 </GraphEnvironment>
                               </Graph>
                               <Gate gating:id="ID2016722416"  gating:parent_id="ID749661440" >
                                 <gating:RectangleGate eventsInside="1"  annoOffsetX="-81"  annoOffsetY="-189"  tint="#000000"  isTinted="0"  lineWeight="Normal"  userDefined="1"  percentX="0"  percentY="0" >
                                   <gating:dimension gating:min="-447.72505968349714"  gating:max="793.7272269628128" >
                                     <data-type:fcs-dimension data-type:name="Comp-561-620_10-A" />
                                   </gating:dimension>
                                   <gating:dimension gating:min="197.37101260285036"  gating:max="7618.581661727539" >
                                     <data-type:fcs-dimension data-type:name="Comp-488-530_30-A" />
                                   </gating:dimension>
                                 </gating:RectangleGate>
                               </Gate>
                               <Subpopulations>
                                 <Population name="CD122+ "  annotation=""  owningGroup="DKB32"  expanded="0"  sortPriority="10"  count="0" >
                                   <Graph smoothing="0"  backColor="#ffffff"  foreColor="#000000"  heatMapStatParameter="Comp-405-450_50-A"  type="Pseudocolor"  fast="1" >
                                     <Axis dimension="x"  name="Comp-405-655_8-A"  label=""  auto="auto" />
                                     <Axis dimension="y"  name="FSC-A"  label=""  auto="auto" />
                                     <GraphSettings level="5%"  smoothingHighResolution="1"  contourHighResolution="1"  histogramSmoothingCount="0"  graphResolution="256"  showOutliers="1"  drawLargeDots="0"  dotsToDraw="8000"  tint="le.chartfill.tinted.40"  lineWeight="le.lineweight.normal"  lineStyle="le.linestyle.solid" />
                                     <GraphEnvironment showGrid="0"  showAxes="tnlTNL"  showGates="1"  showFreqOnPlots="1"  showGateNameOnPlots="1"  showMedians="0"  showUncomped="0"  addEventParam="0"  lastYAxisName="" >
                                       <TextTraits font="SansSerif"  size="11"  name="Labels"  style="plain"  color="#000000"  background="#00ffffff"  just="left" />
                                       <TextTraits font="SansSerif"  size="11"  name="LayoutGates"  style="plain"  color="#000000"  background="#00ffffff"  just="left" />
                                       <TextTraits font="SansSerif"  size="9"  name="Numbers"  style="plain"  color="#000000"  background="#00ffffff"  just="left" />
                                       <TextTraits font="SansSerif"  size="9"  name="Legend"  style="plain"  color="#000000"  background="#00ffffff"  just="left" />
                                       <WindowPosition x="743"  y="88"  width="584"  height="926"  displayed="1"  panelState="+--" />
                                     </GraphEnvironment>
                                   </Graph>
                                   <Gate gating:id="ID1425676676"  gating:parent_id="ID2016722416" >
                                     <gating:RectangleGate eventsInside="1"  annoOffsetX="0"  annoOffsetY="0"  tint="#000000"  isTinted="0"  lineWeight="Normal"  userDefined="1"  percentX="0"  percentY="0" >
                                       <gating:dimension gating:min="1612.9549322126193"  gating:max="164941.32280934844" >
                                         <data-type:fcs-dimension data-type:name="Comp-405-655_8-A" />
                                       </gating:dimension>
                                       <gating:dimension gating:min="74058.61883408071"  gating:max="221000.32286995515" >
                                         <data-type:fcs-dimension data-type:name="FSC-A" />
                                       </gating:dimension>
                                     </gating:RectangleGate>
                                   </Gate>
                                 </Population>
                               </Subpopulations>
                             </Population>
                             <Population name="Tem "  annotation=""  owningGroup="DKB32"  expanded="0"  sortPriority="10"  count="1402" >
                               <Graph smoothing="0"  backColor="#ffffff"  foreColor="#000000"  heatMapStatParameter="Comp-405-450_50-A"  type="Pseudocolor"  fast="1" >
                                 <Axis dimension="x"  name="Comp-561-620_10-A"  label=""  auto="auto" />
                                 <Axis dimension="y"  name="Comp-488-530_30-A"  label=""  auto="auto" />
                                 <GraphSettings level="5%"  smoothingHighResolution="1"  contourHighResolution="1"  histogramSmoothingCount="0"  graphResolution="256"  showOutliers="0"  drawLargeDots="0"  dotsToDraw="8000"  tint="le.chartfill.tinted.40"  lineWeight="le.lineweight.normal"  lineStyle="le.linestyle.solid" />
                                 <GraphEnvironment showGrid="0"  showAxes="tnlTNL"  showGates="1"  showFreqOnPlots="1"  showGateNameOnPlots="1"  showMedians="0"  showUncomped="0"  addEventParam="0"  lastYAxisName="" >
                                   <TextTraits font="SansSerif"  size="11"  name="Labels"  style="plain"  color="#000000"  background="#00ffffff"  just="left" />
                                   <TextTraits font="SansSerif"  size="11"  name="LayoutGates"  style="plain"  color="#000000"  background="#00ffffff"  just="left" />
                                   <TextTraits font="SansSerif"  size="9"  name="Numbers"  style="plain"  color="#000000"  background="#00ffffff"  just="left" />
                                   <TextTraits font="SansSerif"  size="9"  name="Legend"  style="plain"  color="#000000"  background="#00ffffff"  just="left" />
                                   <WindowPosition x="844"  y="44"  width="619"  height="797"  displayed="1"  panelState="---" />
                                 </GraphEnvironment>
                               </Graph>
                               <Gate gating:id="ID1251216312"  gating:parent_id="ID749661440" >
                                 <gating:RectangleGate eventsInside="1"  annoOffsetX="-96"  annoOffsetY="-2"  tint="#000000"  isTinted="0"  lineWeight="Normal"  userDefined="1"  percentX="0"  percentY="0" >
                                   <gating:dimension gating:min="-438.23018644329494"  gating:max="793.7272269628128" >
                                     <data-type:fcs-dimension data-type:name="Comp-561-620_10-A" />
                                   </gating:dimension>
                                   <gating:dimension gating:min="-623.5581941143729"  gating:max="108.3059607906187" >
                                     <data-type:fcs-dimension data-type:name="Comp-488-530_30-A" />
                                   </gating:dimension>
                                 </gating:RectangleGate>
                               </Gate>
                             </Population>
                             <Population name="Temra"  annotation=""  owningGroup="DKB32"  expanded="0"  sortPriority="10"  count="10003" >
                               <Graph smoothing="0"  backColor="#ffffff"  foreColor="#000000"  heatMapStatParameter="Comp-405-450_50-A"  type="Pseudocolor"  fast="1" >
                                 <Axis dimension="x"  name="Comp-561-620_10-A"  label=""  auto="auto" />
                                 <Axis dimension="y"  name="Comp-488-530_30-A"  label=""  auto="auto" />
                                 <GraphSettings level="5%"  smoothingHighResolution="1"  contourHighResolution="1"  histogramSmoothingCount="0"  graphResolution="256"  showOutliers="0"  drawLargeDots="0"  dotsToDraw="8000"  tint="le.chartfill.tinted.40"  lineWeight="le.lineweight.normal"  lineStyle="le.linestyle.solid" />
                                 <GraphEnvironment showGrid="0"  showAxes="tnlTNL"  showGates="1"  showFreqOnPlots="1"  showGateNameOnPlots="1"  showMedians="0"  showUncomped="0"  addEventParam="0"  lastYAxisName="" >
                                   <TextTraits font="SansSerif"  size="11"  name="Labels"  style="plain"  color="#000000"  background="#00ffffff"  just="left" />
                                   <TextTraits font="SansSerif"  size="11"  name="LayoutGates"  style="plain"  color="#000000"  background="#00ffffff"  just="left" />
                                   <TextTraits font="SansSerif"  size="9"  name="Numbers"  style="plain"  color="#000000"  background="#00ffffff"  just="left" />
                                   <TextTraits font="SansSerif"  size="9"  name="Legend"  style="plain"  color="#000000"  background="#00ffffff"  just="left" />
                                   <WindowPosition x="844"  y="44"  width="619"  height="797"  displayed="0"  panelState="---" />
                                 </GraphEnvironment>
                               </Graph>
                               <Gate gating:id="ID525044751"  gating:parent_id="ID749661440" >
                                 <gating:RectangleGate eventsInside="1"  annoOffsetX="172"  annoOffsetY="12"  tint="#000000"  isTinted="0"  lineWeight="Normal"  userDefined="1"  percentX="0"  percentY="0" >
                                   <gating:dimension gating:min="1965.629113015542"  gating:max="122639.20770054101" >
                                     <data-type:fcs-dimension data-type:name="Comp-561-620_10-A" />
                                   </gating:dimension>
                                   <gating:dimension gating:min="-531.0845661229217"  gating:max="108.3059607906187" >
                                     <data-type:fcs-dimension data-type:name="Comp-488-530_30-A" />
                                   </gating:dimension>
                                 </gating:RectangleGate>
                               </Gate>
                             </Population>
                             <Population name="Tnpot "  annotation=""  owningGroup="DKB32"  expanded="0"  sortPriority="10"  count="19666" >
                               <Graph smoothing="0"  backColor="#ffffff"  foreColor="#000000"  heatMapStatParameter="Comp-405-450_50-A"  type="Pseudocolor"  fast="1" >
                                 <Axis dimension="x"  name="Comp-488-675_20-A"  label=""  auto="auto" />
                                 <Axis dimension="y"  name="Comp-405-605_12-A"  label=""  auto="auto" />
                                 <GraphSettings level="5%"  smoothingHighResolution="1"  contourHighResolution="1"  histogramSmoothingCount="0"  graphResolution="256"  showOutliers="0"  drawLargeDots="0"  dotsToDraw="8000"  tint="le.chartfill.tinted.40"  lineWeight="le.lineweight.normal"  lineStyle="le.linestyle.solid" />
                                 <GraphEnvironment showGrid="0"  showAxes="tnlTNL"  showGates="1"  showFreqOnPlots="1"  showGateNameOnPlots="1"  showMedians="0"  showUncomped="0"  addEventParam="0"  lastYAxisName="" >
                                   <TextTraits font="SansSerif"  size="11"  name="Labels"  style="plain"  color="#000000"  background="#00ffffff"  just="left" />
                                   <TextTraits font="SansSerif"  size="11"  name="LayoutGates"  style="plain"  color="#000000"  background="#00ffffff"  just="left" />
                                   <TextTraits font="SansSerif"  size="9"  name="Numbers"  style="plain"  color="#000000"  background="#00ffffff"  just="left" />
                                   <TextTraits font="SansSerif"  size="9"  name="Legend"  style="plain"  color="#000000"  background="#00ffffff"  just="left" />
                                   <WindowPosition x="931"  y="58"  width="619"  height="911"  displayed="0"  panelState="+--" />
                                 </GraphEnvironment>
                               </Graph>
                               <Gate gating:id="ID1120762155"  gating:parent_id="ID749661440" >
                                 <gating:RectangleGate eventsInside="1"  annoOffsetX="110"  annoOffsetY="-113"  tint="#000000"  isTinted="0"  lineWeight="Normal"  userDefined="1"  percentX="0"  percentY="0" >
                                   <gating:dimension gating:min="1965.629113015542"  gating:max="126774.53764519437" >
                                     <data-type:fcs-dimension data-type:name="Comp-561-620_10-A" />
                                   </gating:dimension>
                                   <gating:dimension gating:min="191.16047258423396"  gating:max="7389.605020493549" >
                                     <data-type:fcs-dimension data-type:name="Comp-488-530_30-A" />
                                   </gating:dimension>
                                 </gating:RectangleGate>
                               </Gate>
                               <Subpopulations>
                                 <Population name="CD95hi"  annotation=""  owningGroup="DKB32"  expanded="0"  sortPriority="10"  count="29120" >
                                   <Graph smoothing="0"  backColor="#ffffff"  foreColor="#000000"  heatMapStatParameter="Comp-405-450_50-A"  type="Pseudocolor"  fast="1" >
                                     <Axis dimension="x"  name="Comp-488-675_20-A"  label=""  auto="auto" />
                                     <Axis dimension="y"  name="Comp-405-605_12-A"  label=""  auto="auto" />
                                     <GraphSettings level="5%"  smoothingHighResolution="1"  contourHighResolution="1"  histogramSmoothingCount="0"  graphResolution="256"  showOutliers="0"  drawLargeDots="0"  dotsToDraw="8000"  tint="le.chartfill.tinted.40"  lineWeight="le.lineweight.normal"  lineStyle="le.linestyle.solid" />
                                     <GraphEnvironment showGrid="0"  showAxes="tnlTNL"  showGates="1"  showFreqOnPlots="1"  showGateNameOnPlots="1"  showMedians="0"  showUncomped="0"  addEventParam="0"  lastYAxisName="" >
                                       <TextTraits font="SansSerif"  size="11"  name="Labels"  style="plain"  color="#000000"  background="#00ffffff"  just="left" />
                                       <TextTraits font="SansSerif"  size="11"  name="LayoutGates"  style="plain"  color="#000000"  background="#00ffffff"  just="left" />
                                       <TextTraits font="SansSerif"  size="9"  name="Numbers"  style="plain"  color="#000000"  background="#00ffffff"  just="left" />
                                       <TextTraits font="SansSerif"  size="9"  name="Legend"  style="plain"  color="#000000"  background="#00ffffff"  just="left" />
                                       <WindowPosition x="-8"  y="-8"  width="1936"  height="1056"  displayed="1"  panelState="---" />
                                     </GraphEnvironment>
                                   </Graph>
                                   <Gate gating:id="ID1182756559"  gating:parent_id="ID1120762155" >
                                     <gating:RectangleGate eventsInside="1"  annoOffsetX="1"  annoOffsetY="-82"  tint="#000000"  isTinted="0"  lineWeight="Normal"  userDefined="1"  percentX="0"  percentY="0" >
                                       <gating:dimension gating:min="3070.6161398118147"  gating:max="123521.83870077512" >
                                         <data-type:fcs-dimension data-type:name="Comp-488-675_20-A" />
                                       </gating:dimension>
                                       <gating:dimension gating:min="305.4520222689943"  gating:max="3559.507116575713" >
                                         <data-type:fcs-dimension data-type:name="Comp-405-605_12-A" />
                                       </gating:dimension>
                                     </gating:RectangleGate>
                                   </Gate>
                                   <Subpopulations>
                                     <Population name="CD122+ "  annotation=""  owningGroup="DKB32"  expanded="0"  sortPriority="10"  count="915" >
                                       <Graph smoothing="0"  backColor="#ffffff"  foreColor="#000000"  heatMapStatParameter="Comp-405-450_50-A"  type="Pseudocolor"  fast="1" >
                                         <Axis dimension="x"  name="Comp-405-655_8-A"  label=""  auto="auto" />
                                         <Axis dimension="y"  name="FSC-A"  label=""  auto="auto" />
                                         <GraphSettings level="5%"  smoothingHighResolution="1"  contourHighResolution="1"  histogramSmoothingCount="0"  graphResolution="256"  showOutliers="1"  drawLargeDots="0"  dotsToDraw="8000"  tint="le.chartfill.tinted.40"  lineWeight="le.lineweight.normal"  lineStyle="le.linestyle.solid" />
                                         <GraphEnvironment showGrid="0"  showAxes="tnlTNL"  showGates="1"  showFreqOnPlots="1"  showGateNameOnPlots="1"  showMedians="0"  showUncomped="0"  addEventParam="0"  lastYAxisName="" >
                                           <TextTraits font="SansSerif"  size="11"  name="Labels"  style="plain"  color="#000000"  background="#00ffffff"  just="left" />
                                           <TextTraits font="SansSerif"  size="11"  name="LayoutGates"  style="plain"  color="#000000"  background="#00ffffff"  just="left" />
                                           <TextTraits font="SansSerif"  size="9"  name="Numbers"  style="plain"  color="#000000"  background="#00ffffff"  just="left" />
                                           <TextTraits font="SansSerif"  size="9"  name="Legend"  style="plain"  color="#000000"  background="#00ffffff"  just="left" />
                                           <WindowPosition x="743"  y="88"  width="584"  height="926"  displayed="1"  panelState="+--" />
                                         </GraphEnvironment>
                                       </Graph>
                                       <Gate gating:id="ID752641139"  gating:parent_id="ID1182756559" >
                                         <gating:RectangleGate eventsInside="1"  annoOffsetX="0"  annoOffsetY="0"  tint="#000000"  isTinted="0"  lineWeight="Normal"  userDefined="1"  percentX="0"  percentY="0" >
                                           <gating:dimension gating:min="1612.9549322126193"  gating:max="164941.32280934844" >
                                             <data-type:fcs-dimension data-type:name="Comp-405-655_8-A" />
                                           </gating:dimension>
                                           <gating:dimension gating:min="74058.61883408071"  gating:max="221000.32286995515" >
                                             <data-type:fcs-dimension data-type:name="FSC-A" />
                                           </gating:dimension>
                                         </gating:RectangleGate>
                                       </Gate>
                                     </Population>
                                   </Subpopulations>
                                 </Population>
                                 <Population name="CD95int"  annotation=""  owningGroup="DKB32"  expanded="0"  sortPriority="10"  count="1989" >
                                   <Graph smoothing="0"  backColor="#ffffff"  foreColor="#000000"  heatMapStatParameter="Comp-405-450_50-A"  type="Pseudocolor"  fast="1" >
                                     <Axis dimension="x"  name="Comp-488-675_20-A"  label=""  auto="auto" />
                                     <Axis dimension="y"  name="Comp-405-605_12-A"  label=""  auto="auto" />
                                     <GraphSettings level="5%"  smoothingHighResolution="1"  contourHighResolution="1"  histogramSmoothingCount="0"  graphResolution="256"  showOutliers="0"  drawLargeDots="0"  dotsToDraw="8000"  tint="le.chartfill.tinted.40"  lineWeight="le.lineweight.normal"  lineStyle="le.linestyle.solid" />
                                     <GraphEnvironment showGrid="0"  showAxes="tnlTNL"  showGates="1"  showFreqOnPlots="1"  showGateNameOnPlots="1"  showMedians="0"  showUncomped="0"  addEventParam="0"  lastYAxisName="" >
                                       <TextTraits font="SansSerif"  size="11"  name="Labels"  style="plain"  color="#000000"  background="#00ffffff"  just="left" />
                                       <TextTraits font="SansSerif"  size="11"  name="LayoutGates"  style="plain"  color="#000000"  background="#00ffffff"  just="left" />
                                       <TextTraits font="SansSerif"  size="9"  name="Numbers"  style="plain"  color="#000000"  background="#00ffffff"  just="left" />
                                       <TextTraits font="SansSerif"  size="9"  name="Legend"  style="plain"  color="#000000"  background="#00ffffff"  just="left" />
                                       <WindowPosition x="-8"  y="-8"  width="1936"  height="1056"  displayed="1"  panelState="---" />
                                     </GraphEnvironment>
                                   </Graph>
                                   <Gate gating:id="ID1865727507"  gating:parent_id="ID1120762155" >
                                     <gating:RectangleGate eventsInside="1"  annoOffsetX="-2"  annoOffsetY="-79"  tint="#000000"  isTinted="0"  lineWeight="Normal"  userDefined="1"  percentX="0"  percentY="0" >
                                       <gating:dimension gating:min="1441.5834048206746"  gating:max="2628.61994490909" >
                                         <data-type:fcs-dimension data-type:name="Comp-488-675_20-A" />
                                       </gating:dimension>
                                       <gating:dimension gating:min="318.2011772694229"  gating:max="3113.2841817919284" >
                                         <data-type:fcs-dimension data-type:name="Comp-405-605_12-A" />
                                       </gating:dimension>
                                     </gating:RectangleGate>
                                   </Gate>
                                   <Subpopulations>
                                     <Population name="CD122+ "  annotation=""  owningGroup="DKB32"  expanded="0"  sortPriority="10"  count="28" >
                                       <Graph smoothing="0"  backColor="#ffffff"  foreColor="#000000"  heatMapStatParameter="Comp-405-450_50-A"  type="Pseudocolor"  fast="1" >
                                         <Axis dimension="x"  name="Comp-405-655_8-A"  label=""  auto="auto" />
                                         <Axis dimension="y"  name="FSC-A"  label=""  auto="auto" />
                                         <GraphSettings level="5%"  smoothingHighResolution="1"  contourHighResolution="1"  histogramSmoothingCount="0"  graphResolution="256"  showOutliers="1"  drawLargeDots="0"  dotsToDraw="8000"  tint="le.chartfill.tinted.40"  lineWeight="le.lineweight.normal"  lineStyle="le.linestyle.solid" />
                                         <GraphEnvironment showGrid="0"  showAxes="tnlTNL"  showGates="1"  showFreqOnPlots="1"  showGateNameOnPlots="1"  showMedians="0"  showUncomped="0"  addEventParam="0"  lastYAxisName="" >
                                           <TextTraits font="SansSerif"  size="11"  name="Labels"  style="plain"  color="#000000"  background="#00ffffff"  just="left" />
                                           <TextTraits font="SansSerif"  size="11"  name="LayoutGates"  style="plain"  color="#000000"  background="#00ffffff"  just="left" />
                                           <TextTraits font="SansSerif"  size="9"  name="Numbers"  style="plain"  color="#000000"  background="#00ffffff"  just="left" />
                                           <TextTraits font="SansSerif"  size="9"  name="Legend"  style="plain"  color="#000000"  background="#00ffffff"  just="left" />
                                           <WindowPosition x="743"  y="88"  width="584"  height="926"  displayed="1"  panelState="+--" />
                                         </GraphEnvironment>
                                       </Graph>
                                       <Gate gating:id="ID1184466687"  gating:parent_id="ID1865727507" >
                                         <gating:RectangleGate eventsInside="1"  annoOffsetX="0"  annoOffsetY="0"  tint="#000000"  isTinted="0"  lineWeight="Normal"  userDefined="1"  percentX="0"  percentY="0" >
                                           <gating:dimension gating:min="1612.9549322126193"  gating:max="164941.32280934844" >
                                             <data-type:fcs-dimension data-type:name="Comp-405-655_8-A" />
                                           </gating:dimension>
                                           <gating:dimension gating:min="74058.61883408071"  gating:max="221000.32286995515" >
                                             <data-type:fcs-dimension data-type:name="FSC-A" />
                                           </gating:dimension>
                                         </gating:RectangleGate>
                                       </Gate>
                                     </Population>
                                   </Subpopulations>
                                 </Population>
                                 <Population name="Tnaive "  annotation=""  owningGroup="DKB32"  expanded="0"  sortPriority="10"  count="1731" >
                                   <Graph smoothing="0"  backColor="#ffffff"  foreColor="#000000"  heatMapStatParameter="Comp-405-450_50-A"  type="Pseudocolor"  fast="1" >
                                     <Axis dimension="x"  name="Comp-488-675_20-A"  label=""  auto="auto" />
                                     <Axis dimension="y"  name="Comp-405-605_12-A"  label=""  auto="auto" />
                                     <GraphSettings level="5%"  smoothingHighResolution="1"  contourHighResolution="1"  histogramSmoothingCount="0"  graphResolution="256"  showOutliers="0"  drawLargeDots="0"  dotsToDraw="8000"  tint="le.chartfill.tinted.40"  lineWeight="le.lineweight.normal"  lineStyle="le.linestyle.solid" />
                                     <GraphEnvironment showGrid="0"  showAxes="tnlTNL"  showGates="1"  showFreqOnPlots="1"  showGateNameOnPlots="1"  showMedians="0"  showUncomped="0"  addEventParam="0"  lastYAxisName="" >
                                       <TextTraits font="SansSerif"  size="11"  name="Labels"  style="plain"  color="#000000"  background="#00ffffff"  just="left" />
                                       <TextTraits font="SansSerif"  size="11"  name="LayoutGates"  style="plain"  color="#000000"  background="#00ffffff"  just="left" />
                                       <TextTraits font="SansSerif"  size="9"  name="Numbers"  style="plain"  color="#000000"  background="#00ffffff"  just="left" />
                                       <TextTraits font="SansSerif"  size="9"  name="Legend"  style="plain"  color="#000000"  background="#00ffffff"  just="left" />
                                       <WindowPosition x="-8"  y="-8"  width="1936"  height="1056"  displayed="1"  panelState="---" />
                                     </GraphEnvironment>
                                   </Graph>
                                   <Gate gating:id="ID2066584053"  gating:parent_id="ID1120762155" >
                                     <gating:RectangleGate eventsInside="1"  annoOffsetX="2"  annoOffsetY="-81"  tint="#000000"  isTinted="0"  lineWeight="Normal"  userDefined="1"  percentX="0"  percentY="0" >
                                       <gating:dimension gating:min="-965.5252875004596"  gating:max="798.7799808732389" >
                                         <data-type:fcs-dimension data-type:name="Comp-488-675_20-A" />
                                       </gating:dimension>
                                       <gating:dimension gating:min="309.5193130688275"  gating:max="2877.1066661680798" >
                                         <data-type:fcs-dimension data-type:name="Comp-405-605_12-A" />
                                       </gating:dimension>
                                     </gating:RectangleGate>
                                   </Gate>
                                   <Subpopulations>
                                     <Population name="CD122+ "  annotation=""  owningGroup="DKB32"  expanded="0"  sortPriority="10"  count="78" >
                                       <Graph smoothing="0"  backColor="#ffffff"  foreColor="#000000"  heatMapStatParameter="Comp-405-450_50-A"  type="Pseudocolor"  fast="1" >
                                         <Axis dimension="x"  name="Comp-405-655_8-A"  label=""  auto="auto" />
                                         <Axis dimension="y"  name="FSC-A"  label=""  auto="auto" />
                                         <GraphSettings level="5%"  smoothingHighResolution="1"  contourHighResolution="1"  histogramSmoothingCount="0"  graphResolution="256"  showOutliers="1"  drawLargeDots="0"  dotsToDraw="8000"  tint="le.chartfill.tinted.40"  lineWeight="le.lineweight.normal"  lineStyle="le.linestyle.solid" />
                                         <GraphEnvironment showGrid="0"  showAxes="tnlTNL"  showGates="1"  showFreqOnPlots="1"  showGateNameOnPlots="1"  showMedians="0"  showUncomped="0"  addEventParam="0"  lastYAxisName="" >
                                           <TextTraits font="SansSerif"  size="11"  name="Labels"  style="plain"  color="#000000"  background="#00ffffff"  just="left" />
                                           <TextTraits font="SansSerif"  size="11"  name="LayoutGates"  style="plain"  color="#000000"  background="#00ffffff"  just="left" />
                                           <TextTraits font="SansSerif"  size="9"  name="Numbers"  style="plain"  color="#000000"  background="#00ffffff"  just="left" />
                                           <TextTraits font="SansSerif"  size="9"  name="Legend"  style="plain"  color="#000000"  background="#00ffffff"  just="left" />
                                           <WindowPosition x="743"  y="88"  width="584"  height="926"  displayed="1"  panelState="+--" />
                                         </GraphEnvironment>
                                       </Graph>
                                       <Gate gating:id="ID874351903"  gating:parent_id="ID2066584053" >
                                         <gating:RectangleGate eventsInside="1"  annoOffsetX="0"  annoOffsetY="0"  tint="#000000"  isTinted="0"  lineWeight="Normal"  userDefined="1"  percentX="0"  percentY="0" >
                                           <gating:dimension gating:min="1612.9549322126193"  gating:max="164941.32280934844" >
                                             <data-type:fcs-dimension data-type:name="Comp-405-655_8-A" />
                                           </gating:dimension>
                                           <gating:dimension gating:min="74058.61883408071"  gating:max="221000.32286995515" >
                                             <data-type:fcs-dimension data-type:name="FSC-A" />
                                           </gating:dimension>
                                         </gating:RectangleGate>
                                       </Gate>
                                     </Population>
                                   </Subpopulations>
                                 </Population>
                               </Subpopulations>
                             </Population>
                           </Subpopulations>
                         </Population>
                         <ProliferationNode name="Proliferation"  annotation=""  owningGroup=""  expanded="1"  sortPriority="10" >
                           <Graph smoothing="13"  backColor="#ffffff"  foreColor="#000000"  type="Histogram"  fast="1" >
                             <Axis dimension="x"  name="Comp-405-450_50-A"  label=""  auto="auto" />
                             <Axis dimension="y"  name=""  label=""  auto="auto" />
                             <GraphSettings level="5%"  smoothingHighResolution="1"  contourHighResolution="1"  histogramSmoothingCount="0"  graphResolution="256"  showOutliers="0"  drawLargeDots="0"  dotsToDraw="8000"  tint="le.chartfill.tinted.40"  lineWeight="le.lineweight.normal"  lineStyle="le.linestyle.solid" />
                             <GraphEnvironment showGrid="0"  showAxes="tnlTNL"  showGates="1"  showFreqOnPlots="1"  showGateNameOnPlots="1"  showMedians="0"  showUncomped="0"  addEventParam="0"  lastYAxisName="" >
                               <TextTraits font="SansSerif"  size="11"  name="Labels"  style="plain"  color="#000000"  background="#00ffffff"  just="left" />
                               <TextTraits font="SansSerif"  size="11"  name="LayoutGates"  style="plain"  color="#000000"  background="#00ffffff"  just="left" />
                               <TextTraits font="SansSerif"  size="9"  name="Numbers"  style="plain"  color="#000000"  background="#00ffffff"  just="left" />
                               <TextTraits font="SansSerif"  size="9"  name="Legend"  style="plain"  color="#000000"  background="#00ffffff"  just="left" />
                               <WindowPosition x="0"  y="0"  width="0"  height="0"  displayed="0"  panelState="" />
                             </GraphEnvironment>
                           </Graph>
                           <profile parameter="Comp-405-450_50-A" >
                             <Constraints>
                               <constraint numPeaks="7"  fixRatio="0"  rangeMin="0"  rangeMax="0"  useFixRatio="0"  fixCV="0"  fixBackground="0"  useFixCV="0"  useFixBackground="0"  isControl="0"  createGates="0"  useDrawnGateAsGenerationZero="0"  drawModelSum="0"  drawComponents="1"  showPeakNumbers="0" />
                             </Constraints>
                           </profile>
                         </ProliferationNode>
                         <Population name="Tcm "  annotation=""  owningGroup="DKB32"  expanded="0"  sortPriority="10"  count="38" >
                           <Graph smoothing="0"  backColor="#ffffff"  foreColor="#000000"  heatMapStatParameter="Comp-405-450_50-A"  type="Pseudocolor"  fast="1" >
                             <Axis dimension="x"  name="Comp-561-620_10-A"  label=""  auto="auto" />
                             <Axis dimension="y"  name="Comp-488-530_30-A"  label=""  auto="auto" />
                             <GraphSettings level="5%"  smoothingHighResolution="1"  contourHighResolution="1"  histogramSmoothingCount="0"  graphResolution="256"  showOutliers="0"  drawLargeDots="0"  dotsToDraw="8000"  tint="le.chartfill.tinted.40"  lineWeight="le.lineweight.normal"  lineStyle="le.linestyle.solid" />
                             <GraphEnvironment showGrid="0"  showAxes="tnlTNL"  showGates="1"  showFreqOnPlots="1"  showGateNameOnPlots="1"  showMedians="0"  showUncomped="0"  addEventParam="0"  lastYAxisName="" >
                               <TextTraits font="SansSerif"  size="11"  name="Labels"  style="plain"  color="#000000"  background="#00ffffff"  just="left" />
                               <TextTraits font="SansSerif"  size="11"  name="LayoutGates"  style="plain"  color="#000000"  background="#00ffffff"  just="left" />
                               <TextTraits font="SansSerif"  size="9"  name="Numbers"  style="plain"  color="#000000"  background="#00ffffff"  just="left" />
                               <TextTraits font="SansSerif"  size="9"  name="Legend"  style="plain"  color="#000000"  background="#00ffffff"  just="left" />
                               <WindowPosition x="844"  y="44"  width="619"  height="797"  displayed="1"  panelState="---" />
                             </GraphEnvironment>
                           </Graph>
                           <Gate gating:id="ID2123590057"  gating:parent_id="ID1907370092" >
                             <gating:RectangleGate eventsInside="1"  annoOffsetX="-81"  annoOffsetY="-189"  tint="#000000"  isTinted="0"  lineWeight="Normal"  userDefined="1"  percentX="0"  percentY="0" >
                               <gating:dimension gating:min="-447.72505968349714"  gating:max="793.7272269628128" >
                                 <data-type:fcs-dimension data-type:name="Comp-561-620_10-A" />
                               </gating:dimension>
                               <gating:dimension gating:min="197.37101260285036"  gating:max="7618.581661727539" >
                                 <data-type:fcs-dimension data-type:name="Comp-488-530_30-A" />
                               </gating:dimension>
                             </gating:RectangleGate>
                           </Gate>
                           <Subpopulations>
                             <Population name="CD122+ "  annotation=""  owningGroup="DKB32"  expanded="0"  sortPriority="10"  count="0" >
                               <Graph smoothing="0"  backColor="#ffffff"  foreColor="#000000"  heatMapStatParameter="Comp-405-450_50-A"  type="Pseudocolor"  fast="1" >
                                 <Axis dimension="x"  name="Comp-405-655_8-A"  label=""  auto="auto" />
                                 <Axis dimension="y"  name="FSC-A"  label=""  auto="auto" />
                                 <GraphSettings level="5%"  smoothingHighResolution="1"  contourHighResolution="1"  histogramSmoothingCount="0"  graphResolution="256"  showOutliers="1"  drawLargeDots="0"  dotsToDraw="8000"  tint="le.chartfill.tinted.40"  lineWeight="le.lineweight.normal"  lineStyle="le.linestyle.solid" />
                                 <GraphEnvironment showGrid="0"  showAxes="tnlTNL"  showGates="1"  showFreqOnPlots="1"  showGateNameOnPlots="1"  showMedians="0"  showUncomped="0"  addEventParam="0"  lastYAxisName="" >
                                   <TextTraits font="SansSerif"  size="11"  name="Labels"  style="plain"  color="#000000"  background="#00ffffff"  just="left" />
                                   <TextTraits font="SansSerif"  size="11"  name="LayoutGates"  style="plain"  color="#000000"  background="#00ffffff"  just="left" />
                                   <TextTraits font="SansSerif"  size="9"  name="Numbers"  style="plain"  color="#000000"  background="#00ffffff"  just="left" />
                                   <TextTraits font="SansSerif"  size="9"  name="Legend"  style="plain"  color="#000000"  background="#00ffffff"  just="left" />
                                   <WindowPosition x="743"  y="88"  width="584"  height="926"  displayed="1"  panelState="+--" />
                                 </GraphEnvironment>
                               </Graph>
                               <Gate gating:id="ID1958196986"  gating:parent_id="ID2123590057" >
                                 <gating:RectangleGate eventsInside="1"  annoOffsetX="0"  annoOffsetY="0"  tint="#000000"  isTinted="0"  lineWeight="Normal"  userDefined="1"  percentX="0"  percentY="0" >
                                   <gating:dimension gating:min="1612.9549322126193"  gating:max="164941.32280934844" >
                                     <data-type:fcs-dimension data-type:name="Comp-405-655_8-A" />
                                   </gating:dimension>
                                   <gating:dimension gating:min="74058.61883408071"  gating:max="221000.32286995515" >
                                     <data-type:fcs-dimension data-type:name="FSC-A" />
                                   </gating:dimension>
                                 </gating:RectangleGate>
                               </Gate>
                             </Population>
                           </Subpopulations>
                         </Population>
                         <Population name="Tem "  annotation=""  owningGroup="DKB32"  expanded="0"  sortPriority="10"  count="1402" >
                           <Graph smoothing="0"  backColor="#ffffff"  foreColor="#000000"  heatMapStatParameter="Comp-405-450_50-A"  type="Pseudocolor"  fast="1" >
                             <Axis dimension="x"  name="Comp-561-620_10-A"  label=""  auto="auto" />
                             <Axis dimension="y"  name="Comp-488-530_30-A"  label=""  auto="auto" />
                             <GraphSettings level="5%"  smoothingHighResolution="1"  contourHighResolution="1"  histogramSmoothingCount="0"  graphResolution="256"  showOutliers="0"  drawLargeDots="0"  dotsToDraw="8000"  tint="le.chartfill.tinted.40"  lineWeight="le.lineweight.normal"  lineStyle="le.linestyle.solid" />
                             <GraphEnvironment showGrid="0"  showAxes="tnlTNL"  showGates="1"  showFreqOnPlots="1"  showGateNameOnPlots="1"  showMedians="0"  showUncomped="0"  addEventParam="0"  lastYAxisName="" >
                               <TextTraits font="SansSerif"  size="11"  name="Labels"  style="plain"  color="#000000"  background="#00ffffff"  just="left" />
                               <TextTraits font="SansSerif"  size="11"  name="LayoutGates"  style="plain"  color="#000000"  background="#00ffffff"  just="left" />
                               <TextTraits font="SansSerif"  size="9"  name="Numbers"  style="plain"  color="#000000"  background="#00ffffff"  just="left" />
                               <TextTraits font="SansSerif"  size="9"  name="Legend"  style="plain"  color="#000000"  background="#00ffffff"  just="left" />
                               <WindowPosition x="844"  y="44"  width="619"  height="797"  displayed="1"  panelState="---" />
                             </GraphEnvironment>
                           </Graph>
                           <Gate gating:id="ID1669477280"  gating:parent_id="ID1907370092" >
                             <gating:RectangleGate eventsInside="1"  annoOffsetX="-96"  annoOffsetY="-2"  tint="#000000"  isTinted="0"  lineWeight="Normal"  userDefined="1"  percentX="0"  percentY="0" >
                               <gating:dimension gating:min="-438.23018644329494"  gating:max="793.7272269628128" >
                                 <data-type:fcs-dimension data-type:name="Comp-561-620_10-A" />
                               </gating:dimension>
                               <gating:dimension gating:min="-623.5581941143729"  gating:max="108.3059607906187" >
                                 <data-type:fcs-dimension data-type:name="Comp-488-530_30-A" />
                               </gating:dimension>
                             </gating:RectangleGate>
                           </Gate>
                         </Population>
                         <Population name="Temra"  annotation=""  owningGroup="DKB32"  expanded="0"  sortPriority="10"  count="10003" >
                           <Graph smoothing="0"  backColor="#ffffff"  foreColor="#000000"  heatMapStatParameter="Comp-405-450_50-A"  type="Pseudocolor"  fast="1" >
                             <Axis dimension="x"  name="Comp-561-620_10-A"  label=""  auto="auto" />
                             <Axis dimension="y"  name="Comp-488-530_30-A"  label=""  auto="auto" />
                             <GraphSettings level="5%"  smoothingHighResolution="1"  contourHighResolution="1"  histogramSmoothingCount="0"  graphResolution="256"  showOutliers="0"  drawLargeDots="0"  dotsToDraw="8000"  tint="le.chartfill.tinted.40"  lineWeight="le.lineweight.normal"  lineStyle="le.linestyle.solid" />
                             <GraphEnvironment showGrid="0"  showAxes="tnlTNL"  showGates="1"  showFreqOnPlots="1"  showGateNameOnPlots="1"  showMedians="0"  showUncomped="0"  addEventParam="0"  lastYAxisName="" >
                               <TextTraits font="SansSerif"  size="11"  name="Labels"  style="plain"  color="#000000"  background="#00ffffff"  just="left" />
                               <TextTraits font="SansSerif"  size="11"  name="LayoutGates"  style="plain"  color="#000000"  background="#00ffffff"  just="left" />
                               <TextTraits font="SansSerif"  size="9"  name="Numbers"  style="plain"  color="#000000"  background="#00ffffff"  just="left" />
                               <TextTraits font="SansSerif"  size="9"  name="Legend"  style="plain"  color="#000000"  background="#00ffffff"  just="left" />
                               <WindowPosition x="844"  y="44"  width="619"  height="797"  displayed="0"  panelState="---" />
                             </GraphEnvironment>
                           </Graph>
                           <Gate gating:id="ID992952250"  gating:parent_id="ID1907370092" >
                             <gating:RectangleGate eventsInside="1"  annoOffsetX="172"  annoOffsetY="12"  tint="#000000"  isTinted="0"  lineWeight="Normal"  userDefined="1"  percentX="0"  percentY="0" >
                               <gating:dimension gating:min="1965.629113015542"  gating:max="122639.20770054101" >
                                 <data-type:fcs-dimension data-type:name="Comp-561-620_10-A" />
                               </gating:dimension>
                               <gating:dimension gating:min="-531.0845661229217"  gating:max="108.3059607906187" >
                                 <data-type:fcs-dimension data-type:name="Comp-488-530_30-A" />
                               </gating:dimension>
                             </gating:RectangleGate>
                           </Gate>
                         </Population>
                         <Population name="Tnpot "  annotation=""  owningGroup="DKB32"  expanded="0"  sortPriority="10"  count="19666" >
                           <Graph smoothing="0"  backColor="#ffffff"  foreColor="#000000"  heatMapStatParameter="Comp-405-450_50-A"  type="Pseudocolor"  fast="1" >
                             <Axis dimension="x"  name="Comp-488-675_20-A"  label=""  auto="auto" />
                             <Axis dimension="y"  name="Comp-405-605_12-A"  label=""  auto="auto" />
                             <GraphSettings level="5%"  smoothingHighResolution="1"  contourHighResolution="1"  histogramSmoothingCount="0"  graphResolution="256"  showOutliers="0"  drawLargeDots="0"  dotsToDraw="8000"  tint="le.chartfill.tinted.40"  lineWeight="le.lineweight.normal"  lineStyle="le.linestyle.solid" />
                             <GraphEnvironment showGrid="0"  showAxes="tnlTNL"  showGates="1"  showFreqOnPlots="1"  showGateNameOnPlots="1"  showMedians="0"  showUncomped="0"  addEventParam="0"  lastYAxisName="" >
                               <TextTraits font="SansSerif"  size="11"  name="Labels"  style="plain"  color="#000000"  background="#00ffffff"  just="left" />
                               <TextTraits font="SansSerif"  size="11"  name="LayoutGates"  style="plain"  color="#000000"  background="#00ffffff"  just="left" />
                               <TextTraits font="SansSerif"  size="9"  name="Numbers"  style="plain"  color="#000000"  background="#00ffffff"  just="left" />
                               <TextTraits font="SansSerif"  size="9"  name="Legend"  style="plain"  color="#000000"  background="#00ffffff"  just="left" />
                               <WindowPosition x="931"  y="58"  width="619"  height="911"  displayed="0"  panelState="+--" />
                             </GraphEnvironment>
                           </Graph>
                           <Gate gating:id="ID1578424151"  gating:parent_id="ID1907370092" >
                             <gating:RectangleGate eventsInside="1"  annoOffsetX="110"  annoOffsetY="-113"  tint="#000000"  isTinted="0"  lineWeight="Normal"  userDefined="1"  percentX="0"  percentY="0" >
                               <gating:dimension gating:min="1965.629113015542"  gating:max="126774.53764519437" >
                                 <data-type:fcs-dimension data-type:name="Comp-561-620_10-A" />
                               </gating:dimension>
                               <gating:dimension gating:min="191.16047258423396"  gating:max="7389.605020493549" >
                                 <data-type:fcs-dimension data-type:name="Comp-488-530_30-A" />
                               </gating:dimension>
                             </gating:RectangleGate>
                           </Gate>
                           <Subpopulations>
                             <Population name="CD95hi"  annotation=""  owningGroup="DKB32"  expanded="0"  sortPriority="10"  count="29120" >
                               <Graph smoothing="0"  backColor="#ffffff"  foreColor="#000000"  heatMapStatParameter="Comp-405-450_50-A"  type="Pseudocolor"  fast="1" >
                                 <Axis dimension="x"  name="Comp-488-675_20-A"  label=""  auto="auto" />
                                 <Axis dimension="y"  name="Comp-405-605_12-A"  label=""  auto="auto" />
                                 <GraphSettings level="5%"  smoothingHighResolution="1"  contourHighResolution="1"  histogramSmoothingCount="0"  graphResolution="256"  showOutliers="0"  drawLargeDots="0"  dotsToDraw="8000"  tint="le.chartfill.tinted.40"  lineWeight="le.lineweight.normal"  lineStyle="le.linestyle.solid" />
                                 <GraphEnvironment showGrid="0"  showAxes="tnlTNL"  showGates="1"  showFreqOnPlots="1"  showGateNameOnPlots="1"  showMedians="0"  showUncomped="0"  addEventParam="0"  lastYAxisName="" >
                                   <TextTraits font="SansSerif"  size="11"  name="Labels"  style="plain"  color="#000000"  background="#00ffffff"  just="left" />
                                   <TextTraits font="SansSerif"  size="11"  name="LayoutGates"  style="plain"  color="#000000"  background="#00ffffff"  just="left" />
                                   <TextTraits font="SansSerif"  size="9"  name="Numbers"  style="plain"  color="#000000"  background="#00ffffff"  just="left" />
                                   <TextTraits font="SansSerif"  size="9"  name="Legend"  style="plain"  color="#000000"  background="#00ffffff"  just="left" />
                                   <WindowPosition x="-8"  y="-8"  width="1936"  height="1056"  displayed="1"  panelState="---" />
                                 </GraphEnvironment>
                               </Graph>
                               <Gate gating:id="ID392018441"  gating:parent_id="ID1578424151" >
                                 <gating:RectangleGate eventsInside="1"  annoOffsetX="1"  annoOffsetY="-82"  tint="#000000"  isTinted="0"  lineWeight="Normal"  userDefined="1"  percentX="0"  percentY="0" >
                                   <gating:dimension gating:min="3070.6161398118147"  gating:max="123521.83870077512" >
                                     <data-type:fcs-dimension data-type:name="Comp-488-675_20-A" />
                                   </gating:dimension>
                                   <gating:dimension gating:min="305.4520222689943"  gating:max="3559.507116575713" >
                                     <data-type:fcs-dimension data-type:name="Comp-405-605_12-A" />
                                   </gating:dimension>
                                 </gating:RectangleGate>
                               </Gate>
                               <Subpopulations>
                                 <Population name="CD122+ "  annotation=""  owningGroup="DKB32"  expanded="0"  sortPriority="10"  count="915" >
                                   <Graph smoothing="0"  backColor="#ffffff"  foreColor="#000000"  heatMapStatParameter="Comp-405-450_50-A"  type="Pseudocolor"  fast="1" >
                                     <Axis dimension="x"  name="Comp-405-655_8-A"  label=""  auto="auto" />
                                     <Axis dimension="y"  name="FSC-A"  label=""  auto="auto" />
                                     <GraphSettings level="5%"  smoothingHighResolution="1"  contourHighResolution="1"  histogramSmoothingCount="0"  graphResolution="256"  showOutliers="1"  drawLargeDots="0"  dotsToDraw="8000"  tint="le.chartfill.tinted.40"  lineWeight="le.lineweight.normal"  lineStyle="le.linestyle.solid" />
                                     <GraphEnvironment showGrid="0"  showAxes="tnlTNL"  showGates="1"  showFreqOnPlots="1"  showGateNameOnPlots="1"  showMedians="0"  showUncomped="0"  addEventParam="0"  lastYAxisName="" >
                                       <TextTraits font="SansSerif"  size="11"  name="Labels"  style="plain"  color="#000000"  background="#00ffffff"  just="left" />
                                       <TextTraits font="SansSerif"  size="11"  name="LayoutGates"  style="plain"  color="#000000"  background="#00ffffff"  just="left" />
                                       <TextTraits font="SansSerif"  size="9"  name="Numbers"  style="plain"  color="#000000"  background="#00ffffff"  just="left" />
                                       <TextTraits font="SansSerif"  size="9"  name="Legend"  style="plain"  color="#000000"  background="#00ffffff"  just="left" />
                                       <WindowPosition x="743"  y="88"  width="584"  height="926"  displayed="1"  panelState="+--" />
                                     </GraphEnvironment>
                                   </Graph>
                                   <Gate gating:id="ID1697682545"  gating:parent_id="ID392018441" >
                                     <gating:RectangleGate eventsInside="1"  annoOffsetX="0"  annoOffsetY="0"  tint="#000000"  isTinted="0"  lineWeight="Normal"  userDefined="1"  percentX="0"  percentY="0" >
                                       <gating:dimension gating:min="1612.9549322126193"  gating:max="164941.32280934844" >
                                         <data-type:fcs-dimension data-type:name="Comp-405-655_8-A" />
                                       </gating:dimension>
                                       <gating:dimension gating:min="74058.61883408071"  gating:max="221000.32286995515" >
                                         <data-type:fcs-dimension data-type:name="FSC-A" />
                                       </gating:dimension>
                                     </gating:RectangleGate>
                                   </Gate>
                                 </Population>
                               </Subpopulations>
                             </Population>
                             <Population name="CD95int"  annotation=""  owningGroup="DKB32"  expanded="0"  sortPriority="10"  count="1989" >
                               <Graph smoothing="0"  backColor="#ffffff"  foreColor="#000000"  heatMapStatParameter="Comp-405-450_50-A"  type="Pseudocolor"  fast="1" >
                                 <Axis dimension="x"  name="Comp-488-675_20-A"  label=""  auto="auto" />
                                 <Axis dimension="y"  name="Comp-405-605_12-A"  label=""  auto="auto" />
                                 <GraphSettings level="5%"  smoothingHighResolution="1"  contourHighResolution="1"  histogramSmoothingCount="0"  graphResolution="256"  showOutliers="0"  drawLargeDots="0"  dotsToDraw="8000"  tint="le.chartfill.tinted.40"  lineWeight="le.lineweight.normal"  lineStyle="le.linestyle.solid" />
                                 <GraphEnvironment showGrid="0"  showAxes="tnlTNL"  showGates="1"  showFreqOnPlots="1"  showGateNameOnPlots="1"  showMedians="0"  showUncomped="0"  addEventParam="0"  lastYAxisName="" >
                                   <TextTraits font="SansSerif"  size="11"  name="Labels"  style="plain"  color="#000000"  background="#00ffffff"  just="left" />
                                   <TextTraits font="SansSerif"  size="11"  name="LayoutGates"  style="plain"  color="#000000"  background="#00ffffff"  just="left" />
                                   <TextTraits font="SansSerif"  size="9"  name="Numbers"  style="plain"  color="#000000"  background="#00ffffff"  just="left" />
                                   <TextTraits font="SansSerif"  size="9"  name="Legend"  style="plain"  color="#000000"  background="#00ffffff"  just="left" />
                                   <WindowPosition x="-8"  y="-8"  width="1936"  height="1056"  displayed="1"  panelState="---" />
                                 </GraphEnvironment>
                               </Graph>
                               <Gate gating:id="ID656450946"  gating:parent_id="ID1578424151" >
                                 <gating:RectangleGate eventsInside="1"  annoOffsetX="-2"  annoOffsetY="-79"  tint="#000000"  isTinted="0"  lineWeight="Normal"  userDefined="1"  percentX="0"  percentY="0" >
                                   <gating:dimension gating:min="1441.5834048206746"  gating:max="2628.61994490909" >
                                     <data-type:fcs-dimension data-type:name="Comp-488-675_20-A" />
                                   </gating:dimension>
                                   <gating:dimension gating:min="318.2011772694229"  gating:max="3113.2841817919284" >
                                     <data-type:fcs-dimension data-type:name="Comp-405-605_12-A" />
                                   </gating:dimension>
                                 </gating:RectangleGate>
                               </Gate>
                               <Subpopulations>
                                 <Population name="CD122+ "  annotation=""  owningGroup="DKB32"  expanded="0"  sortPriority="10"  count="28" >
                                   <Graph smoothing="0"  backColor="#ffffff"  foreColor="#000000"  heatMapStatParameter="Comp-405-450_50-A"  type="Pseudocolor"  fast="1" >
                                     <Axis dimension="x"  name="Comp-405-655_8-A"  label=""  auto="auto" />
                                     <Axis dimension="y"  name="FSC-A"  label=""  auto="auto" />
                                     <GraphSettings level="5%"  smoothingHighResolution="1"  contourHighResolution="1"  histogramSmoothingCount="0"  graphResolution="256"  showOutliers="1"  drawLargeDots="0"  dotsToDraw="8000"  tint="le.chartfill.tinted.40"  lineWeight="le.lineweight.normal"  lineStyle="le.linestyle.solid" />
                                     <GraphEnvironment showGrid="0"  showAxes="tnlTNL"  showGates="1"  showFreqOnPlots="1"  showGateNameOnPlots="1"  showMedians="0"  showUncomped="0"  addEventParam="0"  lastYAxisName="" >
                                       <TextTraits font="SansSerif"  size="11"  name="Labels"  style="plain"  color="#000000"  background="#00ffffff"  just="left" />
                                       <TextTraits font="SansSerif"  size="11"  name="LayoutGates"  style="plain"  color="#000000"  background="#00ffffff"  just="left" />
                                       <TextTraits font="SansSerif"  size="9"  name="Numbers"  style="plain"  color="#000000"  background="#00ffffff"  just="left" />
                                       <TextTraits font="SansSerif"  size="9"  name="Legend"  style="plain"  color="#000000"  background="#00ffffff"  just="left" />
                                       <WindowPosition x="743"  y="88"  width="584"  height="926"  displayed="1"  panelState="+--" />
                                     </GraphEnvironment>
                                   </Graph>
                                   <Gate gating:id="ID1601597534"  gating:parent_id="ID656450946" >
                                     <gating:RectangleGate eventsInside="1"  annoOffsetX="0"  annoOffsetY="0"  tint="#000000"  isTinted="0"  lineWeight="Normal"  userDefined="1"  percentX="0"  percentY="0" >
                                       <gating:dimension gating:min="1612.9549322126193"  gating:max="164941.32280934844" >
                                         <data-type:fcs-dimension data-type:name="Comp-405-655_8-A" />
                                       </gating:dimension>
                                       <gating:dimension gating:min="74058.61883408071"  gating:max="221000.32286995515" >
                                         <data-type:fcs-dimension data-type:name="FSC-A" />
                                       </gating:dimension>
                                     </gating:RectangleGate>
                                   </Gate>
                                 </Population>
                               </Subpopulations>
                             </Population>
                             <Population name="Tnaive "  annotation=""  owningGroup="DKB32"  expanded="0"  sortPriority="10"  count="1731" >
                               <Graph smoothing="0"  backColor="#ffffff"  foreColor="#000000"  heatMapStatParameter="Comp-405-450_50-A"  type="Pseudocolor"  fast="1" >
                                 <Axis dimension="x"  name="Comp-488-675_20-A"  label=""  auto="auto" />
                                 <Axis dimension="y"  name="Comp-405-605_12-A"  label=""  auto="auto" />
                                 <GraphSettings level="5%"  smoothingHighResolution="1"  contourHighResolution="1"  histogramSmoothingCount="0"  graphResolution="256"  showOutliers="0"  drawLargeDots="0"  dotsToDraw="8000"  tint="le.chartfill.tinted.40"  lineWeight="le.lineweight.normal"  lineStyle="le.linestyle.solid" />
                                 <GraphEnvironment showGrid="0"  showAxes="tnlTNL"  showGates="1"  showFreqOnPlots="1"  showGateNameOnPlots="1"  showMedians="0"  showUncomped="0"  addEventParam="0"  lastYAxisName="" >
                                   <TextTraits font="SansSerif"  size="11"  name="Labels"  style="plain"  color="#000000"  background="#00ffffff"  just="left" />
                                   <TextTraits font="SansSerif"  size="11"  name="LayoutGates"  style="plain"  color="#000000"  background="#00ffffff"  just="left" />
                                   <TextTraits font="SansSerif"  size="9"  name="Numbers"  style="plain"  color="#000000"  background="#00ffffff"  just="left" />
                                   <TextTraits font="SansSerif"  size="9"  name="Legend"  style="plain"  color="#000000"  background="#00ffffff"  just="left" />
                                   <WindowPosition x="-8"  y="-8"  width="1936"  height="1056"  displayed="1"  panelState="---" />
                                 </GraphEnvironment>
                               </Graph>
                               <Gate gating:id="ID620823627"  gating:parent_id="ID1578424151" >
                                 <gating:RectangleGate eventsInside="1"  annoOffsetX="2"  annoOffsetY="-81"  tint="#000000"  isTinted="0"  lineWeight="Normal"  userDefined="1"  percentX="0"  percentY="0" >
                                   <gating:dimension gating:min="-965.5252875004596"  gating:max="798.7799808732389" >
                                     <data-type:fcs-dimension data-type:name="Comp-488-675_20-A" />
                                   </gating:dimension>
                                   <gating:dimension gating:min="309.5193130688275"  gating:max="2877.1066661680798" >
                                     <data-type:fcs-dimension data-type:name="Comp-405-605_12-A" />
                                   </gating:dimension>
                                 </gating:RectangleGate>
                               </Gate>
                               <Subpopulations>
                                 <Population name="CD122+ "  annotation=""  owningGroup="DKB32"  expanded="0"  sortPriority="10"  count="78" >
                                   <Graph smoothing="0"  backColor="#ffffff"  foreColor="#000000"  heatMapStatParameter="Comp-405-450_50-A"  type="Pseudocolor"  fast="1" >
                                     <Axis dimension="x"  name="Comp-405-655_8-A"  label=""  auto="auto" />
                                     <Axis dimension="y"  name="FSC-A"  label=""  auto="auto" />
                                     <GraphSettings level="5%"  smoothingHighResolution="1"  contourHighResolution="1"  histogramSmoothingCount="0"  graphResolution="256"  showOutliers="1"  drawLargeDots="0"  dotsToDraw="8000"  tint="le.chartfill.tinted.40"  lineWeight="le.lineweight.normal"  lineStyle="le.linestyle.solid" />
                                     <GraphEnvironment showGrid="0"  showAxes="tnlTNL"  showGates="1"  showFreqOnPlots="1"  showGateNameOnPlots="1"  showMedians="0"  showUncomped="0"  addEventParam="0"  lastYAxisName="" >
                                       <TextTraits font="SansSerif"  size="11"  name="Labels"  style="plain"  color="#000000"  background="#00ffffff"  just="left" />
                                       <TextTraits font="SansSerif"  size="11"  name="LayoutGates"  style="plain"  color="#000000"  background="#00ffffff"  just="left" />
                                       <TextTraits font="SansSerif"  size="9"  name="Numbers"  style="plain"  color="#000000"  background="#00ffffff"  just="left" />
                                       <TextTraits font="SansSerif"  size="9"  name="Legend"  style="plain"  color="#000000"  background="#00ffffff"  just="left" />
                                       <WindowPosition x="743"  y="88"  width="584"  height="926"  displayed="1"  panelState="+--" />
                                     </GraphEnvironment>
                                   </Graph>
                                   <Gate gating:id="ID1148428166"  gating:parent_id="ID620823627" >
                                     <gating:RectangleGate eventsInside="1"  annoOffsetX="0"  annoOffsetY="0"  tint="#000000"  isTinted="0"  lineWeight="Normal"  userDefined="1"  percentX="0"  percentY="0" >
                                       <gating:dimension gating:min="1612.9549322126193"  gating:max="164941.32280934844" >
                                         <data-type:fcs-dimension data-type:name="Comp-405-655_8-A" />
                                       </gating:dimension>
                                       <gating:dimension gating:min="74058.61883408071"  gating:max="221000.32286995515" >
                                         <data-type:fcs-dimension data-type:name="FSC-A" />
                                       </gating:dimension>
                                     </gating:RectangleGate>
                                   </Gate>
                                 </Population>
                               </Subpopulations>
                             </Population>
                           </Subpopulations>
                         </Population>
                         <Population name="Undivided "  annotation=""  owningGroup="DKB32"  expanded="0"  sortPriority="10"  count="9049" >
                           <Graph smoothing="0"  backColor="#ffffff"  foreColor="#000000"  heatMapStatParameter="Comp-405-450_50-A"  type="Pseudocolor"  fast="1" >
                             <Axis dimension="x"  name="Comp-561-620_10-A"  label=""  auto="auto" />
                             <Axis dimension="y"  name="Comp-488-530_30-A"  label=""  auto="auto" />
                             <GraphSettings level="5%"  smoothingHighResolution="1"  contourHighResolution="1"  histogramSmoothingCount="0"  graphResolution="256"  showOutliers="1"  drawLargeDots="0"  dotsToDraw="8000"  tint="le.chartfill.tinted.40"  lineWeight="le.lineweight.normal"  lineStyle="le.linestyle.solid" />
                             <GraphEnvironment showGrid="0"  showAxes="tnlTNL"  showGates="1"  showFreqOnPlots="1"  showGateNameOnPlots="1"  showMedians="0"  showUncomped="0"  addEventParam="0"  lastYAxisName="" >
                               <TextTraits font="SansSerif"  size="11"  name="Labels"  style="plain"  color="#000000"  background="#00ffffff"  just="left" />
                               <TextTraits font="SansSerif"  size="11"  name="LayoutGates"  style="plain"  color="#000000"  background="#00ffffff"  just="left" />
                               <TextTraits font="SansSerif"  size="9"  name="Numbers"  style="plain"  color="#000000"  background="#00ffffff"  just="left" />
                               <TextTraits font="SansSerif"  size="9"  name="Legend"  style="plain"  color="#000000"  background="#00ffffff"  just="left" />
                               <WindowPosition x="806"  y="20"  width="661"  height="934"  displayed="0"  panelState="+--" />
                             </GraphEnvironment>
                           </Graph>
                           <Gate gating:id="ID1725771327"  gating:parent_id="ID1907370092" >
                             <gating:RectangleGate eventsInside="1"  annoOffsetX="0"  annoOffsetY="0"  tint="#000000"  isTinted="0"  lineWeight="Normal"  userDefined="1" >
                               <gating:dimension gating:min="2982.4238552787947"  yRatio="0.8010610079575597" >
                                 <data-type:fcs-dimension data-type:name="Comp-405-450_50-A" />
                               </gating:dimension>
                             </gating:RectangleGate>
                           </Gate>
                           <Subpopulations>
                             <Population name="Tcm "  annotation=""  owningGroup="DKB32"  expanded="0"  sortPriority="10"  count="38" >
                               <Graph smoothing="0"  backColor="#ffffff"  foreColor="#000000"  heatMapStatParameter="Comp-405-450_50-A"  type="Pseudocolor"  fast="1" >
                                 <Axis dimension="x"  name="Comp-561-620_10-A"  label=""  auto="auto" />
                                 <Axis dimension="y"  name="Comp-488-530_30-A"  label=""  auto="auto" />
                                 <GraphSettings level="5%"  smoothingHighResolution="1"  contourHighResolution="1"  histogramSmoothingCount="0"  graphResolution="256"  showOutliers="0"  drawLargeDots="0"  dotsToDraw="8000"  tint="le.chartfill.tinted.40"  lineWeight="le.lineweight.normal"  lineStyle="le.linestyle.solid" />
                                 <GraphEnvironment showGrid="0"  showAxes="tnlTNL"  showGates="1"  showFreqOnPlots="1"  showGateNameOnPlots="1"  showMedians="0"  showUncomped="0"  addEventParam="0"  lastYAxisName="" >
                                   <TextTraits font="SansSerif"  size="11"  name="Labels"  style="plain"  color="#000000"  background="#00ffffff"  just="left" />
                                   <TextTraits font="SansSerif"  size="11"  name="LayoutGates"  style="plain"  color="#000000"  background="#00ffffff"  just="left" />
                                   <TextTraits font="SansSerif"  size="9"  name="Numbers"  style="plain"  color="#000000"  background="#00ffffff"  just="left" />
                                   <TextTraits font="SansSerif"  size="9"  name="Legend"  style="plain"  color="#000000"  background="#00ffffff"  just="left" />
                                   <WindowPosition x="844"  y="44"  width="619"  height="797"  displayed="1"  panelState="---" />
                                 </GraphEnvironment>
                               </Graph>
                               <Gate gating:id="ID180700730"  gating:parent_id="ID1725771327" >
                                 <gating:RectangleGate eventsInside="1"  annoOffsetX="-81"  annoOffsetY="-189"  tint="#000000"  isTinted="0"  lineWeight="Normal"  userDefined="1"  percentX="0"  percentY="0" >
                                   <gating:dimension gating:min="-447.72505968349714"  gating:max="793.7272269628128" >
                                     <data-type:fcs-dimension data-type:name="Comp-561-620_10-A" />
                                   </gating:dimension>
                                   <gating:dimension gating:min="197.37101260285036"  gating:max="7618.581661727539" >
                                     <data-type:fcs-dimension data-type:name="Comp-488-530_30-A" />
                                   </gating:dimension>
                                 </gating:RectangleGate>
                               </Gate>
                               <Subpopulations>
                                 <Population name="CD122+ "  annotation=""  owningGroup="DKB32"  expanded="0"  sortPriority="10"  count="0" >
                                   <Graph smoothing="0"  backColor="#ffffff"  foreColor="#000000"  heatMapStatParameter="Comp-405-450_50-A"  type="Pseudocolor"  fast="1" >
                                     <Axis dimension="x"  name="Comp-405-655_8-A"  label=""  auto="auto" />
                                     <Axis dimension="y"  name="FSC-A"  label=""  auto="auto" />
                                     <GraphSettings level="5%"  smoothingHighResolution="1"  contourHighResolution="1"  histogramSmoothingCount="0"  graphResolution="256"  showOutliers="1"  drawLargeDots="0"  dotsToDraw="8000"  tint="le.chartfill.tinted.40"  lineWeight="le.lineweight.normal"  lineStyle="le.linestyle.solid" />
                                     <GraphEnvironment showGrid="0"  showAxes="tnlTNL"  showGates="1"  showFreqOnPlots="1"  showGateNameOnPlots="1"  showMedians="0"  showUncomped="0"  addEventParam="0"  lastYAxisName="" >
                                       <TextTraits font="SansSerif"  size="11"  name="Labels"  style="plain"  color="#000000"  background="#00ffffff"  just="left" />
                                       <TextTraits font="SansSerif"  size="11"  name="LayoutGates"  style="plain"  color="#000000"  background="#00ffffff"  just="left" />
                                       <TextTraits font="SansSerif"  size="9"  name="Numbers"  style="plain"  color="#000000"  background="#00ffffff"  just="left" />
                                       <TextTraits font="SansSerif"  size="9"  name="Legend"  style="plain"  color="#000000"  background="#00ffffff"  just="left" />
                                       <WindowPosition x="743"  y="88"  width="584"  height="926"  displayed="1"  panelState="+--" />
                                     </GraphEnvironment>
                                   </Graph>
                                   <Gate gating:id="ID659241077"  gating:parent_id="ID180700730" >
                                     <gating:RectangleGate eventsInside="1"  annoOffsetX="0"  annoOffsetY="0"  tint="#000000"  isTinted="0"  lineWeight="Normal"  userDefined="1"  percentX="0"  percentY="0" >
                                       <gating:dimension gating:min="1612.9549322126193"  gating:max="164941.32280934844" >
                                         <data-type:fcs-dimension data-type:name="Comp-405-655_8-A" />
                                       </gating:dimension>
                                       <gating:dimension gating:min="74058.61883408071"  gating:max="221000.32286995515" >
                                         <data-type:fcs-dimension data-type:name="FSC-A" />
                                       </gating:dimension>
                                     </gating:RectangleGate>
                                   </Gate>
                                 </Population>
                               </Subpopulations>
                             </Population>
                             <Population name="Tem "  annotation=""  owningGroup="DKB32"  expanded="0"  sortPriority="10"  count="1402" >
                               <Graph smoothing="0"  backColor="#ffffff"  foreColor="#000000"  heatMapStatParameter="Comp-405-450_50-A"  type="Pseudocolor"  fast="1" >
                                 <Axis dimension="x"  name="Comp-561-620_10-A"  label=""  auto="auto" />
                                 <Axis dimension="y"  name="Comp-488-530_30-A"  label=""  auto="auto" />
                                 <GraphSettings level="5%"  smoothingHighResolution="1"  contourHighResolution="1"  histogramSmoothingCount="0"  graphResolution="256"  showOutliers="0"  drawLargeDots="0"  dotsToDraw="8000"  tint="le.chartfill.tinted.40"  lineWeight="le.lineweight.normal"  lineStyle="le.linestyle.solid" />
                                 <GraphEnvironment showGrid="0"  showAxes="tnlTNL"  showGates="1"  showFreqOnPlots="1"  showGateNameOnPlots="1"  showMedians="0"  showUncomped="0"  addEventParam="0"  lastYAxisName="" >
                                   <TextTraits font="SansSerif"  size="11"  name="Labels"  style="plain"  color="#000000"  background="#00ffffff"  just="left" />
                                   <TextTraits font="SansSerif"  size="11"  name="LayoutGates"  style="plain"  color="#000000"  background="#00ffffff"  just="left" />
                                   <TextTraits font="SansSerif"  size="9"  name="Numbers"  style="plain"  color="#000000"  background="#00ffffff"  just="left" />
                                   <TextTraits font="SansSerif"  size="9"  name="Legend"  style="plain"  color="#000000"  background="#00ffffff"  just="left" />
                                   <WindowPosition x="844"  y="44"  width="619"  height="797"  displayed="1"  panelState="---" />
                                 </GraphEnvironment>
                               </Graph>
                               <Gate gating:id="ID2132544693"  gating:parent_id="ID1725771327" >
                                 <gating:RectangleGate eventsInside="1"  annoOffsetX="-96"  annoOffsetY="-2"  tint="#000000"  isTinted="0"  lineWeight="Normal"  userDefined="1"  percentX="0"  percentY="0" >
                                   <gating:dimension gating:min="-438.23018644329494"  gating:max="793.7272269628128" >
                                     <data-type:fcs-dimension data-type:name="Comp-561-620_10-A" />
                                   </gating:dimension>
                                   <gating:dimension gating:min="-623.5581941143729"  gating:max="108.3059607906187" >
                                     <data-type:fcs-dimension data-type:name="Comp-488-530_30-A" />
                                   </gating:dimension>
                                 </gating:RectangleGate>
                               </Gate>
                             </Population>
                             <Population name="Temra"  annotation=""  owningGroup="DKB32"  expanded="0"  sortPriority="10"  count="10003" >
                               <Graph smoothing="0"  backColor="#ffffff"  foreColor="#000000"  heatMapStatParameter="Comp-405-450_50-A"  type="Pseudocolor"  fast="1" >
                                 <Axis dimension="x"  name="Comp-561-620_10-A"  label=""  auto="auto" />
                                 <Axis dimension="y"  name="Comp-488-530_30-A"  label=""  auto="auto" />
                                 <GraphSettings level="5%"  smoothingHighResolution="1"  contourHighResolution="1"  histogramSmoothingCount="0"  graphResolution="256"  showOutliers="0"  drawLargeDots="0"  dotsToDraw="8000"  tint="le.chartfill.tinted.40"  lineWeight="le.lineweight.normal"  lineStyle="le.linestyle.solid" />
                                 <GraphEnvironment showGrid="0"  showAxes="tnlTNL"  showGates="1"  showFreqOnPlots="1"  showGateNameOnPlots="1"  showMedians="0"  showUncomped="0"  addEventParam="0"  lastYAxisName="" >
                                   <TextTraits font="SansSerif"  size="11"  name="Labels"  style="plain"  color="#000000"  background="#00ffffff"  just="left" />
                                   <TextTraits font="SansSerif"  size="11"  name="LayoutGates"  style="plain"  color="#000000"  background="#00ffffff"  just="left" />
                                   <TextTraits font="SansSerif"  size="9"  name="Numbers"  style="plain"  color="#000000"  background="#00ffffff"  just="left" />
                                   <TextTraits font="SansSerif"  size="9"  name="Legend"  style="plain"  color="#000000"  background="#00ffffff"  just="left" />
                                   <WindowPosition x="844"  y="44"  width="619"  height="797"  displayed="0"  panelState="---" />
                                 </GraphEnvironment>
                               </Graph>
                               <Gate gating:id="ID1891596735"  gating:parent_id="ID1725771327" >
                                 <gating:RectangleGate eventsInside="1"  annoOffsetX="172"  annoOffsetY="12"  tint="#000000"  isTinted="0"  lineWeight="Normal"  userDefined="1"  percentX="0"  percentY="0" >
                                   <gating:dimension gating:min="1965.629113015542"  gating:max="122639.20770054101" >
                                     <data-type:fcs-dimension data-type:name="Comp-561-620_10-A" />
                                   </gating:dimension>
                                   <gating:dimension gating:min="-531.0845661229217"  gating:max="108.3059607906187" >
                                     <data-type:fcs-dimension data-type:name="Comp-488-530_30-A" />
                                   </gating:dimension>
                                 </gating:RectangleGate>
                               </Gate>
                             </Population>
                             <Population name="Tnpot "  annotation=""  owningGroup="DKB32"  expanded="0"  sortPriority="10"  count="19666" >
                               <Graph smoothing="0"  backColor="#ffffff"  foreColor="#000000"  heatMapStatParameter="Comp-405-450_50-A"  type="Pseudocolor"  fast="1" >
                                 <Axis dimension="x"  name="Comp-488-675_20-A"  label=""  auto="auto" />
                                 <Axis dimension="y"  name="Comp-405-605_12-A"  label=""  auto="auto" />
                                 <GraphSettings level="5%"  smoothingHighResolution="1"  contourHighResolution="1"  histogramSmoothingCount="0"  graphResolution="256"  showOutliers="0"  drawLargeDots="0"  dotsToDraw="8000"  tint="le.chartfill.tinted.40"  lineWeight="le.lineweight.normal"  lineStyle="le.linestyle.solid" />
                                 <GraphEnvironment showGrid="0"  showAxes="tnlTNL"  showGates="1"  showFreqOnPlots="1"  showGateNameOnPlots="1"  showMedians="0"  showUncomped="0"  addEventParam="0"  lastYAxisName="" >
                                   <TextTraits font="SansSerif"  size="11"  name="Labels"  style="plain"  color="#000000"  background="#00ffffff"  just="left" />
                                   <TextTraits font="SansSerif"  size="11"  name="LayoutGates"  style="plain"  color="#000000"  background="#00ffffff"  just="left" />
                                   <TextTraits font="SansSerif"  size="9"  name="Numbers"  style="plain"  color="#000000"  background="#00ffffff"  just="left" />
                                   <TextTraits font="SansSerif"  size="9"  name="Legend"  style="plain"  color="#000000"  background="#00ffffff"  just="left" />
                                   <WindowPosition x="931"  y="58"  width="619"  height="911"  displayed="0"  panelState="+--" />
                                 </GraphEnvironment>
                               </Graph>
                               <Gate gating:id="ID1349195012"  gating:parent_id="ID1725771327" >
                                 <gating:RectangleGate eventsInside="1"  annoOffsetX="110"  annoOffsetY="-113"  tint="#000000"  isTinted="0"  lineWeight="Normal"  userDefined="1"  percentX="0"  percentY="0" >
                                   <gating:dimension gating:min="1965.629113015542"  gating:max="126774.53764519437" >
                                     <data-type:fcs-dimension data-type:name="Comp-561-620_10-A" />
                                   </gating:dimension>
                                   <gating:dimension gating:min="191.16047258423396"  gating:max="7389.605020493549" >
                                     <data-type:fcs-dimension data-type:name="Comp-488-530_30-A" />
                                   </gating:dimension>
                                 </gating:RectangleGate>
                               </Gate>
                               <Subpopulations>
                                 <Population name="CD95hi"  annotation=""  owningGroup="DKB32"  expanded="0"  sortPriority="10"  count="242" >
                                   <Graph smoothing="0"  backColor="#ffffff"  foreColor="#000000"  heatMapStatParameter="Comp-405-450_50-A"  type="Pseudocolor"  fast="1" >
                                     <Axis dimension="x"  name="Comp-488-675_20-A"  label=""  auto="auto" />
                                     <Axis dimension="y"  name="Comp-405-605_12-A"  label=""  auto="auto" />
                                     <GraphSettings level="5%"  smoothingHighResolution="1"  contourHighResolution="1"  histogramSmoothingCount="0"  graphResolution="256"  showOutliers="0"  drawLargeDots="0"  dotsToDraw="8000"  tint="le.chartfill.tinted.40"  lineWeight="le.lineweight.normal"  lineStyle="le.linestyle.solid" />
                                     <GraphEnvironment showGrid="0"  showAxes="tnlTNL"  showGates="1"  showFreqOnPlots="1"  showGateNameOnPlots="1"  showMedians="0"  showUncomped="0"  addEventParam="0"  lastYAxisName="" >
                                       <TextTraits font="SansSerif"  size="11"  name="Labels"  style="plain"  color="#000000"  background="#00ffffff"  just="left" />
                                       <TextTraits font="SansSerif"  size="11"  name="LayoutGates"  style="plain"  color="#000000"  background="#00ffffff"  just="left" />
                                       <TextTraits font="SansSerif"  size="9"  name="Numbers"  style="plain"  color="#000000"  background="#00ffffff"  just="left" />
                                       <TextTraits font="SansSerif"  size="9"  name="Legend"  style="plain"  color="#000000"  background="#00ffffff"  just="left" />
                                       <WindowPosition x="-8"  y="-8"  width="1936"  height="1056"  displayed="1"  panelState="---" />
                                     </GraphEnvironment>
                                   </Graph>
                                   <Gate gating:id="ID773654508"  gating:parent_id="ID1349195012" >
                                     <gating:RectangleGate eventsInside="1"  annoOffsetX="1"  annoOffsetY="-82"  tint="#000000"  isTinted="0"  lineWeight="Normal"  userDefined="1"  percentX="0"  percentY="0" >
                                       <gating:dimension gating:min="2963.1671946991924"  gating:max="117096.69806029758" >
                                         <data-type:fcs-dimension data-type:name="Comp-488-675_20-A" />
                                       </gating:dimension>
                                       <gating:dimension gating:min="309.5193130688275"  gating:max="3567.183282719395" >
                                         <data-type:fcs-dimension data-type:name="Comp-405-605_12-A" />
                                       </gating:dimension>
                                     </gating:RectangleGate>
                                   </Gate>
                                   <Subpopulations>
                                     <Population name="CD95hi"  annotation=""  owningGroup="DKB32"  expanded="0"  sortPriority="10"  count="29120" >
                                       <Graph smoothing="0"  backColor="#ffffff"  foreColor="#000000"  heatMapStatParameter="Comp-405-450_50-A"  type="Pseudocolor"  fast="1" >
                                         <Axis dimension="x"  name="Comp-488-675_20-A"  label=""  auto="auto" />
                                         <Axis dimension="y"  name="Comp-405-605_12-A"  label=""  auto="auto" />
                                         <GraphSettings level="5%"  smoothingHighResolution="1"  contourHighResolution="1"  histogramSmoothingCount="0"  graphResolution="256"  showOutliers="0"  drawLargeDots="0"  dotsToDraw="8000"  tint="le.chartfill.tinted.40"  lineWeight="le.lineweight.normal"  lineStyle="le.linestyle.solid" />
                                         <GraphEnvironment showGrid="0"  showAxes="tnlTNL"  showGates="1"  showFreqOnPlots="1"  showGateNameOnPlots="1"  showMedians="0"  showUncomped="0"  addEventParam="0"  lastYAxisName="" >
                                           <TextTraits font="SansSerif"  size="11"  name="Labels"  style="plain"  color="#000000"  background="#00ffffff"  just="left" />
                                           <TextTraits font="SansSerif"  size="11"  name="LayoutGates"  style="plain"  color="#000000"  background="#00ffffff"  just="left" />
                                           <TextTraits font="SansSerif"  size="9"  name="Numbers"  style="plain"  color="#000000"  background="#00ffffff"  just="left" />
                                           <TextTraits font="SansSerif"  size="9"  name="Legend"  style="plain"  color="#000000"  background="#00ffffff"  just="left" />
                                           <WindowPosition x="-8"  y="-8"  width="1936"  height="1056"  displayed="1"  panelState="---" />
                                         </GraphEnvironment>
                                       </Graph>
                                       <Gate gating:id="ID838586174"  gating:parent_id="ID773654508" >
                                         <gating:RectangleGate eventsInside="1"  annoOffsetX="1"  annoOffsetY="-82"  tint="#000000"  isTinted="0"  lineWeight="Normal"  userDefined="1"  percentX="0"  percentY="0" >
                                           <gating:dimension gating:min="3070.6161398118147"  gating:max="123521.83870077512" >
                                             <data-type:fcs-dimension data-type:name="Comp-488-675_20-A" />
                                           </gating:dimension>
                                           <gating:dimension gating:min="305.4520222689943"  gating:max="3559.507116575713" >
                                             <data-type:fcs-dimension data-type:name="Comp-405-605_12-A" />
                                           </gating:dimension>
                                         </gating:RectangleGate>
                                       </Gate>
                                       <Subpopulations>
                                         <Population name="CD122+ "  annotation=""  owningGroup="DKB32"  expanded="0"  sortPriority="10"  count="915" >
                                           <Graph smoothing="0"  backColor="#ffffff"  foreColor="#000000"  heatMapStatParameter="Comp-405-450_50-A"  type="Pseudocolor"  fast="1" >
                                             <Axis dimension="x"  name="Comp-405-655_8-A"  label=""  auto="auto" />
                                             <Axis dimension="y"  name="FSC-A"  label=""  auto="auto" />
                                             <GraphSettings level="5%"  smoothingHighResolution="1"  contourHighResolution="1"  histogramSmoothingCount="0"  graphResolution="256"  showOutliers="1"  drawLargeDots="0"  dotsToDraw="8000"  tint="le.chartfill.tinted.40"  lineWeight="le.lineweight.normal"  lineStyle="le.linestyle.solid" />
                                             <GraphEnvironment showGrid="0"  showAxes="tnlTNL"  showGates="1"  showFreqOnPlots="1"  showGateNameOnPlots="1"  showMedians="0"  showUncomped="0"  addEventParam="0"  lastYAxisName="" >
                                               <TextTraits font="SansSerif"  size="11"  name="Labels"  style="plain"  color="#000000"  background="#00ffffff"  just="left" />
                                               <TextTraits font="SansSerif"  size="11"  name="LayoutGates"  style="plain"  color="#000000"  background="#00ffffff"  just="left" />
                                               <TextTraits font="SansSerif"  size="9"  name="Numbers"  style="plain"  color="#000000"  background="#00ffffff"  just="left" />
                                               <TextTraits font="SansSerif"  size="9"  name="Legend"  style="plain"  color="#000000"  background="#00ffffff"  just="left" />
                                               <WindowPosition x="743"  y="88"  width="584"  height="926"  displayed="1"  panelState="+--" />
                                             </GraphEnvironment>
                                           </Graph>
                                           <Gate gating:id="ID973224511"  gating:parent_id="ID838586174" >
                                             <gating:RectangleGate eventsInside="1"  annoOffsetX="0"  annoOffsetY="0"  tint="#000000"  isTinted="0"  lineWeight="Normal"  userDefined="1"  percentX="0"  percentY="0" >
                                               <gating:dimension gating:min="1612.9549322126193"  gating:max="164941.32280934844" >
                                                 <data-type:fcs-dimension data-type:name="Comp-405-655_8-A" />
                                               </gating:dimension>
                                               <gating:dimension gating:min="74058.61883408071"  gating:max="221000.32286995515" >
                                                 <data-type:fcs-dimension data-type:name="FSC-A" />
                                               </gating:dimension>
                                             </gating:RectangleGate>
                                           </Gate>
                                         </Population>
                                       </Subpopulations>
                                     </Population>
                                     <Population name="CD95int"  annotation=""  owningGroup="DKB32"  expanded="0"  sortPriority="10"  count="1989" >
                                       <Graph smoothing="0"  backColor="#ffffff"  foreColor="#000000"  heatMapStatParameter="Comp-405-450_50-A"  type="Pseudocolor"  fast="1" >
                                         <Axis dimension="x"  name="Comp-488-675_20-A"  label=""  auto="auto" />
                                         <Axis dimension="y"  name="Comp-405-605_12-A"  label=""  auto="auto" />
                                         <GraphSettings level="5%"  smoothingHighResolution="1"  contourHighResolution="1"  histogramSmoothingCount="0"  graphResolution="256"  showOutliers="0"  drawLargeDots="0"  dotsToDraw="8000"  tint="le.chartfill.tinted.40"  lineWeight="le.lineweight.normal"  lineStyle="le.linestyle.solid" />
                                         <GraphEnvironment showGrid="0"  showAxes="tnlTNL"  showGates="1"  showFreqOnPlots="1"  showGateNameOnPlots="1"  showMedians="0"  showUncomped="0"  addEventParam="0"  lastYAxisName="" >
                                           <TextTraits font="SansSerif"  size="11"  name="Labels"  style="plain"  color="#000000"  background="#00ffffff"  just="left" />
                                           <TextTraits font="SansSerif"  size="11"  name="LayoutGates"  style="plain"  color="#000000"  background="#00ffffff"  just="left" />
                                           <TextTraits font="SansSerif"  size="9"  name="Numbers"  style="plain"  color="#000000"  background="#00ffffff"  just="left" />
                                           <TextTraits font="SansSerif"  size="9"  name="Legend"  style="plain"  color="#000000"  background="#00ffffff"  just="left" />
                                           <WindowPosition x="-8"  y="-8"  width="1936"  height="1056"  displayed="1"  panelState="---" />
                                         </GraphEnvironment>
                                       </Graph>
                                       <Gate gating:id="ID852089678"  gating:parent_id="ID773654508" >
                                         <gating:RectangleGate eventsInside="1"  annoOffsetX="-2"  annoOffsetY="-79"  tint="#000000"  isTinted="0"  lineWeight="Normal"  userDefined="1"  percentX="0"  percentY="0" >
                                           <gating:dimension gating:min="1441.5834048206746"  gating:max="2628.61994490909" >
                                             <data-type:fcs-dimension data-type:name="Comp-488-675_20-A" />
                                           </gating:dimension>
                                           <gating:dimension gating:min="318.2011772694229"  gating:max="3113.2841817919284" >
                                             <data-type:fcs-dimension data-type:name="Comp-405-605_12-A" />
                                           </gating:dimension>
                                         </gating:RectangleGate>
                                       </Gate>
                                       <Subpopulations>
                                         <Population name="CD122+ "  annotation=""  owningGroup="DKB32"  expanded="0"  sortPriority="10"  count="28" >
                                           <Graph smoothing="0"  backColor="#ffffff"  foreColor="#000000"  heatMapStatParameter="Comp-405-450_50-A"  type="Pseudocolor"  fast="1" >
                                             <Axis dimension="x"  name="Comp-405-655_8-A"  label=""  auto="auto" />
                                             <Axis dimension="y"  name="FSC-A"  label=""  auto="auto" />
                                             <GraphSettings level="5%"  smoothingHighResolution="1"  contourHighResolution="1"  histogramSmoothingCount="0"  graphResolution="256"  showOutliers="1"  drawLargeDots="0"  dotsToDraw="8000"  tint="le.chartfill.tinted.40"  lineWeight="le.lineweight.normal"  lineStyle="le.linestyle.solid" />
                                             <GraphEnvironment showGrid="0"  showAxes="tnlTNL"  showGates="1"  showFreqOnPlots="1"  showGateNameOnPlots="1"  showMedians="0"  showUncomped="0"  addEventParam="0"  lastYAxisName="" >
                                               <TextTraits font="SansSerif"  size="11"  name="Labels"  style="plain"  color="#000000"  background="#00ffffff"  just="left" />
                                               <TextTraits font="SansSerif"  size="11"  name="LayoutGates"  style="plain"  color="#000000"  background="#00ffffff"  just="left" />
                                               <TextTraits font="SansSerif"  size="9"  name="Numbers"  style="plain"  color="#000000"  background="#00ffffff"  just="left" />
                                               <TextTraits font="SansSerif"  size="9"  name="Legend"  style="plain"  color="#000000"  background="#00ffffff"  just="left" />
                                               <WindowPosition x="743"  y="88"  width="584"  height="926"  displayed="1"  panelState="+--" />
                                             </GraphEnvironment>
                                           </Graph>
                                           <Gate gating:id="ID1957529756"  gating:parent_id="ID852089678" >
                                             <gating:RectangleGate eventsInside="1"  annoOffsetX="0"  annoOffsetY="0"  tint="#000000"  isTinted="0"  lineWeight="Normal"  userDefined="1"  percentX="0"  percentY="0" >
                                               <gating:dimension gating:min="1612.9549322126193"  gating:max="164941.32280934844" >
                                                 <data-type:fcs-dimension data-type:name="Comp-405-655_8-A" />
                                               </gating:dimension>
                                               <gating:dimension gating:min="74058.61883408071"  gating:max="221000.32286995515" >
                                                 <data-type:fcs-dimension data-type:name="FSC-A" />
                                               </gating:dimension>
                                             </gating:RectangleGate>
                                           </Gate>
                                         </Population>
                                       </Subpopulations>
                                     </Population>
                                     <Population name="CD122+ "  annotation=""  owningGroup="DKB32"  expanded="0"  sortPriority="10"  count="35" >
                                       <Graph smoothing="0"  backColor="#ffffff"  foreColor="#000000"  heatMapStatParameter="Comp-405-450_50-A"  type="Pseudocolor"  fast="1" >
                                         <Axis dimension="x"  name="Comp-405-655_8-A"  label=""  auto="auto" />
                                         <Axis dimension="y"  name="FSC-A"  label=""  auto="auto" />
                                         <GraphSettings level="5%"  smoothingHighResolution="1"  contourHighResolution="1"  histogramSmoothingCount="0"  graphResolution="256"  showOutliers="1"  drawLargeDots="0"  dotsToDraw="8000"  tint="le.chartfill.tinted.40"  lineWeight="le.lineweight.normal"  lineStyle="le.linestyle.solid" />
                                         <GraphEnvironment showGrid="0"  showAxes="tnlTNL"  showGates="1"  showFreqOnPlots="1"  showGateNameOnPlots="1"  showMedians="0"  showUncomped="0"  addEventParam="0"  lastYAxisName="" >
                                           <TextTraits font="SansSerif"  size="11"  name="Labels"  style="plain"  color="#000000"  background="#00ffffff"  just="left" />
                                           <TextTraits font="SansSerif"  size="11"  name="LayoutGates"  style="plain"  color="#000000"  background="#00ffffff"  just="left" />
                                           <TextTraits font="SansSerif"  size="9"  name="Numbers"  style="plain"  color="#000000"  background="#00ffffff"  just="left" />
                                           <TextTraits font="SansSerif"  size="9"  name="Legend"  style="plain"  color="#000000"  background="#00ffffff"  just="left" />
                                           <WindowPosition x="743"  y="88"  width="584"  height="926"  displayed="1"  panelState="+--" />
                                         </GraphEnvironment>
                                       </Graph>
                                       <Gate gating:id="ID465578760"  gating:parent_id="ID773654508" >
                                         <gating:RectangleGate eventsInside="1"  annoOffsetX="0"  annoOffsetY="0"  tint="#000000"  isTinted="0"  lineWeight="Normal"  userDefined="1"  percentX="0"  percentY="0" >
                                           <gating:dimension gating:min="1612.9549322126193"  gating:max="164941.32280934844" >
                                             <data-type:fcs-dimension data-type:name="Comp-405-655_8-A" />
                                           </gating:dimension>
                                           <gating:dimension gating:min="74058.61883408071"  gating:max="221000.32286995515" >
                                             <data-type:fcs-dimension data-type:name="FSC-A" />
                                           </gating:dimension>
                                         </gating:RectangleGate>
                                       </Gate>
                                     </Population>
                                   </Subpopulations>
                                 </Population>
                                 <Population name="CD95int"  annotation=""  owningGroup="DKB32"  expanded="0"  sortPriority="10"  count="122" >
                                   <Graph smoothing="0"  backColor="#ffffff"  foreColor="#000000"  heatMapStatParameter="Comp-405-450_50-A"  type="Pseudocolor"  fast="1" >
                                     <Axis dimension="x"  name="Comp-488-675_20-A"  label=""  auto="auto" />
                                     <Axis dimension="y"  name="Comp-405-605_12-A"  label=""  auto="auto" />
                                     <GraphSettings level="5%"  smoothingHighResolution="1"  contourHighResolution="1"  histogramSmoothingCount="0"  graphResolution="256"  showOutliers="0"  drawLargeDots="0"  dotsToDraw="8000"  tint="le.chartfill.tinted.40"  lineWeight="le.lineweight.normal"  lineStyle="le.linestyle.solid" />
                                     <GraphEnvironment showGrid="0"  showAxes="tnlTNL"  showGates="1"  showFreqOnPlots="1"  showGateNameOnPlots="1"  showMedians="0"  showUncomped="0"  addEventParam="0"  lastYAxisName="" >
                                       <TextTraits font="SansSerif"  size="11"  name="Labels"  style="plain"  color="#000000"  background="#00ffffff"  just="left" />
                                       <TextTraits font="SansSerif"  size="11"  name="LayoutGates"  style="plain"  color="#000000"  background="#00ffffff"  just="left" />
                                       <TextTraits font="SansSerif"  size="9"  name="Numbers"  style="plain"  color="#000000"  background="#00ffffff"  just="left" />
                                       <TextTraits font="SansSerif"  size="9"  name="Legend"  style="plain"  color="#000000"  background="#00ffffff"  just="left" />
                                       <WindowPosition x="-8"  y="-8"  width="1936"  height="1056"  displayed="1"  panelState="---" />
                                     </GraphEnvironment>
                                   </Graph>
                                   <Gate gating:id="ID817379725"  gating:parent_id="ID1349195012" >
                                     <gating:RectangleGate eventsInside="1"  annoOffsetX="-2"  annoOffsetY="-79"  tint="#000000"  isTinted="0"  lineWeight="Normal"  userDefined="1"  percentX="0"  percentY="0" >
                                       <gating:dimension gating:min="1434.725143045875"  gating:max="2392.2054512759796" >
                                         <data-type:fcs-dimension data-type:name="Comp-488-675_20-A" />
                                       </gating:dimension>
                                       <gating:dimension gating:min="309.5193130688275"  gating:max="3088.8372497296727" >
                                         <data-type:fcs-dimension data-type:name="Comp-405-605_12-A" />
                                       </gating:dimension>
                                     </gating:RectangleGate>
                                   </Gate>
                                   <Subpopulations>
                                     <Population name="CD122+ "  annotation=""  owningGroup="DKB32"  expanded="0"  sortPriority="10"  count="12" >
                                       <Graph smoothing="0"  backColor="#ffffff"  foreColor="#000000"  heatMapStatParameter="Comp-405-450_50-A"  type="Pseudocolor"  fast="1" >
                                         <Axis dimension="x"  name="Comp-405-655_8-A"  label=""  auto="auto" />
                                         <Axis dimension="y"  name="FSC-A"  label=""  auto="auto" />
                                         <GraphSettings level="5%"  smoothingHighResolution="1"  contourHighResolution="1"  histogramSmoothingCount="0"  graphResolution="256"  showOutliers="1"  drawLargeDots="0"  dotsToDraw="8000"  tint="le.chartfill.tinted.40"  lineWeight="le.lineweight.normal"  lineStyle="le.linestyle.solid" />
                                         <GraphEnvironment showGrid="0"  showAxes="tnlTNL"  showGates="1"  showFreqOnPlots="1"  showGateNameOnPlots="1"  showMedians="0"  showUncomped="0"  addEventParam="0"  lastYAxisName="" >
                                           <TextTraits font="SansSerif"  size="11"  name="Labels"  style="plain"  color="#000000"  background="#00ffffff"  just="left" />
                                           <TextTraits font="SansSerif"  size="11"  name="LayoutGates"  style="plain"  color="#000000"  background="#00ffffff"  just="left" />
                                           <TextTraits font="SansSerif"  size="9"  name="Numbers"  style="plain"  color="#000000"  background="#00ffffff"  just="left" />
                                           <TextTraits font="SansSerif"  size="9"  name="Legend"  style="plain"  color="#000000"  background="#00ffffff"  just="left" />
                                           <WindowPosition x="743"  y="88"  width="584"  height="926"  displayed="1"  panelState="+--" />
                                         </GraphEnvironment>
                                       </Graph>
                                       <Gate gating:id="ID1280808831"  gating:parent_id="ID817379725" >
                                         <gating:RectangleGate eventsInside="1"  annoOffsetX="0"  annoOffsetY="0"  tint="#000000"  isTinted="0"  lineWeight="Normal"  userDefined="1"  percentX="0"  percentY="0" >
                                           <gating:dimension gating:min="1612.9549322126193"  gating:max="164941.32280934844" >
                                             <data-type:fcs-dimension data-type:name="Comp-405-655_8-A" />
                                           </gating:dimension>
                                           <gating:dimension gating:min="74058.61883408071"  gating:max="221000.32286995515" >
                                             <data-type:fcs-dimension data-type:name="FSC-A" />
                                           </gating:dimension>
                                         </gating:RectangleGate>
                                       </Gate>
                                     </Population>
                                   </Subpopulations>
                                 </Population>
                                 <Population name="Tnaive "  annotation=""  owningGroup="DKB32"  expanded="0"  sortPriority="10"  count="1731" >
                                   <Graph smoothing="0"  backColor="#ffffff"  foreColor="#000000"  heatMapStatParameter="Comp-405-450_50-A"  type="Pseudocolor"  fast="1" >
                                     <Axis dimension="x"  name="Comp-488-675_20-A"  label=""  auto="auto" />
                                     <Axis dimension="y"  name="Comp-405-605_12-A"  label=""  auto="auto" />
                                     <GraphSettings level="5%"  smoothingHighResolution="1"  contourHighResolution="1"  histogramSmoothingCount="0"  graphResolution="256"  showOutliers="0"  drawLargeDots="0"  dotsToDraw="8000"  tint="le.chartfill.tinted.40"  lineWeight="le.lineweight.normal"  lineStyle="le.linestyle.solid" />
                                     <GraphEnvironment showGrid="0"  showAxes="tnlTNL"  showGates="1"  showFreqOnPlots="1"  showGateNameOnPlots="1"  showMedians="0"  showUncomped="0"  addEventParam="0"  lastYAxisName="" >
                                       <TextTraits font="SansSerif"  size="11"  name="Labels"  style="plain"  color="#000000"  background="#00ffffff"  just="left" />
                                       <TextTraits font="SansSerif"  size="11"  name="LayoutGates"  style="plain"  color="#000000"  background="#00ffffff"  just="left" />
                                       <TextTraits font="SansSerif"  size="9"  name="Numbers"  style="plain"  color="#000000"  background="#00ffffff"  just="left" />
                                       <TextTraits font="SansSerif"  size="9"  name="Legend"  style="plain"  color="#000000"  background="#00ffffff"  just="left" />
                                       <WindowPosition x="-8"  y="-8"  width="1936"  height="1056"  displayed="1"  panelState="---" />
                                     </GraphEnvironment>
                                   </Graph>
                                   <Gate gating:id="ID1411784449"  gating:parent_id="ID1349195012" >
                                     <gating:RectangleGate eventsInside="1"  annoOffsetX="2"  annoOffsetY="-81"  tint="#000000"  isTinted="0"  lineWeight="Normal"  userDefined="1"  percentX="0"  percentY="0" >
                                       <gating:dimension gating:min="-965.5252875004596"  gating:max="798.7799808732389" >
                                         <data-type:fcs-dimension data-type:name="Comp-488-675_20-A" />
                                       </gating:dimension>
                                       <gating:dimension gating:min="309.5193130688275"  gating:max="2877.1066661680798" >
                                         <data-type:fcs-dimension data-type:name="Comp-405-605_12-A" />
                                       </gating:dimension>
                                     </gating:RectangleGate>
                                   </Gate>
                                   <Subpopulations>
                                     <Population name="CD122+ "  annotation=""  owningGroup="DKB32"  expanded="0"  sortPriority="10"  count="78" >
                                       <Graph smoothing="0"  backColor="#ffffff"  foreColor="#000000"  heatMapStatParameter="Comp-405-450_50-A"  type="Pseudocolor"  fast="1" >
                                         <Axis dimension="x"  name="Comp-405-655_8-A"  label=""  auto="auto" />
                                         <Axis dimension="y"  name="FSC-A"  label=""  auto="auto" />
                                         <GraphSettings level="5%"  smoothingHighResolution="1"  contourHighResolution="1"  histogramSmoothingCount="0"  graphResolution="256"  showOutliers="1"  drawLargeDots="0"  dotsToDraw="8000"  tint="le.chartfill.tinted.40"  lineWeight="le.lineweight.normal"  lineStyle="le.linestyle.solid" />
                                         <GraphEnvironment showGrid="0"  showAxes="tnlTNL"  showGates="1"  showFreqOnPlots="1"  showGateNameOnPlots="1"  showMedians="0"  showUncomped="0"  addEventParam="0"  lastYAxisName="" >
                                           <TextTraits font="SansSerif"  size="11"  name="Labels"  style="plain"  color="#000000"  background="#00ffffff"  just="left" />
                                           <TextTraits font="SansSerif"  size="11"  name="LayoutGates"  style="plain"  color="#000000"  background="#00ffffff"  just="left" />
                                           <TextTraits font="SansSerif"  size="9"  name="Numbers"  style="plain"  color="#000000"  background="#00ffffff"  just="left" />
                                           <TextTraits font="SansSerif"  size="9"  name="Legend"  style="plain"  color="#000000"  background="#00ffffff"  just="left" />
                                           <WindowPosition x="743"  y="88"  width="584"  height="926"  displayed="1"  panelState="+--" />
                                         </GraphEnvironment>
                                       </Graph>
                                       <Gate gating:id="ID1319433958"  gating:parent_id="ID1411784449" >
                                         <gating:RectangleGate eventsInside="1"  annoOffsetX="0"  annoOffsetY="0"  tint="#000000"  isTinted="0"  lineWeight="Normal"  userDefined="1"  percentX="0"  percentY="0" >
                                           <gating:dimension gating:min="1612.9549322126193"  gating:max="164941.32280934844" >
                                             <data-type:fcs-dimension data-type:name="Comp-405-655_8-A" />
                                           </gating:dimension>
                                           <gating:dimension gating:min="74058.61883408071"  gating:max="221000.32286995515" >
                                             <data-type:fcs-dimension data-type:name="FSC-A" />
                                           </gating:dimension>
                                         </gating:RectangleGate>
                                       </Gate>
                                     </Population>
                                   </Subpopulations>
                                 </Population>
                               </Subpopulations>
                             </Population>
                           </Subpopulations>
                         </Population>
                       </Subpopulations>
                     </Population>
                   </Subpopulations>
                 </Population>
               </Subpopulations>
             </Population>
           </Subpopulations>
         </Population>
       </Subpopulations>
       <Group name="DKB32"  live="1"  role="ws.group.dlog.undefined"  key=""  synchronized="0"  foreground="#0000d0"  fontStyle="plain" >
         <Criteria/>
         <SampleRefs>
           <SampleRef sampleID="19" />
           <SampleRef sampleID="20" />
           <SampleRef sampleID="21" />
           <SampleRef sampleID="23" />
           <SampleRef sampleID="22" />
           <SampleRef sampleID="24" />
           <SampleRef sampleID="25" />
         </SampleRefs>
         <Keywords/>
       </Group>
     </GroupNode>
     <GroupNode name="DKB33"  annotation=""  owningGroup="DKB33"  expanded="1"  sortPriority="10"  count="-1" >
       <Graph smoothing="0"  backColor="#ffffff"  foreColor="#000000"  type="Pseudocolor"  fast="1" >
         <Axis dimension="x"  name=""  label=""  auto="auto" />
         <Axis dimension="y"  name=""  label=""  auto="auto" />
         <GraphSettings level="5%"  smoothingHighResolution="1"  contourHighResolution="1"  histogramSmoothingCount="0"  graphResolution="256"  showOutliers="0"  drawLargeDots="0"  dotsToDraw="8000"  tint="le.chartfill.tinted.40"  lineWeight="le.lineweight.normal"  lineStyle="le.linestyle.solid" />
         <GraphEnvironment showGrid="0"  showAxes="tnlTNL"  showGates="1"  showFreqOnPlots="1"  showGateNameOnPlots="1"  showMedians="0"  showUncomped="0"  addEventParam="0"  lastYAxisName="" >
           <TextTraits font="SansSerif"  size="11"  name="Labels"  style="plain"  color="#000000"  background="#00ffffff"  just="left" />
           <TextTraits font="SansSerif"  size="11"  name="LayoutGates"  style="plain"  color="#000000"  background="#00ffffff"  just="left" />
           <TextTraits font="SansSerif"  size="9"  name="Numbers"  style="plain"  color="#000000"  background="#00ffffff"  just="left" />
           <TextTraits font="SansSerif"  size="9"  name="Legend"  style="plain"  color="#000000"  background="#00ffffff"  just="left" />
           <WindowPosition x="0"  y="0"  width="0"  height="0"  displayed="0"  panelState="" />
         </GraphEnvironment>
       </Graph>
       <Subpopulations>
         <Population name="Lymphocytes"  annotation=""  owningGroup="DKB33"  expanded="1"  sortPriority="10"  count="28765" >
           <Graph smoothing="0"  backColor="#ffffff"  foreColor="#000000"  heatMapStatParameter="Comp-405-450_50-A"  type="Pseudocolor"  fast="1" >
             <Axis dimension="x"  name="FSC-A"  label=""  auto="auto" />
             <Axis dimension="y"  name="FSC-H"  label=""  auto="auto" />
             <GraphSettings level="5%"  smoothingHighResolution="1"  contourHighResolution="1"  histogramSmoothingCount="0"  graphResolution="256"  showOutliers="0"  drawLargeDots="0"  dotsToDraw="8000"  tint="le.chartfill.tinted.40"  lineWeight="le.lineweight.normal"  lineStyle="le.linestyle.solid" />
             <GraphEnvironment showGrid="0"  showAxes="tnlTNL"  showGates="1"  showFreqOnPlots="1"  showGateNameOnPlots="1"  showMedians="0"  showUncomped="0"  addEventParam="0"  lastYAxisName="" >
               <TextTraits font="SansSerif"  size="11"  name="Labels"  style="plain"  color="#000000"  background="#00ffffff"  just="left" />
               <TextTraits font="SansSerif"  size="11"  name="LayoutGates"  style="plain"  color="#000000"  background="#00ffffff"  just="left" />
               <TextTraits font="SansSerif"  size="9"  name="Numbers"  style="plain"  color="#000000"  background="#00ffffff"  just="left" />
               <TextTraits font="SansSerif"  size="9"  name="Legend"  style="plain"  color="#000000"  background="#00ffffff"  just="left" />
               <WindowPosition x="776"  y="10"  width="619"  height="797"  displayed="0"  panelState="---" />
             </GraphEnvironment>
           </Graph>
           <Gate gating:id="ID1067567854" >
             <gating:PolygonGate eventsInside="1"  annoOffsetX="154"  annoOffsetY="77"  tint="#000000"  isTinted="0"  lineWeight="Normal"  userDefined="1"  quadId="-1"  gateResolution="256" >
               <gating:dimension>
                 <data-type:fcs-dimension data-type:name="FSC-A" />
               </gating:dimension>
               <gating:dimension>
                 <data-type:fcs-dimension data-type:name="SSC-A" />
               </gating:dimension>
               <gating:vertex>
                 <gating:coordinate data-type:value="135477.7815126051" />
                 <gating:coordinate data-type:value="252434.9629629629" />
               </gating:vertex>
               <gating:vertex>
                 <gating:coordinate data-type:value="99130.0840336134" />
                 <gating:coordinate data-type:value="189326.2222222222" />
               </gating:vertex>
               <gating:vertex>
                 <gating:coordinate data-type:value="79304.0672268908" />
                 <gating:coordinate data-type:value="137140.1481481481" />
               </gating:vertex>
               <gating:vertex>
                 <gating:coordinate data-type:value="52869.3781512605" />
                 <gating:coordinate data-type:value="13349.9259259259" />
               </gating:vertex>
               <gating:vertex>
                 <gating:coordinate data-type:value="117854.6554621849" />
                 <gating:coordinate data-type:value="52186.0740740741" />
               </gating:vertex>
               <gating:vertex>
                 <gating:coordinate data-type:value="176231.2605042017" />
                 <gating:coordinate data-type:value="110440.2962962963" />
               </gating:vertex>
               <gating:vertex>
                 <gating:coordinate data-type:value="245622.3193277311" />
                 <gating:coordinate data-type:value="206317.0370370371" />
               </gating:vertex>
               <gating:vertex>
                 <gating:coordinate data-type:value="250028.1008403361" />
                 <gating:coordinate data-type:value="235444.1481481481" />
               </gating:vertex>
               <gating:vertex>
                 <gating:coordinate data-type:value="222491.9663865546" />
                 <gating:coordinate data-type:value="263357.6296296296" />
               </gating:vertex>
             </gating:PolygonGate>
           </Gate>
           <Subpopulations>
             <Population name="Single Cells"  annotation=""  owningGroup="DKB33"  expanded="1"  sortPriority="10"  count="27926" >
               <Graph smoothing="0"  backColor="#ffffff"  foreColor="#000000"  heatMapStatParameter="Comp-405-450_50-A"  type="Pseudocolor"  fast="1" >
                 <Axis dimension="x"  name="Comp-405-780_60-A"  label=""  auto="auto" />
                 <Axis dimension="y"  name="Comp-640-780_60-A"  label=""  auto="auto" />
                 <GraphSettings level="5%"  smoothingHighResolution="1"  contourHighResolution="1"  histogramSmoothingCount="0"  graphResolution="256"  showOutliers="0"  drawLargeDots="0"  dotsToDraw="8000"  tint="le.chartfill.tinted.40"  lineWeight="le.lineweight.normal"  lineStyle="le.linestyle.solid" />
                 <GraphEnvironment showGrid="0"  showAxes="tnlTNL"  showGates="1"  showFreqOnPlots="1"  showGateNameOnPlots="1"  showMedians="0"  showUncomped="0"  addEventParam="0"  lastYAxisName="" >
                   <TextTraits font="SansSerif"  size="11"  name="Labels"  style="plain"  color="#000000"  background="#00ffffff"  just="left" />
                   <TextTraits font="SansSerif"  size="11"  name="LayoutGates"  style="plain"  color="#000000"  background="#00ffffff"  just="left" />
                   <TextTraits font="SansSerif"  size="9"  name="Numbers"  style="plain"  color="#000000"  background="#00ffffff"  just="left" />
                   <TextTraits font="SansSerif"  size="9"  name="Legend"  style="plain"  color="#000000"  background="#00ffffff"  just="left" />
                   <WindowPosition x="676"  y="38"  width="619"  height="797"  displayed="0"  panelState="---" />
                 </GraphEnvironment>
               </Graph>
               <Gate gating:id="ID1337810442"  gating:parent_id="ID1067567854" >
                 <gating:PolygonGate eventsInside="1"  annoOffsetX="-40"  annoOffsetY="-164"  tint="#000000"  isTinted="0"  lineWeight="Normal"  userDefined="1"  quadId="-1"  gateResolution="256" >
                   <gating:dimension>
                     <data-type:fcs-dimension data-type:name="FSC-A" />
                   </gating:dimension>
                   <gating:dimension>
                     <data-type:fcs-dimension data-type:name="FSC-H" />
                   </gating:dimension>
                   <gating:vertex>
                     <gating:coordinate data-type:value="225095.8115631692" />
                     <gating:coordinate data-type:value="211661.5127610209" />
                   </gating:vertex>
                   <gating:vertex>
                     <gating:coordinate data-type:value="129668.6595289079" />
                     <gating:coordinate data-type:value="139283.0069605568" />
                   </gating:vertex>
                   <gating:vertex>
                     <gating:coordinate data-type:value="62869.6531049251" />
                     <gating:coordinate data-type:value="74811.3967517401" />
                   </gating:vertex>
                   <gating:vertex>
                     <gating:coordinate data-type:value="22453.4475374732" />
                     <gating:coordinate data-type:value="35885.1415313225" />
                   </gating:vertex>
                   <gating:vertex>
                     <gating:coordinate data-type:value="47152.2398286938" />
                     <gating:coordinate data-type:value="33452.2505800464" />
                   </gating:vertex>
                   <gating:vertex>
                     <gating:coordinate data-type:value="123493.9614561028" />
                     <gating:coordinate data-type:value="90625.1879350348" />
                   </gating:vertex>
                   <gating:vertex>
                     <gating:coordinate data-type:value="174575.5546038544" />
                     <gating:coordinate data-type:value="126510.3294663573" />
                   </gating:vertex>
                   <gating:vertex>
                     <gating:coordinate data-type:value="222289.130620985" />
                     <gating:coordinate data-type:value="171518.8120649652" />
                   </gating:vertex>
                   <gating:vertex>
                     <gating:coordinate data-type:value="236322.5353319058" />
                     <gating:coordinate data-type:value="193414.8306264501" />
                   </gating:vertex>
                 </gating:PolygonGate>
               </Gate>
               <Subpopulations>
                 <Population name="CD3+ "  annotation=""  owningGroup="DKB33"  expanded="1"  sortPriority="10"  count="27719" >
                   <Graph smoothing="0"  backColor="#ffffff"  foreColor="#000000"  heatMapStatParameter="Comp-405-450_50-A"  type="Pseudocolor"  fast="1" >
                     <Axis dimension="x"  name="Comp-561-710_50-A"  label=""  auto="auto" />
                     <Axis dimension="y"  name="Comp-405-710_50-A"  label=""  auto="auto" />
                     <GraphSettings level="5%"  smoothingHighResolution="1"  contourHighResolution="1"  histogramSmoothingCount="0"  graphResolution="256"  showOutliers="0"  drawLargeDots="0"  dotsToDraw="8000"  tint="le.chartfill.tinted.40"  lineWeight="le.lineweight.normal"  lineStyle="le.linestyle.solid" />
                     <GraphEnvironment showGrid="0"  showAxes="tnlTNL"  showGates="1"  showFreqOnPlots="1"  showGateNameOnPlots="1"  showMedians="0"  showUncomped="0"  addEventParam="0"  lastYAxisName="" >
                       <TextTraits font="SansSerif"  size="11"  name="Labels"  style="plain"  color="#000000"  background="#00ffffff"  just="left" />
                       <TextTraits font="SansSerif"  size="11"  name="LayoutGates"  style="plain"  color="#000000"  background="#00ffffff"  just="left" />
                       <TextTraits font="SansSerif"  size="9"  name="Numbers"  style="plain"  color="#000000"  background="#00ffffff"  just="left" />
                       <TextTraits font="SansSerif"  size="9"  name="Legend"  style="plain"  color="#000000"  background="#00ffffff"  just="left" />
                       <WindowPosition x="873"  y="83"  width="619"  height="797"  displayed="0"  panelState="---" />
                     </GraphEnvironment>
                   </Graph>
                   <Gate gating:id="ID730308331"  gating:parent_id="ID1337810442" >
                     <gating:RectangleGate eventsInside="1"  annoOffsetX="128"  annoOffsetY="-17"  tint="#000000"  isTinted="0"  lineWeight="Normal"  userDefined="1"  percentX="0"  percentY="0" >
                       <gating:dimension gating:min="346.76473356202524"  gating:max="12172.082927078542" >
                         <data-type:fcs-dimension data-type:name="Comp-405-780_60-A" />
                       </gating:dimension>
                       <gating:dimension gating:min="-1172.8314879846628"  gating:max="4034.1774191096874" >
                         <data-type:fcs-dimension data-type:name="Comp-640-780_60-A" />
                       </gating:dimension>
                     </gating:RectangleGate>
                   </Gate>
                   <Subpopulations>
                     <Population name="CD8+ "  annotation=""  owningGroup="DKB33"  expanded="1"  sortPriority="10"  count="27440" >
                       <Graph smoothing="13"  backColor="#ffffff"  foreColor="#000000"  heatMapStatParameter="Comp-405-450_50-A"  type="Histogram"  fast="1" >
                         <Axis dimension="x"  name="Comp-405-450_50-A"  label=""  auto="auto" />
                         <Axis dimension="y"  name=""  label=""  auto="auto" />
                         <GraphSettings level="5%"  smoothingHighResolution="1"  contourHighResolution="1"  histogramSmoothingCount="0"  graphResolution="256"  showOutliers="1"  drawLargeDots="0"  dotsToDraw="8000"  tint="le.chartfill.tinted.40"  lineWeight="le.lineweight.normal"  lineStyle="le.linestyle.solid" />
                         <GraphEnvironment showGrid="0"  showAxes="tnlTNL"  showGates="1"  showFreqOnPlots="1"  showGateNameOnPlots="1"  showMedians="0"  showUncomped="0"  addEventParam="0"  lastYAxisName="" >
                           <TextTraits font="SansSerif"  size="11"  name="Labels"  style="plain"  color="#000000"  background="#00ffffff"  just="left" />
                           <TextTraits font="SansSerif"  size="11"  name="LayoutGates"  style="plain"  color="#000000"  background="#00ffffff"  just="left" />
                           <TextTraits font="SansSerif"  size="9"  name="Numbers"  style="plain"  color="#000000"  background="#00ffffff"  just="left" />
                           <TextTraits font="SansSerif"  size="9"  name="Legend"  style="plain"  color="#000000"  background="#00ffffff"  just="left" />
                           <WindowPosition x="739"  y="41"  width="760"  height="858"  displayed="0"  panelState="+--" />
                         </GraphEnvironment>
                       </Graph>
                       <Gate gating:id="ID1115512507"  gating:parent_id="ID730308331" >
                         <gating:RectangleGate eventsInside="1"  annoOffsetX="4"  annoOffsetY="-167"  tint="#000000"  isTinted="0"  lineWeight="Normal"  userDefined="1"  percentX="0"  percentY="0" >
                           <gating:dimension gating:min="-3135.4953934206433"  gating:max="2990.9030763236046" >
                             <data-type:fcs-dimension data-type:name="Comp-561-710_50-A" />
                           </gating:dimension>
                           <gating:dimension gating:min="956.3192827400044"  gating:max="87641.75590109944" >
                             <data-type:fcs-dimension data-type:name="Comp-405-710_50-A" />
                           </gating:dimension>
                         </gating:RectangleGate>
                       </Gate>
                       <Subpopulations>
                         <Population name="Divided "  annotation=""  owningGroup="DKB33"  expanded="1"  sortPriority="10"  count="1828" >
                           <Graph smoothing="0"  backColor="#ffffff"  foreColor="#000000"  heatMapStatParameter="Comp-405-450_50-A"  type="Pseudocolor"  fast="1" >
                             <Axis dimension="x"  name="Comp-561-620_10-A"  label=""  auto="auto" />
                             <Axis dimension="y"  name="Comp-488-530_30-A"  label=""  auto="auto" />
                             <GraphSettings level="5%"  smoothingHighResolution="1"  contourHighResolution="1"  histogramSmoothingCount="0"  graphResolution="256"  showOutliers="0"  drawLargeDots="0"  dotsToDraw="8000"  tint="le.chartfill.tinted.40"  lineWeight="le.lineweight.normal"  lineStyle="le.linestyle.solid" />
                             <GraphEnvironment showGrid="0"  showAxes="tnlTNL"  showGates="1"  showFreqOnPlots="1"  showGateNameOnPlots="1"  showMedians="0"  showUncomped="0"  addEventParam="0"  lastYAxisName="" >
                               <TextTraits font="SansSerif"  size="11"  name="Labels"  style="plain"  color="#000000"  background="#00ffffff"  just="left" />
                               <TextTraits font="SansSerif"  size="11"  name="LayoutGates"  style="plain"  color="#000000"  background="#00ffffff"  just="left" />
                               <TextTraits font="SansSerif"  size="9"  name="Numbers"  style="plain"  color="#000000"  background="#00ffffff"  just="left" />
                               <TextTraits font="SansSerif"  size="9"  name="Legend"  style="plain"  color="#000000"  background="#00ffffff"  just="left" />
                               <WindowPosition x="844"  y="44"  width="619"  height="797"  displayed="0"  panelState="---" />
                             </GraphEnvironment>
                           </Graph>
                           <Gate gating:id="ID1933187744"  gating:parent_id="ID1115512507" >
                             <gating:RectangleGate eventsInside="1"  annoOffsetX="0"  annoOffsetY="0"  tint="#000000"  isTinted="0"  lineWeight="Normal"  userDefined="1" >
                               <gating:dimension gating:max="3146.5114748640026"  yRatio="0.7506631299734748" >
                                 <data-type:fcs-dimension data-type:name="Comp-405-450_50-A" />
                               </gating:dimension>
                             </gating:RectangleGate>
                           </Gate>
                           <Subpopulations>
                             <Population name="G1"  annotation=""  owningGroup="DKB33"  expanded="1"  sortPriority="10"  count="5054" >
                               <Graph smoothing="13"  backColor="#ffffff"  foreColor="#000000"  heatMapStatParameter="Comp-405-450_50-A"  type="Histogram"  fast="1" >
                                 <Axis dimension="x"  name="Comp-405-450_50-A"  label=""  auto="auto" />
                                 <Axis dimension="y"  name=""  label=""  auto="auto" />
                                 <GraphSettings level="5%"  smoothingHighResolution="1"  contourHighResolution="1"  histogramSmoothingCount="0"  graphResolution="256"  showOutliers="0"  drawLargeDots="0"  dotsToDraw="8000"  tint="le.chartfill.tinted.40"  lineWeight="le.lineweight.normal"  lineStyle="le.linestyle.solid" />
                                 <GraphEnvironment showGrid="0"  showAxes="tnlTNL"  showGates="1"  showFreqOnPlots="1"  showGateNameOnPlots="1"  showMedians="0"  showUncomped="0"  addEventParam="0"  lastYAxisName="" >
                                   <TextTraits font="SansSerif"  size="11"  name="Labels"  style="plain"  color="#000000"  background="#00ffffff"  just="left" />
                                   <TextTraits font="SansSerif"  size="11"  name="LayoutGates"  style="plain"  color="#000000"  background="#00ffffff"  just="left" />
                                   <TextTraits font="SansSerif"  size="9"  name="Numbers"  style="plain"  color="#000000"  background="#00ffffff"  just="left" />
                                   <TextTraits font="SansSerif"  size="9"  name="Legend"  style="plain"  color="#000000"  background="#00ffffff"  just="left" />
                                   <WindowPosition x="-8"  y="-8"  width="1936"  height="1056"  displayed="1"  panelState="+--" />
                                 </GraphEnvironment>
                               </Graph>
                               <Gate gating:id="ID1456621507"  gating:parent_id="ID1933187744" >
                                 <gating:RectangleGate eventsInside="1"  annoOffsetX="0"  annoOffsetY="0"  tint="#000000"  isTinted="0"  lineWeight="Normal"  userDefined="1" >
                                   <gating:dimension gating:min="1414.9213615095687"  gating:max="3286.0053098396206"  yRatio="0.9930434782608696" >
                                     <data-type:fcs-dimension data-type:name="Comp-405-450_50-A" />
                                   </gating:dimension>
                                 </gating:RectangleGate>
                               </Gate>
                             </Population>
                             <Population name="G2"  annotation=""  owningGroup="DKB33"  expanded="1"  sortPriority="10"  count="4561" >
                               <Graph smoothing="13"  backColor="#ffffff"  foreColor="#000000"  heatMapStatParameter="Comp-405-450_50-A"  type="Histogram"  fast="1" >
                                 <Axis dimension="x"  name="Comp-405-450_50-A"  label=""  auto="auto" />
                                 <Axis dimension="y"  name=""  label=""  auto="auto" />
                                 <GraphSettings level="5%"  smoothingHighResolution="1"  contourHighResolution="1"  histogramSmoothingCount="0"  graphResolution="256"  showOutliers="0"  drawLargeDots="0"  dotsToDraw="8000"  tint="le.chartfill.tinted.40"  lineWeight="le.lineweight.normal"  lineStyle="le.linestyle.solid" />
                                 <GraphEnvironment showGrid="0"  showAxes="tnlTNL"  showGates="1"  showFreqOnPlots="1"  showGateNameOnPlots="1"  showMedians="0"  showUncomped="0"  addEventParam="0"  lastYAxisName="" >
                                   <TextTraits font="SansSerif"  size="11"  name="Labels"  style="plain"  color="#000000"  background="#00ffffff"  just="left" />
                                   <TextTraits font="SansSerif"  size="11"  name="LayoutGates"  style="plain"  color="#000000"  background="#00ffffff"  just="left" />
                                   <TextTraits font="SansSerif"  size="9"  name="Numbers"  style="plain"  color="#000000"  background="#00ffffff"  just="left" />
                                   <TextTraits font="SansSerif"  size="9"  name="Legend"  style="plain"  color="#000000"  background="#00ffffff"  just="left" />
                                   <WindowPosition x="-8"  y="-8"  width="1936"  height="1056"  displayed="1"  panelState="+--" />
                                 </GraphEnvironment>
                               </Graph>
                               <Gate gating:id="ID1094056756"  gating:parent_id="ID1933187744" >
                                 <gating:RectangleGate eventsInside="1"  annoOffsetX="0"  annoOffsetY="0"  tint="#000000"  isTinted="0"  lineWeight="Normal"  userDefined="1" >
                                   <gating:dimension gating:min="744.9666101251015"  gating:max="1396.6213941072492"  yRatio="0.8939130434782608" >
                                     <data-type:fcs-dimension data-type:name="Comp-405-450_50-A" />
                                   </gating:dimension>
                                 </gating:RectangleGate>
                               </Gate>
                             </Population>
                             <Population name="G3"  annotation=""  owningGroup="DKB33"  expanded="1"  sortPriority="10"  count="3609" >
                               <Graph smoothing="13"  backColor="#ffffff"  foreColor="#000000"  heatMapStatParameter="Comp-405-450_50-A"  type="Histogram"  fast="1" >
                                 <Axis dimension="x"  name="Comp-405-450_50-A"  label=""  auto="auto" />
                                 <Axis dimension="y"  name=""  label=""  auto="auto" />
                                 <GraphSettings level="5%"  smoothingHighResolution="1"  contourHighResolution="1"  histogramSmoothingCount="0"  graphResolution="256"  showOutliers="0"  drawLargeDots="0"  dotsToDraw="8000"  tint="le.chartfill.tinted.40"  lineWeight="le.lineweight.normal"  lineStyle="le.linestyle.solid" />
                                 <GraphEnvironment showGrid="0"  showAxes="tnlTNL"  showGates="1"  showFreqOnPlots="1"  showGateNameOnPlots="1"  showMedians="0"  showUncomped="0"  addEventParam="0"  lastYAxisName="" >
                                   <TextTraits font="SansSerif"  size="11"  name="Labels"  style="plain"  color="#000000"  background="#00ffffff"  just="left" />
                                   <TextTraits font="SansSerif"  size="11"  name="LayoutGates"  style="plain"  color="#000000"  background="#00ffffff"  just="left" />
                                   <TextTraits font="SansSerif"  size="9"  name="Numbers"  style="plain"  color="#000000"  background="#00ffffff"  just="left" />
                                   <TextTraits font="SansSerif"  size="9"  name="Legend"  style="plain"  color="#000000"  background="#00ffffff"  just="left" />
                                   <WindowPosition x="-8"  y="-8"  width="1936"  height="1056"  displayed="1"  panelState="+--" />
                                 </GraphEnvironment>
                               </Graph>
                               <Gate gating:id="ID1763044655"  gating:parent_id="ID1933187744" >
                                 <gating:RectangleGate eventsInside="1"  annoOffsetX="0"  annoOffsetY="0"  tint="#000000"  isTinted="0"  lineWeight="Normal"  userDefined="1" >
                                   <gating:dimension gating:min="354.4343053326399"  gating:max="737.2861750905398"  yRatio="0.8678260869565217" >
                                     <data-type:fcs-dimension data-type:name="Comp-405-450_50-A" />
                                   </gating:dimension>
                                 </gating:RectangleGate>
                               </Gate>
                             </Population>
                             <Population name="G4"  annotation=""  owningGroup="DKB33"  expanded="1"  sortPriority="10"  count="2095" >
                               <Graph smoothing="13"  backColor="#ffffff"  foreColor="#000000"  heatMapStatParameter="Comp-405-450_50-A"  type="Histogram"  fast="1" >
                                 <Axis dimension="x"  name="Comp-405-450_50-A"  label=""  auto="auto" />
                                 <Axis dimension="y"  name=""  label=""  auto="auto" />
                                 <GraphSettings level="5%"  smoothingHighResolution="1"  contourHighResolution="1"  histogramSmoothingCount="0"  graphResolution="256"  showOutliers="0"  drawLargeDots="0"  dotsToDraw="8000"  tint="le.chartfill.tinted.40"  lineWeight="le.lineweight.normal"  lineStyle="le.linestyle.solid" />
                                 <GraphEnvironment showGrid="0"  showAxes="tnlTNL"  showGates="1"  showFreqOnPlots="1"  showGateNameOnPlots="1"  showMedians="0"  showUncomped="0"  addEventParam="0"  lastYAxisName="" >
                                   <TextTraits font="SansSerif"  size="11"  name="Labels"  style="plain"  color="#000000"  background="#00ffffff"  just="left" />
                                   <TextTraits font="SansSerif"  size="11"  name="LayoutGates"  style="plain"  color="#000000"  background="#00ffffff"  just="left" />
                                   <TextTraits font="SansSerif"  size="9"  name="Numbers"  style="plain"  color="#000000"  background="#00ffffff"  just="left" />
                                   <TextTraits font="SansSerif"  size="9"  name="Legend"  style="plain"  color="#000000"  background="#00ffffff"  just="left" />
                                   <WindowPosition x="-8"  y="-8"  width="1936"  height="1056"  displayed="1"  panelState="+--" />
                                 </GraphEnvironment>
                               </Graph>
                               <Gate gating:id="ID1255740855"  gating:parent_id="ID1933187744" >
                                 <gating:RectangleGate eventsInside="1"  annoOffsetX="0"  annoOffsetY="0"  tint="#000000"  isTinted="0"  lineWeight="Normal"  userDefined="1" >
                                   <gating:dimension gating:min="151.72021977808018"  gating:max="345.0936611022861"  yRatio="0.8417391304347827" >
                                     <data-type:fcs-dimension data-type:name="Comp-405-450_50-A" />
                                   </gating:dimension>
                                 </gating:RectangleGate>
                               </Gate>
                             </Population>
                             <Population name="G5"  annotation=""  owningGroup="DKB33"  expanded="1"  sortPriority="10"  count="712" >
                               <Graph smoothing="13"  backColor="#ffffff"  foreColor="#000000"  heatMapStatParameter="Comp-405-450_50-A"  type="Histogram"  fast="1" >
                                 <Axis dimension="x"  name="Comp-405-450_50-A"  label=""  auto="auto" />
                                 <Axis dimension="y"  name=""  label=""  auto="auto" />
                                 <GraphSettings level="5%"  smoothingHighResolution="1"  contourHighResolution="1"  histogramSmoothingCount="0"  graphResolution="256"  showOutliers="0"  drawLargeDots="0"  dotsToDraw="8000"  tint="le.chartfill.tinted.40"  lineWeight="le.lineweight.normal"  lineStyle="le.linestyle.solid" />
                                 <GraphEnvironment showGrid="0"  showAxes="tnlTNL"  showGates="1"  showFreqOnPlots="1"  showGateNameOnPlots="1"  showMedians="0"  showUncomped="0"  addEventParam="0"  lastYAxisName="" >
                                   <TextTraits font="SansSerif"  size="11"  name="Labels"  style="plain"  color="#000000"  background="#00ffffff"  just="left" />
                                   <TextTraits font="SansSerif"  size="11"  name="LayoutGates"  style="plain"  color="#000000"  background="#00ffffff"  just="left" />
                                   <TextTraits font="SansSerif"  size="9"  name="Numbers"  style="plain"  color="#000000"  background="#00ffffff"  just="left" />
                                   <TextTraits font="SansSerif"  size="9"  name="Legend"  style="plain"  color="#000000"  background="#00ffffff"  just="left" />
                                   <WindowPosition x="-8"  y="-8"  width="1936"  height="1056"  displayed="1"  panelState="+--" />
                                 </GraphEnvironment>
                               </Graph>
                               <Gate gating:id="ID250720112"  gating:parent_id="ID1933187744" >
                                 <gating:RectangleGate eventsInside="1"  annoOffsetX="0"  annoOffsetY="0"  tint="#000000"  isTinted="0"  lineWeight="Normal"  userDefined="1" >
                                   <gating:dimension gating:min="-109.34907605106837"  gating:max="133.99678158910592"  yRatio="0.8643478260869565" >
                                     <data-type:fcs-dimension data-type:name="Comp-405-450_50-A" />
                                   </gating:dimension>
                                 </gating:RectangleGate>
                               </Gate>
                             </Population>
                             <Population name="Tcm "  annotation=""  owningGroup="DKB33"  expanded="1"  sortPriority="10"  count="26" >
                               <Graph smoothing="0"  backColor="#ffffff"  foreColor="#000000"  heatMapStatParameter="Comp-405-450_50-A"  type="Pseudocolor"  fast="1" >
                                 <Axis dimension="x"  name="Comp-561-620_10-A"  label=""  auto="auto" />
                                 <Axis dimension="y"  name="Comp-488-530_30-A"  label=""  auto="auto" />
                                 <GraphSettings level="5%"  smoothingHighResolution="1"  contourHighResolution="1"  histogramSmoothingCount="0"  graphResolution="256"  showOutliers="0"  drawLargeDots="0"  dotsToDraw="8000"  tint="le.chartfill.tinted.40"  lineWeight="le.lineweight.normal"  lineStyle="le.linestyle.solid" />
                                 <GraphEnvironment showGrid="0"  showAxes="tnlTNL"  showGates="1"  showFreqOnPlots="1"  showGateNameOnPlots="1"  showMedians="0"  showUncomped="0"  addEventParam="0"  lastYAxisName="" >
                                   <TextTraits font="SansSerif"  size="11"  name="Labels"  style="plain"  color="#000000"  background="#00ffffff"  just="left" />
                                   <TextTraits font="SansSerif"  size="11"  name="LayoutGates"  style="plain"  color="#000000"  background="#00ffffff"  just="left" />
                                   <TextTraits font="SansSerif"  size="9"  name="Numbers"  style="plain"  color="#000000"  background="#00ffffff"  just="left" />
                                   <TextTraits font="SansSerif"  size="9"  name="Legend"  style="plain"  color="#000000"  background="#00ffffff"  just="left" />
                                   <WindowPosition x="844"  y="44"  width="619"  height="797"  displayed="1"  panelState="---" />
                                 </GraphEnvironment>
                               </Graph>
                               <Gate gating:id="ID1618151873"  gating:parent_id="ID1933187744" >
                                 <gating:RectangleGate eventsInside="1"  annoOffsetX="-81"  annoOffsetY="-189"  tint="#000000"  isTinted="0"  lineWeight="Normal"  userDefined="1"  percentX="0"  percentY="0" >
                                   <gating:dimension gating:min="-447.72505968349714"  gating:max="793.7272269628128" >
                                     <data-type:fcs-dimension data-type:name="Comp-561-620_10-A" />
                                   </gating:dimension>
                                   <gating:dimension gating:min="197.37101260285036"  gating:max="7618.581661727539" >
                                     <data-type:fcs-dimension data-type:name="Comp-488-530_30-A" />
                                   </gating:dimension>
                                 </gating:RectangleGate>
                               </Gate>
                               <Subpopulations>
                                 <Population name="CD122+"  annotation=""  owningGroup="DKB33"  expanded="1"  sortPriority="10"  count="0" >
                                   <Graph smoothing="0"  backColor="#ffffff"  foreColor="#000000"  heatMapStatParameter="Comp-405-450_50-A"  type="Pseudocolor"  fast="1" >
                                     <Axis dimension="x"  name="FSC-A"  label=""  auto="auto" />
                                     <Axis dimension="y"  name="Comp-405-655_8-A"  label=""  auto="auto" />
                                     <GraphSettings level="5%"  smoothingHighResolution="1"  contourHighResolution="1"  histogramSmoothingCount="0"  graphResolution="256"  showOutliers="0"  drawLargeDots="0"  dotsToDraw="8000"  tint="le.chartfill.tinted.40"  lineWeight="le.lineweight.normal"  lineStyle="le.linestyle.solid" />
                                     <GraphEnvironment showGrid="0"  showAxes="tnlTNL"  showGates="1"  showFreqOnPlots="1"  showGateNameOnPlots="1"  showMedians="0"  showUncomped="0"  addEventParam="0"  lastYAxisName="" >
                                       <TextTraits font="SansSerif"  size="11"  name="Labels"  style="plain"  color="#000000"  background="#00ffffff"  just="left" />
                                       <TextTraits font="SansSerif"  size="11"  name="LayoutGates"  style="plain"  color="#000000"  background="#00ffffff"  just="left" />
                                       <TextTraits font="SansSerif"  size="9"  name="Numbers"  style="plain"  color="#000000"  background="#00ffffff"  just="left" />
                                       <TextTraits font="SansSerif"  size="9"  name="Legend"  style="plain"  color="#000000"  background="#00ffffff"  just="left" />
                                       <WindowPosition x="763"  y="59"  width="681"  height="730"  displayed="1"  panelState="---" />
                                     </GraphEnvironment>
                                   </Graph>
                                   <Gate gating:id="ID650771573"  gating:parent_id="ID1618151873" >
                                     <gating:RectangleGate eventsInside="1"  annoOffsetX="-83"  annoOffsetY="-103"  tint="#000000"  isTinted="0"  lineWeight="Normal"  userDefined="1"  percentX="0"  percentY="0" >
                                       <gating:dimension gating:min="61447.74291115312"  gating:max="225473.57277882798" >
                                         <data-type:fcs-dimension data-type:name="FSC-A" />
                                       </gating:dimension>
                                       <gating:dimension gating:min="1398.1499320914716"  gating:max="21274.54576782885" >
                                         <data-type:fcs-dimension data-type:name="Comp-405-655_8-A" />
                                       </gating:dimension>
                                     </gating:RectangleGate>
                                   </Gate>
                                 </Population>
                                 <Population name="CD122+ "  annotation=""  owningGroup="DKB33"  expanded="1"  sortPriority="10"  count="5" >
                                   <Graph smoothing="0"  backColor="#ffffff"  foreColor="#000000"  heatMapStatParameter="Comp-405-450_50-A"  type="Pseudocolor"  fast="1" >
                                     <Axis dimension="x"  name="Comp-405-655_8-A"  label=""  auto="auto" />
                                     <Axis dimension="y"  name="FSC-A"  label=""  auto="auto" />
                                     <GraphSettings level="5%"  smoothingHighResolution="1"  contourHighResolution="1"  histogramSmoothingCount="0"  graphResolution="256"  showOutliers="1"  drawLargeDots="0"  dotsToDraw="8000"  tint="le.chartfill.tinted.40"  lineWeight="le.lineweight.normal"  lineStyle="le.linestyle.solid" />
                                     <GraphEnvironment showGrid="0"  showAxes="tnlTNL"  showGates="1"  showFreqOnPlots="1"  showGateNameOnPlots="1"  showMedians="0"  showUncomped="0"  addEventParam="0"  lastYAxisName="" >
                                       <TextTraits font="SansSerif"  size="11"  name="Labels"  style="plain"  color="#000000"  background="#00ffffff"  just="left" />
                                       <TextTraits font="SansSerif"  size="11"  name="LayoutGates"  style="plain"  color="#000000"  background="#00ffffff"  just="left" />
                                       <TextTraits font="SansSerif"  size="9"  name="Numbers"  style="plain"  color="#000000"  background="#00ffffff"  just="left" />
                                       <TextTraits font="SansSerif"  size="9"  name="Legend"  style="plain"  color="#000000"  background="#00ffffff"  just="left" />
                                       <WindowPosition x="743"  y="88"  width="584"  height="926"  displayed="1"  panelState="+--" />
                                     </GraphEnvironment>
                                   </Graph>
                                   <Gate gating:id="ID608117174"  gating:parent_id="ID1618151873" >
                                     <gating:RectangleGate eventsInside="1"  annoOffsetX="0"  annoOffsetY="0"  tint="#000000"  isTinted="0"  lineWeight="Normal"  userDefined="1"  percentX="0"  percentY="0" >
                                       <gating:dimension gating:min="1612.9549322126193"  gating:max="164941.32280934844" >
                                         <data-type:fcs-dimension data-type:name="Comp-405-655_8-A" />
                                       </gating:dimension>
                                       <gating:dimension gating:min="74058.61883408071"  gating:max="221000.32286995515" >
                                         <data-type:fcs-dimension data-type:name="FSC-A" />
                                       </gating:dimension>
                                     </gating:RectangleGate>
                                   </Gate>
                                 </Population>
                               </Subpopulations>
                             </Population>
                             <Population name="Tem "  annotation=""  owningGroup="DKB33"  expanded="1"  sortPriority="10"  count="398" >
                               <Graph smoothing="0"  backColor="#ffffff"  foreColor="#000000"  heatMapStatParameter="Comp-405-450_50-A"  type="Pseudocolor"  fast="1" >
                                 <Axis dimension="x"  name="Comp-561-620_10-A"  label=""  auto="auto" />
                                 <Axis dimension="y"  name="Comp-488-530_30-A"  label=""  auto="auto" />
                                 <GraphSettings level="5%"  smoothingHighResolution="1"  contourHighResolution="1"  histogramSmoothingCount="0"  graphResolution="256"  showOutliers="0"  drawLargeDots="0"  dotsToDraw="8000"  tint="le.chartfill.tinted.40"  lineWeight="le.lineweight.normal"  lineStyle="le.linestyle.solid" />
                                 <GraphEnvironment showGrid="0"  showAxes="tnlTNL"  showGates="1"  showFreqOnPlots="1"  showGateNameOnPlots="1"  showMedians="0"  showUncomped="0"  addEventParam="0"  lastYAxisName="" >
                                   <TextTraits font="SansSerif"  size="11"  name="Labels"  style="plain"  color="#000000"  background="#00ffffff"  just="left" />
                                   <TextTraits font="SansSerif"  size="11"  name="LayoutGates"  style="plain"  color="#000000"  background="#00ffffff"  just="left" />
                                   <TextTraits font="SansSerif"  size="9"  name="Numbers"  style="plain"  color="#000000"  background="#00ffffff"  just="left" />
                                   <TextTraits font="SansSerif"  size="9"  name="Legend"  style="plain"  color="#000000"  background="#00ffffff"  just="left" />
                                   <WindowPosition x="844"  y="44"  width="619"  height="797"  displayed="1"  panelState="---" />
                                 </GraphEnvironment>
                               </Graph>
                               <Gate gating:id="ID666275950"  gating:parent_id="ID1933187744" >
                                 <gating:RectangleGate eventsInside="1"  annoOffsetX="-96"  annoOffsetY="-2"  tint="#000000"  isTinted="0"  lineWeight="Normal"  userDefined="1"  percentX="0"  percentY="0" >
                                   <gating:dimension gating:min="-438.23018644329494"  gating:max="793.7272269628128" >
                                     <data-type:fcs-dimension data-type:name="Comp-561-620_10-A" />
                                   </gating:dimension>
                                   <gating:dimension gating:min="-623.5581941143729"  gating:max="108.3059607906187" >
                                     <data-type:fcs-dimension data-type:name="Comp-488-530_30-A" />
                                   </gating:dimension>
                                 </gating:RectangleGate>
                               </Gate>
                             </Population>
                             <Population name="Temra"  annotation=""  owningGroup="DKB33"  expanded="1"  sortPriority="10"  count="9604" >
                               <Graph smoothing="0"  backColor="#ffffff"  foreColor="#000000"  heatMapStatParameter="Comp-405-450_50-A"  type="Pseudocolor"  fast="1" >
                                 <Axis dimension="x"  name="Comp-561-620_10-A"  label=""  auto="auto" />
                                 <Axis dimension="y"  name="Comp-488-530_30-A"  label=""  auto="auto" />
                                 <GraphSettings level="5%"  smoothingHighResolution="1"  contourHighResolution="1"  histogramSmoothingCount="0"  graphResolution="256"  showOutliers="0"  drawLargeDots="0"  dotsToDraw="8000"  tint="le.chartfill.tinted.40"  lineWeight="le.lineweight.normal"  lineStyle="le.linestyle.solid" />
                                 <GraphEnvironment showGrid="0"  showAxes="tnlTNL"  showGates="1"  showFreqOnPlots="1"  showGateNameOnPlots="1"  showMedians="0"  showUncomped="0"  addEventParam="0"  lastYAxisName="" >
                                   <TextTraits font="SansSerif"  size="11"  name="Labels"  style="plain"  color="#000000"  background="#00ffffff"  just="left" />
                                   <TextTraits font="SansSerif"  size="11"  name="LayoutGates"  style="plain"  color="#000000"  background="#00ffffff"  just="left" />
                                   <TextTraits font="SansSerif"  size="9"  name="Numbers"  style="plain"  color="#000000"  background="#00ffffff"  just="left" />
                                   <TextTraits font="SansSerif"  size="9"  name="Legend"  style="plain"  color="#000000"  background="#00ffffff"  just="left" />
                                   <WindowPosition x="844"  y="44"  width="619"  height="797"  displayed="0"  panelState="---" />
                                 </GraphEnvironment>
                               </Graph>
                               <Gate gating:id="ID1609807960"  gating:parent_id="ID1933187744" >
                                 <gating:RectangleGate eventsInside="1"  annoOffsetX="172"  annoOffsetY="12"  tint="#000000"  isTinted="0"  lineWeight="Normal"  userDefined="1"  percentX="0"  percentY="0" >
                                   <gating:dimension gating:min="1965.629113015542"  gating:max="122639.20770054101" >
                                     <data-type:fcs-dimension data-type:name="Comp-561-620_10-A" />
                                   </gating:dimension>
                                   <gating:dimension gating:min="-531.0845661229217"  gating:max="108.3059607906187" >
                                     <data-type:fcs-dimension data-type:name="Comp-488-530_30-A" />
                                   </gating:dimension>
                                 </gating:RectangleGate>
                               </Gate>
                             </Population>
                             <Population name="Tnpot "  annotation=""  owningGroup="DKB33"  expanded="1"  sortPriority="10"  count="5292" >
                               <Graph smoothing="0"  backColor="#ffffff"  foreColor="#000000"  heatMapStatParameter="Comp-405-450_50-A"  type="Pseudocolor"  fast="1" >
                                 <Axis dimension="x"  name="Comp-488-675_20-A"  label=""  auto="auto" />
                                 <Axis dimension="y"  name="Comp-405-605_12-A"  label=""  auto="auto" />
                                 <GraphSettings level="5%"  smoothingHighResolution="1"  contourHighResolution="1"  histogramSmoothingCount="0"  graphResolution="256"  showOutliers="0"  drawLargeDots="0"  dotsToDraw="8000"  tint="le.chartfill.tinted.40"  lineWeight="le.lineweight.normal"  lineStyle="le.linestyle.solid" />
                                 <GraphEnvironment showGrid="0"  showAxes="tnlTNL"  showGates="1"  showFreqOnPlots="1"  showGateNameOnPlots="1"  showMedians="0"  showUncomped="0"  addEventParam="0"  lastYAxisName="" >
                                   <TextTraits font="SansSerif"  size="11"  name="Labels"  style="plain"  color="#000000"  background="#00ffffff"  just="left" />
                                   <TextTraits font="SansSerif"  size="11"  name="LayoutGates"  style="plain"  color="#000000"  background="#00ffffff"  just="left" />
                                   <TextTraits font="SansSerif"  size="9"  name="Numbers"  style="plain"  color="#000000"  background="#00ffffff"  just="left" />
                                   <TextTraits font="SansSerif"  size="9"  name="Legend"  style="plain"  color="#000000"  background="#00ffffff"  just="left" />
                                   <WindowPosition x="931"  y="58"  width="619"  height="911"  displayed="0"  panelState="+--" />
                                 </GraphEnvironment>
                               </Graph>
                               <Gate gating:id="ID917560711"  gating:parent_id="ID1933187744" >
                                 <gating:RectangleGate eventsInside="1"  annoOffsetX="110"  annoOffsetY="-113"  tint="#000000"  isTinted="0"  lineWeight="Normal"  userDefined="1"  percentX="0"  percentY="0" >
                                   <gating:dimension gating:min="1965.629113015542"  gating:max="126774.53764519437" >
                                     <data-type:fcs-dimension data-type:name="Comp-561-620_10-A" />
                                   </gating:dimension>
                                   <gating:dimension gating:min="191.16047258423396"  gating:max="7389.605020493549" >
                                     <data-type:fcs-dimension data-type:name="Comp-488-530_30-A" />
                                   </gating:dimension>
                                 </gating:RectangleGate>
                               </Gate>
                               <Subpopulations>
                                 <Population name="CD95hi"  annotation=""  owningGroup="DKB33"  expanded="1"  sortPriority="10"  count="1787" >
                                   <Graph smoothing="0"  backColor="#ffffff"  foreColor="#000000"  heatMapStatParameter="Comp-405-450_50-A"  type="Pseudocolor"  fast="1" >
                                     <Axis dimension="x"  name="Comp-488-675_20-A"  label=""  auto="auto" />
                                     <Axis dimension="y"  name="Comp-405-605_12-A"  label=""  auto="auto" />
                                     <GraphSettings level="5%"  smoothingHighResolution="1"  contourHighResolution="1"  histogramSmoothingCount="0"  graphResolution="256"  showOutliers="0"  drawLargeDots="0"  dotsToDraw="8000"  tint="le.chartfill.tinted.40"  lineWeight="le.lineweight.normal"  lineStyle="le.linestyle.solid" />
                                     <GraphEnvironment showGrid="0"  showAxes="tnlTNL"  showGates="1"  showFreqOnPlots="1"  showGateNameOnPlots="1"  showMedians="0"  showUncomped="0"  addEventParam="0"  lastYAxisName="" >
                                       <TextTraits font="SansSerif"  size="11"  name="Labels"  style="plain"  color="#000000"  background="#00ffffff"  just="left" />
                                       <TextTraits font="SansSerif"  size="11"  name="LayoutGates"  style="plain"  color="#000000"  background="#00ffffff"  just="left" />
                                       <TextTraits font="SansSerif"  size="9"  name="Numbers"  style="plain"  color="#000000"  background="#00ffffff"  just="left" />
                                       <TextTraits font="SansSerif"  size="9"  name="Legend"  style="plain"  color="#000000"  background="#00ffffff"  just="left" />
                                       <WindowPosition x="-8"  y="-8"  width="1936"  height="1056"  displayed="1"  panelState="---" />
                                     </GraphEnvironment>
                                   </Graph>
                                   <Gate gating:id="ID1809803382"  gating:parent_id="ID917560711" >
                                     <gating:RectangleGate eventsInside="1"  annoOffsetX="1"  annoOffsetY="-82"  tint="#000000"  isTinted="0"  lineWeight="Normal"  userDefined="1"  percentX="0"  percentY="0" >
                                       <gating:dimension gating:min="3070.6161398118147"  gating:max="123521.83870077512" >
                                         <data-type:fcs-dimension data-type:name="Comp-488-675_20-A" />
                                       </gating:dimension>
                                       <gating:dimension gating:min="305.4520222689943"  gating:max="3559.507116575713" >
                                         <data-type:fcs-dimension data-type:name="Comp-405-605_12-A" />
                                       </gating:dimension>
                                     </gating:RectangleGate>
                                   </Gate>
                                   <Subpopulations>
                                     <Population name="CD122+"  annotation=""  owningGroup="DKB33"  expanded="1"  sortPriority="10"  count="16" >
                                       <Graph smoothing="0"  backColor="#ffffff"  foreColor="#000000"  heatMapStatParameter="Comp-405-450_50-A"  type="Pseudocolor"  fast="1" >
                                         <Axis dimension="x"  name="FSC-A"  label=""  auto="auto" />
                                         <Axis dimension="y"  name="Comp-405-655_8-A"  label=""  auto="auto" />
                                         <GraphSettings level="5%"  smoothingHighResolution="1"  contourHighResolution="1"  histogramSmoothingCount="0"  graphResolution="256"  showOutliers="0"  drawLargeDots="0"  dotsToDraw="8000"  tint="le.chartfill.tinted.40"  lineWeight="le.lineweight.normal"  lineStyle="le.linestyle.solid" />
                                         <GraphEnvironment showGrid="0"  showAxes="tnlTNL"  showGates="1"  showFreqOnPlots="1"  showGateNameOnPlots="1"  showMedians="0"  showUncomped="0"  addEventParam="0"  lastYAxisName="" >
                                           <TextTraits font="SansSerif"  size="11"  name="Labels"  style="plain"  color="#000000"  background="#00ffffff"  just="left" />
                                           <TextTraits font="SansSerif"  size="11"  name="LayoutGates"  style="plain"  color="#000000"  background="#00ffffff"  just="left" />
                                           <TextTraits font="SansSerif"  size="9"  name="Numbers"  style="plain"  color="#000000"  background="#00ffffff"  just="left" />
                                           <TextTraits font="SansSerif"  size="9"  name="Legend"  style="plain"  color="#000000"  background="#00ffffff"  just="left" />
                                           <WindowPosition x="763"  y="59"  width="681"  height="730"  displayed="1"  panelState="---" />
                                         </GraphEnvironment>
                                       </Graph>
                                       <Gate gating:id="ID2029625475"  gating:parent_id="ID1809803382" >
                                         <gating:RectangleGate eventsInside="1"  annoOffsetX="-83"  annoOffsetY="-103"  tint="#000000"  isTinted="0"  lineWeight="Normal"  userDefined="1"  percentX="0"  percentY="0" >
                                           <gating:dimension gating:min="61447.74291115312"  gating:max="225473.57277882798" >
                                             <data-type:fcs-dimension data-type:name="FSC-A" />
                                           </gating:dimension>
                                           <gating:dimension gating:min="1398.1499320914716"  gating:max="21274.54576782885" >
                                             <data-type:fcs-dimension data-type:name="Comp-405-655_8-A" />
                                           </gating:dimension>
                                         </gating:RectangleGate>
                                       </Gate>
                                     </Population>
                                     <Population name="CD122+ "  annotation=""  owningGroup="DKB33"  expanded="1"  sortPriority="10"  count="227" >
                                       <Graph smoothing="0"  backColor="#ffffff"  foreColor="#000000"  heatMapStatParameter="Comp-405-450_50-A"  type="Pseudocolor"  fast="1" >
                                         <Axis dimension="x"  name="Comp-405-655_8-A"  label=""  auto="auto" />
                                         <Axis dimension="y"  name="FSC-A"  label=""  auto="auto" />
                                         <GraphSettings level="5%"  smoothingHighResolution="1"  contourHighResolution="1"  histogramSmoothingCount="0"  graphResolution="256"  showOutliers="1"  drawLargeDots="0"  dotsToDraw="8000"  tint="le.chartfill.tinted.40"  lineWeight="le.lineweight.normal"  lineStyle="le.linestyle.solid" />
                                         <GraphEnvironment showGrid="0"  showAxes="tnlTNL"  showGates="1"  showFreqOnPlots="1"  showGateNameOnPlots="1"  showMedians="0"  showUncomped="0"  addEventParam="0"  lastYAxisName="" >
                                           <TextTraits font="SansSerif"  size="11"  name="Labels"  style="plain"  color="#000000"  background="#00ffffff"  just="left" />
                                           <TextTraits font="SansSerif"  size="11"  name="LayoutGates"  style="plain"  color="#000000"  background="#00ffffff"  just="left" />
                                           <TextTraits font="SansSerif"  size="9"  name="Numbers"  style="plain"  color="#000000"  background="#00ffffff"  just="left" />
                                           <TextTraits font="SansSerif"  size="9"  name="Legend"  style="plain"  color="#000000"  background="#00ffffff"  just="left" />
                                           <WindowPosition x="743"  y="88"  width="584"  height="926"  displayed="1"  panelState="+--" />
                                         </GraphEnvironment>
                                       </Graph>
                                       <Gate gating:id="ID982185660"  gating:parent_id="ID1809803382" >
                                         <gating:RectangleGate eventsInside="1"  annoOffsetX="0"  annoOffsetY="0"  tint="#000000"  isTinted="0"  lineWeight="Normal"  userDefined="1"  percentX="0"  percentY="0" >
                                           <gating:dimension gating:min="1612.9549322126193"  gating:max="164941.32280934844" >
                                             <data-type:fcs-dimension data-type:name="Comp-405-655_8-A" />
                                           </gating:dimension>
                                           <gating:dimension gating:min="74058.61883408071"  gating:max="221000.32286995515" >
                                             <data-type:fcs-dimension data-type:name="FSC-A" />
                                           </gating:dimension>
                                         </gating:RectangleGate>
                                       </Gate>
                                     </Population>
                                   </Subpopulations>
                                 </Population>
                                 <Population name="CD95int"  annotation=""  owningGroup="DKB33"  expanded="1"  sortPriority="10"  count="0" >
                                   <Graph smoothing="0"  backColor="#ffffff"  foreColor="#000000"  heatMapStatParameter="Comp-405-450_50-A"  type="Pseudocolor"  fast="1" >
                                     <Axis dimension="x"  name="Comp-488-675_20-A"  label=""  auto="auto" />
                                     <Axis dimension="y"  name="Comp-405-605_12-A"  label=""  auto="auto" />
                                     <GraphSettings level="5%"  smoothingHighResolution="1"  contourHighResolution="1"  histogramSmoothingCount="0"  graphResolution="256"  showOutliers="0"  drawLargeDots="0"  dotsToDraw="8000"  tint="le.chartfill.tinted.40"  lineWeight="le.lineweight.normal"  lineStyle="le.linestyle.solid" />
                                     <GraphEnvironment showGrid="0"  showAxes="tnlTNL"  showGates="1"  showFreqOnPlots="1"  showGateNameOnPlots="1"  showMedians="0"  showUncomped="0"  addEventParam="0"  lastYAxisName="" >
                                       <TextTraits font="SansSerif"  size="11"  name="Labels"  style="plain"  color="#000000"  background="#00ffffff"  just="left" />
                                       <TextTraits font="SansSerif"  size="11"  name="LayoutGates"  style="plain"  color="#000000"  background="#00ffffff"  just="left" />
                                       <TextTraits font="SansSerif"  size="9"  name="Numbers"  style="plain"  color="#000000"  background="#00ffffff"  just="left" />
                                       <TextTraits font="SansSerif"  size="9"  name="Legend"  style="plain"  color="#000000"  background="#00ffffff"  just="left" />
                                       <WindowPosition x="-8"  y="-8"  width="1936"  height="1056"  displayed="1"  panelState="---" />
                                     </GraphEnvironment>
                                   </Graph>
                                   <Gate gating:id="ID182868111"  gating:parent_id="ID917560711" >
                                     <gating:RectangleGate eventsInside="1"  annoOffsetX="-2"  annoOffsetY="-79"  tint="#000000"  isTinted="0"  lineWeight="Normal"  userDefined="1"  percentX="0"  percentY="0" >
                                       <gating:dimension gating:min="1441.5834048206746"  gating:max="2628.61994490909" >
                                         <data-type:fcs-dimension data-type:name="Comp-488-675_20-A" />
                                       </gating:dimension>
                                       <gating:dimension gating:min="318.2011772694229"  gating:max="3113.2841817919284" >
                                         <data-type:fcs-dimension data-type:name="Comp-405-605_12-A" />
                                       </gating:dimension>
                                     </gating:RectangleGate>
                                   </Gate>
                                   <Subpopulations>
                                     <Population name="CD122+"  annotation=""  owningGroup="DKB33"  expanded="1"  sortPriority="10"  count="0" >
                                       <Graph smoothing="0"  backColor="#ffffff"  foreColor="#000000"  heatMapStatParameter="Comp-405-450_50-A"  type="Pseudocolor"  fast="1" >
                                         <Axis dimension="x"  name="FSC-A"  label=""  auto="auto" />
                                         <Axis dimension="y"  name="Comp-405-655_8-A"  label=""  auto="auto" />
                                         <GraphSettings level="5%"  smoothingHighResolution="1"  contourHighResolution="1"  histogramSmoothingCount="0"  graphResolution="256"  showOutliers="0"  drawLargeDots="0"  dotsToDraw="8000"  tint="le.chartfill.tinted.40"  lineWeight="le.lineweight.normal"  lineStyle="le.linestyle.solid" />
                                         <GraphEnvironment showGrid="0"  showAxes="tnlTNL"  showGates="1"  showFreqOnPlots="1"  showGateNameOnPlots="1"  showMedians="0"  showUncomped="0"  addEventParam="0"  lastYAxisName="" >
                                           <TextTraits font="SansSerif"  size="11"  name="Labels"  style="plain"  color="#000000"  background="#00ffffff"  just="left" />
                                           <TextTraits font="SansSerif"  size="11"  name="LayoutGates"  style="plain"  color="#000000"  background="#00ffffff"  just="left" />
                                           <TextTraits font="SansSerif"  size="9"  name="Numbers"  style="plain"  color="#000000"  background="#00ffffff"  just="left" />
                                           <TextTraits font="SansSerif"  size="9"  name="Legend"  style="plain"  color="#000000"  background="#00ffffff"  just="left" />
                                           <WindowPosition x="763"  y="59"  width="681"  height="730"  displayed="1"  panelState="---" />
                                         </GraphEnvironment>
                                       </Graph>
                                       <Gate gating:id="ID443157885"  gating:parent_id="ID182868111" >
                                         <gating:RectangleGate eventsInside="1"  annoOffsetX="-83"  annoOffsetY="-103"  tint="#000000"  isTinted="0"  lineWeight="Normal"  userDefined="1"  percentX="0"  percentY="0" >
                                           <gating:dimension gating:min="61447.74291115312"  gating:max="225473.57277882798" >
                                             <data-type:fcs-dimension data-type:name="FSC-A" />
                                           </gating:dimension>
                                           <gating:dimension gating:min="1398.1499320914716"  gating:max="21274.54576782885" >
                                             <data-type:fcs-dimension data-type:name="Comp-405-655_8-A" />
                                           </gating:dimension>
                                         </gating:RectangleGate>
                                       </Gate>
                                     </Population>
                                     <Population name="CD122+ "  annotation=""  owningGroup="DKB33"  expanded="1"  sortPriority="10"  count="0" >
                                       <Graph smoothing="0"  backColor="#ffffff"  foreColor="#000000"  heatMapStatParameter="Comp-405-450_50-A"  type="Pseudocolor"  fast="1" >
                                         <Axis dimension="x"  name="Comp-405-655_8-A"  label=""  auto="auto" />
                                         <Axis dimension="y"  name="FSC-A"  label=""  auto="auto" />
                                         <GraphSettings level="5%"  smoothingHighResolution="1"  contourHighResolution="1"  histogramSmoothingCount="0"  graphResolution="256"  showOutliers="1"  drawLargeDots="0"  dotsToDraw="8000"  tint="le.chartfill.tinted.40"  lineWeight="le.lineweight.normal"  lineStyle="le.linestyle.solid" />
                                         <GraphEnvironment showGrid="0"  showAxes="tnlTNL"  showGates="1"  showFreqOnPlots="1"  showGateNameOnPlots="1"  showMedians="0"  showUncomped="0"  addEventParam="0"  lastYAxisName="" >
                                           <TextTraits font="SansSerif"  size="11"  name="Labels"  style="plain"  color="#000000"  background="#00ffffff"  just="left" />
                                           <TextTraits font="SansSerif"  size="11"  name="LayoutGates"  style="plain"  color="#000000"  background="#00ffffff"  just="left" />
                                           <TextTraits font="SansSerif"  size="9"  name="Numbers"  style="plain"  color="#000000"  background="#00ffffff"  just="left" />
                                           <TextTraits font="SansSerif"  size="9"  name="Legend"  style="plain"  color="#000000"  background="#00ffffff"  just="left" />
                                           <WindowPosition x="743"  y="88"  width="584"  height="926"  displayed="1"  panelState="+--" />
                                         </GraphEnvironment>
                                       </Graph>
                                       <Gate gating:id="ID799169291"  gating:parent_id="ID182868111" >
                                         <gating:RectangleGate eventsInside="1"  annoOffsetX="0"  annoOffsetY="0"  tint="#000000"  isTinted="0"  lineWeight="Normal"  userDefined="1"  percentX="0"  percentY="0" >
                                           <gating:dimension gating:min="1612.9549322126193"  gating:max="164941.32280934844" >
                                             <data-type:fcs-dimension data-type:name="Comp-405-655_8-A" />
                                           </gating:dimension>
                                           <gating:dimension gating:min="74058.61883408071"  gating:max="221000.32286995515" >
                                             <data-type:fcs-dimension data-type:name="FSC-A" />
                                           </gating:dimension>
                                         </gating:RectangleGate>
                                       </Gate>
                                     </Population>
                                   </Subpopulations>
                                 </Population>
                                 <Population name="Tnaive "  annotation=""  owningGroup="DKB33"  expanded="1"  sortPriority="10"  count="0" >
                                   <Graph smoothing="0"  backColor="#ffffff"  foreColor="#000000"  heatMapStatParameter="Comp-405-450_50-A"  type="Pseudocolor"  fast="1" >
                                     <Axis dimension="x"  name="Comp-488-675_20-A"  label=""  auto="auto" />
                                     <Axis dimension="y"  name="Comp-405-605_12-A"  label=""  auto="auto" />
                                     <GraphSettings level="5%"  smoothingHighResolution="1"  contourHighResolution="1"  histogramSmoothingCount="0"  graphResolution="256"  showOutliers="0"  drawLargeDots="0"  dotsToDraw="8000"  tint="le.chartfill.tinted.40"  lineWeight="le.lineweight.normal"  lineStyle="le.linestyle.solid" />
                                     <GraphEnvironment showGrid="0"  showAxes="tnlTNL"  showGates="1"  showFreqOnPlots="1"  showGateNameOnPlots="1"  showMedians="0"  showUncomped="0"  addEventParam="0"  lastYAxisName="" >
                                       <TextTraits font="SansSerif"  size="11"  name="Labels"  style="plain"  color="#000000"  background="#00ffffff"  just="left" />
                                       <TextTraits font="SansSerif"  size="11"  name="LayoutGates"  style="plain"  color="#000000"  background="#00ffffff"  just="left" />
                                       <TextTraits font="SansSerif"  size="9"  name="Numbers"  style="plain"  color="#000000"  background="#00ffffff"  just="left" />
                                       <TextTraits font="SansSerif"  size="9"  name="Legend"  style="plain"  color="#000000"  background="#00ffffff"  just="left" />
                                       <WindowPosition x="-8"  y="-8"  width="1936"  height="1056"  displayed="1"  panelState="---" />
                                     </GraphEnvironment>
                                   </Graph>
                                   <Gate gating:id="ID1114662741"  gating:parent_id="ID917560711" >
                                     <gating:RectangleGate eventsInside="1"  annoOffsetX="2"  annoOffsetY="-81"  tint="#000000"  isTinted="0"  lineWeight="Normal"  userDefined="1"  percentX="0"  percentY="0" >
                                       <gating:dimension gating:min="-965.5252875004596"  gating:max="798.7799808732389" >
                                         <data-type:fcs-dimension data-type:name="Comp-488-675_20-A" />
                                       </gating:dimension>
                                       <gating:dimension gating:min="309.5193130688275"  gating:max="2877.1066661680798" >
                                         <data-type:fcs-dimension data-type:name="Comp-405-605_12-A" />
                                       </gating:dimension>
                                     </gating:RectangleGate>
                                   </Gate>
                                   <Subpopulations>
                                     <Population name="CD122+ "  annotation=""  owningGroup="DKB33"  expanded="1"  sortPriority="10"  count="0" >
                                       <Graph smoothing="0"  backColor="#ffffff"  foreColor="#000000"  heatMapStatParameter="Comp-405-450_50-A"  type="Pseudocolor"  fast="1" >
                                         <Axis dimension="x"  name="Comp-405-655_8-A"  label=""  auto="auto" />
                                         <Axis dimension="y"  name="FSC-A"  label=""  auto="auto" />
                                         <GraphSettings level="5%"  smoothingHighResolution="1"  contourHighResolution="1"  histogramSmoothingCount="0"  graphResolution="256"  showOutliers="1"  drawLargeDots="0"  dotsToDraw="8000"  tint="le.chartfill.tinted.40"  lineWeight="le.lineweight.normal"  lineStyle="le.linestyle.solid" />
                                         <GraphEnvironment showGrid="0"  showAxes="tnlTNL"  showGates="1"  showFreqOnPlots="1"  showGateNameOnPlots="1"  showMedians="0"  showUncomped="0"  addEventParam="0"  lastYAxisName="" >
                                           <TextTraits font="SansSerif"  size="11"  name="Labels"  style="plain"  color="#000000"  background="#00ffffff"  just="left" />
                                           <TextTraits font="SansSerif"  size="11"  name="LayoutGates"  style="plain"  color="#000000"  background="#00ffffff"  just="left" />
                                           <TextTraits font="SansSerif"  size="9"  name="Numbers"  style="plain"  color="#000000"  background="#00ffffff"  just="left" />
                                           <TextTraits font="SansSerif"  size="9"  name="Legend"  style="plain"  color="#000000"  background="#00ffffff"  just="left" />
                                           <WindowPosition x="743"  y="88"  width="584"  height="926"  displayed="1"  panelState="+--" />
                                         </GraphEnvironment>
                                       </Graph>
                                       <Gate gating:id="ID2062183860"  gating:parent_id="ID1114662741" >
                                         <gating:RectangleGate eventsInside="1"  annoOffsetX="0"  annoOffsetY="0"  tint="#000000"  isTinted="0"  lineWeight="Normal"  userDefined="1"  percentX="0"  percentY="0" >
                                           <gating:dimension gating:min="1612.9549322126193"  gating:max="164941.32280934844" >
                                             <data-type:fcs-dimension data-type:name="Comp-405-655_8-A" />
                                           </gating:dimension>
                                           <gating:dimension gating:min="74058.61883408071"  gating:max="221000.32286995515" >
                                             <data-type:fcs-dimension data-type:name="FSC-A" />
                                           </gating:dimension>
                                         </gating:RectangleGate>
                                       </Gate>
                                     </Population>
                                   </Subpopulations>
                                 </Population>
                               </Subpopulations>
                             </Population>
                           </Subpopulations>
                         </Population>
                         <ProliferationNode name="Proliferation"  annotation=""  owningGroup=""  expanded="1"  sortPriority="10" >
                           <Graph smoothing="13"  backColor="#ffffff"  foreColor="#000000"  type="Histogram"  fast="1" >
                             <Axis dimension="x"  name="Comp-405-450_50-A"  label=""  auto="auto" />
                             <Axis dimension="y"  name=""  label=""  auto="auto" />
                             <GraphSettings level="5%"  smoothingHighResolution="1"  contourHighResolution="1"  histogramSmoothingCount="0"  graphResolution="256"  showOutliers="0"  drawLargeDots="0"  dotsToDraw="8000"  tint="le.chartfill.tinted.40"  lineWeight="le.lineweight.normal"  lineStyle="le.linestyle.solid" />
                             <GraphEnvironment showGrid="0"  showAxes="tnlTNL"  showGates="1"  showFreqOnPlots="1"  showGateNameOnPlots="1"  showMedians="0"  showUncomped="0"  addEventParam="0"  lastYAxisName="" >
                               <TextTraits font="SansSerif"  size="11"  name="Labels"  style="plain"  color="#000000"  background="#00ffffff"  just="left" />
                               <TextTraits font="SansSerif"  size="11"  name="LayoutGates"  style="plain"  color="#000000"  background="#00ffffff"  just="left" />
                               <TextTraits font="SansSerif"  size="9"  name="Numbers"  style="plain"  color="#000000"  background="#00ffffff"  just="left" />
                               <TextTraits font="SansSerif"  size="9"  name="Legend"  style="plain"  color="#000000"  background="#00ffffff"  just="left" />
                               <WindowPosition x="0"  y="0"  width="0"  height="0"  displayed="0"  panelState="+" />
                             </GraphEnvironment>
                           </Graph>
                           <profile parameter="Comp-405-450_50-A" >
                             <Constraints>
                               <constraint numPeaks="7"  fixRatio="0"  rangeMin="2430.2452465727"  rangeMax="11910.6554736657"  useFixRatio="0"  fixCV="0"  fixBackground="0"  useFixCV="0"  useFixBackground="0"  isControl="0"  createGates="0"  useDrawnGateAsGenerationZero="1"  drawModelSum="0"  drawComponents="1"  showPeakNumbers="0" />
                             </Constraints>
                           </profile>
                         </ProliferationNode>
                         <Population name="Tcm "  annotation=""  owningGroup="DKB33"  expanded="1"  sortPriority="10"  count="94" >
                           <Graph smoothing="0"  backColor="#ffffff"  foreColor="#000000"  heatMapStatParameter="Comp-405-450_50-A"  type="Pseudocolor"  fast="1" >
                             <Axis dimension="x"  name="Comp-561-620_10-A"  label=""  auto="auto" />
                             <Axis dimension="y"  name="Comp-488-530_30-A"  label=""  auto="auto" />
                             <GraphSettings level="5%"  smoothingHighResolution="1"  contourHighResolution="1"  histogramSmoothingCount="0"  graphResolution="256"  showOutliers="0"  drawLargeDots="0"  dotsToDraw="8000"  tint="le.chartfill.tinted.40"  lineWeight="le.lineweight.normal"  lineStyle="le.linestyle.solid" />
                             <GraphEnvironment showGrid="0"  showAxes="tnlTNL"  showGates="1"  showFreqOnPlots="1"  showGateNameOnPlots="1"  showMedians="0"  showUncomped="0"  addEventParam="0"  lastYAxisName="" >
                               <TextTraits font="SansSerif"  size="11"  name="Labels"  style="plain"  color="#000000"  background="#00ffffff"  just="left" />
                               <TextTraits font="SansSerif"  size="11"  name="LayoutGates"  style="plain"  color="#000000"  background="#00ffffff"  just="left" />
                               <TextTraits font="SansSerif"  size="9"  name="Numbers"  style="plain"  color="#000000"  background="#00ffffff"  just="left" />
                               <TextTraits font="SansSerif"  size="9"  name="Legend"  style="plain"  color="#000000"  background="#00ffffff"  just="left" />
                               <WindowPosition x="844"  y="44"  width="619"  height="797"  displayed="1"  panelState="---" />
                             </GraphEnvironment>
                           </Graph>
                           <Gate gating:id="ID807507569"  gating:parent_id="ID1115512507" >
                             <gating:RectangleGate eventsInside="1"  annoOffsetX="-81"  annoOffsetY="-189"  tint="#000000"  isTinted="0"  lineWeight="Normal"  userDefined="1"  percentX="0"  percentY="0" >
                               <gating:dimension gating:min="-447.72505968349714"  gating:max="793.7272269628128" >
                                 <data-type:fcs-dimension data-type:name="Comp-561-620_10-A" />
                               </gating:dimension>
                               <gating:dimension gating:min="197.37101260285036"  gating:max="7618.581661727539" >
                                 <data-type:fcs-dimension data-type:name="Comp-488-530_30-A" />
                               </gating:dimension>
                             </gating:RectangleGate>
                           </Gate>
                           <Subpopulations>
                             <Population name="CD122+"  annotation=""  owningGroup="DKB33"  expanded="1"  sortPriority="10"  count="11" >
                               <Graph smoothing="0"  backColor="#ffffff"  foreColor="#000000"  heatMapStatParameter="Comp-405-450_50-A"  type="Pseudocolor"  fast="1" >
                                 <Axis dimension="x"  name="FSC-A"  label=""  auto="auto" />
                                 <Axis dimension="y"  name="Comp-405-655_8-A"  label=""  auto="auto" />
                                 <GraphSettings level="5%"  smoothingHighResolution="1"  contourHighResolution="1"  histogramSmoothingCount="0"  graphResolution="256"  showOutliers="0"  drawLargeDots="0"  dotsToDraw="8000"  tint="le.chartfill.tinted.40"  lineWeight="le.lineweight.normal"  lineStyle="le.linestyle.solid" />
                                 <GraphEnvironment showGrid="0"  showAxes="tnlTNL"  showGates="1"  showFreqOnPlots="1"  showGateNameOnPlots="1"  showMedians="0"  showUncomped="0"  addEventParam="0"  lastYAxisName="" >
                                   <TextTraits font="SansSerif"  size="11"  name="Labels"  style="plain"  color="#000000"  background="#00ffffff"  just="left" />
                                   <TextTraits font="SansSerif"  size="11"  name="LayoutGates"  style="plain"  color="#000000"  background="#00ffffff"  just="left" />
                                   <TextTraits font="SansSerif"  size="9"  name="Numbers"  style="plain"  color="#000000"  background="#00ffffff"  just="left" />
                                   <TextTraits font="SansSerif"  size="9"  name="Legend"  style="plain"  color="#000000"  background="#00ffffff"  just="left" />
                                   <WindowPosition x="763"  y="59"  width="681"  height="730"  displayed="1"  panelState="---" />
                                 </GraphEnvironment>
                               </Graph>
                               <Gate gating:id="ID233236861"  gating:parent_id="ID807507569" >
                                 <gating:RectangleGate eventsInside="1"  annoOffsetX="-83"  annoOffsetY="-103"  tint="#000000"  isTinted="0"  lineWeight="Normal"  userDefined="1"  percentX="0"  percentY="0" >
                                   <gating:dimension gating:min="61447.74291115312"  gating:max="225473.57277882798" >
                                     <data-type:fcs-dimension data-type:name="FSC-A" />
                                   </gating:dimension>
                                   <gating:dimension gating:min="1398.1499320914716"  gating:max="21274.54576782885" >
                                     <data-type:fcs-dimension data-type:name="Comp-405-655_8-A" />
                                   </gating:dimension>
                                 </gating:RectangleGate>
                               </Gate>
                             </Population>
                             <Population name="CD122+ "  annotation=""  owningGroup="DKB33"  expanded="1"  sortPriority="10"  count="12" >
                               <Graph smoothing="0"  backColor="#ffffff"  foreColor="#000000"  heatMapStatParameter="Comp-405-450_50-A"  type="Pseudocolor"  fast="1" >
                                 <Axis dimension="x"  name="Comp-405-655_8-A"  label=""  auto="auto" />
                                 <Axis dimension="y"  name="FSC-A"  label=""  auto="auto" />
                                 <GraphSettings level="5%"  smoothingHighResolution="1"  contourHighResolution="1"  histogramSmoothingCount="0"  graphResolution="256"  showOutliers="1"  drawLargeDots="0"  dotsToDraw="8000"  tint="le.chartfill.tinted.40"  lineWeight="le.lineweight.normal"  lineStyle="le.linestyle.solid" />
                                 <GraphEnvironment showGrid="0"  showAxes="tnlTNL"  showGates="1"  showFreqOnPlots="1"  showGateNameOnPlots="1"  showMedians="0"  showUncomped="0"  addEventParam="0"  lastYAxisName="" >
                                   <TextTraits font="SansSerif"  size="11"  name="Labels"  style="plain"  color="#000000"  background="#00ffffff"  just="left" />
                                   <TextTraits font="SansSerif"  size="11"  name="LayoutGates"  style="plain"  color="#000000"  background="#00ffffff"  just="left" />
                                   <TextTraits font="SansSerif"  size="9"  name="Numbers"  style="plain"  color="#000000"  background="#00ffffff"  just="left" />
                                   <TextTraits font="SansSerif"  size="9"  name="Legend"  style="plain"  color="#000000"  background="#00ffffff"  just="left" />
                                   <WindowPosition x="743"  y="88"  width="584"  height="926"  displayed="1"  panelState="+--" />
                                 </GraphEnvironment>
                               </Graph>
                               <Gate gating:id="ID1282243931"  gating:parent_id="ID807507569" >
                                 <gating:RectangleGate eventsInside="1"  annoOffsetX="0"  annoOffsetY="0"  tint="#000000"  isTinted="0"  lineWeight="Normal"  userDefined="1"  percentX="0"  percentY="0" >
                                   <gating:dimension gating:min="1612.9549322126193"  gating:max="164941.32280934844" >
                                     <data-type:fcs-dimension data-type:name="Comp-405-655_8-A" />
                                   </gating:dimension>
                                   <gating:dimension gating:min="74058.61883408071"  gating:max="221000.32286995515" >
                                     <data-type:fcs-dimension data-type:name="FSC-A" />
                                   </gating:dimension>
                                 </gating:RectangleGate>
                               </Gate>
                             </Population>
                           </Subpopulations>
                         </Population>
                         <Population name="Tem "  annotation=""  owningGroup="DKB33"  expanded="1"  sortPriority="10"  count="787" >
                           <Graph smoothing="0"  backColor="#ffffff"  foreColor="#000000"  heatMapStatParameter="Comp-405-450_50-A"  type="Pseudocolor"  fast="1" >
                             <Axis dimension="x"  name="Comp-561-620_10-A"  label=""  auto="auto" />
                             <Axis dimension="y"  name="Comp-488-530_30-A"  label=""  auto="auto" />
                             <GraphSettings level="5%"  smoothingHighResolution="1"  contourHighResolution="1"  histogramSmoothingCount="0"  graphResolution="256"  showOutliers="0"  drawLargeDots="0"  dotsToDraw="8000"  tint="le.chartfill.tinted.40"  lineWeight="le.lineweight.normal"  lineStyle="le.linestyle.solid" />
                             <GraphEnvironment showGrid="0"  showAxes="tnlTNL"  showGates="1"  showFreqOnPlots="1"  showGateNameOnPlots="1"  showMedians="0"  showUncomped="0"  addEventParam="0"  lastYAxisName="" >
                               <TextTraits font="SansSerif"  size="11"  name="Labels"  style="plain"  color="#000000"  background="#00ffffff"  just="left" />
                               <TextTraits font="SansSerif"  size="11"  name="LayoutGates"  style="plain"  color="#000000"  background="#00ffffff"  just="left" />
                               <TextTraits font="SansSerif"  size="9"  name="Numbers"  style="plain"  color="#000000"  background="#00ffffff"  just="left" />
                               <TextTraits font="SansSerif"  size="9"  name="Legend"  style="plain"  color="#000000"  background="#00ffffff"  just="left" />
                               <WindowPosition x="844"  y="44"  width="619"  height="797"  displayed="1"  panelState="---" />
                             </GraphEnvironment>
                           </Graph>
                           <Gate gating:id="ID1698905775"  gating:parent_id="ID1115512507" >
                             <gating:RectangleGate eventsInside="1"  annoOffsetX="-96"  annoOffsetY="-2"  tint="#000000"  isTinted="0"  lineWeight="Normal"  userDefined="1"  percentX="0"  percentY="0" >
                               <gating:dimension gating:min="-438.23018644329494"  gating:max="793.7272269628128" >
                                 <data-type:fcs-dimension data-type:name="Comp-561-620_10-A" />
                               </gating:dimension>
                               <gating:dimension gating:min="-623.5581941143729"  gating:max="108.3059607906187" >
                                 <data-type:fcs-dimension data-type:name="Comp-488-530_30-A" />
                               </gating:dimension>
                             </gating:RectangleGate>
                           </Gate>
                         </Population>
                         <Population name="Temra"  annotation=""  owningGroup="DKB33"  expanded="1"  sortPriority="10"  count="12549" >
                           <Graph smoothing="0"  backColor="#ffffff"  foreColor="#000000"  heatMapStatParameter="Comp-405-450_50-A"  type="Pseudocolor"  fast="1" >
                             <Axis dimension="x"  name="Comp-561-620_10-A"  label=""  auto="auto" />
                             <Axis dimension="y"  name="Comp-488-530_30-A"  label=""  auto="auto" />
                             <GraphSettings level="5%"  smoothingHighResolution="1"  contourHighResolution="1"  histogramSmoothingCount="0"  graphResolution="256"  showOutliers="0"  drawLargeDots="0"  dotsToDraw="8000"  tint="le.chartfill.tinted.40"  lineWeight="le.lineweight.normal"  lineStyle="le.linestyle.solid" />
                             <GraphEnvironment showGrid="0"  showAxes="tnlTNL"  showGates="1"  showFreqOnPlots="1"  showGateNameOnPlots="1"  showMedians="0"  showUncomped="0"  addEventParam="0"  lastYAxisName="" >
                               <TextTraits font="SansSerif"  size="11"  name="Labels"  style="plain"  color="#000000"  background="#00ffffff"  just="left" />
                               <TextTraits font="SansSerif"  size="11"  name="LayoutGates"  style="plain"  color="#000000"  background="#00ffffff"  just="left" />
                               <TextTraits font="SansSerif"  size="9"  name="Numbers"  style="plain"  color="#000000"  background="#00ffffff"  just="left" />
                               <TextTraits font="SansSerif"  size="9"  name="Legend"  style="plain"  color="#000000"  background="#00ffffff"  just="left" />
                               <WindowPosition x="844"  y="44"  width="619"  height="797"  displayed="0"  panelState="---" />
                             </GraphEnvironment>
                           </Graph>
                           <Gate gating:id="ID1508748904"  gating:parent_id="ID1115512507" >
                             <gating:RectangleGate eventsInside="1"  annoOffsetX="172"  annoOffsetY="12"  tint="#000000"  isTinted="0"  lineWeight="Normal"  userDefined="1"  percentX="0"  percentY="0" >
                               <gating:dimension gating:min="1965.629113015542"  gating:max="122639.20770054101" >
                                 <data-type:fcs-dimension data-type:name="Comp-561-620_10-A" />
                               </gating:dimension>
                               <gating:dimension gating:min="-531.0845661229217"  gating:max="108.3059607906187" >
                                 <data-type:fcs-dimension data-type:name="Comp-488-530_30-A" />
                               </gating:dimension>
                             </gating:RectangleGate>
                           </Gate>
                         </Population>
                         <Population name="Tnpot "  annotation=""  owningGroup="DKB33"  expanded="1"  sortPriority="10"  count="12077" >
                           <Graph smoothing="0"  backColor="#ffffff"  foreColor="#000000"  heatMapStatParameter="Comp-405-450_50-A"  type="Pseudocolor"  fast="1" >
                             <Axis dimension="x"  name="Comp-488-675_20-A"  label=""  auto="auto" />
                             <Axis dimension="y"  name="Comp-405-605_12-A"  label=""  auto="auto" />
                             <GraphSettings level="5%"  smoothingHighResolution="1"  contourHighResolution="1"  histogramSmoothingCount="0"  graphResolution="256"  showOutliers="0"  drawLargeDots="0"  dotsToDraw="8000"  tint="le.chartfill.tinted.40"  lineWeight="le.lineweight.normal"  lineStyle="le.linestyle.solid" />
                             <GraphEnvironment showGrid="0"  showAxes="tnlTNL"  showGates="1"  showFreqOnPlots="1"  showGateNameOnPlots="1"  showMedians="0"  showUncomped="0"  addEventParam="0"  lastYAxisName="" >
                               <TextTraits font="SansSerif"  size="11"  name="Labels"  style="plain"  color="#000000"  background="#00ffffff"  just="left" />
                               <TextTraits font="SansSerif"  size="11"  name="LayoutGates"  style="plain"  color="#000000"  background="#00ffffff"  just="left" />
                               <TextTraits font="SansSerif"  size="9"  name="Numbers"  style="plain"  color="#000000"  background="#00ffffff"  just="left" />
                               <TextTraits font="SansSerif"  size="9"  name="Legend"  style="plain"  color="#000000"  background="#00ffffff"  just="left" />
                               <WindowPosition x="931"  y="58"  width="619"  height="911"  displayed="0"  panelState="+--" />
                             </GraphEnvironment>
                           </Graph>
                           <Gate gating:id="ID1677334825"  gating:parent_id="ID1115512507" >
                             <gating:RectangleGate eventsInside="1"  annoOffsetX="110"  annoOffsetY="-113"  tint="#000000"  isTinted="0"  lineWeight="Normal"  userDefined="1"  percentX="0"  percentY="0" >
                               <gating:dimension gating:min="1965.629113015542"  gating:max="126774.53764519437" >
                                 <data-type:fcs-dimension data-type:name="Comp-561-620_10-A" />
                               </gating:dimension>
                               <gating:dimension gating:min="191.16047258423396"  gating:max="7389.605020493549" >
                                 <data-type:fcs-dimension data-type:name="Comp-488-530_30-A" />
                               </gating:dimension>
                             </gating:RectangleGate>
                           </Gate>
                           <Subpopulations>
                             <Population name="CD95hi"  annotation=""  owningGroup="DKB33"  expanded="1"  sortPriority="10"  count="3933" >
                               <Graph smoothing="0"  backColor="#ffffff"  foreColor="#000000"  heatMapStatParameter="Comp-405-450_50-A"  type="Pseudocolor"  fast="1" >
                                 <Axis dimension="x"  name="FSC-A"  label=""  auto="auto" />
                                 <Axis dimension="y"  name="Comp-405-655_8-A"  label=""  auto="auto" />
                                 <GraphSettings level="5%"  smoothingHighResolution="1"  contourHighResolution="1"  histogramSmoothingCount="0"  graphResolution="256"  showOutliers="0"  drawLargeDots="0"  dotsToDraw="8000"  tint="le.chartfill.tinted.40"  lineWeight="le.lineweight.normal"  lineStyle="le.linestyle.solid" />
                                 <GraphEnvironment showGrid="0"  showAxes="tnlTNL"  showGates="1"  showFreqOnPlots="1"  showGateNameOnPlots="1"  showMedians="0"  showUncomped="0"  addEventParam="0"  lastYAxisName="" >
                                   <TextTraits font="SansSerif"  size="11"  name="Labels"  style="plain"  color="#000000"  background="#00ffffff"  just="left" />
                                   <TextTraits font="SansSerif"  size="11"  name="LayoutGates"  style="plain"  color="#000000"  background="#00ffffff"  just="left" />
                                   <TextTraits font="SansSerif"  size="9"  name="Numbers"  style="plain"  color="#000000"  background="#00ffffff"  just="left" />
                                   <TextTraits font="SansSerif"  size="9"  name="Legend"  style="plain"  color="#000000"  background="#00ffffff"  just="left" />
                                   <WindowPosition x="-8"  y="-8"  width="1936"  height="1056"  displayed="0"  panelState="---" />
                                 </GraphEnvironment>
                               </Graph>
                               <Gate gating:id="ID1146763176"  gating:parent_id="ID1677334825" >
                                 <gating:RectangleGate eventsInside="1"  annoOffsetX="1"  annoOffsetY="-82"  tint="#000000"  isTinted="0"  lineWeight="Normal"  userDefined="1"  percentX="0"  percentY="0" >
                                   <gating:dimension gating:min="3070.6161398118147"  gating:max="123521.83870077512" >
                                     <data-type:fcs-dimension data-type:name="Comp-488-675_20-A" />
                                   </gating:dimension>
                                   <gating:dimension gating:min="305.4520222689943"  gating:max="3559.507116575713" >
                                     <data-type:fcs-dimension data-type:name="Comp-405-605_12-A" />
                                   </gating:dimension>
                                 </gating:RectangleGate>
                               </Gate>
                               <Subpopulations>
                                 <Population name="CD122+"  annotation=""  owningGroup="DKB33"  expanded="1"  sortPriority="10"  count="1126" >
                                   <Graph smoothing="0"  backColor="#ffffff"  foreColor="#000000"  heatMapStatParameter="Comp-405-450_50-A"  type="Pseudocolor"  fast="1" >
                                     <Axis dimension="x"  name="FSC-A"  label=""  auto="auto" />
                                     <Axis dimension="y"  name="Comp-405-655_8-A"  label=""  auto="auto" />
                                     <GraphSettings level="5%"  smoothingHighResolution="1"  contourHighResolution="1"  histogramSmoothingCount="0"  graphResolution="256"  showOutliers="0"  drawLargeDots="0"  dotsToDraw="8000"  tint="le.chartfill.tinted.40"  lineWeight="le.lineweight.normal"  lineStyle="le.linestyle.solid" />
                                     <GraphEnvironment showGrid="0"  showAxes="tnlTNL"  showGates="1"  showFreqOnPlots="1"  showGateNameOnPlots="1"  showMedians="0"  showUncomped="0"  addEventParam="0"  lastYAxisName="" >
                                       <TextTraits font="SansSerif"  size="11"  name="Labels"  style="plain"  color="#000000"  background="#00ffffff"  just="left" />
                                       <TextTraits font="SansSerif"  size="11"  name="LayoutGates"  style="plain"  color="#000000"  background="#00ffffff"  just="left" />
                                       <TextTraits font="SansSerif"  size="9"  name="Numbers"  style="plain"  color="#000000"  background="#00ffffff"  just="left" />
                                       <TextTraits font="SansSerif"  size="9"  name="Legend"  style="plain"  color="#000000"  background="#00ffffff"  just="left" />
                                       <WindowPosition x="763"  y="59"  width="681"  height="730"  displayed="1"  panelState="---" />
                                     </GraphEnvironment>
                                   </Graph>
                                   <Gate gating:id="ID940625866"  gating:parent_id="ID1146763176" >
                                     <gating:RectangleGate eventsInside="1"  annoOffsetX="-83"  annoOffsetY="-103"  tint="#000000"  isTinted="0"  lineWeight="Normal"  userDefined="1"  percentX="0"  percentY="0" >
                                       <gating:dimension gating:min="61447.74291115312"  gating:max="225473.57277882798" >
                                         <data-type:fcs-dimension data-type:name="FSC-A" />
                                       </gating:dimension>
                                       <gating:dimension gating:min="1398.1499320914716"  gating:max="21274.54576782885" >
                                         <data-type:fcs-dimension data-type:name="Comp-405-655_8-A" />
                                       </gating:dimension>
                                     </gating:RectangleGate>
                                   </Gate>
                                 </Population>
                                 <Population name="CD122+ "  annotation=""  owningGroup="DKB33"  expanded="1"  sortPriority="10"  count="495" >
                                   <Graph smoothing="0"  backColor="#ffffff"  foreColor="#000000"  heatMapStatParameter="Comp-405-450_50-A"  type="Pseudocolor"  fast="1" >
                                     <Axis dimension="x"  name="Comp-405-655_8-A"  label=""  auto="auto" />
                                     <Axis dimension="y"  name="FSC-A"  label=""  auto="auto" />
                                     <GraphSettings level="5%"  smoothingHighResolution="1"  contourHighResolution="1"  histogramSmoothingCount="0"  graphResolution="256"  showOutliers="1"  drawLargeDots="0"  dotsToDraw="8000"  tint="le.chartfill.tinted.40"  lineWeight="le.lineweight.normal"  lineStyle="le.linestyle.solid" />
                                     <GraphEnvironment showGrid="0"  showAxes="tnlTNL"  showGates="1"  showFreqOnPlots="1"  showGateNameOnPlots="1"  showMedians="0"  showUncomped="0"  addEventParam="0"  lastYAxisName="" >
                                       <TextTraits font="SansSerif"  size="11"  name="Labels"  style="plain"  color="#000000"  background="#00ffffff"  just="left" />
                                       <TextTraits font="SansSerif"  size="11"  name="LayoutGates"  style="plain"  color="#000000"  background="#00ffffff"  just="left" />
                                       <TextTraits font="SansSerif"  size="9"  name="Numbers"  style="plain"  color="#000000"  background="#00ffffff"  just="left" />
                                       <TextTraits font="SansSerif"  size="9"  name="Legend"  style="plain"  color="#000000"  background="#00ffffff"  just="left" />
                                       <WindowPosition x="743"  y="88"  width="584"  height="926"  displayed="1"  panelState="+--" />
                                     </GraphEnvironment>
                                   </Graph>
                                   <Gate gating:id="ID205170766"  gating:parent_id="ID1146763176" >
                                     <gating:RectangleGate eventsInside="1"  annoOffsetX="0"  annoOffsetY="0"  tint="#000000"  isTinted="0"  lineWeight="Normal"  userDefined="1"  percentX="0"  percentY="0" >
                                       <gating:dimension gating:min="1612.9549322126193"  gating:max="164941.32280934844" >
                                         <data-type:fcs-dimension data-type:name="Comp-405-655_8-A" />
                                       </gating:dimension>
                                       <gating:dimension gating:min="74058.61883408071"  gating:max="221000.32286995515" >
                                         <data-type:fcs-dimension data-type:name="FSC-A" />
                                       </gating:dimension>
                                     </gating:RectangleGate>
                                   </Gate>
                                 </Population>
                               </Subpopulations>
                             </Population>
                             <Population name="CD95int"  annotation=""  owningGroup="DKB33"  expanded="1"  sortPriority="10"  count="57" >
                               <Graph smoothing="0"  backColor="#ffffff"  foreColor="#000000"  heatMapStatParameter="Comp-405-450_50-A"  type="Pseudocolor"  fast="1" >
                                 <Axis dimension="x"  name="Comp-488-675_20-A"  label=""  auto="auto" />
                                 <Axis dimension="y"  name="Comp-405-605_12-A"  label=""  auto="auto" />
                                 <GraphSettings level="5%"  smoothingHighResolution="1"  contourHighResolution="1"  histogramSmoothingCount="0"  graphResolution="256"  showOutliers="0"  drawLargeDots="0"  dotsToDraw="8000"  tint="le.chartfill.tinted.40"  lineWeight="le.lineweight.normal"  lineStyle="le.linestyle.solid" />
                                 <GraphEnvironment showGrid="0"  showAxes="tnlTNL"  showGates="1"  showFreqOnPlots="1"  showGateNameOnPlots="1"  showMedians="0"  showUncomped="0"  addEventParam="0"  lastYAxisName="" >
                                   <TextTraits font="SansSerif"  size="11"  name="Labels"  style="plain"  color="#000000"  background="#00ffffff"  just="left" />
                                   <TextTraits font="SansSerif"  size="11"  name="LayoutGates"  style="plain"  color="#000000"  background="#00ffffff"  just="left" />
                                   <TextTraits font="SansSerif"  size="9"  name="Numbers"  style="plain"  color="#000000"  background="#00ffffff"  just="left" />
                                   <TextTraits font="SansSerif"  size="9"  name="Legend"  style="plain"  color="#000000"  background="#00ffffff"  just="left" />
                                   <WindowPosition x="-8"  y="-8"  width="1936"  height="1056"  displayed="1"  panelState="---" />
                                 </GraphEnvironment>
                               </Graph>
                               <Gate gating:id="ID1069206449"  gating:parent_id="ID1677334825" >
                                 <gating:RectangleGate eventsInside="1"  annoOffsetX="-2"  annoOffsetY="-79"  tint="#000000"  isTinted="0"  lineWeight="Normal"  userDefined="1"  percentX="0"  percentY="0" >
                                   <gating:dimension gating:min="1441.5834048206746"  gating:max="2628.61994490909" >
                                     <data-type:fcs-dimension data-type:name="Comp-488-675_20-A" />
                                   </gating:dimension>
                                   <gating:dimension gating:min="318.2011772694229"  gating:max="3113.2841817919284" >
                                     <data-type:fcs-dimension data-type:name="Comp-405-605_12-A" />
                                   </gating:dimension>
                                 </gating:RectangleGate>
                               </Gate>
                               <Subpopulations>
                                 <Population name="CD122+"  annotation=""  owningGroup="DKB33"  expanded="1"  sortPriority="10"  count="0" >
                                   <Graph smoothing="0"  backColor="#ffffff"  foreColor="#000000"  heatMapStatParameter="Comp-405-450_50-A"  type="Pseudocolor"  fast="1" >
                                     <Axis dimension="x"  name="FSC-A"  label=""  auto="auto" />
                                     <Axis dimension="y"  name="Comp-405-655_8-A"  label=""  auto="auto" />
                                     <GraphSettings level="5%"  smoothingHighResolution="1"  contourHighResolution="1"  histogramSmoothingCount="0"  graphResolution="256"  showOutliers="0"  drawLargeDots="0"  dotsToDraw="8000"  tint="le.chartfill.tinted.40"  lineWeight="le.lineweight.normal"  lineStyle="le.linestyle.solid" />
                                     <GraphEnvironment showGrid="0"  showAxes="tnlTNL"  showGates="1"  showFreqOnPlots="1"  showGateNameOnPlots="1"  showMedians="0"  showUncomped="0"  addEventParam="0"  lastYAxisName="" >
                                       <TextTraits font="SansSerif"  size="11"  name="Labels"  style="plain"  color="#000000"  background="#00ffffff"  just="left" />
                                       <TextTraits font="SansSerif"  size="11"  name="LayoutGates"  style="plain"  color="#000000"  background="#00ffffff"  just="left" />
                                       <TextTraits font="SansSerif"  size="9"  name="Numbers"  style="plain"  color="#000000"  background="#00ffffff"  just="left" />
                                       <TextTraits font="SansSerif"  size="9"  name="Legend"  style="plain"  color="#000000"  background="#00ffffff"  just="left" />
                                       <WindowPosition x="763"  y="59"  width="681"  height="730"  displayed="1"  panelState="---" />
                                     </GraphEnvironment>
                                   </Graph>
                                   <Gate gating:id="ID717769881"  gating:parent_id="ID1069206449" >
                                     <gating:RectangleGate eventsInside="1"  annoOffsetX="-83"  annoOffsetY="-103"  tint="#000000"  isTinted="0"  lineWeight="Normal"  userDefined="1"  percentX="0"  percentY="0" >
                                       <gating:dimension gating:min="61447.74291115312"  gating:max="225473.57277882798" >
                                         <data-type:fcs-dimension data-type:name="FSC-A" />
                                       </gating:dimension>
                                       <gating:dimension gating:min="1398.1499320914716"  gating:max="21274.54576782885" >
                                         <data-type:fcs-dimension data-type:name="Comp-405-655_8-A" />
                                       </gating:dimension>
                                     </gating:RectangleGate>
                                   </Gate>
                                 </Population>
                                 <Population name="CD122+ "  annotation=""  owningGroup="DKB33"  expanded="1"  sortPriority="10"  count="0" >
                                   <Graph smoothing="0"  backColor="#ffffff"  foreColor="#000000"  heatMapStatParameter="Comp-405-450_50-A"  type="Pseudocolor"  fast="1" >
                                     <Axis dimension="x"  name="Comp-405-655_8-A"  label=""  auto="auto" />
                                     <Axis dimension="y"  name="FSC-A"  label=""  auto="auto" />
                                     <GraphSettings level="5%"  smoothingHighResolution="1"  contourHighResolution="1"  histogramSmoothingCount="0"  graphResolution="256"  showOutliers="1"  drawLargeDots="0"  dotsToDraw="8000"  tint="le.chartfill.tinted.40"  lineWeight="le.lineweight.normal"  lineStyle="le.linestyle.solid" />
                                     <GraphEnvironment showGrid="0"  showAxes="tnlTNL"  showGates="1"  showFreqOnPlots="1"  showGateNameOnPlots="1"  showMedians="0"  showUncomped="0"  addEventParam="0"  lastYAxisName="" >
                                       <TextTraits font="SansSerif"  size="11"  name="Labels"  style="plain"  color="#000000"  background="#00ffffff"  just="left" />
                                       <TextTraits font="SansSerif"  size="11"  name="LayoutGates"  style="plain"  color="#000000"  background="#00ffffff"  just="left" />
                                       <TextTraits font="SansSerif"  size="9"  name="Numbers"  style="plain"  color="#000000"  background="#00ffffff"  just="left" />
                                       <TextTraits font="SansSerif"  size="9"  name="Legend"  style="plain"  color="#000000"  background="#00ffffff"  just="left" />
                                       <WindowPosition x="743"  y="88"  width="584"  height="926"  displayed="1"  panelState="+--" />
                                     </GraphEnvironment>
                                   </Graph>
                                   <Gate gating:id="ID345553045"  gating:parent_id="ID1069206449" >
                                     <gating:RectangleGate eventsInside="1"  annoOffsetX="0"  annoOffsetY="0"  tint="#000000"  isTinted="0"  lineWeight="Normal"  userDefined="1"  percentX="0"  percentY="0" >
                                       <gating:dimension gating:min="1612.9549322126193"  gating:max="164941.32280934844" >
                                         <data-type:fcs-dimension data-type:name="Comp-405-655_8-A" />
                                       </gating:dimension>
                                       <gating:dimension gating:min="74058.61883408071"  gating:max="221000.32286995515" >
                                         <data-type:fcs-dimension data-type:name="FSC-A" />
                                       </gating:dimension>
                                     </gating:RectangleGate>
                                   </Gate>
                                 </Population>
                               </Subpopulations>
                             </Population>
                             <Population name="Tnaive "  annotation=""  owningGroup="DKB33"  expanded="1"  sortPriority="10"  count="12" >
                               <Graph smoothing="0"  backColor="#ffffff"  foreColor="#000000"  heatMapStatParameter="Comp-405-450_50-A"  type="Pseudocolor"  fast="1" >
                                 <Axis dimension="x"  name="Comp-488-675_20-A"  label=""  auto="auto" />
                                 <Axis dimension="y"  name="Comp-405-605_12-A"  label=""  auto="auto" />
                                 <GraphSettings level="5%"  smoothingHighResolution="1"  contourHighResolution="1"  histogramSmoothingCount="0"  graphResolution="256"  showOutliers="0"  drawLargeDots="0"  dotsToDraw="8000"  tint="le.chartfill.tinted.40"  lineWeight="le.lineweight.normal"  lineStyle="le.linestyle.solid" />
                                 <GraphEnvironment showGrid="0"  showAxes="tnlTNL"  showGates="1"  showFreqOnPlots="1"  showGateNameOnPlots="1"  showMedians="0"  showUncomped="0"  addEventParam="0"  lastYAxisName="" >
                                   <TextTraits font="SansSerif"  size="11"  name="Labels"  style="plain"  color="#000000"  background="#00ffffff"  just="left" />
                                   <TextTraits font="SansSerif"  size="11"  name="LayoutGates"  style="plain"  color="#000000"  background="#00ffffff"  just="left" />
                                   <TextTraits font="SansSerif"  size="9"  name="Numbers"  style="plain"  color="#000000"  background="#00ffffff"  just="left" />
                                   <TextTraits font="SansSerif"  size="9"  name="Legend"  style="plain"  color="#000000"  background="#00ffffff"  just="left" />
                                   <WindowPosition x="-8"  y="-8"  width="1936"  height="1056"  displayed="1"  panelState="---" />
                                 </GraphEnvironment>
                               </Graph>
                               <Gate gating:id="ID1295587984"  gating:parent_id="ID1677334825" >
                                 <gating:RectangleGate eventsInside="1"  annoOffsetX="2"  annoOffsetY="-81"  tint="#000000"  isTinted="0"  lineWeight="Normal"  userDefined="1"  percentX="0"  percentY="0" >
                                   <gating:dimension gating:min="-965.5252875004596"  gating:max="798.7799808732389" >
                                     <data-type:fcs-dimension data-type:name="Comp-488-675_20-A" />
                                   </gating:dimension>
                                   <gating:dimension gating:min="309.5193130688275"  gating:max="2877.1066661680798" >
                                     <data-type:fcs-dimension data-type:name="Comp-405-605_12-A" />
                                   </gating:dimension>
                                 </gating:RectangleGate>
                               </Gate>
                               <Subpopulations>
                                 <Population name="CD122+ "  annotation=""  owningGroup="DKB33"  expanded="1"  sortPriority="10"  count="0" >
                                   <Graph smoothing="0"  backColor="#ffffff"  foreColor="#000000"  heatMapStatParameter="Comp-405-450_50-A"  type="Pseudocolor"  fast="1" >
                                     <Axis dimension="x"  name="Comp-405-655_8-A"  label=""  auto="auto" />
                                     <Axis dimension="y"  name="FSC-A"  label=""  auto="auto" />
                                     <GraphSettings level="5%"  smoothingHighResolution="1"  contourHighResolution="1"  histogramSmoothingCount="0"  graphResolution="256"  showOutliers="1"  drawLargeDots="0"  dotsToDraw="8000"  tint="le.chartfill.tinted.40"  lineWeight="le.lineweight.normal"  lineStyle="le.linestyle.solid" />
                                     <GraphEnvironment showGrid="0"  showAxes="tnlTNL"  showGates="1"  showFreqOnPlots="1"  showGateNameOnPlots="1"  showMedians="0"  showUncomped="0"  addEventParam="0"  lastYAxisName="" >
                                       <TextTraits font="SansSerif"  size="11"  name="Labels"  style="plain"  color="#000000"  background="#00ffffff"  just="left" />
                                       <TextTraits font="SansSerif"  size="11"  name="LayoutGates"  style="plain"  color="#000000"  background="#00ffffff"  just="left" />
                                       <TextTraits font="SansSerif"  size="9"  name="Numbers"  style="plain"  color="#000000"  background="#00ffffff"  just="left" />
                                       <TextTraits font="SansSerif"  size="9"  name="Legend"  style="plain"  color="#000000"  background="#00ffffff"  just="left" />
                                       <WindowPosition x="743"  y="88"  width="584"  height="926"  displayed="1"  panelState="+--" />
                                     </GraphEnvironment>
                                   </Graph>
                                   <Gate gating:id="ID616015813"  gating:parent_id="ID1295587984" >
                                     <gating:RectangleGate eventsInside="1"  annoOffsetX="0"  annoOffsetY="0"  tint="#000000"  isTinted="0"  lineWeight="Normal"  userDefined="1"  percentX="0"  percentY="0" >
                                       <gating:dimension gating:min="1612.9549322126193"  gating:max="164941.32280934844" >
                                         <data-type:fcs-dimension data-type:name="Comp-405-655_8-A" />
                                       </gating:dimension>
                                       <gating:dimension gating:min="74058.61883408071"  gating:max="221000.32286995515" >
                                         <data-type:fcs-dimension data-type:name="FSC-A" />
                                       </gating:dimension>
                                     </gating:RectangleGate>
                                   </Gate>
                                 </Population>
                               </Subpopulations>
                             </Population>
                           </Subpopulations>
                         </Population>
                         <Population name="Undivided "  annotation=""  owningGroup="DKB33"  expanded="1"  sortPriority="10"  count="19955" >
                           <Graph smoothing="0"  backColor="#ffffff"  foreColor="#000000"  heatMapStatParameter="Comp-405-450_50-A"  type="Pseudocolor"  fast="1" >
                             <Axis dimension="x"  name="Comp-561-620_10-A"  label=""  auto="auto" />
                             <Axis dimension="y"  name="Comp-488-530_30-A"  label=""  auto="auto" />
                             <GraphSettings level="5%"  smoothingHighResolution="1"  contourHighResolution="1"  histogramSmoothingCount="0"  graphResolution="256"  showOutliers="1"  drawLargeDots="0"  dotsToDraw="8000"  tint="le.chartfill.tinted.40"  lineWeight="le.lineweight.normal"  lineStyle="le.linestyle.solid" />
                             <GraphEnvironment showGrid="0"  showAxes="tnlTNL"  showGates="1"  showFreqOnPlots="1"  showGateNameOnPlots="1"  showMedians="0"  showUncomped="0"  addEventParam="0"  lastYAxisName="" >
                               <TextTraits font="SansSerif"  size="11"  name="Labels"  style="plain"  color="#000000"  background="#00ffffff"  just="left" />
                               <TextTraits font="SansSerif"  size="11"  name="LayoutGates"  style="plain"  color="#000000"  background="#00ffffff"  just="left" />
                               <TextTraits font="SansSerif"  size="9"  name="Numbers"  style="plain"  color="#000000"  background="#00ffffff"  just="left" />
                               <TextTraits font="SansSerif"  size="9"  name="Legend"  style="plain"  color="#000000"  background="#00ffffff"  just="left" />
                               <WindowPosition x="806"  y="20"  width="661"  height="934"  displayed="0"  panelState="+--" />
                             </GraphEnvironment>
                           </Graph>
                           <Gate gating:id="ID1282644814"  gating:parent_id="ID1115512507" >
                             <gating:RectangleGate eventsInside="1"  annoOffsetX="0"  annoOffsetY="0"  tint="#000000"  isTinted="0"  lineWeight="Normal"  userDefined="1" >
                               <gating:dimension gating:min="3146.5114748640026"  yRatio="0.8010610079575596" >
                                 <data-type:fcs-dimension data-type:name="Comp-405-450_50-A" />
                               </gating:dimension>
                             </gating:RectangleGate>
                           </Gate>
                           <Subpopulations>
                             <Population name="Tcm "  annotation=""  owningGroup="DKB33"  expanded="1"  sortPriority="10"  count="68" >
                               <Graph smoothing="0"  backColor="#ffffff"  foreColor="#000000"  heatMapStatParameter="Comp-405-450_50-A"  type="Pseudocolor"  fast="1" >
                                 <Axis dimension="x"  name="Comp-561-620_10-A"  label=""  auto="auto" />
                                 <Axis dimension="y"  name="Comp-488-530_30-A"  label=""  auto="auto" />
                                 <GraphSettings level="5%"  smoothingHighResolution="1"  contourHighResolution="1"  histogramSmoothingCount="0"  graphResolution="256"  showOutliers="0"  drawLargeDots="0"  dotsToDraw="8000"  tint="le.chartfill.tinted.40"  lineWeight="le.lineweight.normal"  lineStyle="le.linestyle.solid" />
                                 <GraphEnvironment showGrid="0"  showAxes="tnlTNL"  showGates="1"  showFreqOnPlots="1"  showGateNameOnPlots="1"  showMedians="0"  showUncomped="0"  addEventParam="0"  lastYAxisName="" >
                                   <TextTraits font="SansSerif"  size="11"  name="Labels"  style="plain"  color="#000000"  background="#00ffffff"  just="left" />
                                   <TextTraits font="SansSerif"  size="11"  name="LayoutGates"  style="plain"  color="#000000"  background="#00ffffff"  just="left" />
                                   <TextTraits font="SansSerif"  size="9"  name="Numbers"  style="plain"  color="#000000"  background="#00ffffff"  just="left" />
                                   <TextTraits font="SansSerif"  size="9"  name="Legend"  style="plain"  color="#000000"  background="#00ffffff"  just="left" />
                                   <WindowPosition x="844"  y="44"  width="619"  height="797"  displayed="1"  panelState="---" />
                                 </GraphEnvironment>
                               </Graph>
                               <Gate gating:id="ID503238213"  gating:parent_id="ID1282644814" >
                                 <gating:RectangleGate eventsInside="1"  annoOffsetX="-81"  annoOffsetY="-189"  tint="#000000"  isTinted="0"  lineWeight="Normal"  userDefined="1"  percentX="0"  percentY="0" >
                                   <gating:dimension gating:min="-447.72505968349714"  gating:max="793.7272269628128" >
                                     <data-type:fcs-dimension data-type:name="Comp-561-620_10-A" />
                                   </gating:dimension>
                                   <gating:dimension gating:min="197.37101260285036"  gating:max="7618.581661727539" >
                                     <data-type:fcs-dimension data-type:name="Comp-488-530_30-A" />
                                   </gating:dimension>
                                 </gating:RectangleGate>
                               </Gate>
                               <Subpopulations>
                                 <Population name="CD122+"  annotation=""  owningGroup="DKB33"  expanded="1"  sortPriority="10"  count="11" >
                                   <Graph smoothing="0"  backColor="#ffffff"  foreColor="#000000"  heatMapStatParameter="Comp-405-450_50-A"  type="Pseudocolor"  fast="1" >
                                     <Axis dimension="x"  name="FSC-A"  label=""  auto="auto" />
                                     <Axis dimension="y"  name="Comp-405-655_8-A"  label=""  auto="auto" />
                                     <GraphSettings level="5%"  smoothingHighResolution="1"  contourHighResolution="1"  histogramSmoothingCount="0"  graphResolution="256"  showOutliers="0"  drawLargeDots="0"  dotsToDraw="8000"  tint="le.chartfill.tinted.40"  lineWeight="le.lineweight.normal"  lineStyle="le.linestyle.solid" />
                                     <GraphEnvironment showGrid="0"  showAxes="tnlTNL"  showGates="1"  showFreqOnPlots="1"  showGateNameOnPlots="1"  showMedians="0"  showUncomped="0"  addEventParam="0"  lastYAxisName="" >
                                       <TextTraits font="SansSerif"  size="11"  name="Labels"  style="plain"  color="#000000"  background="#00ffffff"  just="left" />
                                       <TextTraits font="SansSerif"  size="11"  name="LayoutGates"  style="plain"  color="#000000"  background="#00ffffff"  just="left" />
                                       <TextTraits font="SansSerif"  size="9"  name="Numbers"  style="plain"  color="#000000"  background="#00ffffff"  just="left" />
                                       <TextTraits font="SansSerif"  size="9"  name="Legend"  style="plain"  color="#000000"  background="#00ffffff"  just="left" />
                                       <WindowPosition x="763"  y="59"  width="681"  height="730"  displayed="1"  panelState="---" />
                                     </GraphEnvironment>
                                   </Graph>
                                   <Gate gating:id="ID404142832"  gating:parent_id="ID503238213" >
                                     <gating:RectangleGate eventsInside="1"  annoOffsetX="-83"  annoOffsetY="-103"  tint="#000000"  isTinted="0"  lineWeight="Normal"  userDefined="1"  percentX="0"  percentY="0" >
                                       <gating:dimension gating:min="61447.74291115312"  gating:max="225473.57277882798" >
                                         <data-type:fcs-dimension data-type:name="FSC-A" />
                                       </gating:dimension>
                                       <gating:dimension gating:min="1398.1499320914716"  gating:max="21274.54576782885" >
                                         <data-type:fcs-dimension data-type:name="Comp-405-655_8-A" />
                                       </gating:dimension>
                                     </gating:RectangleGate>
                                   </Gate>
                                 </Population>
                                 <Population name="CD122+ "  annotation=""  owningGroup="DKB33"  expanded="1"  sortPriority="10"  count="7" >
                                   <Graph smoothing="0"  backColor="#ffffff"  foreColor="#000000"  heatMapStatParameter="Comp-405-450_50-A"  type="Pseudocolor"  fast="1" >
                                     <Axis dimension="x"  name="Comp-405-655_8-A"  label=""  auto="auto" />
                                     <Axis dimension="y"  name="FSC-A"  label=""  auto="auto" />
                                     <GraphSettings level="5%"  smoothingHighResolution="1"  contourHighResolution="1"  histogramSmoothingCount="0"  graphResolution="256"  showOutliers="1"  drawLargeDots="0"  dotsToDraw="8000"  tint="le.chartfill.tinted.40"  lineWeight="le.lineweight.normal"  lineStyle="le.linestyle.solid" />
                                     <GraphEnvironment showGrid="0"  showAxes="tnlTNL"  showGates="1"  showFreqOnPlots="1"  showGateNameOnPlots="1"  showMedians="0"  showUncomped="0"  addEventParam="0"  lastYAxisName="" >
                                       <TextTraits font="SansSerif"  size="11"  name="Labels"  style="plain"  color="#000000"  background="#00ffffff"  just="left" />
                                       <TextTraits font="SansSerif"  size="11"  name="LayoutGates"  style="plain"  color="#000000"  background="#00ffffff"  just="left" />
                                       <TextTraits font="SansSerif"  size="9"  name="Numbers"  style="plain"  color="#000000"  background="#00ffffff"  just="left" />
                                       <TextTraits font="SansSerif"  size="9"  name="Legend"  style="plain"  color="#000000"  background="#00ffffff"  just="left" />
                                       <WindowPosition x="743"  y="88"  width="584"  height="926"  displayed="1"  panelState="+--" />
                                     </GraphEnvironment>
                                   </Graph>
                                   <Gate gating:id="ID25608120"  gating:parent_id="ID503238213" >
                                     <gating:RectangleGate eventsInside="1"  annoOffsetX="0"  annoOffsetY="0"  tint="#000000"  isTinted="0"  lineWeight="Normal"  userDefined="1"  percentX="0"  percentY="0" >
                                       <gating:dimension gating:min="1612.9549322126193"  gating:max="164941.32280934844" >
                                         <data-type:fcs-dimension data-type:name="Comp-405-655_8-A" />
                                       </gating:dimension>
                                       <gating:dimension gating:min="74058.61883408071"  gating:max="221000.32286995515" >
                                         <data-type:fcs-dimension data-type:name="FSC-A" />
                                       </gating:dimension>
                                     </gating:RectangleGate>
                                   </Gate>
                                 </Population>
                               </Subpopulations>
                             </Population>
                             <Population name="Tem "  annotation=""  owningGroup="DKB33"  expanded="1"  sortPriority="10"  count="389" >
                               <Graph smoothing="0"  backColor="#ffffff"  foreColor="#000000"  heatMapStatParameter="Comp-405-450_50-A"  type="Pseudocolor"  fast="1" >
                                 <Axis dimension="x"  name="Comp-561-620_10-A"  label=""  auto="auto" />
                                 <Axis dimension="y"  name="Comp-488-530_30-A"  label=""  auto="auto" />
                                 <GraphSettings level="5%"  smoothingHighResolution="1"  contourHighResolution="1"  histogramSmoothingCount="0"  graphResolution="256"  showOutliers="0"  drawLargeDots="0"  dotsToDraw="8000"  tint="le.chartfill.tinted.40"  lineWeight="le.lineweight.normal"  lineStyle="le.linestyle.solid" />
                                 <GraphEnvironment showGrid="0"  showAxes="tnlTNL"  showGates="1"  showFreqOnPlots="1"  showGateNameOnPlots="1"  showMedians="0"  showUncomped="0"  addEventParam="0"  lastYAxisName="" >
                                   <TextTraits font="SansSerif"  size="11"  name="Labels"  style="plain"  color="#000000"  background="#00ffffff"  just="left" />
                                   <TextTraits font="SansSerif"  size="11"  name="LayoutGates"  style="plain"  color="#000000"  background="#00ffffff"  just="left" />
                                   <TextTraits font="SansSerif"  size="9"  name="Numbers"  style="plain"  color="#000000"  background="#00ffffff"  just="left" />
                                   <TextTraits font="SansSerif"  size="9"  name="Legend"  style="plain"  color="#000000"  background="#00ffffff"  just="left" />
                                   <WindowPosition x="844"  y="44"  width="619"  height="797"  displayed="1"  panelState="---" />
                                 </GraphEnvironment>
                               </Graph>
                               <Gate gating:id="ID1367342381"  gating:parent_id="ID1282644814" >
                                 <gating:RectangleGate eventsInside="1"  annoOffsetX="-96"  annoOffsetY="-2"  tint="#000000"  isTinted="0"  lineWeight="Normal"  userDefined="1"  percentX="0"  percentY="0" >
                                   <gating:dimension gating:min="-438.23018644329494"  gating:max="793.7272269628128" >
                                     <data-type:fcs-dimension data-type:name="Comp-561-620_10-A" />
                                   </gating:dimension>
                                   <gating:dimension gating:min="-623.5581941143729"  gating:max="108.3059607906187" >
                                     <data-type:fcs-dimension data-type:name="Comp-488-530_30-A" />
                                   </gating:dimension>
                                 </gating:RectangleGate>
                               </Gate>
                             </Population>
                             <Population name="Temra"  annotation=""  owningGroup="DKB33"  expanded="1"  sortPriority="10"  count="2945" >
                               <Graph smoothing="0"  backColor="#ffffff"  foreColor="#000000"  heatMapStatParameter="Comp-405-450_50-A"  type="Pseudocolor"  fast="1" >
                                 <Axis dimension="x"  name="Comp-561-620_10-A"  label=""  auto="auto" />
                                 <Axis dimension="y"  name="Comp-488-530_30-A"  label=""  auto="auto" />
                                 <GraphSettings level="5%"  smoothingHighResolution="1"  contourHighResolution="1"  histogramSmoothingCount="0"  graphResolution="256"  showOutliers="0"  drawLargeDots="0"  dotsToDraw="8000"  tint="le.chartfill.tinted.40"  lineWeight="le.lineweight.normal"  lineStyle="le.linestyle.solid" />
                                 <GraphEnvironment showGrid="0"  showAxes="tnlTNL"  showGates="1"  showFreqOnPlots="1"  showGateNameOnPlots="1"  showMedians="0"  showUncomped="0"  addEventParam="0"  lastYAxisName="" >
                                   <TextTraits font="SansSerif"  size="11"  name="Labels"  style="plain"  color="#000000"  background="#00ffffff"  just="left" />
                                   <TextTraits font="SansSerif"  size="11"  name="LayoutGates"  style="plain"  color="#000000"  background="#00ffffff"  just="left" />
                                   <TextTraits font="SansSerif"  size="9"  name="Numbers"  style="plain"  color="#000000"  background="#00ffffff"  just="left" />
                                   <TextTraits font="SansSerif"  size="9"  name="Legend"  style="plain"  color="#000000"  background="#00ffffff"  just="left" />
                                   <WindowPosition x="844"  y="44"  width="619"  height="797"  displayed="0"  panelState="---" />
                                 </GraphEnvironment>
                               </Graph>
                               <Gate gating:id="ID974691745"  gating:parent_id="ID1282644814" >
                                 <gating:RectangleGate eventsInside="1"  annoOffsetX="172"  annoOffsetY="12"  tint="#000000"  isTinted="0"  lineWeight="Normal"  userDefined="1"  percentX="0"  percentY="0" >
                                   <gating:dimension gating:min="1965.629113015542"  gating:max="122639.20770054101" >
                                     <data-type:fcs-dimension data-type:name="Comp-561-620_10-A" />
                                   </gating:dimension>
                                   <gating:dimension gating:min="-531.0845661229217"  gating:max="108.3059607906187" >
                                     <data-type:fcs-dimension data-type:name="Comp-488-530_30-A" />
                                   </gating:dimension>
                                 </gating:RectangleGate>
                               </Gate>
                             </Population>
                             <Population name="Tnpot "  annotation=""  owningGroup="DKB33"  expanded="1"  sortPriority="10"  count="6785" >
                               <Graph smoothing="0"  backColor="#ffffff"  foreColor="#000000"  heatMapStatParameter="Comp-405-450_50-A"  type="Pseudocolor"  fast="1" >
                                 <Axis dimension="x"  name="Comp-488-675_20-A"  label=""  auto="auto" />
                                 <Axis dimension="y"  name="Comp-405-605_12-A"  label=""  auto="auto" />
                                 <GraphSettings level="5%"  smoothingHighResolution="1"  contourHighResolution="1"  histogramSmoothingCount="0"  graphResolution="256"  showOutliers="0"  drawLargeDots="0"  dotsToDraw="8000"  tint="le.chartfill.tinted.40"  lineWeight="le.lineweight.normal"  lineStyle="le.linestyle.solid" />
                                 <GraphEnvironment showGrid="0"  showAxes="tnlTNL"  showGates="1"  showFreqOnPlots="1"  showGateNameOnPlots="1"  showMedians="0"  showUncomped="0"  addEventParam="0"  lastYAxisName="" >
                                   <TextTraits font="SansSerif"  size="11"  name="Labels"  style="plain"  color="#000000"  background="#00ffffff"  just="left" />
                                   <TextTraits font="SansSerif"  size="11"  name="LayoutGates"  style="plain"  color="#000000"  background="#00ffffff"  just="left" />
                                   <TextTraits font="SansSerif"  size="9"  name="Numbers"  style="plain"  color="#000000"  background="#00ffffff"  just="left" />
                                   <TextTraits font="SansSerif"  size="9"  name="Legend"  style="plain"  color="#000000"  background="#00ffffff"  just="left" />
                                   <WindowPosition x="931"  y="58"  width="619"  height="911"  displayed="0"  panelState="+--" />
                                 </GraphEnvironment>
                               </Graph>
                               <Gate gating:id="ID393507112"  gating:parent_id="ID1282644814" >
                                 <gating:RectangleGate eventsInside="1"  annoOffsetX="110"  annoOffsetY="-113"  tint="#000000"  isTinted="0"  lineWeight="Normal"  userDefined="1"  percentX="0"  percentY="0" >
                                   <gating:dimension gating:min="1965.629113015542"  gating:max="126774.53764519437" >
                                     <data-type:fcs-dimension data-type:name="Comp-561-620_10-A" />
                                   </gating:dimension>
                                   <gating:dimension gating:min="191.16047258423396"  gating:max="7389.605020493549" >
                                     <data-type:fcs-dimension data-type:name="Comp-488-530_30-A" />
                                   </gating:dimension>
                                 </gating:RectangleGate>
                               </Gate>
                               <Subpopulations>
                                 <Population name="CD95hi"  annotation=""  owningGroup="DKB33"  expanded="1"  sortPriority="10"  count="2126" >
                                   <Graph smoothing="0"  backColor="#ffffff"  foreColor="#000000"  heatMapStatParameter="Comp-405-450_50-A"  type="Pseudocolor"  fast="1" >
                                     <Axis dimension="x"  name="Comp-488-675_20-A"  label=""  auto="auto" />
                                     <Axis dimension="y"  name="Comp-405-605_12-A"  label=""  auto="auto" />
                                     <GraphSettings level="5%"  smoothingHighResolution="1"  contourHighResolution="1"  histogramSmoothingCount="0"  graphResolution="256"  showOutliers="0"  drawLargeDots="0"  dotsToDraw="8000"  tint="le.chartfill.tinted.40"  lineWeight="le.lineweight.normal"  lineStyle="le.linestyle.solid" />
                                     <GraphEnvironment showGrid="0"  showAxes="tnlTNL"  showGates="1"  showFreqOnPlots="1"  showGateNameOnPlots="1"  showMedians="0"  showUncomped="0"  addEventParam="0"  lastYAxisName="" >
                                       <TextTraits font="SansSerif"  size="11"  name="Labels"  style="plain"  color="#000000"  background="#00ffffff"  just="left" />
                                       <TextTraits font="SansSerif"  size="11"  name="LayoutGates"  style="plain"  color="#000000"  background="#00ffffff"  just="left" />
                                       <TextTraits font="SansSerif"  size="9"  name="Numbers"  style="plain"  color="#000000"  background="#00ffffff"  just="left" />
                                       <TextTraits font="SansSerif"  size="9"  name="Legend"  style="plain"  color="#000000"  background="#00ffffff"  just="left" />
                                       <WindowPosition x="-8"  y="-8"  width="1936"  height="1056"  displayed="1"  panelState="---" />
                                     </GraphEnvironment>
                                   </Graph>
                                   <Gate gating:id="ID591099649"  gating:parent_id="ID393507112" >
                                     <gating:RectangleGate eventsInside="1"  annoOffsetX="1"  annoOffsetY="-82"  tint="#000000"  isTinted="0"  lineWeight="Normal"  userDefined="1"  percentX="0"  percentY="0" >
                                       <gating:dimension gating:min="2963.1671946991924"  gating:max="117096.69806029758" >
                                         <data-type:fcs-dimension data-type:name="Comp-488-675_20-A" />
                                       </gating:dimension>
                                       <gating:dimension gating:min="309.5193130688275"  gating:max="3567.183282719395" >
                                         <data-type:fcs-dimension data-type:name="Comp-405-605_12-A" />
                                       </gating:dimension>
                                     </gating:RectangleGate>
                                   </Gate>
                                   <Subpopulations>
                                     <Population name="CD95hi"  annotation=""  owningGroup="DKB33"  expanded="1"  sortPriority="10"  count="2114" >
                                       <Graph smoothing="0"  backColor="#ffffff"  foreColor="#000000"  heatMapStatParameter="Comp-405-450_50-A"  type="Pseudocolor"  fast="1" >
                                         <Axis dimension="x"  name="Comp-488-675_20-A"  label=""  auto="auto" />
                                         <Axis dimension="y"  name="Comp-405-605_12-A"  label=""  auto="auto" />
                                         <GraphSettings level="5%"  smoothingHighResolution="1"  contourHighResolution="1"  histogramSmoothingCount="0"  graphResolution="256"  showOutliers="0"  drawLargeDots="0"  dotsToDraw="8000"  tint="le.chartfill.tinted.40"  lineWeight="le.lineweight.normal"  lineStyle="le.linestyle.solid" />
                                         <GraphEnvironment showGrid="0"  showAxes="tnlTNL"  showGates="1"  showFreqOnPlots="1"  showGateNameOnPlots="1"  showMedians="0"  showUncomped="0"  addEventParam="0"  lastYAxisName="" >
                                           <TextTraits font="SansSerif"  size="11"  name="Labels"  style="plain"  color="#000000"  background="#00ffffff"  just="left" />
                                           <TextTraits font="SansSerif"  size="11"  name="LayoutGates"  style="plain"  color="#000000"  background="#00ffffff"  just="left" />
                                           <TextTraits font="SansSerif"  size="9"  name="Numbers"  style="plain"  color="#000000"  background="#00ffffff"  just="left" />
                                           <TextTraits font="SansSerif"  size="9"  name="Legend"  style="plain"  color="#000000"  background="#00ffffff"  just="left" />
                                           <WindowPosition x="-8"  y="-8"  width="1936"  height="1056"  displayed="1"  panelState="---" />
                                         </GraphEnvironment>
                                       </Graph>
                                       <Gate gating:id="ID218329310"  gating:parent_id="ID591099649" >
                                         <gating:RectangleGate eventsInside="1"  annoOffsetX="1"  annoOffsetY="-82"  tint="#000000"  isTinted="0"  lineWeight="Normal"  userDefined="1"  percentX="0"  percentY="0" >
                                           <gating:dimension gating:min="3070.6161398118147"  gating:max="123521.83870077512" >
                                             <data-type:fcs-dimension data-type:name="Comp-488-675_20-A" />
                                           </gating:dimension>
                                           <gating:dimension gating:min="305.4520222689943"  gating:max="3559.507116575713" >
                                             <data-type:fcs-dimension data-type:name="Comp-405-605_12-A" />
                                           </gating:dimension>
                                         </gating:RectangleGate>
                                       </Gate>
                                       <Subpopulations>
                                         <Population name="CD122+ "  annotation=""  owningGroup="DKB33"  expanded="1"  sortPriority="10"  count="268" >
                                           <Graph smoothing="0"  backColor="#ffffff"  foreColor="#000000"  heatMapStatParameter="Comp-405-450_50-A"  type="Pseudocolor"  fast="1" >
                                             <Axis dimension="x"  name="Comp-405-655_8-A"  label=""  auto="auto" />
                                             <Axis dimension="y"  name="FSC-A"  label=""  auto="auto" />
                                             <GraphSettings level="5%"  smoothingHighResolution="1"  contourHighResolution="1"  histogramSmoothingCount="0"  graphResolution="256"  showOutliers="1"  drawLargeDots="0"  dotsToDraw="8000"  tint="le.chartfill.tinted.40"  lineWeight="le.lineweight.normal"  lineStyle="le.linestyle.solid" />
                                             <GraphEnvironment showGrid="0"  showAxes="tnlTNL"  showGates="1"  showFreqOnPlots="1"  showGateNameOnPlots="1"  showMedians="0"  showUncomped="0"  addEventParam="0"  lastYAxisName="" >
                                               <TextTraits font="SansSerif"  size="11"  name="Labels"  style="plain"  color="#000000"  background="#00ffffff"  just="left" />
                                               <TextTraits font="SansSerif"  size="11"  name="LayoutGates"  style="plain"  color="#000000"  background="#00ffffff"  just="left" />
                                               <TextTraits font="SansSerif"  size="9"  name="Numbers"  style="plain"  color="#000000"  background="#00ffffff"  just="left" />
                                               <TextTraits font="SansSerif"  size="9"  name="Legend"  style="plain"  color="#000000"  background="#00ffffff"  just="left" />
                                               <WindowPosition x="743"  y="88"  width="584"  height="926"  displayed="1"  panelState="+--" />
                                             </GraphEnvironment>
                                           </Graph>
                                           <Gate gating:id="ID1938293066"  gating:parent_id="ID218329310" >
                                             <gating:RectangleGate eventsInside="1"  annoOffsetX="0"  annoOffsetY="0"  tint="#000000"  isTinted="0"  lineWeight="Normal"  userDefined="1"  percentX="0"  percentY="0" >
                                               <gating:dimension gating:min="1612.9549322126193"  gating:max="164941.32280934844" >
                                                 <data-type:fcs-dimension data-type:name="Comp-405-655_8-A" />
                                               </gating:dimension>
                                               <gating:dimension gating:min="74058.61883408071"  gating:max="221000.32286995515" >
                                                 <data-type:fcs-dimension data-type:name="FSC-A" />
                                               </gating:dimension>
                                             </gating:RectangleGate>
                                           </Gate>
                                         </Population>
                                       </Subpopulations>
                                     </Population>
                                     <Population name="CD95int"  annotation=""  owningGroup="DKB33"  expanded="1"  sortPriority="10"  count="0" >
                                       <Graph smoothing="0"  backColor="#ffffff"  foreColor="#000000"  heatMapStatParameter="Comp-405-450_50-A"  type="Pseudocolor"  fast="1" >
                                         <Axis dimension="x"  name="Comp-488-675_20-A"  label=""  auto="auto" />
                                         <Axis dimension="y"  name="Comp-405-605_12-A"  label=""  auto="auto" />
                                         <GraphSettings level="5%"  smoothingHighResolution="1"  contourHighResolution="1"  histogramSmoothingCount="0"  graphResolution="256"  showOutliers="0"  drawLargeDots="0"  dotsToDraw="8000"  tint="le.chartfill.tinted.40"  lineWeight="le.lineweight.normal"  lineStyle="le.linestyle.solid" />
                                         <GraphEnvironment showGrid="0"  showAxes="tnlTNL"  showGates="1"  showFreqOnPlots="1"  showGateNameOnPlots="1"  showMedians="0"  showUncomped="0"  addEventParam="0"  lastYAxisName="" >
                                           <TextTraits font="SansSerif"  size="11"  name="Labels"  style="plain"  color="#000000"  background="#00ffffff"  just="left" />
                                           <TextTraits font="SansSerif"  size="11"  name="LayoutGates"  style="plain"  color="#000000"  background="#00ffffff"  just="left" />
                                           <TextTraits font="SansSerif"  size="9"  name="Numbers"  style="plain"  color="#000000"  background="#00ffffff"  just="left" />
                                           <TextTraits font="SansSerif"  size="9"  name="Legend"  style="plain"  color="#000000"  background="#00ffffff"  just="left" />
                                           <WindowPosition x="-8"  y="-8"  width="1936"  height="1056"  displayed="1"  panelState="---" />
                                         </GraphEnvironment>
                                       </Graph>
                                       <Gate gating:id="ID1203884834"  gating:parent_id="ID591099649" >
                                         <gating:RectangleGate eventsInside="1"  annoOffsetX="-2"  annoOffsetY="-79"  tint="#000000"  isTinted="0"  lineWeight="Normal"  userDefined="1"  percentX="0"  percentY="0" >
                                           <gating:dimension gating:min="1441.5834048206746"  gating:max="2628.61994490909" >
                                             <data-type:fcs-dimension data-type:name="Comp-488-675_20-A" />
                                           </gating:dimension>
                                           <gating:dimension gating:min="318.2011772694229"  gating:max="3113.2841817919284" >
                                             <data-type:fcs-dimension data-type:name="Comp-405-605_12-A" />
                                           </gating:dimension>
                                         </gating:RectangleGate>
                                       </Gate>
                                       <Subpopulations>
                                         <Population name="CD122+ "  annotation=""  owningGroup="DKB33"  expanded="1"  sortPriority="10"  count="0" >
                                           <Graph smoothing="0"  backColor="#ffffff"  foreColor="#000000"  heatMapStatParameter="Comp-405-450_50-A"  type="Pseudocolor"  fast="1" >
                                             <Axis dimension="x"  name="Comp-405-655_8-A"  label=""  auto="auto" />
                                             <Axis dimension="y"  name="FSC-A"  label=""  auto="auto" />
                                             <GraphSettings level="5%"  smoothingHighResolution="1"  contourHighResolution="1"  histogramSmoothingCount="0"  graphResolution="256"  showOutliers="1"  drawLargeDots="0"  dotsToDraw="8000"  tint="le.chartfill.tinted.40"  lineWeight="le.lineweight.normal"  lineStyle="le.linestyle.solid" />
                                             <GraphEnvironment showGrid="0"  showAxes="tnlTNL"  showGates="1"  showFreqOnPlots="1"  showGateNameOnPlots="1"  showMedians="0"  showUncomped="0"  addEventParam="0"  lastYAxisName="" >
                                               <TextTraits font="SansSerif"  size="11"  name="Labels"  style="plain"  color="#000000"  background="#00ffffff"  just="left" />
                                               <TextTraits font="SansSerif"  size="11"  name="LayoutGates"  style="plain"  color="#000000"  background="#00ffffff"  just="left" />
                                               <TextTraits font="SansSerif"  size="9"  name="Numbers"  style="plain"  color="#000000"  background="#00ffffff"  just="left" />
                                               <TextTraits font="SansSerif"  size="9"  name="Legend"  style="plain"  color="#000000"  background="#00ffffff"  just="left" />
                                               <WindowPosition x="743"  y="88"  width="584"  height="926"  displayed="1"  panelState="+--" />
                                             </GraphEnvironment>
                                           </Graph>
                                           <Gate gating:id="ID1069164452"  gating:parent_id="ID1203884834" >
                                             <gating:RectangleGate eventsInside="1"  annoOffsetX="0"  annoOffsetY="0"  tint="#000000"  isTinted="0"  lineWeight="Normal"  userDefined="1"  percentX="0"  percentY="0" >
                                               <gating:dimension gating:min="1612.9549322126193"  gating:max="164941.32280934844" >
                                                 <data-type:fcs-dimension data-type:name="Comp-405-655_8-A" />
                                               </gating:dimension>
                                               <gating:dimension gating:min="74058.61883408071"  gating:max="221000.32286995515" >
                                                 <data-type:fcs-dimension data-type:name="FSC-A" />
                                               </gating:dimension>
                                             </gating:RectangleGate>
                                           </Gate>
                                         </Population>
                                       </Subpopulations>
                                     </Population>
                                     <Population name="CD122+"  annotation=""  owningGroup="DKB33"  expanded="1"  sortPriority="10"  count="1110" >
                                       <Graph smoothing="0"  backColor="#ffffff"  foreColor="#000000"  heatMapStatParameter="Comp-405-450_50-A"  type="Pseudocolor"  fast="1" >
                                         <Axis dimension="x"  name="FSC-A"  label=""  auto="auto" />
                                         <Axis dimension="y"  name="Comp-405-655_8-A"  label=""  auto="auto" />
                                         <GraphSettings level="5%"  smoothingHighResolution="1"  contourHighResolution="1"  histogramSmoothingCount="0"  graphResolution="256"  showOutliers="0"  drawLargeDots="0"  dotsToDraw="8000"  tint="le.chartfill.tinted.40"  lineWeight="le.lineweight.normal"  lineStyle="le.linestyle.solid" />
                                         <GraphEnvironment showGrid="0"  showAxes="tnlTNL"  showGates="1"  showFreqOnPlots="1"  showGateNameOnPlots="1"  showMedians="0"  showUncomped="0"  addEventParam="0"  lastYAxisName="" >
                                           <TextTraits font="SansSerif"  size="11"  name="Labels"  style="plain"  color="#000000"  background="#00ffffff"  just="left" />
                                           <TextTraits font="SansSerif"  size="11"  name="LayoutGates"  style="plain"  color="#000000"  background="#00ffffff"  just="left" />
                                           <TextTraits font="SansSerif"  size="9"  name="Numbers"  style="plain"  color="#000000"  background="#00ffffff"  just="left" />
                                           <TextTraits font="SansSerif"  size="9"  name="Legend"  style="plain"  color="#000000"  background="#00ffffff"  just="left" />
                                           <WindowPosition x="763"  y="59"  width="681"  height="730"  displayed="1"  panelState="---" />
                                         </GraphEnvironment>
                                       </Graph>
                                       <Gate gating:id="ID698955021"  gating:parent_id="ID591099649" >
                                         <gating:RectangleGate eventsInside="1"  annoOffsetX="-83"  annoOffsetY="-103"  tint="#000000"  isTinted="0"  lineWeight="Normal"  userDefined="1"  percentX="0"  percentY="0" >
                                           <gating:dimension gating:min="61447.74291115312"  gating:max="225473.57277882798" >
                                             <data-type:fcs-dimension data-type:name="FSC-A" />
                                           </gating:dimension>
                                           <gating:dimension gating:min="1398.1499320914716"  gating:max="21274.54576782885" >
                                             <data-type:fcs-dimension data-type:name="Comp-405-655_8-A" />
                                           </gating:dimension>
                                         </gating:RectangleGate>
                                       </Gate>
                                     </Population>
                                     <Population name="CD122+ "  annotation=""  owningGroup="DKB33"  expanded="1"  sortPriority="10"  count="268" >
                                       <Graph smoothing="0"  backColor="#ffffff"  foreColor="#000000"  heatMapStatParameter="Comp-405-450_50-A"  type="Pseudocolor"  fast="1" >
                                         <Axis dimension="x"  name="Comp-405-655_8-A"  label=""  auto="auto" />
                                         <Axis dimension="y"  name="FSC-A"  label=""  auto="auto" />
                                         <GraphSettings level="5%"  smoothingHighResolution="1"  contourHighResolution="1"  histogramSmoothingCount="0"  graphResolution="256"  showOutliers="1"  drawLargeDots="0"  dotsToDraw="8000"  tint="le.chartfill.tinted.40"  lineWeight="le.lineweight.normal"  lineStyle="le.linestyle.solid" />
                                         <GraphEnvironment showGrid="0"  showAxes="tnlTNL"  showGates="1"  showFreqOnPlots="1"  showGateNameOnPlots="1"  showMedians="0"  showUncomped="0"  addEventParam="0"  lastYAxisName="" >
                                           <TextTraits font="SansSerif"  size="11"  name="Labels"  style="plain"  color="#000000"  background="#00ffffff"  just="left" />
                                           <TextTraits font="SansSerif"  size="11"  name="LayoutGates"  style="plain"  color="#000000"  background="#00ffffff"  just="left" />
                                           <TextTraits font="SansSerif"  size="9"  name="Numbers"  style="plain"  color="#000000"  background="#00ffffff"  just="left" />
                                           <TextTraits font="SansSerif"  size="9"  name="Legend"  style="plain"  color="#000000"  background="#00ffffff"  just="left" />
                                           <WindowPosition x="743"  y="88"  width="584"  height="926"  displayed="1"  panelState="+--" />
                                         </GraphEnvironment>
                                       </Graph>
                                       <Gate gating:id="ID446227235"  gating:parent_id="ID591099649" >
                                         <gating:RectangleGate eventsInside="1"  annoOffsetX="0"  annoOffsetY="0"  tint="#000000"  isTinted="0"  lineWeight="Normal"  userDefined="1"  percentX="0"  percentY="0" >
                                           <gating:dimension gating:min="1612.9549322126193"  gating:max="164941.32280934844" >
                                             <data-type:fcs-dimension data-type:name="Comp-405-655_8-A" />
                                           </gating:dimension>
                                           <gating:dimension gating:min="74058.61883408071"  gating:max="221000.32286995515" >
                                             <data-type:fcs-dimension data-type:name="FSC-A" />
                                           </gating:dimension>
                                         </gating:RectangleGate>
                                       </Gate>
                                     </Population>
                                   </Subpopulations>
                                 </Population>
                                 <Population name="CD95int"  annotation=""  owningGroup="DKB33"  expanded="1"  sortPriority="10"  count="48" >
                                   <Graph smoothing="0"  backColor="#ffffff"  foreColor="#000000"  heatMapStatParameter="Comp-405-450_50-A"  type="Pseudocolor"  fast="1" >
                                     <Axis dimension="x"  name="Comp-488-675_20-A"  label=""  auto="auto" />
                                     <Axis dimension="y"  name="Comp-405-605_12-A"  label=""  auto="auto" />
                                     <GraphSettings level="5%"  smoothingHighResolution="1"  contourHighResolution="1"  histogramSmoothingCount="0"  graphResolution="256"  showOutliers="0"  drawLargeDots="0"  dotsToDraw="8000"  tint="le.chartfill.tinted.40"  lineWeight="le.lineweight.normal"  lineStyle="le.linestyle.solid" />
                                     <GraphEnvironment showGrid="0"  showAxes="tnlTNL"  showGates="1"  showFreqOnPlots="1"  showGateNameOnPlots="1"  showMedians="0"  showUncomped="0"  addEventParam="0"  lastYAxisName="" >
                                       <TextTraits font="SansSerif"  size="11"  name="Labels"  style="plain"  color="#000000"  background="#00ffffff"  just="left" />
                                       <TextTraits font="SansSerif"  size="11"  name="LayoutGates"  style="plain"  color="#000000"  background="#00ffffff"  just="left" />
                                       <TextTraits font="SansSerif"  size="9"  name="Numbers"  style="plain"  color="#000000"  background="#00ffffff"  just="left" />
                                       <TextTraits font="SansSerif"  size="9"  name="Legend"  style="plain"  color="#000000"  background="#00ffffff"  just="left" />
                                       <WindowPosition x="-8"  y="-8"  width="1936"  height="1056"  displayed="1"  panelState="---" />
                                     </GraphEnvironment>
                                   </Graph>
                                   <Gate gating:id="ID1401514897"  gating:parent_id="ID393507112" >
                                     <gating:RectangleGate eventsInside="1"  annoOffsetX="-2"  annoOffsetY="-79"  tint="#000000"  isTinted="0"  lineWeight="Normal"  userDefined="1"  percentX="0"  percentY="0" >
                                       <gating:dimension gating:min="1434.725143045875"  gating:max="2392.2054512759796" >
                                         <data-type:fcs-dimension data-type:name="Comp-488-675_20-A" />
                                       </gating:dimension>
                                       <gating:dimension gating:min="309.5193130688275"  gating:max="3088.8372497296727" >
                                         <data-type:fcs-dimension data-type:name="Comp-405-605_12-A" />
                                       </gating:dimension>
                                     </gating:RectangleGate>
                                   </Gate>
                                   <Subpopulations>
                                     <Population name="CD122+"  annotation=""  owningGroup="DKB33"  expanded="1"  sortPriority="10"  count="0" >
                                       <Graph smoothing="0"  backColor="#ffffff"  foreColor="#000000"  heatMapStatParameter="Comp-405-450_50-A"  type="Pseudocolor"  fast="1" >
                                         <Axis dimension="x"  name="FSC-A"  label=""  auto="auto" />
                                         <Axis dimension="y"  name="Comp-405-655_8-A"  label=""  auto="auto" />
                                         <GraphSettings level="5%"  smoothingHighResolution="1"  contourHighResolution="1"  histogramSmoothingCount="0"  graphResolution="256"  showOutliers="0"  drawLargeDots="0"  dotsToDraw="8000"  tint="le.chartfill.tinted.40"  lineWeight="le.lineweight.normal"  lineStyle="le.linestyle.solid" />
                                         <GraphEnvironment showGrid="0"  showAxes="tnlTNL"  showGates="1"  showFreqOnPlots="1"  showGateNameOnPlots="1"  showMedians="0"  showUncomped="0"  addEventParam="0"  lastYAxisName="" >
                                           <TextTraits font="SansSerif"  size="11"  name="Labels"  style="plain"  color="#000000"  background="#00ffffff"  just="left" />
                                           <TextTraits font="SansSerif"  size="11"  name="LayoutGates"  style="plain"  color="#000000"  background="#00ffffff"  just="left" />
                                           <TextTraits font="SansSerif"  size="9"  name="Numbers"  style="plain"  color="#000000"  background="#00ffffff"  just="left" />
                                           <TextTraits font="SansSerif"  size="9"  name="Legend"  style="plain"  color="#000000"  background="#00ffffff"  just="left" />
                                           <WindowPosition x="763"  y="59"  width="681"  height="730"  displayed="1"  panelState="---" />
                                         </GraphEnvironment>
                                       </Graph>
                                       <Gate gating:id="ID1029763395"  gating:parent_id="ID1401514897" >
                                         <gating:RectangleGate eventsInside="1"  annoOffsetX="-83"  annoOffsetY="-103"  tint="#000000"  isTinted="0"  lineWeight="Normal"  userDefined="1"  percentX="0"  percentY="0" >
                                           <gating:dimension gating:min="61447.74291115312"  gating:max="225473.57277882798" >
                                             <data-type:fcs-dimension data-type:name="FSC-A" />
                                           </gating:dimension>
                                           <gating:dimension gating:min="1398.1499320914716"  gating:max="21274.54576782885" >
                                             <data-type:fcs-dimension data-type:name="Comp-405-655_8-A" />
                                           </gating:dimension>
                                         </gating:RectangleGate>
                                       </Gate>
                                     </Population>
                                     <Population name="CD122+ "  annotation=""  owningGroup="DKB33"  expanded="1"  sortPriority="10"  count="0" >
                                       <Graph smoothing="0"  backColor="#ffffff"  foreColor="#000000"  heatMapStatParameter="Comp-405-450_50-A"  type="Pseudocolor"  fast="1" >
                                         <Axis dimension="x"  name="Comp-405-655_8-A"  label=""  auto="auto" />
                                         <Axis dimension="y"  name="FSC-A"  label=""  auto="auto" />
                                         <GraphSettings level="5%"  smoothingHighResolution="1"  contourHighResolution="1"  histogramSmoothingCount="0"  graphResolution="256"  showOutliers="1"  drawLargeDots="0"  dotsToDraw="8000"  tint="le.chartfill.tinted.40"  lineWeight="le.lineweight.normal"  lineStyle="le.linestyle.solid" />
                                         <GraphEnvironment showGrid="0"  showAxes="tnlTNL"  showGates="1"  showFreqOnPlots="1"  showGateNameOnPlots="1"  showMedians="0"  showUncomped="0"  addEventParam="0"  lastYAxisName="" >
                                           <TextTraits font="SansSerif"  size="11"  name="Labels"  style="plain"  color="#000000"  background="#00ffffff"  just="left" />
                                           <TextTraits font="SansSerif"  size="11"  name="LayoutGates"  style="plain"  color="#000000"  background="#00ffffff"  just="left" />
                                           <TextTraits font="SansSerif"  size="9"  name="Numbers"  style="plain"  color="#000000"  background="#00ffffff"  just="left" />
                                           <TextTraits font="SansSerif"  size="9"  name="Legend"  style="plain"  color="#000000"  background="#00ffffff"  just="left" />
                                           <WindowPosition x="743"  y="88"  width="584"  height="926"  displayed="1"  panelState="+--" />
                                         </GraphEnvironment>
                                       </Graph>
                                       <Gate gating:id="ID1560394431"  gating:parent_id="ID1401514897" >
                                         <gating:RectangleGate eventsInside="1"  annoOffsetX="0"  annoOffsetY="0"  tint="#000000"  isTinted="0"  lineWeight="Normal"  userDefined="1"  percentX="0"  percentY="0" >
                                           <gating:dimension gating:min="1612.9549322126193"  gating:max="164941.32280934844" >
                                             <data-type:fcs-dimension data-type:name="Comp-405-655_8-A" />
                                           </gating:dimension>
                                           <gating:dimension gating:min="74058.61883408071"  gating:max="221000.32286995515" >
                                             <data-type:fcs-dimension data-type:name="FSC-A" />
                                           </gating:dimension>
                                         </gating:RectangleGate>
                                       </Gate>
                                     </Population>
                                   </Subpopulations>
                                 </Population>
                                 <Population name="Tnaive "  annotation=""  owningGroup="DKB33"  expanded="1"  sortPriority="10"  count="12" >
                                   <Graph smoothing="0"  backColor="#ffffff"  foreColor="#000000"  heatMapStatParameter="Comp-405-450_50-A"  type="Pseudocolor"  fast="1" >
                                     <Axis dimension="x"  name="Comp-488-675_20-A"  label=""  auto="auto" />
                                     <Axis dimension="y"  name="Comp-405-605_12-A"  label=""  auto="auto" />
[truncated: 3,263,951 more chars]
