# Supplementary material for: Two distinct subpopulations of human stem-like memory T cells exhibit complementary roles in self-renewal and clonal longevity
Source: PLoS Biol. 2025 Jun 20;23(6):e3003179. doi: 10.1371/journal.pbio.3003179 (PMC12251145; doi:10.1371/journal.pbio.3003179)
Supplement: S2 File — (ZIP) [file pbio.3003179.s005.zip › DKB18_DKB23/D4_D7_DK06.12_010621.wsp]

<?xml version="1.0" encoding="UTF-8"?>
 <Workspace version="20.0"  modDate="Tue Jan 25 16:34:58 GMT 2022"  clientTimestamp="1643128498107"  flowJoVersion="10.6.1"  drawRowBorders="1"  drawColumnBorders="1"  hideCompNodes="1"  curGroup="D7 Samples "  groupPaneHeight="242"  xmlns:xsi="http://www.w3.org/2001/XMLSchema-instance"  xmlns:gating="http://www.isac-net.org/std/Gating-ML/v2.0/gating"  xmlns:transforms="http://www.isac-net.org/std/Gating-ML/v2.0/transformations"  xmlns:data-type="http://www.isac-net.org/std/Gating-ML/v2.0/datatypes"  xsi:schemaLocation="http://www.isac-net.org/std/Gating-ML/v2.0/gating http://www.isac-net.org/std/Gating-ML/v2.0/gating/Gating-ML.v2.0.xsd http://www.isac-net.org/std/Gating-ML/v2.0/transformations http://www.isac-net.org/std/Gating-ML/v2.0/gating/Transformations.v2.0.xsd http://www.isac-net.org/std/Gating-ML/v2.0/datatypes http://www.isac-net.org/std/Gating-ML/v2.0/gating/DataTypes.v2.0.xsd "  nonAutoSaveFileName="file:/C:/PhD/Experiments/DK06_A+B_CD95hi_lo%20Tscm%20culture/CD95hi_lo_12_240521/CD95hi,2f,int_DK06,2f,12_D4_D7_FMOs_290521/D4_D7_DK06.12_010621.wsp" >
   <WindowPosition x="535"  y="27"  width="891"  height="938"  displayed="1"  panelState="" />
   <TextTraits font="SansSerif"  size="11"  name=""  style="plain"  color="#000000"  background="#00ffffff"  just="left" />
   <Columns>
     <TColumn width="391" >
       <Property key="fj.appnode.prop.name" />
     </TColumn>
     <TColumn width="232" >
       <Property key="fj.appnode.prop.statistic" />
     </TColumn>
     <TColumn width="231" >
       <Property key="fj.appnode.prop.ncells" />
     </TColumn>
   </Columns>
   <Matrices>
     <transforms:spilloverMatrix spectral="0"  prefix="Comp-"  name="Acquisition-defined"  editable="0"  color="#c0c0c0"  version="FlowJo-10.6.1"  status="FINALIZED"  transforms:id="cc48d7ca-7e2c-4255-aed9-0ed3024cfaed"  suffix="" >
       <data-type:parameters>
         <data-type:parameter data-type:name="405-605_12-A"  userProvidedCompInfix="Comp-405-605_12-A" />
         <data-type:parameter data-type:name="405-710_50-A"  userProvidedCompInfix="Comp-405-710_50-A" />
         <data-type:parameter data-type:name="488-530_30-A"  userProvidedCompInfix="Comp-488-530_30-A" />
         <data-type:parameter data-type:name="488-675_20-A"  userProvidedCompInfix="Comp-488-675_20-A" />
         <data-type:parameter data-type:name="561-620_10-A"  userProvidedCompInfix="Comp-561-620_10-A" />
         <data-type:parameter data-type:name="561-710_50-A"  userProvidedCompInfix="Comp-561-710_50-A" />
         <data-type:parameter data-type:name="405-450_50-A"  userProvidedCompInfix="Comp-405-450_50-A" />
         <data-type:parameter data-type:name="640-780_60-A"  userProvidedCompInfix="Comp-640-780_60-A" />
         <data-type:parameter data-type:name="405-780_60-A"  userProvidedCompInfix="Comp-405-780_60-A" />
       </data-type:parameters>
       <transforms:spillover data-type:parameter="405-605_12-A"  userProvidedCompInfix="Comp-405-605_12-A" >
         <transforms:coefficient data-type:parameter="405-605_12-A"  transforms:value="1" />
         <transforms:coefficient data-type:parameter="405-710_50-A"  transforms:value="0.0030657866" />
         <transforms:coefficient data-type:parameter="488-530_30-A"  transforms:value="0.0000693169" />
         <transforms:coefficient data-type:parameter="488-675_20-A"  transforms:value="0.0016537027" />
         <transforms:coefficient data-type:parameter="561-620_10-A"  transforms:value="0.1618885845" />
         <transforms:coefficient data-type:parameter="561-710_50-A"  transforms:value="0.0000567738" />
         <transforms:coefficient data-type:parameter="405-450_50-A"  transforms:value="0" />
         <transforms:coefficient data-type:parameter="640-780_60-A"  transforms:value="0" />
         <transforms:coefficient data-type:parameter="405-780_60-A"  transforms:value="0.0005631172" />
       </transforms:spillover>
       <transforms:spillover data-type:parameter="405-710_50-A"  userProvidedCompInfix="Comp-405-710_50-A" >
         <transforms:coefficient data-type:parameter="405-605_12-A"  transforms:value="0.0011193195" />
         <transforms:coefficient data-type:parameter="405-710_50-A"  transforms:value="1" />
         <transforms:coefficient data-type:parameter="488-530_30-A"  transforms:value="0.0000607383" />
         <transforms:coefficient data-type:parameter="488-675_20-A"  transforms:value="0.0037570952" />
         <transforms:coefficient data-type:parameter="561-620_10-A"  transforms:value="0.0001087504" />
         <transforms:coefficient data-type:parameter="561-710_50-A"  transforms:value="0.0128140384" />
         <transforms:coefficient data-type:parameter="405-450_50-A"  transforms:value="0.0160435773" />
         <transforms:coefficient data-type:parameter="640-780_60-A"  transforms:value="0.2127551436" />
         <transforms:coefficient data-type:parameter="405-780_60-A"  transforms:value="0.1829922348" />
       </transforms:spillover>
       <transforms:spillover data-type:parameter="488-530_30-A"  userProvidedCompInfix="Comp-488-530_30-A" >
         <transforms:coefficient data-type:parameter="405-605_12-A"  transforms:value="0.0064931107" />
         <transforms:coefficient data-type:parameter="405-710_50-A"  transforms:value="0.0007492051" />
         <transforms:coefficient data-type:parameter="488-530_30-A"  transforms:value="1" />
         <transforms:coefficient data-type:parameter="488-675_20-A"  transforms:value="0.0155793997" />
         <transforms:coefficient data-type:parameter="561-620_10-A"  transforms:value="0" />
         <transforms:coefficient data-type:parameter="561-710_50-A"  transforms:value="0" />
         <transforms:coefficient data-type:parameter="405-450_50-A"  transforms:value="0" />
         <transforms:coefficient data-type:parameter="640-780_60-A"  transforms:value="0" />
         <transforms:coefficient data-type:parameter="405-780_60-A"  transforms:value="0.0003644389" />
       </transforms:spillover>
       <transforms:spillover data-type:parameter="488-675_20-A"  userProvidedCompInfix="Comp-488-675_20-A" >
         <transforms:coefficient data-type:parameter="405-605_12-A"  transforms:value="0.0006722884" />
         <transforms:coefficient data-type:parameter="405-710_50-A"  transforms:value="0.0667026937" />
         <transforms:coefficient data-type:parameter="488-530_30-A"  transforms:value="0.0014037162" />
         <transforms:coefficient data-type:parameter="488-675_20-A"  transforms:value="1" />
         <transforms:coefficient data-type:parameter="561-620_10-A"  transforms:value="0.0207376145" />
         <transforms:coefficient data-type:parameter="561-710_50-A"  transforms:value="0.5037213564" />
         <transforms:coefficient data-type:parameter="405-450_50-A"  transforms:value="0" />
         <transforms:coefficient data-type:parameter="640-780_60-A"  transforms:value="0.1991625279" />
         <transforms:coefficient data-type:parameter="405-780_60-A"  transforms:value="0.0093511976" />
       </transforms:spillover>
       <transforms:spillover data-type:parameter="561-620_10-A"  userProvidedCompInfix="Comp-561-620_10-A" >
         <transforms:coefficient data-type:parameter="405-605_12-A"  transforms:value="0.0410825573" />
         <transforms:coefficient data-type:parameter="405-710_50-A"  transforms:value="0.0109183369" />
         <transforms:coefficient data-type:parameter="488-530_30-A"  transforms:value="0.0007415505" />
         <transforms:coefficient data-type:parameter="488-675_20-A"  transforms:value="0.1194028631" />
         <transforms:coefficient data-type:parameter="561-620_10-A"  transforms:value="1" />
         <transforms:coefficient data-type:parameter="561-710_50-A"  transforms:value="0.0722621009" />
         <transforms:coefficient data-type:parameter="405-450_50-A"  transforms:value="0" />
         <transforms:coefficient data-type:parameter="640-780_60-A"  transforms:value="0.0015883746" />
         <transforms:coefficient data-type:parameter="405-780_60-A"  transforms:value="0.0014188774" />
       </transforms:spillover>
       <transforms:spillover data-type:parameter="561-710_50-A"  userProvidedCompInfix="Comp-561-710_50-A" >
         <transforms:coefficient data-type:parameter="405-605_12-A"  transforms:value="0.0036314523" />
         <transforms:coefficient data-type:parameter="405-710_50-A"  transforms:value="0.1683652252" />
         <transforms:coefficient data-type:parameter="488-530_30-A"  transforms:value="0.0009413481" />
         <transforms:coefficient data-type:parameter="488-675_20-A"  transforms:value="0.2263296694" />
         <transforms:coefficient data-type:parameter="561-620_10-A"  transforms:value="0.0728915408" />
         <transforms:coefficient data-type:parameter="561-710_50-A"  transforms:value="1" />
         <transforms:coefficient data-type:parameter="405-450_50-A"  transforms:value="0" />
         <transforms:coefficient data-type:parameter="640-780_60-A"  transforms:value="0.2420819402" />
         <transforms:coefficient data-type:parameter="405-780_60-A"  transforms:value="0.0262259599" />
       </transforms:spillover>
       <transforms:spillover data-type:parameter="405-450_50-A"  userProvidedCompInfix="Comp-405-450_50-A" >
         <transforms:coefficient data-type:parameter="405-605_12-A"  transforms:value="0.0899123549" />
         <transforms:coefficient data-type:parameter="405-710_50-A"  transforms:value="0.0151298027" />
         <transforms:coefficient data-type:parameter="488-530_30-A"  transforms:value="0.0155971358" />
         <transforms:coefficient data-type:parameter="488-675_20-A"  transforms:value="0.0030806763" />
         <transforms:coefficient data-type:parameter="561-620_10-A"  transforms:value="0.0048097302" />
         <transforms:coefficient data-type:parameter="561-710_50-A"  transforms:value="0.001436874" />
         <transforms:coefficient data-type:parameter="405-450_50-A"  transforms:value="1" />
         <transforms:coefficient data-type:parameter="640-780_60-A"  transforms:value="0.0029403989" />
         <transforms:coefficient data-type:parameter="405-780_60-A"  transforms:value="0.0031938283" />
       </transforms:spillover>
       <transforms:spillover data-type:parameter="640-780_60-A"  userProvidedCompInfix="Comp-640-780_60-A" >
         <transforms:coefficient data-type:parameter="405-605_12-A"  transforms:value="0.3241473734" />
         <transforms:coefficient data-type:parameter="405-710_50-A"  transforms:value="0.1845060289" />
         <transforms:coefficient data-type:parameter="488-530_30-A"  transforms:value="0.2455819845" />
         <transforms:coefficient data-type:parameter="488-675_20-A"  transforms:value="0.0810564011" />
         <transforms:coefficient data-type:parameter="561-620_10-A"  transforms:value="0.1155265719" />
         <transforms:coefficient data-type:parameter="561-710_50-A"  transforms:value="0.041030325" />
         <transforms:coefficient data-type:parameter="405-450_50-A"  transforms:value="0.1878708899" />
         <transforms:coefficient data-type:parameter="640-780_60-A"  transforms:value="1" />
         <transforms:coefficient data-type:parameter="405-780_60-A"  transforms:value="0.081225954" />
       </transforms:spillover>
       <transforms:spillover data-type:parameter="405-780_60-A"  userProvidedCompInfix="Comp-405-780_60-A" >
         <transforms:coefficient data-type:parameter="405-605_12-A"  transforms:value="0.0026962161" />
         <transforms:coefficient data-type:parameter="405-710_50-A"  transforms:value="0.0442867838" />
         <transforms:coefficient data-type:parameter="488-530_30-A"  transforms:value="0.0000466935" />
         <transforms:coefficient data-type:parameter="488-675_20-A"  transforms:value="0" />
         <transforms:coefficient data-type:parameter="561-620_10-A"  transforms:value="0.000160092" />
         <transforms:coefficient data-type:parameter="561-710_50-A"  transforms:value="0.0002508108" />
         <transforms:coefficient data-type:parameter="405-450_50-A"  transforms:value="0.0338461176" />
         <transforms:coefficient data-type:parameter="640-780_60-A"  transforms:value="0.3762415349" />
         <transforms:coefficient data-type:parameter="405-780_60-A"  transforms:value="1" />
       </transforms:spillover>
     </transforms:spilloverMatrix>
     <transforms:spilloverMatrix spectral="0"  prefix="Comp-"  name="Acquisition-defined"  editable="0"  color="#c0c0c0"  version="FlowJo-10.6.1"  status="FINALIZED"  transforms:id="0564c949-6f5f-43b0-bd90-b7b045af4d4c"  suffix="" >
       <data-type:parameters>
         <data-type:parameter data-type:name="405-605_12-A"  userProvidedCompInfix="Comp-405-605_12-A" />
         <data-type:parameter data-type:name="405-710_50-A"  userProvidedCompInfix="Comp-405-710_50-A" />
         <data-type:parameter data-type:name="488-530_30-A"  userProvidedCompInfix="Comp-488-530_30-A" />
         <data-type:parameter data-type:name="488-675_20-A"  userProvidedCompInfix="Comp-488-675_20-A" />
         <data-type:parameter data-type:name="561-620_10-A"  userProvidedCompInfix="Comp-561-620_10-A" />
         <data-type:parameter data-type:name="561-710_50-A"  userProvidedCompInfix="Comp-561-710_50-A" />
         <data-type:parameter data-type:name="405-450_50-A"  userProvidedCompInfix="Comp-405-450_50-A" />
         <data-type:parameter data-type:name="640-780_60-A"  userProvidedCompInfix="Comp-640-780_60-A" />
         <data-type:parameter data-type:name="405-780_60-A"  userProvidedCompInfix="Comp-405-780_60-A" />
       </data-type:parameters>
       <transforms:spillover data-type:parameter="405-605_12-A"  userProvidedCompInfix="Comp-405-605_12-A" >
         <transforms:coefficient data-type:parameter="405-605_12-A"  transforms:value="1" />
         <transforms:coefficient data-type:parameter="405-710_50-A"  transforms:value="0.0031166612" />
         <transforms:coefficient data-type:parameter="488-530_30-A"  transforms:value="0.0000706659" />
         <transforms:coefficient data-type:parameter="488-675_20-A"  transforms:value="0.0017597777" />
         <transforms:coefficient data-type:parameter="561-620_10-A"  transforms:value="0.1434916705" />
         <transforms:coefficient data-type:parameter="561-710_50-A"  transforms:value="0.0000392588" />
         <transforms:coefficient data-type:parameter="405-450_50-A"  transforms:value="0" />
         <transforms:coefficient data-type:parameter="640-780_60-A"  transforms:value="0" />
         <transforms:coefficient data-type:parameter="405-780_60-A"  transforms:value="0.0005518321" />
       </transforms:spillover>
       <transforms:spillover data-type:parameter="405-710_50-A"  userProvidedCompInfix="Comp-405-710_50-A" >
         <transforms:coefficient data-type:parameter="405-605_12-A"  transforms:value="0.0007591256" />
         <transforms:coefficient data-type:parameter="405-710_50-A"  transforms:value="1" />
         <transforms:coefficient data-type:parameter="488-530_30-A"  transforms:value="0.0000851853" />
         <transforms:coefficient data-type:parameter="488-675_20-A"  transforms:value="0.0039250334" />
         <transforms:coefficient data-type:parameter="561-620_10-A"  transforms:value="0.0000621143" />
         <transforms:coefficient data-type:parameter="561-710_50-A"  transforms:value="0.0144526679" />
         <transforms:coefficient data-type:parameter="405-450_50-A"  transforms:value="0.0248581469" />
         <transforms:coefficient data-type:parameter="640-780_60-A"  transforms:value="0.2267959118" />
         <transforms:coefficient data-type:parameter="405-780_60-A"  transforms:value="0.1873991638" />
       </transforms:spillover>
       <transforms:spillover data-type:parameter="488-530_30-A"  userProvidedCompInfix="Comp-488-530_30-A" >
         <transforms:coefficient data-type:parameter="405-605_12-A"  transforms:value="0.0065938355" />
         <transforms:coefficient data-type:parameter="405-710_50-A"  transforms:value="0.0007787995" />
         <transforms:coefficient data-type:parameter="488-530_30-A"  transforms:value="1" />
         <transforms:coefficient data-type:parameter="488-675_20-A"  transforms:value="0.016354192" />
         <transforms:coefficient data-type:parameter="561-620_10-A"  transforms:value="0" />
         <transforms:coefficient data-type:parameter="561-710_50-A"  transforms:value="0.0000566942" />
         <transforms:coefficient data-type:parameter="405-450_50-A"  transforms:value="0" />
         <transforms:coefficient data-type:parameter="640-780_60-A"  transforms:value="0" />
         <transforms:coefficient data-type:parameter="405-780_60-A"  transforms:value="0.0000960818" />
       </transforms:spillover>
       <transforms:spillover data-type:parameter="488-675_20-A"  userProvidedCompInfix="Comp-488-675_20-A" >
         <transforms:coefficient data-type:parameter="405-605_12-A"  transforms:value="0.0006898489" />
         <transforms:coefficient data-type:parameter="405-710_50-A"  transforms:value="0.063934207" />
         <transforms:coefficient data-type:parameter="488-530_30-A"  transforms:value="0.0006932472" />
         <transforms:coefficient data-type:parameter="488-675_20-A"  transforms:value="1" />
         <transforms:coefficient data-type:parameter="561-620_10-A"  transforms:value="0.0181906577" />
         <transforms:coefficient data-type:parameter="561-710_50-A"  transforms:value="0.4936649203" />
         <transforms:coefficient data-type:parameter="405-450_50-A"  transforms:value="0" />
         <transforms:coefficient data-type:parameter="640-780_60-A"  transforms:value="0.1874716729" />
         <transforms:coefficient data-type:parameter="405-780_60-A"  transforms:value="0.0092125693" />
       </transforms:spillover>
       <transforms:spillover data-type:parameter="561-620_10-A"  userProvidedCompInfix="Comp-561-620_10-A" >
         <transforms:coefficient data-type:parameter="405-605_12-A"  transforms:value="0.0453193001" />
         <transforms:coefficient data-type:parameter="405-710_50-A"  transforms:value="0.0120145455" />
         <transforms:coefficient data-type:parameter="488-530_30-A"  transforms:value="0.0006346641" />
         <transforms:coefficient data-type:parameter="488-675_20-A"  transforms:value="0.1323669404" />
         <transforms:coefficient data-type:parameter="561-620_10-A"  transforms:value="1" />
         <transforms:coefficient data-type:parameter="561-710_50-A"  transforms:value="0.0810665861" />
         <transforms:coefficient data-type:parameter="405-450_50-A"  transforms:value="0" />
         <transforms:coefficient data-type:parameter="640-780_60-A"  transforms:value="0.0012672296" />
         <transforms:coefficient data-type:parameter="405-780_60-A"  transforms:value="0.0015493025" />
       </transforms:spillover>
       <transforms:spillover data-type:parameter="561-710_50-A"  userProvidedCompInfix="Comp-561-710_50-A" >
         <transforms:coefficient data-type:parameter="405-605_12-A"  transforms:value="0.0036521002" />
         <transforms:coefficient data-type:parameter="405-710_50-A"  transforms:value="0.1678792238" />
         <transforms:coefficient data-type:parameter="488-530_30-A"  transforms:value="0.0009930835" />
         <transforms:coefficient data-type:parameter="488-675_20-A"  transforms:value="0.2213454843" />
         <transforms:coefficient data-type:parameter="561-620_10-A"  transforms:value="0.0651785955" />
         <transforms:coefficient data-type:parameter="561-710_50-A"  transforms:value="1" />
         <transforms:coefficient data-type:parameter="405-450_50-A"  transforms:value="0" />
         <transforms:coefficient data-type:parameter="640-780_60-A"  transforms:value="0.2310721129" />
         <transforms:coefficient data-type:parameter="405-780_60-A"  transforms:value="0.0264366493" />
       </transforms:spillover>
       <transforms:spillover data-type:parameter="405-450_50-A"  userProvidedCompInfix="Comp-405-450_50-A" >
         <transforms:coefficient data-type:parameter="405-605_12-A"  transforms:value="0.0103205107" />
         <transforms:coefficient data-type:parameter="405-710_50-A"  transforms:value="0.0012691115" />
         <transforms:coefficient data-type:parameter="488-530_30-A"  transforms:value="0.0020015137" />
         <transforms:coefficient data-type:parameter="488-675_20-A"  transforms:value="0" />
         <transforms:coefficient data-type:parameter="561-620_10-A"  transforms:value="0" />
         <transforms:coefficient data-type:parameter="561-710_50-A"  transforms:value="0" />
         <transforms:coefficient data-type:parameter="405-450_50-A"  transforms:value="1" />
         <transforms:coefficient data-type:parameter="640-780_60-A"  transforms:value="0" />
         <transforms:coefficient data-type:parameter="405-780_60-A"  transforms:value="0.0002358769" />
       </transforms:spillover>
       <transforms:spillover data-type:parameter="640-780_60-A"  userProvidedCompInfix="Comp-640-780_60-A" >
         <transforms:coefficient data-type:parameter="405-605_12-A"  transforms:value="0" />
         <transforms:coefficient data-type:parameter="405-710_50-A"  transforms:value="0" />
         <transforms:coefficient data-type:parameter="488-530_30-A"  transforms:value="0" />
         <transforms:coefficient data-type:parameter="488-675_20-A"  transforms:value="0" />
         <transforms:coefficient data-type:parameter="561-620_10-A"  transforms:value="0" />
         <transforms:coefficient data-type:parameter="561-710_50-A"  transforms:value="0" />
         <transforms:coefficient data-type:parameter="405-450_50-A"  transforms:value="0" />
         <transforms:coefficient data-type:parameter="640-780_60-A"  transforms:value="1" />
         <transforms:coefficient data-type:parameter="405-780_60-A"  transforms:value="0" />
       </transforms:spillover>
       <transforms:spillover data-type:parameter="405-780_60-A"  userProvidedCompInfix="Comp-405-780_60-A" >
         <transforms:coefficient data-type:parameter="405-605_12-A"  transforms:value="0.0026310785" />
         <transforms:coefficient data-type:parameter="405-710_50-A"  transforms:value="0.0427016914" />
         <transforms:coefficient data-type:parameter="488-530_30-A"  transforms:value="0.0001176997" />
         <transforms:coefficient data-type:parameter="488-675_20-A"  transforms:value="0" />
         <transforms:coefficient data-type:parameter="561-620_10-A"  transforms:value="0.0001716454" />
         <transforms:coefficient data-type:parameter="561-710_50-A"  transforms:value="0.0003310303" />
         <transforms:coefficient data-type:parameter="405-450_50-A"  transforms:value="0.054523766" />
         <transforms:coefficient data-type:parameter="640-780_60-A"  transforms:value="0.3606727123" />
         <transforms:coefficient data-type:parameter="405-780_60-A"  transforms:value="1" />
       </transforms:spillover>
     </transforms:spilloverMatrix>
     <transforms:spilloverMatrix spectral="0"  prefix="Comp-"  name="Acquisition-defined"  editable="0"  color="#c0c0c0"  version="FlowJo-10.6.1"  status="FINALIZED"  transforms:id="3d9a5f70-1377-4e31-a69d-087ffdee1412"  suffix="" >
       <data-type:parameters>
         <data-type:parameter data-type:name="405-605_12-A"  userProvidedCompInfix="Comp-405-605_12-A" />
         <data-type:parameter data-type:name="405-710_50-A"  userProvidedCompInfix="Comp-405-710_50-A" />
         <data-type:parameter data-type:name="488-530_30-A"  userProvidedCompInfix="Comp-488-530_30-A" />
         <data-type:parameter data-type:name="488-675_20-A"  userProvidedCompInfix="Comp-488-675_20-A" />
         <data-type:parameter data-type:name="561-620_10-A"  userProvidedCompInfix="Comp-561-620_10-A" />
         <data-type:parameter data-type:name="561-710_50-A"  userProvidedCompInfix="Comp-561-710_50-A" />
         <data-type:parameter data-type:name="405-450_50-A"  userProvidedCompInfix="Comp-405-450_50-A" />
         <data-type:parameter data-type:name="640-780_60-A"  userProvidedCompInfix="Comp-640-780_60-A" />
         <data-type:parameter data-type:name="405-780_60-A"  userProvidedCompInfix="Comp-405-780_60-A" />
       </data-type:parameters>
       <transforms:spillover data-type:parameter="405-605_12-A"  userProvidedCompInfix="Comp-405-605_12-A" >
         <transforms:coefficient data-type:parameter="405-605_12-A"  transforms:value="1" />
         <transforms:coefficient data-type:parameter="405-710_50-A"  transforms:value="0.0031166612" />
         <transforms:coefficient data-type:parameter="488-530_30-A"  transforms:value="0.0000706659" />
         <transforms:coefficient data-type:parameter="488-675_20-A"  transforms:value="0.0017597777" />
         <transforms:coefficient data-type:parameter="561-620_10-A"  transforms:value="0.1434916705" />
         <transforms:coefficient data-type:parameter="561-710_50-A"  transforms:value="0.0000392588" />
         <transforms:coefficient data-type:parameter="405-450_50-A"  transforms:value="0" />
         <transforms:coefficient data-type:parameter="640-780_60-A"  transforms:value="0" />
         <transforms:coefficient data-type:parameter="405-780_60-A"  transforms:value="0.0005518321" />
       </transforms:spillover>
       <transforms:spillover data-type:parameter="405-710_50-A"  userProvidedCompInfix="Comp-405-710_50-A" >
         <transforms:coefficient data-type:parameter="405-605_12-A"  transforms:value="0.0007591256" />
         <transforms:coefficient data-type:parameter="405-710_50-A"  transforms:value="1" />
         <transforms:coefficient data-type:parameter="488-530_30-A"  transforms:value="0.0000851853" />
         <transforms:coefficient data-type:parameter="488-675_20-A"  transforms:value="0.0039250334" />
         <transforms:coefficient data-type:parameter="561-620_10-A"  transforms:value="0.0000621143" />
         <transforms:coefficient data-type:parameter="561-710_50-A"  transforms:value="0.0144526679" />
         <transforms:coefficient data-type:parameter="405-450_50-A"  transforms:value="0.0248581469" />
         <transforms:coefficient data-type:parameter="640-780_60-A"  transforms:value="0.2267959118" />
         <transforms:coefficient data-type:parameter="405-780_60-A"  transforms:value="0.1873991638" />
       </transforms:spillover>
       <transforms:spillover data-type:parameter="488-530_30-A"  userProvidedCompInfix="Comp-488-530_30-A" >
         <transforms:coefficient data-type:parameter="405-605_12-A"  transforms:value="0.0065938355" />
         <transforms:coefficient data-type:parameter="405-710_50-A"  transforms:value="0.0007787995" />
         <transforms:coefficient data-type:parameter="488-530_30-A"  transforms:value="1" />
         <transforms:coefficient data-type:parameter="488-675_20-A"  transforms:value="0.016354192" />
         <transforms:coefficient data-type:parameter="561-620_10-A"  transforms:value="0" />
         <transforms:coefficient data-type:parameter="561-710_50-A"  transforms:value="0.0000566942" />
         <transforms:coefficient data-type:parameter="405-450_50-A"  transforms:value="0" />
         <transforms:coefficient data-type:parameter="640-780_60-A"  transforms:value="0" />
         <transforms:coefficient data-type:parameter="405-780_60-A"  transforms:value="0.0000960818" />
       </transforms:spillover>
       <transforms:spillover data-type:parameter="488-675_20-A"  userProvidedCompInfix="Comp-488-675_20-A" >
         <transforms:coefficient data-type:parameter="405-605_12-A"  transforms:value="0.0006898489" />
         <transforms:coefficient data-type:parameter="405-710_50-A"  transforms:value="0.063934207" />
         <transforms:coefficient data-type:parameter="488-530_30-A"  transforms:value="0.0006932472" />
         <transforms:coefficient data-type:parameter="488-675_20-A"  transforms:value="1" />
         <transforms:coefficient data-type:parameter="561-620_10-A"  transforms:value="0.0181906577" />
         <transforms:coefficient data-type:parameter="561-710_50-A"  transforms:value="0.4936649203" />
         <transforms:coefficient data-type:parameter="405-450_50-A"  transforms:value="0" />
         <transforms:coefficient data-type:parameter="640-780_60-A"  transforms:value="0.1874716729" />
         <transforms:coefficient data-type:parameter="405-780_60-A"  transforms:value="0.0092125693" />
       </transforms:spillover>
       <transforms:spillover data-type:parameter="561-620_10-A"  userProvidedCompInfix="Comp-561-620_10-A" >
         <transforms:coefficient data-type:parameter="405-605_12-A"  transforms:value="0.0453193001" />
         <transforms:coefficient data-type:parameter="405-710_50-A"  transforms:value="0.0120145455" />
         <transforms:coefficient data-type:parameter="488-530_30-A"  transforms:value="0.0006346641" />
         <transforms:coefficient data-type:parameter="488-675_20-A"  transforms:value="0.1323669404" />
         <transforms:coefficient data-type:parameter="561-620_10-A"  transforms:value="1" />
         <transforms:coefficient data-type:parameter="561-710_50-A"  transforms:value="0.0810665861" />
         <transforms:coefficient data-type:parameter="405-450_50-A"  transforms:value="0" />
         <transforms:coefficient data-type:parameter="640-780_60-A"  transforms:value="0.0012672296" />
         <transforms:coefficient data-type:parameter="405-780_60-A"  transforms:value="0.0015493025" />
       </transforms:spillover>
       <transforms:spillover data-type:parameter="561-710_50-A"  userProvidedCompInfix="Comp-561-710_50-A" >
         <transforms:coefficient data-type:parameter="405-605_12-A"  transforms:value="0.0036521002" />
         <transforms:coefficient data-type:parameter="405-710_50-A"  transforms:value="0.1678792238" />
         <transforms:coefficient data-type:parameter="488-530_30-A"  transforms:value="0.0009930835" />
         <transforms:coefficient data-type:parameter="488-675_20-A"  transforms:value="0.2213454843" />
         <transforms:coefficient data-type:parameter="561-620_10-A"  transforms:value="0.0651785955" />
         <transforms:coefficient data-type:parameter="561-710_50-A"  transforms:value="1" />
         <transforms:coefficient data-type:parameter="405-450_50-A"  transforms:value="0" />
         <transforms:coefficient data-type:parameter="640-780_60-A"  transforms:value="0.2310721129" />
         <transforms:coefficient data-type:parameter="405-780_60-A"  transforms:value="0.0264366493" />
       </transforms:spillover>
       <transforms:spillover data-type:parameter="405-450_50-A"  userProvidedCompInfix="Comp-405-450_50-A" >
         <transforms:coefficient data-type:parameter="405-605_12-A"  transforms:value="0.0102579528" />
         <transforms:coefficient data-type:parameter="405-710_50-A"  transforms:value="0.0012791092" />
         <transforms:coefficient data-type:parameter="488-530_30-A"  transforms:value="0.0019718518" />
         <transforms:coefficient data-type:parameter="488-675_20-A"  transforms:value="0" />
         <transforms:coefficient data-type:parameter="561-620_10-A"  transforms:value="0" />
         <transforms:coefficient data-type:parameter="561-710_50-A"  transforms:value="0" />
         <transforms:coefficient data-type:parameter="405-450_50-A"  transforms:value="1" />
         <transforms:coefficient data-type:parameter="640-780_60-A"  transforms:value="0" />
         <transforms:coefficient data-type:parameter="405-780_60-A"  transforms:value="0.0002219775" />
       </transforms:spillover>
       <transforms:spillover data-type:parameter="640-780_60-A"  userProvidedCompInfix="Comp-640-780_60-A" >
         <transforms:coefficient data-type:parameter="405-605_12-A"  transforms:value="0.0203358475" />
         <transforms:coefficient data-type:parameter="405-710_50-A"  transforms:value="0.0108758742" />
         <transforms:coefficient data-type:parameter="488-530_30-A"  transforms:value="0.0122471601" />
         <transforms:coefficient data-type:parameter="488-675_20-A"  transforms:value="0.0038678432" />
         <transforms:coefficient data-type:parameter="561-620_10-A"  transforms:value="0.0090688588" />
         <transforms:coefficient data-type:parameter="561-710_50-A"  transforms:value="0.0029166921" />
         <transforms:coefficient data-type:parameter="405-450_50-A"  transforms:value="0.0269991085" />
         <transforms:coefficient data-type:parameter="640-780_60-A"  transforms:value="1" />
         <transforms:coefficient data-type:parameter="405-780_60-A"  transforms:value="0.0368705541" />
       </transforms:spillover>
       <transforms:spillover data-type:parameter="405-780_60-A"  userProvidedCompInfix="Comp-405-780_60-A" >
         <transforms:coefficient data-type:parameter="405-605_12-A"  transforms:value="0.0026310785" />
         <transforms:coefficient data-type:parameter="405-710_50-A"  transforms:value="0.0427016914" />
         <transforms:coefficient data-type:parameter="488-530_30-A"  transforms:value="0.0001176997" />
         <transforms:coefficient data-type:parameter="488-675_20-A"  transforms:value="0" />
         <transforms:coefficient data-type:parameter="561-620_10-A"  transforms:value="0.0001716454" />
         <transforms:coefficient data-type:parameter="561-710_50-A"  transforms:value="0.0003310303" />
         <transforms:coefficient data-type:parameter="405-450_50-A"  transforms:value="0.054523766" />
         <transforms:coefficient data-type:parameter="640-780_60-A"  transforms:value="0.3606727123" />
         <transforms:coefficient data-type:parameter="405-780_60-A"  transforms:value="1" />
       </transforms:spillover>
     </transforms:spilloverMatrix>
     <transforms:spilloverMatrix spectral="0"  prefix="Comp-"  name="Acquisition-defined"  editable="0"  color="#c0c0c0"  version="FlowJo-10.6.1"  status="FINALIZED"  transforms:id="53cc367a-0b6e-4d43-a5e8-a98f04c63ef2"  suffix="" >
       <data-type:parameters>
         <data-type:parameter data-type:name="405-605_12-A"  userProvidedCompInfix="Comp-405-605_12-A" />
         <data-type:parameter data-type:name="405-710_50-A"  userProvidedCompInfix="Comp-405-710_50-A" />
         <data-type:parameter data-type:name="488-530_30-A"  userProvidedCompInfix="Comp-488-530_30-A" />
         <data-type:parameter data-type:name="488-675_20-A"  userProvidedCompInfix="Comp-488-675_20-A" />
         <data-type:parameter data-type:name="561-620_10-A"  userProvidedCompInfix="Comp-561-620_10-A" />
         <data-type:parameter data-type:name="561-710_50-A"  userProvidedCompInfix="Comp-561-710_50-A" />
         <data-type:parameter data-type:name="405-450_50-A"  userProvidedCompInfix="Comp-405-450_50-A" />
         <data-type:parameter data-type:name="640-780_60-A"  userProvidedCompInfix="Comp-640-780_60-A" />
         <data-type:parameter data-type:name="405-780_60-A"  userProvidedCompInfix="Comp-405-780_60-A" />
       </data-type:parameters>
       <transforms:spillover data-type:parameter="405-605_12-A"  userProvidedCompInfix="Comp-405-605_12-A" >
         <transforms:coefficient data-type:parameter="405-605_12-A"  transforms:value="1" />
         <transforms:coefficient data-type:parameter="405-710_50-A"  transforms:value="0.0042455955" />
         <transforms:coefficient data-type:parameter="488-530_30-A"  transforms:value="0.0002668145" />
         <transforms:coefficient data-type:parameter="488-675_20-A"  transforms:value="0.0040911557" />
         <transforms:coefficient data-type:parameter="561-620_10-A"  transforms:value="0.1319295615" />
         <transforms:coefficient data-type:parameter="561-710_50-A"  transforms:value="0.0006408956" />
         <transforms:coefficient data-type:parameter="405-450_50-A"  transforms:value="0.000054084" />
         <transforms:coefficient data-type:parameter="640-780_60-A"  transforms:value="0.0000285443" />
         <transforms:coefficient data-type:parameter="405-780_60-A"  transforms:value="0.0007571763" />
       </transforms:spillover>
       <transforms:spillover data-type:parameter="405-710_50-A"  userProvidedCompInfix="Comp-405-710_50-A" >
         <transforms:coefficient data-type:parameter="405-605_12-A"  transforms:value="0.001014456" />
         <transforms:coefficient data-type:parameter="405-710_50-A"  transforms:value="1" />
         <transforms:coefficient data-type:parameter="488-530_30-A"  transforms:value="0.0007745291" />
         <transforms:coefficient data-type:parameter="488-675_20-A"  transforms:value="0.0050940188" />
         <transforms:coefficient data-type:parameter="561-620_10-A"  transforms:value="0" />
         <transforms:coefficient data-type:parameter="561-710_50-A"  transforms:value="0.0081732152" />
         <transforms:coefficient data-type:parameter="405-450_50-A"  transforms:value="0.0143110761" />
         <transforms:coefficient data-type:parameter="640-780_60-A"  transforms:value="0.1054108366" />
         <transforms:coefficient data-type:parameter="405-780_60-A"  transforms:value="0.179015249" />
       </transforms:spillover>
       <transforms:spillover data-type:parameter="488-530_30-A"  userProvidedCompInfix="Comp-488-530_30-A" >
         <transforms:coefficient data-type:parameter="405-605_12-A"  transforms:value="0.0089310259" />
         <transforms:coefficient data-type:parameter="405-710_50-A"  transforms:value="0.0137208505" />
         <transforms:coefficient data-type:parameter="488-530_30-A"  transforms:value="1" />
         <transforms:coefficient data-type:parameter="488-675_20-A"  transforms:value="0.1832540184" />
         <transforms:coefficient data-type:parameter="561-620_10-A"  transforms:value="0.0041606054" />
         <transforms:coefficient data-type:parameter="561-710_50-A"  transforms:value="0.0642485023" />
         <transforms:coefficient data-type:parameter="405-450_50-A"  transforms:value="0.0001496819" />
         <transforms:coefficient data-type:parameter="640-780_60-A"  transforms:value="0.0239075404" />
         <transforms:coefficient data-type:parameter="405-780_60-A"  transforms:value="0.0021953359" />
       </transforms:spillover>
       <transforms:spillover data-type:parameter="488-675_20-A"  userProvidedCompInfix="Comp-488-675_20-A" >
         <transforms:coefficient data-type:parameter="405-605_12-A"  transforms:value="0.0010657844" />
         <transforms:coefficient data-type:parameter="405-710_50-A"  transforms:value="0.0768643618" />
         <transforms:coefficient data-type:parameter="488-530_30-A"  transforms:value="0.0008062066" />
         <transforms:coefficient data-type:parameter="488-675_20-A"  transforms:value="1" />
         <transforms:coefficient data-type:parameter="561-620_10-A"  transforms:value="0.0214172117" />
         <transforms:coefficient data-type:parameter="561-710_50-A"  transforms:value="0.4664262235" />
         <transforms:coefficient data-type:parameter="405-450_50-A"  transforms:value="0.0000710523" />
         <transforms:coefficient data-type:parameter="640-780_60-A"  transforms:value="0.1471058726" />
         <transforms:coefficient data-type:parameter="405-780_60-A"  transforms:value="0.010615211" />
       </transforms:spillover>
       <transforms:spillover data-type:parameter="561-620_10-A"  userProvidedCompInfix="Comp-561-620_10-A" >
         <transforms:coefficient data-type:parameter="405-605_12-A"  transforms:value="0.0498556606" />
         <transforms:coefficient data-type:parameter="405-710_50-A"  transforms:value="0.0131160971" />
         <transforms:coefficient data-type:parameter="488-530_30-A"  transforms:value="0.0010128944" />
         <transforms:coefficient data-type:parameter="488-675_20-A"  transforms:value="0.1214082986" />
         <transforms:coefficient data-type:parameter="561-620_10-A"  transforms:value="1" />
         <transforms:coefficient data-type:parameter="561-710_50-A"  transforms:value="0.0725341365" />
         <transforms:coefficient data-type:parameter="405-450_50-A"  transforms:value="0.000193239" />
         <transforms:coefficient data-type:parameter="640-780_60-A"  transforms:value="0.0004092909" />
         <transforms:coefficient data-type:parameter="405-780_60-A"  transforms:value="0.001690841" />
       </transforms:spillover>
       <transforms:spillover data-type:parameter="561-710_50-A"  userProvidedCompInfix="Comp-561-710_50-A" >
         <transforms:coefficient data-type:parameter="405-605_12-A"  transforms:value="0.0038042872" />
         <transforms:coefficient data-type:parameter="405-710_50-A"  transforms:value="0.2332279384" />
         <transforms:coefficient data-type:parameter="488-530_30-A"  transforms:value="0.0012098751" />
         <transforms:coefficient data-type:parameter="488-675_20-A"  transforms:value="0.2450734824" />
         <transforms:coefficient data-type:parameter="561-620_10-A"  transforms:value="0.0538543984" />
         <transforms:coefficient data-type:parameter="561-710_50-A"  transforms:value="1" />
         <transforms:coefficient data-type:parameter="405-450_50-A"  transforms:value="0.000071779" />
         <transforms:coefficient data-type:parameter="640-780_60-A"  transforms:value="0.2217014134" />
         <transforms:coefficient data-type:parameter="405-780_60-A"  transforms:value="0.0350102112" />
       </transforms:spillover>
       <transforms:spillover data-type:parameter="405-450_50-A"  userProvidedCompInfix="Comp-405-450_50-A" >
         <transforms:coefficient data-type:parameter="405-605_12-A"  transforms:value="0.1356976032" />
         <transforms:coefficient data-type:parameter="405-710_50-A"  transforms:value="0.0319246836" />
         <transforms:coefficient data-type:parameter="488-530_30-A"  transforms:value="0.0184500925" />
         <transforms:coefficient data-type:parameter="488-675_20-A"  transforms:value="0.0092541464" />
         <transforms:coefficient data-type:parameter="561-620_10-A"  transforms:value="0.0047222422" />
         <transforms:coefficient data-type:parameter="561-710_50-A"  transforms:value="0.001708706" />
         <transforms:coefficient data-type:parameter="405-450_50-A"  transforms:value="1" />
         <transforms:coefficient data-type:parameter="640-780_60-A"  transforms:value="0.0014688185" />
         <transforms:coefficient data-type:parameter="405-780_60-A"  transforms:value="0.0062292065" />
       </transforms:spillover>
       <transforms:spillover data-type:parameter="640-780_60-A"  userProvidedCompInfix="Comp-640-780_60-A" >
         <transforms:coefficient data-type:parameter="405-605_12-A"  transforms:value="0.0022653565" />
         <transforms:coefficient data-type:parameter="405-710_50-A"  transforms:value="0.0032316973" />
         <transforms:coefficient data-type:parameter="488-530_30-A"  transforms:value="0.0025138946" />
         <transforms:coefficient data-type:parameter="488-675_20-A"  transforms:value="0.0005861412" />
         <transforms:coefficient data-type:parameter="561-620_10-A"  transforms:value="0.0040603923" />
         <transforms:coefficient data-type:parameter="561-710_50-A"  transforms:value="0.0010776726" />
         <transforms:coefficient data-type:parameter="405-450_50-A"  transforms:value="0.0004910912" />
         <transforms:coefficient data-type:parameter="640-780_60-A"  transforms:value="1" />
         <transforms:coefficient data-type:parameter="405-780_60-A"  transforms:value="0.0638181046" />
       </transforms:spillover>
       <transforms:spillover data-type:parameter="405-780_60-A"  userProvidedCompInfix="Comp-405-780_60-A" >
         <transforms:coefficient data-type:parameter="405-605_12-A"  transforms:value="0.0035392782" />
         <transforms:coefficient data-type:parameter="405-710_50-A"  transforms:value="0.0465492047" />
         <transforms:coefficient data-type:parameter="488-530_30-A"  transforms:value="0.0022774488" />
         <transforms:coefficient data-type:parameter="488-675_20-A"  transforms:value="0" />
         <transforms:coefficient data-type:parameter="561-620_10-A"  transforms:value="0" />
         <transforms:coefficient data-type:parameter="561-710_50-A"  transforms:value="0.0002026109" />
         <transforms:coefficient data-type:parameter="405-450_50-A"  transforms:value="0.0311610382" />
         <transforms:coefficient data-type:parameter="640-780_60-A"  transforms:value="0.2415258288" />
         <transforms:coefficient data-type:parameter="405-780_60-A"  transforms:value="1" />
       </transforms:spillover>
     </transforms:spilloverMatrix>
   </Matrices>
   <Cytometers>
     <Cytometer name="DIVA"  cyt="LSRFortessa"  useFCS3="1"  extraNegs="0"  widthBasis="-100"  linMin="0"  logMin="3"  linMax="262144"  logMax="262144"  linearRescale="1"  logRescale="1"  linFromKW="1"  logFromKW="1"  useGain="0"  useTransform="1"  transformType="BIEX"  manufacturer=""  serialnumber=""  homepage="workspaces-and-samples/flowjo-and-your-cytometer/ws-cytometer-bd/"  icon="bd.PNG" >
       <LinParams>
         <Param>time</Param>
       </LinParams>
       <LogParams/>
       <FilterParams/>
       <TransformStore>
         <MatrixID matrixId="cc48d7ca-7e2c-4255-aed9-0ed3024cfaed" >
           <Transforms>
             <transforms:linear transforms:minRange="0"  transforms:maxRange="262144"  gain="1" >
               <data-type:parameter data-type:name="FSC-W" />
             </transforms:linear>
             <transforms:biex transforms:length="256"  transforms:maxRange="262144"  transforms:neg="0"  transforms:width="-100"  transforms:pos="4.418539922" >
               <data-type:parameter data-type:name="405-450_50-A" />
             </transforms:biex>
             <transforms:linear transforms:minRange="0"  transforms:maxRange="262144"  gain="1" >
               <data-type:parameter data-type:name="SSC-H" />
             </transforms:linear>
             <transforms:linear transforms:minRange="0"  transforms:maxRange="262144"  gain="1" >
               <data-type:parameter data-type:name="FSC-A" />
             </transforms:linear>
             <transforms:biex transforms:length="256"  transforms:maxRange="262144"  transforms:neg="0"  transforms:width="-100"  transforms:pos="4.418539922" >
               <data-type:parameter data-type:name="405-605_12-A" />
             </transforms:biex>
             <transforms:biex transforms:length="256"  transforms:maxRange="262144"  transforms:neg="0"  transforms:width="-100"  transforms:pos="4.418539922" >
               <data-type:parameter data-type:name="405-710_50-A" />
             </transforms:biex>
             <transforms:biex transforms:length="256"  transforms:maxRange="262144"  transforms:neg="0"  transforms:width="-100"  transforms:pos="4.418539922" >
               <data-type:parameter data-type:name="640-780_60-A" />
             </transforms:biex>
             <transforms:linear transforms:minRange="0"  transforms:maxRange="262144"  gain="1" >
               <data-type:parameter data-type:name="SSC-A" />
             </transforms:linear>
             <transforms:linear transforms:minRange="0"  transforms:maxRange="262144"  gain="1" >
               <data-type:parameter data-type:name="FSC-H" />
             </transforms:linear>
             <transforms:linear transforms:minRange="0"  transforms:maxRange="262144"  gain="1" >
               <data-type:parameter data-type:name="SSC-W" />
             </transforms:linear>
             <transforms:biex transforms:length="256"  transforms:maxRange="262144"  transforms:neg="0"  transforms:width="-100"  transforms:pos="4.418539922" >
               <data-type:parameter data-type:name="561-620_10-A" />
             </transforms:biex>
             <transforms:biex transforms:length="256"  transforms:maxRange="262144"  transforms:neg="0"  transforms:width="-100"  transforms:pos="4.418539922" >
               <data-type:parameter data-type:name="488-675_20-A" />
             </transforms:biex>
             <transforms:biex transforms:length="256"  transforms:maxRange="262144"  transforms:neg="0"  transforms:width="-100"  transforms:pos="4.418539922" >
               <data-type:parameter data-type:name="488-530_30-A" />
             </transforms:biex>
             <transforms:biex transforms:length="256"  transforms:maxRange="262144"  transforms:neg="0"  transforms:width="-100"  transforms:pos="4.418539922" >
               <data-type:parameter data-type:name="561-710_50-A" />
             </transforms:biex>
             <transforms:biex transforms:length="256"  transforms:maxRange="262144"  transforms:neg="0"  transforms:width="-100"  transforms:pos="4.418539922" >
               <data-type:parameter data-type:name="405-780_60-A" />
             </transforms:biex>
           </Transforms>
         </MatrixID>
         <MatrixID matrixId="53cc367a-0b6e-4d43-a5e8-a98f04c63ef2" >
           <Transforms>
             <transforms:linear transforms:minRange="0"  transforms:maxRange="262144"  gain="1" >
               <data-type:parameter data-type:name="FSC-W" />
             </transforms:linear>
             <transforms:biex transforms:length="256"  transforms:maxRange="262144"  transforms:neg="0"  transforms:width="-100"  transforms:pos="4.418539922" >
               <data-type:parameter data-type:name="405-450_50-A" />
             </transforms:biex>
             <transforms:linear transforms:minRange="0"  transforms:maxRange="262144"  gain="1" >
               <data-type:parameter data-type:name="SSC-H" />
             </transforms:linear>
             <transforms:linear transforms:minRange="0"  transforms:maxRange="262144"  gain="1" >
               <data-type:parameter data-type:name="FSC-A" />
             </transforms:linear>
             <transforms:biex transforms:length="256"  transforms:maxRange="262144"  transforms:neg="0"  transforms:width="-100"  transforms:pos="4.418539922" >
               <data-type:parameter data-type:name="405-605_12-A" />
             </transforms:biex>
             <transforms:biex transforms:length="256"  transforms:maxRange="262144"  transforms:neg="0"  transforms:width="-100"  transforms:pos="4.418539922" >
               <data-type:parameter data-type:name="405-710_50-A" />
             </transforms:biex>
             <transforms:biex transforms:length="256"  transforms:maxRange="262144"  transforms:neg="0"  transforms:width="-100"  transforms:pos="4.418539922" >
               <data-type:parameter data-type:name="640-780_60-A" />
             </transforms:biex>
             <transforms:linear transforms:minRange="0"  transforms:maxRange="262144"  gain="1" >
               <data-type:parameter data-type:name="SSC-A" />
             </transforms:linear>
             <transforms:linear transforms:minRange="0"  transforms:maxRange="262144"  gain="1" >
               <data-type:parameter data-type:name="FSC-H" />
             </transforms:linear>
             <transforms:linear transforms:minRange="0"  transforms:maxRange="262144"  gain="1" >
               <data-type:parameter data-type:name="SSC-W" />
             </transforms:linear>
             <transforms:biex transforms:length="256"  transforms:maxRange="262144"  transforms:neg="0"  transforms:width="-100"  transforms:pos="4.418539922" >
               <data-type:parameter data-type:name="561-620_10-A" />
             </transforms:biex>
             <transforms:biex transforms:length="256"  transforms:maxRange="262144"  transforms:neg="0"  transforms:width="-100"  transforms:pos="4.418539922" >
               <data-type:parameter data-type:name="488-675_20-A" />
             </transforms:biex>
             <transforms:biex transforms:length="256"  transforms:maxRange="262144"  transforms:neg="0"  transforms:width="-100"  transforms:pos="4.418539922" >
               <data-type:parameter data-type:name="488-530_30-A" />
             </transforms:biex>
             <transforms:biex transforms:length="256"  transforms:maxRange="262144"  transforms:neg="0"  transforms:width="-100"  transforms:pos="4.418539922" >
               <data-type:parameter data-type:name="561-710_50-A" />
             </transforms:biex>
             <transforms:biex transforms:length="256"  transforms:maxRange="262144"  transforms:neg="0"  transforms:width="-100"  transforms:pos="4.418539922" >
               <data-type:parameter data-type:name="405-780_60-A" />
             </transforms:biex>
           </Transforms>
         </MatrixID>
       </TransformStore>
     </Cytometer>
   </Cytometers>
   <Groups>
     <GroupNode name="All Samples"  annotation=""  owningGroup="All Samples"  expanded="1"  sortPriority="10"  count="-1" >
       <Graph smoothing="0"  backColor="#ffffff"  foreColor="#000000"  type="Pseudocolor"  fast="1" >
         <Axis dimension="x"  name=""  label=""  auto="auto" />
         <Axis dimension="y"  name=""  label=""  auto="auto" />
         <GraphSettings level="5%"  smoothingHighResolution="1"  contourHighResolution="1"  histogramSmoothingCount="0"  graphResolution="256"  showOutliers="0"  drawLargeDots="0"  dotsToDraw="8000"  tint="le.chartfill.tinted.40"  lineWeight="le.lineweight.normal"  lineStyle="le.linestyle.solid" />
         <GraphEnvironment showGrid="0"  showAxes="tnlTNL"  showGates="1"  showFreqOnPlots="1"  showGateNameOnPlots="1"  showMedians="0"  showUncomped="0"  addEventParam="0"  lastYAxisName="" >
           <TextTraits font="SansSerif"  size="11"  name="Labels"  style="plain"  color="#000000"  background="#00ffffff"  just="left" />
           <TextTraits font="SansSerif"  size="11"  name="LayoutGates"  style="plain"  color="#000000"  background="#00ffffff"  just="left" />
           <TextTraits font="SansSerif"  size="9"  name="Numbers"  style="plain"  color="#000000"  background="#00ffffff"  just="left" />
           <TextTraits font="SansSerif"  size="9"  name="Legend"  style="plain"  color="#000000"  background="#00ffffff"  just="left" />
         </GraphEnvironment>
       </Graph>
       <Group name="All Samples"  live="1"  role="ws.group.dlog.test"  key=""  synchronized="0"  foreground="#000000"  fontStyle="bold" >
         <Criteria/>
         <SampleRefs>
           <SampleRef sampleID="8" />
           <SampleRef sampleID="9" />
           <SampleRef sampleID="10" />
           <SampleRef sampleID="11" />
           <SampleRef sampleID="12" />
           <SampleRef sampleID="13" />
           <SampleRef sampleID="14" />
           <SampleRef sampleID="15" />
           <SampleRef sampleID="16" />
           <SampleRef sampleID="17" />
           <SampleRef sampleID="18" />
           <SampleRef sampleID="20" />
           <SampleRef sampleID="19" />
           <SampleRef sampleID="21" />
           <SampleRef sampleID="24" />
           <SampleRef sampleID="23" />
           <SampleRef sampleID="26" />
           <SampleRef sampleID="25" />
           <SampleRef sampleID="22" />
           <SampleRef sampleID="27" />
           <SampleRef sampleID="1" />
           <SampleRef sampleID="28" />
           <SampleRef sampleID="2" />
           <SampleRef sampleID="5" />
           <SampleRef sampleID="4" />
           <SampleRef sampleID="7" />
           <SampleRef sampleID="6" />
           <SampleRef sampleID="3" />
           <SampleRef sampleID="29" />
           <SampleRef sampleID="30" />
           <SampleRef sampleID="31" />
           <SampleRef sampleID="32" />
           <SampleRef sampleID="33" />
         </SampleRefs>
         <Keywords/>
       </Group>
     </GroupNode>
     <GroupNode name="Compensation"  annotation=""  owningGroup="Compensation"  expanded="1"  sortPriority="10"  count="-1" >
       <Graph smoothing="0"  backColor="#ffffff"  foreColor="#000000"  type="Pseudocolor"  fast="1" >
         <Axis dimension="x"  name=""  label=""  auto="auto" />
         <Axis dimension="y"  name=""  label=""  auto="auto" />
         <GraphSettings level="5%"  smoothingHighResolution="1"  contourHighResolution="1"  histogramSmoothingCount="0"  graphResolution="256"  showOutliers="0"  drawLargeDots="0"  dotsToDraw="8000"  tint="le.chartfill.tinted.40"  lineWeight="le.lineweight.normal"  lineStyle="le.linestyle.solid" />
         <GraphEnvironment showGrid="0"  showAxes="tnlTNL"  showGates="1"  showFreqOnPlots="1"  showGateNameOnPlots="1"  showMedians="0"  showUncomped="0"  addEventParam="0"  lastYAxisName="" >
           <TextTraits font="SansSerif"  size="11"  name="Labels"  style="plain"  color="#000000"  background="#00ffffff"  just="left" />
           <TextTraits font="SansSerif"  size="11"  name="LayoutGates"  style="plain"  color="#000000"  background="#00ffffff"  just="left" />
           <TextTraits font="SansSerif"  size="9"  name="Numbers"  style="plain"  color="#000000"  background="#00ffffff"  just="left" />
           <TextTraits font="SansSerif"  size="9"  name="Legend"  style="plain"  color="#000000"  background="#00ffffff"  just="left" />
         </GraphEnvironment>
       </Graph>
       <Group name="Compensation"  live="1"  role="ws.group.dlog.compensation"  key=""  synchronized="0"  foreground="#bc1900"  fontStyle="bold" >
         <Criteria>
           <Criterion connector="And"  keyword="$FIL"  function="Contains"  value="unstained" />
           <Criterion connector="Or"  keyword="$FIL"  function="Contains"  value="comp" />
         </Criteria>
         <SampleRefs>
           <SampleRef sampleID="8" />
           <SampleRef sampleID="9" />
           <SampleRef sampleID="10" />
           <SampleRef sampleID="11" />
           <SampleRef sampleID="12" />
           <SampleRef sampleID="13" />
           <SampleRef sampleID="14" />
           <SampleRef sampleID="15" />
           <SampleRef sampleID="16" />
           <SampleRef sampleID="17" />
         </SampleRefs>
         <Keywords/>
       </Group>
     </GroupNode>
     <GroupNode name="D4_Samples"  annotation=""  owningGroup="D4_Samples"  expanded="0"  sortPriority="10"  count="-1" >
       <Graph smoothing="0"  backColor="#ffffff"  foreColor="#000000"  type="Pseudocolor"  fast="1" >
         <Axis dimension="x"  name=""  label=""  auto="auto" />
         <Axis dimension="y"  name=""  label=""  auto="auto" />
         <GraphSettings level="5%"  smoothingHighResolution="1"  contourHighResolution="1"  histogramSmoothingCount="0"  graphResolution="256"  showOutliers="0"  drawLargeDots="0"  dotsToDraw="8000"  tint="le.chartfill.tinted.40"  lineWeight="le.lineweight.normal"  lineStyle="le.linestyle.solid" />
         <GraphEnvironment showGrid="0"  showAxes="tnlTNL"  showGates="1"  showFreqOnPlots="1"  showGateNameOnPlots="1"  showMedians="0"  showUncomped="0"  addEventParam="0"  lastYAxisName="" >
           <TextTraits font="SansSerif"  size="11"  name="Labels"  style="plain"  color="#000000"  background="#00ffffff"  just="left" />
           <TextTraits font="SansSerif"  size="11"  name="LayoutGates"  style="plain"  color="#000000"  background="#00ffffff"  just="left" />
           <TextTraits font="SansSerif"  size="9"  name="Numbers"  style="plain"  color="#000000"  background="#00ffffff"  just="left" />
           <TextTraits font="SansSerif"  size="9"  name="Legend"  style="plain"  color="#000000"  background="#00ffffff"  just="left" />
           <WindowPosition x="0"  y="0"  width="0"  height="0"  displayed="0"  panelState="" />
         </GraphEnvironment>
       </Graph>
       <Subpopulations>
         <Population name="Lymphocytes"  annotation=""  owningGroup="D4_Samples"  expanded="0"  sortPriority="10"  count="19758" >
           <Graph smoothing="0"  backColor="#ffffff"  foreColor="#000000"  heatMapStatParameter="Comp-405-605_12-A"  type="Pseudocolor"  fast="1" >
             <Axis dimension="x"  name="SSC-A"  label=""  auto="auto" />
             <Axis dimension="y"  name="SSC-H"  label=""  auto="auto" />
             <GraphSettings level="5%"  smoothingHighResolution="1"  contourHighResolution="1"  histogramSmoothingCount="0"  graphResolution="256"  showOutliers="0"  drawLargeDots="0"  dotsToDraw="8000"  tint="le.chartfill.tinted.40"  lineWeight="le.lineweight.normal"  lineStyle="le.linestyle.solid" />
             <GraphEnvironment showGrid="0"  showAxes="tnlTNL"  showGates="1"  showFreqOnPlots="1"  showGateNameOnPlots="1"  showMedians="0"  showUncomped="0"  addEventParam="0"  lastYAxisName="" >
               <TextTraits font="SansSerif"  size="11"  name="Labels"  style="plain"  color="#000000"  background="#00ffffff"  just="left" />
               <TextTraits font="SansSerif"  size="11"  name="LayoutGates"  style="plain"  color="#000000"  background="#00ffffff"  just="left" />
               <TextTraits font="SansSerif"  size="9"  name="Numbers"  style="plain"  color="#000000"  background="#00ffffff"  just="left" />
               <TextTraits font="SansSerif"  size="9"  name="Legend"  style="plain"  color="#000000"  background="#00ffffff"  just="left" />
               <WindowPosition x="909"  y="119"  width="527"  height="731"  displayed="0"  panelState="---" />
             </GraphEnvironment>
           </Graph>
           <Gate gating:id="ID527599134" >
             <gating:PolygonGate eventsInside="1"  annoOffsetX="37"  annoOffsetY="-208"  tint="#000000"  isTinted="0"  lineWeight="Normal"  userDefined="1"  quadId="-1"  gateResolution="256" >
               <gating:dimension>
                 <data-type:fcs-dimension data-type:name="FSC-A" />
               </gating:dimension>
               <gating:dimension>
                 <data-type:fcs-dimension data-type:name="SSC-A" />
               </gating:dimension>
               <gating:vertex>
                 <gating:coordinate data-type:value="111411.2" />
                 <gating:coordinate data-type:value="131882.7546391753" />
               </gating:vertex>
               <gating:vertex>
                 <gating:coordinate data-type:value="70778.88" />
                 <gating:coordinate data-type:value="107019.612371134" />
               </gating:vertex>
               <gating:vertex>
                 <gating:coordinate data-type:value="53739.52" />
                 <gating:coordinate data-type:value="21079.6206185567" />
               </gating:vertex>
               <gating:vertex>
                 <gating:coordinate data-type:value="79298.56" />
                 <gating:coordinate data-type:value="8107.5463917526" />
               </gating:vertex>
               <gating:vertex>
                 <gating:coordinate data-type:value="133038.08" />
                 <gating:coordinate data-type:value="33511.1917525773" />
               </gating:vertex>
               <gating:vertex>
                 <gating:coordinate data-type:value="222167.04" />
                 <gating:coordinate data-type:value="97831.0597938144" />
               </gating:vertex>
               <gating:vertex>
                 <gating:coordinate data-type:value="241827.84" />
                 <gating:coordinate data-type:value="151340.8659793814" />
               </gating:vertex>
               <gating:vertex>
                 <gating:coordinate data-type:value="180879.36" />
                 <gating:coordinate data-type:value="178366.0206185567" />
               </gating:vertex>
             </gating:PolygonGate>
           </Gate>
           <Subpopulations>
             <Population name="Single Cells"  annotation=""  owningGroup="D4_Samples"  expanded="0"  sortPriority="10"  count="19632" >
               <Graph smoothing="0"  backColor="#ffffff"  foreColor="#000000"  heatMapStatParameter="Comp-405-605_12-A"  type="Pseudocolor"  fast="1" >
                 <Axis dimension="x"  name="SSC-A"  label=""  auto="auto" />
                 <Axis dimension="y"  name="SSC-H"  label=""  auto="auto" />
                 <GraphSettings level="5%"  smoothingHighResolution="1"  contourHighResolution="1"  histogramSmoothingCount="0"  graphResolution="256"  showOutliers="0"  drawLargeDots="0"  dotsToDraw="8000"  tint="le.chartfill.tinted.40"  lineWeight="le.lineweight.normal"  lineStyle="le.linestyle.solid" />
                 <GraphEnvironment showGrid="0"  showAxes="tnlTNL"  showGates="1"  showFreqOnPlots="1"  showGateNameOnPlots="1"  showMedians="0"  showUncomped="0"  addEventParam="0"  lastYAxisName="" >
                   <TextTraits font="SansSerif"  size="11"  name="Labels"  style="plain"  color="#000000"  background="#00ffffff"  just="left" />
                   <TextTraits font="SansSerif"  size="11"  name="LayoutGates"  style="plain"  color="#000000"  background="#00ffffff"  just="left" />
                   <TextTraits font="SansSerif"  size="9"  name="Numbers"  style="plain"  color="#000000"  background="#00ffffff"  just="left" />
                   <TextTraits font="SansSerif"  size="9"  name="Legend"  style="plain"  color="#000000"  background="#00ffffff"  just="left" />
                   <WindowPosition x="909"  y="119"  width="527"  height="731"  displayed="1"  panelState="---" />
                 </GraphEnvironment>
               </Graph>
               <Gate gating:id="ID464398970"  gating:parent_id="ID527599134" >
                 <gating:PolygonGate eventsInside="1"  annoOffsetX="-5"  annoOffsetY="-135"  tint="#000000"  isTinted="0"  lineWeight="Normal"  userDefined="1"  quadId="-1"  gateResolution="256" >
                   <gating:dimension>
                     <data-type:fcs-dimension data-type:name="SSC-A" />
                   </gating:dimension>
                   <gating:dimension>
                     <data-type:fcs-dimension data-type:name="SSC-H" />
                   </gating:dimension>
                   <gating:vertex>
                     <gating:coordinate data-type:value="102061.3973333333" />
                     <gating:coordinate data-type:value="107012.2082191781" />
                   </gating:vertex>
                   <gating:vertex>
                     <gating:coordinate data-type:value="14680.064" />
                     <gating:coordinate data-type:value="39501.1506849315" />
                   </gating:vertex>
                   <gating:vertex>
                     <gating:coordinate data-type:value="13281.9626666667" />
                     <gating:coordinate data-type:value="9336.6356164384" />
                   </gating:vertex>
                   <gating:vertex>
                     <gating:coordinate data-type:value="107653.8026666667" />
                     <gating:coordinate data-type:value="68229.2602739726" />
                   </gating:vertex>
                   <gating:vertex>
                     <gating:coordinate data-type:value="186646.528" />
                     <gating:coordinate data-type:value="129994.695890411" />
                   </gating:vertex>
                   <gating:vertex>
                     <gating:coordinate data-type:value="167772.16" />
                     <gating:coordinate data-type:value="147949.7643835616" />
                   </gating:vertex>
                 </gating:PolygonGate>
               </Gate>
               <Subpopulations>
                 <Population name="CD3+Live"  annotation=""  owningGroup="D4_Samples"  expanded="0"  sortPriority="10"  count="8493" >
                   <Graph smoothing="0"  backColor="#ffffff"  foreColor="#000000"  heatMapStatParameter="Comp-405-605_12-A"  type="Pseudocolor"  fast="1" >
                     <Axis dimension="x"  name="Comp-405-780_60-A"  label=""  auto="auto" />
                     <Axis dimension="y"  name="Comp-640-780_60-A"  label=""  auto="auto" />
                     <GraphSettings level="5%"  smoothingHighResolution="1"  contourHighResolution="1"  histogramSmoothingCount="0"  graphResolution="256"  showOutliers="0"  drawLargeDots="0"  dotsToDraw="8000"  tint="le.chartfill.tinted.40"  lineWeight="le.lineweight.normal"  lineStyle="le.linestyle.solid" />
                     <GraphEnvironment showGrid="0"  showAxes="tnlTNL"  showGates="1"  showFreqOnPlots="1"  showGateNameOnPlots="1"  showMedians="0"  showUncomped="0"  addEventParam="0"  lastYAxisName="" >
                       <TextTraits font="SansSerif"  size="11"  name="Labels"  style="plain"  color="#000000"  background="#00ffffff"  just="left" />
                       <TextTraits font="SansSerif"  size="11"  name="LayoutGates"  style="plain"  color="#000000"  background="#00ffffff"  just="left" />
                       <TextTraits font="SansSerif"  size="9"  name="Numbers"  style="plain"  color="#000000"  background="#00ffffff"  just="left" />
                       <TextTraits font="SansSerif"  size="9"  name="Legend"  style="plain"  color="#000000"  background="#00ffffff"  just="left" />
                       <WindowPosition x="909"  y="119"  width="527"  height="731"  displayed="1"  panelState="---" />
                     </GraphEnvironment>
                   </Graph>
                   <Gate gating:id="ID74756271"  gating:parent_id="ID464398970" >
                     <gating:RectangleGate eventsInside="1"  annoOffsetX="129"  annoOffsetY="-15"  tint="#000000"  isTinted="0"  lineWeight="Normal"  userDefined="1"  percentX="0"  percentY="0" >
                       <gating:dimension gating:min="449.32822685850266"  gating:max="15059.663525113041" >
                         <data-type:fcs-dimension data-type:name="Comp-405-780_60-A" />
                       </gating:dimension>
                       <gating:dimension gating:min="-724.6089361286482"  gating:max="7047.91815460285" >
                         <data-type:fcs-dimension data-type:name="Comp-640-780_60-A" />
                       </gating:dimension>
                     </gating:RectangleGate>
                   </Gate>
                   <Subpopulations>
                     <Population name="CD4+ "  annotation=""  owningGroup="D4_Samples"  expanded="0"  sortPriority="10"  count="3" >
                       <Graph smoothing="0"  backColor="#ffffff"  foreColor="#000000"  heatMapStatParameter="Comp-405-605_12-A"  type="Pseudocolor"  fast="1" >
                         <Axis dimension="x"  name="Comp-561-620_10-A"  label=""  auto="auto" />
                         <Axis dimension="y"  name="Comp-488-530_30-A"  label=""  auto="auto" />
                         <GraphSettings level="5%"  smoothingHighResolution="1"  contourHighResolution="1"  histogramSmoothingCount="0"  graphResolution="256"  showOutliers="0"  drawLargeDots="0"  dotsToDraw="8000"  tint="le.chartfill.tinted.40"  lineWeight="le.lineweight.normal"  lineStyle="le.linestyle.solid" />
                         <GraphEnvironment showGrid="0"  showAxes="tnlTNL"  showGates="1"  showFreqOnPlots="1"  showGateNameOnPlots="1"  showMedians="0"  showUncomped="0"  addEventParam="0"  lastYAxisName="" >
                           <TextTraits font="SansSerif"  size="11"  name="Labels"  style="plain"  color="#000000"  background="#00ffffff"  just="left" />
                           <TextTraits font="SansSerif"  size="11"  name="LayoutGates"  style="plain"  color="#000000"  background="#00ffffff"  just="left" />
                           <TextTraits font="SansSerif"  size="9"  name="Numbers"  style="plain"  color="#000000"  background="#00ffffff"  just="left" />
                           <TextTraits font="SansSerif"  size="9"  name="Legend"  style="plain"  color="#000000"  background="#00ffffff"  just="left" />
                           <WindowPosition x="909"  y="119"  width="527"  height="731"  displayed="0"  panelState="---" />
                         </GraphEnvironment>
                       </Graph>
                       <Gate gating:id="ID979589550"  gating:parent_id="ID74756271" >
                         <gating:RectangleGate eventsInside="1"  annoOffsetX="84"  annoOffsetY="-39"  tint="#000000"  isTinted="0"  lineWeight="Normal"  userDefined="1"  percentX="0"  percentY="0" >
                           <gating:dimension gating:min="4487.4244153768905"  gating:max="97279.64865136724" >
                             <data-type:fcs-dimension data-type:name="Comp-561-710_50-A" />
                           </gating:dimension>
                           <gating:dimension gating:min="-435.53233888764964"  gating:max="1103.6444655925238" >
                             <data-type:fcs-dimension data-type:name="Comp-405-710_50-A" />
                           </gating:dimension>
                         </gating:RectangleGate>
                       </Gate>
                       <Subpopulations>
                         <Population name="Tcm "  annotation=""  owningGroup="D4_Samples"  expanded="0"  sortPriority="10"  count="0" >
                           <Graph smoothing="0"  backColor="#ffffff"  foreColor="#000000"  heatMapStatParameter="Comp-405-605_12-A"  type="Pseudocolor"  fast="1" >
                             <Axis dimension="x"  name="Comp-561-620_10-A"  label=""  auto="auto" />
                             <Axis dimension="y"  name="Comp-488-530_30-A"  label=""  auto="auto" />
                             <GraphSettings level="5%"  smoothingHighResolution="1"  contourHighResolution="1"  histogramSmoothingCount="0"  graphResolution="256"  showOutliers="0"  drawLargeDots="0"  dotsToDraw="8000"  tint="le.chartfill.tinted.40"  lineWeight="le.lineweight.normal"  lineStyle="le.linestyle.solid" />
                             <GraphEnvironment showGrid="0"  showAxes="tnlTNL"  showGates="1"  showFreqOnPlots="1"  showGateNameOnPlots="1"  showMedians="0"  showUncomped="0"  addEventParam="0"  lastYAxisName="" >
                               <TextTraits font="SansSerif"  size="11"  name="Labels"  style="plain"  color="#000000"  background="#00ffffff"  just="left" />
                               <TextTraits font="SansSerif"  size="11"  name="LayoutGates"  style="plain"  color="#000000"  background="#00ffffff"  just="left" />
                               <TextTraits font="SansSerif"  size="9"  name="Numbers"  style="plain"  color="#000000"  background="#00ffffff"  just="left" />
                               <TextTraits font="SansSerif"  size="9"  name="Legend"  style="plain"  color="#000000"  background="#00ffffff"  just="left" />
                               <WindowPosition x="909"  y="119"  width="527"  height="731"  displayed="1"  panelState="---" />
                             </GraphEnvironment>
                           </Graph>
                           <Gate gating:id="ID833256074"  gating:parent_id="ID979589550" >
                             <gating:RectangleGate eventsInside="1"  annoOffsetX="46"  annoOffsetY="-114"  tint="#000000"  isTinted="0"  lineWeight="Normal"  userDefined="1"  percentX="0"  percentY="0" >
                               <gating:dimension gating:min="-307.7917176411672"  gating:max="512.0288909531171" >
                                 <data-type:fcs-dimension data-type:name="Comp-561-620_10-A" />
                               </gating:dimension>
                               <gating:dimension gating:min="669.2757654610452"  gating:max="6710.076166051549" >
                                 <data-type:fcs-dimension data-type:name="Comp-488-530_30-A" />
                               </gating:dimension>
                             </gating:RectangleGate>
                           </Gate>
                         </Population>
                         <Population name="Tem "  annotation=""  owningGroup="D4_Samples"  expanded="0"  sortPriority="10"  count="0" >
                           <Graph smoothing="0"  backColor="#ffffff"  foreColor="#000000"  heatMapStatParameter="Comp-405-605_12-A"  type="Pseudocolor"  fast="1" >
                             <Axis dimension="x"  name="Comp-561-620_10-A"  label=""  auto="auto" />
                             <Axis dimension="y"  name="Comp-488-530_30-A"  label=""  auto="auto" />
                             <GraphSettings level="5%"  smoothingHighResolution="1"  contourHighResolution="1"  histogramSmoothingCount="0"  graphResolution="256"  showOutliers="0"  drawLargeDots="0"  dotsToDraw="8000"  tint="le.chartfill.tinted.40"  lineWeight="le.lineweight.normal"  lineStyle="le.linestyle.solid" />
                             <GraphEnvironment showGrid="0"  showAxes="tnlTNL"  showGates="1"  showFreqOnPlots="1"  showGateNameOnPlots="1"  showMedians="0"  showUncomped="0"  addEventParam="0"  lastYAxisName="" >
                               <TextTraits font="SansSerif"  size="11"  name="Labels"  style="plain"  color="#000000"  background="#00ffffff"  just="left" />
                               <TextTraits font="SansSerif"  size="11"  name="LayoutGates"  style="plain"  color="#000000"  background="#00ffffff"  just="left" />
                               <TextTraits font="SansSerif"  size="9"  name="Numbers"  style="plain"  color="#000000"  background="#00ffffff"  just="left" />
                               <TextTraits font="SansSerif"  size="9"  name="Legend"  style="plain"  color="#000000"  background="#00ffffff"  just="left" />
                               <WindowPosition x="909"  y="119"  width="527"  height="731"  displayed="1"  panelState="---" />
                             </GraphEnvironment>
                           </Graph>
                           <Gate gating:id="ID1530755903"  gating:parent_id="ID979589550" >
                             <gating:RectangleGate eventsInside="1"  annoOffsetX="-50"  annoOffsetY="-3"  tint="#000000"  isTinted="0"  lineWeight="Normal"  userDefined="1"  percentX="0"  percentY="0" >
                               <gating:dimension gating:min="-278.72388688503327"  gating:max="528.0205967993604" >
                                 <data-type:fcs-dimension data-type:name="Comp-561-620_10-A" />
                               </gating:dimension>
                               <gating:dimension gating:min="-78.946410891172"  gating:max="582.0505185847317" >
                                 <data-type:fcs-dimension data-type:name="Comp-488-530_30-A" />
                               </gating:dimension>
                             </gating:RectangleGate>
                           </Gate>
                         </Population>
                         <Population name="Temra"  annotation=""  owningGroup="D4_Samples"  expanded="0"  sortPriority="10"  count="0" >
                           <Graph smoothing="0"  backColor="#ffffff"  foreColor="#000000"  heatMapStatParameter="Comp-405-605_12-A"  type="Pseudocolor"  fast="1" >
                             <Axis dimension="x"  name="Comp-561-620_10-A"  label=""  auto="auto" />
                             <Axis dimension="y"  name="Comp-488-530_30-A"  label=""  auto="auto" />
                             <GraphSettings level="5%"  smoothingHighResolution="1"  contourHighResolution="1"  histogramSmoothingCount="0"  graphResolution="256"  showOutliers="0"  drawLargeDots="0"  dotsToDraw="8000"  tint="le.chartfill.tinted.40"  lineWeight="le.lineweight.normal"  lineStyle="le.linestyle.solid" />
                             <GraphEnvironment showGrid="0"  showAxes="tnlTNL"  showGates="1"  showFreqOnPlots="1"  showGateNameOnPlots="1"  showMedians="0"  showUncomped="0"  addEventParam="0"  lastYAxisName="" >
                               <TextTraits font="SansSerif"  size="11"  name="Labels"  style="plain"  color="#000000"  background="#00ffffff"  just="left" />
                               <TextTraits font="SansSerif"  size="11"  name="LayoutGates"  style="plain"  color="#000000"  background="#00ffffff"  just="left" />
                               <TextTraits font="SansSerif"  size="9"  name="Numbers"  style="plain"  color="#000000"  background="#00ffffff"  just="left" />
                               <TextTraits font="SansSerif"  size="9"  name="Legend"  style="plain"  color="#000000"  background="#00ffffff"  just="left" />
                               <WindowPosition x="909"  y="119"  width="527"  height="731"  displayed="1"  panelState="---" />
                             </GraphEnvironment>
                           </Graph>
                           <Gate gating:id="ID2053982527"  gating:parent_id="ID979589550" >
                             <gating:RectangleGate eventsInside="1"  annoOffsetX="166"  annoOffsetY="-15"  tint="#000000"  isTinted="0"  lineWeight="Normal"  userDefined="1"  percentX="0"  percentY="0" >
                               <gating:dimension gating:min="893.5868304684715"  gating:max="43509.221690152495" >
                                 <data-type:fcs-dimension data-type:name="Comp-561-620_10-A" />
                               </gating:dimension>
                               <gating:dimension gating:min="-41.39745057760465"  gating:max="575.526681972713" >
                                 <data-type:fcs-dimension data-type:name="Comp-488-530_30-A" />
                               </gating:dimension>
                             </gating:RectangleGate>
                           </Gate>
                         </Population>
                         <Population name="Tnpot"  annotation=""  owningGroup="D4_Samples"  expanded="0"  sortPriority="10"  count="3" >
                           <Graph smoothing="0"  backColor="#ffffff"  foreColor="#000000"  heatMapStatParameter="Comp-405-605_12-A"  type="Pseudocolor"  fast="1" >
                             <Axis dimension="x"  name="Comp-488-675_20-A"  label=""  auto="auto" />
                             <Axis dimension="y"  name="Comp-405-605_12-A"  label=""  auto="auto" />
                             <GraphSettings level="5%"  smoothingHighResolution="1"  contourHighResolution="1"  histogramSmoothingCount="0"  graphResolution="256"  showOutliers="0"  drawLargeDots="0"  dotsToDraw="8000"  tint="le.chartfill.tinted.40"  lineWeight="le.lineweight.normal"  lineStyle="le.linestyle.solid" />
                             <GraphEnvironment showGrid="0"  showAxes="tnlTNL"  showGates="1"  showFreqOnPlots="1"  showGateNameOnPlots="1"  showMedians="0"  showUncomped="0"  addEventParam="0"  lastYAxisName="" >
                               <TextTraits font="SansSerif"  size="11"  name="Labels"  style="plain"  color="#000000"  background="#00ffffff"  just="left" />
                               <TextTraits font="SansSerif"  size="11"  name="LayoutGates"  style="plain"  color="#000000"  background="#00ffffff"  just="left" />
                               <TextTraits font="SansSerif"  size="9"  name="Numbers"  style="plain"  color="#000000"  background="#00ffffff"  just="left" />
                               <TextTraits font="SansSerif"  size="9"  name="Legend"  style="plain"  color="#000000"  background="#00ffffff"  just="left" />
                               <WindowPosition x="909"  y="119"  width="527"  height="731"  displayed="0"  panelState="---" />
                             </GraphEnvironment>
                           </Graph>
                           <Gate gating:id="ID1516491253"  gating:parent_id="ID979589550" >
                             <gating:RectangleGate eventsInside="1"  annoOffsetX="164"  annoOffsetY="-122"  tint="#000000"  isTinted="0"  lineWeight="Normal"  userDefined="1"  percentX="0"  percentY="0" >
                               <gating:dimension gating:min="905.6810437769404"  gating:max="42584.3309132898" >
                                 <data-type:fcs-dimension data-type:name="Comp-561-620_10-A" />
                               </gating:dimension>
                               <gating:dimension gating:min="651.4568483040582"  gating:max="7781.018343005579" >
                                 <data-type:fcs-dimension data-type:name="Comp-488-530_30-A" />
                               </gating:dimension>
                             </gating:RectangleGate>
                           </Gate>
                           <Subpopulations>
                             <Population name="CD95_int"  annotation=""  owningGroup="D4_Samples"  expanded="0"  sortPriority="10"  count="0" >
                               <Graph smoothing="1"  backColor="#ffffff"  foreColor="#000000"  heatMapStatParameter="Comp-405-605_12-A"  type="Histogram"  fast="1" >
                                 <Axis dimension="x"  name="Comp-405-450_50-A"  label=""  auto="auto" />
                                 <Axis dimension="y"  name=""  label=""  auto="auto" />
                                 <GraphSettings level="5%"  smoothingHighResolution="1"  contourHighResolution="1"  histogramSmoothingCount="0"  graphResolution="256"  showOutliers="0"  drawLargeDots="0"  dotsToDraw="8000"  tint="le.chartfill.tinted.40"  lineWeight="le.lineweight.normal"  lineStyle="le.linestyle.solid" />
                                 <GraphEnvironment showGrid="0"  showAxes="tnlTNL"  showGates="1"  showFreqOnPlots="1"  showGateNameOnPlots="1"  showMedians="0"  showUncomped="0"  addEventParam="0"  lastYAxisName="" >
                                   <TextTraits font="SansSerif"  size="11"  name="Labels"  style="plain"  color="#000000"  background="#00ffffff"  just="left" />
                                   <TextTraits font="SansSerif"  size="11"  name="LayoutGates"  style="plain"  color="#000000"  background="#00ffffff"  just="left" />
                                   <TextTraits font="SansSerif"  size="9"  name="Numbers"  style="plain"  color="#000000"  background="#00ffffff"  just="left" />
                                   <TextTraits font="SansSerif"  size="9"  name="Legend"  style="plain"  color="#000000"  background="#00ffffff"  just="left" />
                                   <WindowPosition x="909"  y="119"  width="527"  height="731"  displayed="0"  panelState="---" />
                                 </GraphEnvironment>
                               </Graph>
                               <Gate gating:id="ID947883545"  gating:parent_id="ID1516491253" >
                                 <gating:RectangleGate eventsInside="1"  annoOffsetX="2"  annoOffsetY="-127"  tint="#000000"  isTinted="0"  lineWeight="Normal"  userDefined="1"  percentX="0"  percentY="0" >
                                   <gating:dimension gating:min="947.8161920647779"  gating:max="1773.4696317313253" >
                                     <data-type:fcs-dimension data-type:name="Comp-488-675_20-A" />
                                   </gating:dimension>
                                   <gating:dimension gating:min="794.7889365921881"  gating:max="13058.703710500113" >
                                     <data-type:fcs-dimension data-type:name="Comp-405-605_12-A" />
                                   </gating:dimension>
                                 </gating:RectangleGate>
                               </Gate>
                             </Population>
                             <Population name="Tnaive"  annotation=""  owningGroup="D4_Samples"  expanded="0"  sortPriority="10"  count="0" >
                               <Graph smoothing="0"  backColor="#ffffff"  foreColor="#000000"  heatMapStatParameter="Comp-405-605_12-A"  type="Pseudocolor"  fast="1" >
                                 <Axis dimension="x"  name="Comp-488-675_20-A"  label=""  auto="auto" />
                                 <Axis dimension="y"  name="Comp-405-605_12-A"  label=""  auto="auto" />
                                 <GraphSettings level="5%"  smoothingHighResolution="1"  contourHighResolution="1"  histogramSmoothingCount="0"  graphResolution="256"  showOutliers="0"  drawLargeDots="0"  dotsToDraw="8000"  tint="le.chartfill.tinted.40"  lineWeight="le.lineweight.normal"  lineStyle="le.linestyle.solid" />
                                 <GraphEnvironment showGrid="0"  showAxes="tnlTNL"  showGates="1"  showFreqOnPlots="1"  showGateNameOnPlots="1"  showMedians="0"  showUncomped="0"  addEventParam="0"  lastYAxisName="" >
                                   <TextTraits font="SansSerif"  size="11"  name="Labels"  style="plain"  color="#000000"  background="#00ffffff"  just="left" />
                                   <TextTraits font="SansSerif"  size="11"  name="LayoutGates"  style="plain"  color="#000000"  background="#00ffffff"  just="left" />
                                   <TextTraits font="SansSerif"  size="9"  name="Numbers"  style="plain"  color="#000000"  background="#00ffffff"  just="left" />
                                   <TextTraits font="SansSerif"  size="9"  name="Legend"  style="plain"  color="#000000"  background="#00ffffff"  just="left" />
                                   <WindowPosition x="909"  y="119"  width="527"  height="731"  displayed="1"  panelState="---" />
                                 </GraphEnvironment>
                               </Graph>
                               <Gate gating:id="ID137096874"  gating:parent_id="ID1516491253" >
                                 <gating:RectangleGate eventsInside="1"  annoOffsetX="-4"  annoOffsetY="-87"  tint="#000000"  isTinted="0"  lineWeight="Normal"  userDefined="1"  percentX="0"  percentY="0" >
                                   <gating:dimension gating:min="-836.9076759906992"  gating:max="1011.8638890455544" >
                                     <data-type:fcs-dimension data-type:name="Comp-488-675_20-A" />
                                   </gating:dimension>
                                   <gating:dimension gating:min="1284.0021861591927"  gating:max="13971.566309669905" >
                                     <data-type:fcs-dimension data-type:name="Comp-405-605_12-A" />
                                   </gating:dimension>
                                 </gating:RectangleGate>
                               </Gate>
                             </Population>
                             <Population name="Tscm "  annotation=""  owningGroup="D4_Samples"  expanded="0"  sortPriority="10"  count="0" >
                               <Graph smoothing="0"  backColor="#ffffff"  foreColor="#000000"  heatMapStatParameter="Comp-405-605_12-A"  type="Pseudocolor"  fast="1" >
                                 <Axis dimension="x"  name="Comp-405-450_50-A"  label=""  auto="auto" />
                                 <Axis dimension="y"  name="Comp-405-605_12-A"  label=""  auto="auto" />
                                 <GraphSettings level="5%"  smoothingHighResolution="1"  contourHighResolution="1"  histogramSmoothingCount="0"  graphResolution="256"  showOutliers="0"  drawLargeDots="0"  dotsToDraw="8000"  tint="le.chartfill.tinted.40"  lineWeight="le.lineweight.normal"  lineStyle="le.linestyle.solid" />
                                 <GraphEnvironment showGrid="0"  showAxes="tnlTNL"  showGates="1"  showFreqOnPlots="1"  showGateNameOnPlots="1"  showMedians="0"  showUncomped="0"  addEventParam="0"  lastYAxisName="" >
                                   <TextTraits font="SansSerif"  size="11"  name="Labels"  style="plain"  color="#000000"  background="#00ffffff"  just="left" />
                                   <TextTraits font="SansSerif"  size="11"  name="LayoutGates"  style="plain"  color="#000000"  background="#00ffffff"  just="left" />
                                   <TextTraits font="SansSerif"  size="9"  name="Numbers"  style="plain"  color="#000000"  background="#00ffffff"  just="left" />
                                   <TextTraits font="SansSerif"  size="9"  name="Legend"  style="plain"  color="#000000"  background="#00ffffff"  just="left" />
                                   <WindowPosition x="910"  y="113"  width="527"  height="731"  displayed="0"  panelState="---" />
                                 </GraphEnvironment>
                               </Graph>
                               <Gate gating:id="ID413100577"  gating:parent_id="ID1516491253" >
                                 <gating:RectangleGate eventsInside="1"  annoOffsetX="-3"  annoOffsetY="-92"  tint="#000000"  isTinted="0"  lineWeight="Normal"  userDefined="1"  percentX="0"  percentY="0" >
                                   <gating:dimension gating:min="1251.782608729522"  gating:max="72470.2770168877" >
                                     <data-type:fcs-dimension data-type:name="Comp-488-675_20-A" />
                                   </gating:dimension>
                                   <gating:dimension gating:min="1398.1499320914716"  gating:max="9509.500102170294" >
                                     <data-type:fcs-dimension data-type:name="Comp-405-605_12-A" />
                                   </gating:dimension>
                                 </gating:RectangleGate>
                               </Gate>
                               <Subpopulations>
                                 <Population name="Ki67+ "  annotation=""  owningGroup="D4_Samples"  expanded="0"  sortPriority="10"  count="0" >
                                   <Graph smoothing="0"  backColor="#ffffff"  foreColor="#000000"  heatMapStatParameter="Comp-405-605_12-A"  type="Pseudocolor"  fast="1" >
                                     <Axis dimension="x"  name="Comp-405-450_50-A"  label=""  auto="auto" />
                                     <Axis dimension="y"  name="Comp-405-605_12-A"  label=""  auto="auto" />
                                     <GraphSettings level="5%"  smoothingHighResolution="1"  contourHighResolution="1"  histogramSmoothingCount="0"  graphResolution="256"  showOutliers="0"  drawLargeDots="0"  dotsToDraw="8000"  tint="le.chartfill.tinted.40"  lineWeight="le.lineweight.normal"  lineStyle="le.linestyle.solid" />
                                     <GraphEnvironment showGrid="0"  showAxes="tnlTNL"  showGates="1"  showFreqOnPlots="1"  showGateNameOnPlots="1"  showMedians="0"  showUncomped="0"  addEventParam="0"  lastYAxisName="" >
                                       <TextTraits font="SansSerif"  size="11"  name="Labels"  style="plain"  color="#000000"  background="#00ffffff"  just="left" />
                                       <TextTraits font="SansSerif"  size="11"  name="LayoutGates"  style="plain"  color="#000000"  background="#00ffffff"  just="left" />
                                       <TextTraits font="SansSerif"  size="9"  name="Numbers"  style="plain"  color="#000000"  background="#00ffffff"  just="left" />
                                       <TextTraits font="SansSerif"  size="9"  name="Legend"  style="plain"  color="#000000"  background="#00ffffff"  just="left" />
                                       <WindowPosition x="910"  y="113"  width="527"  height="731"  displayed="1"  panelState="---" />
                                     </GraphEnvironment>
                                   </Graph>
                                   <Gate gating:id="ID1547173054"  gating:parent_id="ID413100577" >
                                     <gating:RectangleGate eventsInside="1"  annoOffsetX="4"  annoOffsetY="-71"  tint="#000000"  isTinted="0"  lineWeight="Normal"  userDefined="1"  percentX="0"  percentY="0" >
                                       <gating:dimension gating:min="2534.2726135328207"  gating:max="70560.56539788736" >
                                         <data-type:fcs-dimension data-type:name="Comp-405-450_50-A" />
                                       </gating:dimension>
                                       <gating:dimension gating:min="1428.110811078927"  gating:max="5395.846769230888" >
                                         <data-type:fcs-dimension data-type:name="Comp-405-605_12-A" />
                                       </gating:dimension>
                                     </gating:RectangleGate>
                                   </Gate>
                                 </Population>
                               </Subpopulations>
                             </Population>
                           </Subpopulations>
                         </Population>
                       </Subpopulations>
                     </Population>
                     <Population name="CD8+ "  annotation=""  owningGroup="D4_Samples"  expanded="0"  sortPriority="10"  count="9194" >
                       <Graph smoothing="0"  backColor="#ffffff"  foreColor="#000000"  heatMapStatParameter="Comp-405-605_12-A"  type="Pseudocolor"  fast="1" >
                         <Axis dimension="x"  name="Comp-561-620_10-A"  label=""  auto="auto" />
                         <Axis dimension="y"  name="Comp-488-530_30-A"  label=""  auto="auto" />
                         <GraphSettings level="5%"  smoothingHighResolution="1"  contourHighResolution="1"  histogramSmoothingCount="0"  graphResolution="256"  showOutliers="0"  drawLargeDots="0"  dotsToDraw="8000"  tint="le.chartfill.tinted.40"  lineWeight="le.lineweight.normal"  lineStyle="le.linestyle.solid" />
                         <GraphEnvironment showGrid="0"  showAxes="tnlTNL"  showGates="1"  showFreqOnPlots="1"  showGateNameOnPlots="1"  showMedians="0"  showUncomped="0"  addEventParam="0"  lastYAxisName="" >
                           <TextTraits font="SansSerif"  size="11"  name="Labels"  style="plain"  color="#000000"  background="#00ffffff"  just="left" />
                           <TextTraits font="SansSerif"  size="11"  name="LayoutGates"  style="plain"  color="#000000"  background="#00ffffff"  just="left" />
                           <TextTraits font="SansSerif"  size="9"  name="Numbers"  style="plain"  color="#000000"  background="#00ffffff"  just="left" />
                           <TextTraits font="SansSerif"  size="9"  name="Legend"  style="plain"  color="#000000"  background="#00ffffff"  just="left" />
                           <WindowPosition x="909"  y="119"  width="632"  height="829"  displayed="0"  panelState="---" />
                         </GraphEnvironment>
                       </Graph>
                       <Gate gating:id="ID419216999"  gating:parent_id="ID74756271" >
                         <gating:RectangleGate eventsInside="1"  annoOffsetX="10"  annoOffsetY="-85"  tint="#000000"  isTinted="0"  lineWeight="Normal"  userDefined="1"  percentX="0"  percentY="0" >
                           <gating:dimension gating:min="-1140.1029127822683"  gating:max="4288.023500365773" >
                             <data-type:fcs-dimension data-type:name="Comp-561-710_50-A" />
                           </gating:dimension>
                           <gating:dimension gating:min="2230.14875266978"  gating:max="80265.33899853016" >
                             <data-type:fcs-dimension data-type:name="Comp-405-710_50-A" />
                           </gating:dimension>
                         </gating:RectangleGate>
                       </Gate>
                       <Subpopulations>
                         <Population name="Divided "  annotation=""  owningGroup="D4_Samples"  expanded="0"  sortPriority="10"  count="4319" >
                           <Graph smoothing="0"  backColor="#ffffff"  foreColor="#000000"  type="Histogram"  fast="1" >
                             <Axis dimension="x"  name="Comp-405-450_50-A"  label=""  auto="auto" />
                             <Axis dimension="y"  name="SSC-A"  label=""  auto="auto" />
                             <GraphSettings level="5%"  smoothingHighResolution="1"  contourHighResolution="1"  histogramSmoothingCount="0"  graphResolution="256"  showOutliers="0"  drawLargeDots="0"  dotsToDraw="8000"  tint="le.chartfill.tinted.40"  lineWeight="le.lineweight.normal"  lineStyle="le.linestyle.solid" />
                             <GraphEnvironment showGrid="0"  showAxes="tnlTNL"  showGates="1"  showFreqOnPlots="1"  showGateNameOnPlots="1"  showMedians="0"  showUncomped="0"  addEventParam="0"  lastYAxisName="" >
                               <TextTraits font="SansSerif"  size="11"  name="Labels"  style="plain"  color="#000000"  background="#00ffffff"  just="left" />
                               <TextTraits font="SansSerif"  size="11"  name="LayoutGates"  style="plain"  color="#000000"  background="#00ffffff"  just="left" />
                               <TextTraits font="SansSerif"  size="9"  name="Numbers"  style="plain"  color="#000000"  background="#00ffffff"  just="left" />
                               <TextTraits font="SansSerif"  size="9"  name="Legend"  style="plain"  color="#000000"  background="#00ffffff"  just="left" />
                               <WindowPosition x="0"  y="0"  width="0"  height="0"  displayed="0"  panelState="" />
                             </GraphEnvironment>
                           </Graph>
                           <Gate gating:id="ID1333087596"  gating:parent_id="ID419216999" >
                             <gating:RectangleGate eventsInside="1"  annoOffsetX="0"  annoOffsetY="0"  tint="#000000"  isTinted="0"  lineWeight="Normal"  userDefined="1" >
                               <gating:dimension gating:max="1757.2857904899672"  yRatio="0.8272138228941684" >
                                 <data-type:fcs-dimension data-type:name="Comp-405-450_50-A" />
                               </gating:dimension>
                             </gating:RectangleGate>
                           </Gate>
                           <Subpopulations>
                             <Population name="Tcm "  annotation=""  owningGroup="D4_Samples"  expanded="0"  sortPriority="10"  count="0" >
                               <Graph smoothing="0"  backColor="#ffffff"  foreColor="#000000"  heatMapStatParameter="Comp-405-605_12-A"  type="Pseudocolor"  fast="1" >
                                 <Axis dimension="x"  name="Comp-561-620_10-A"  label=""  auto="auto" />
                                 <Axis dimension="y"  name="Comp-488-530_30-A"  label=""  auto="auto" />
                                 <GraphSettings level="5%"  smoothingHighResolution="1"  contourHighResolution="1"  histogramSmoothingCount="0"  graphResolution="256"  showOutliers="0"  drawLargeDots="0"  dotsToDraw="8000"  tint="le.chartfill.tinted.40"  lineWeight="le.lineweight.normal"  lineStyle="le.linestyle.solid" />
                                 <GraphEnvironment showGrid="0"  showAxes="tnlTNL"  showGates="1"  showFreqOnPlots="1"  showGateNameOnPlots="1"  showMedians="0"  showUncomped="0"  addEventParam="0"  lastYAxisName="" >
                                   <TextTraits font="SansSerif"  size="11"  name="Labels"  style="plain"  color="#000000"  background="#00ffffff"  just="left" />
                                   <TextTraits font="SansSerif"  size="11"  name="LayoutGates"  style="plain"  color="#000000"  background="#00ffffff"  just="left" />
                                   <TextTraits font="SansSerif"  size="9"  name="Numbers"  style="plain"  color="#000000"  background="#00ffffff"  just="left" />
                                   <TextTraits font="SansSerif"  size="9"  name="Legend"  style="plain"  color="#000000"  background="#00ffffff"  just="left" />
                                   <WindowPosition x="909"  y="119"  width="527"  height="731"  displayed="1"  panelState="---" />
                                 </GraphEnvironment>
                               </Graph>
                               <Gate gating:id="ID744024257"  gating:parent_id="ID1333087596" >
                                 <gating:RectangleGate eventsInside="1"  annoOffsetX="46"  annoOffsetY="-114"  tint="#000000"  isTinted="0"  lineWeight="Normal"  userDefined="1"  percentX="0"  percentY="0" >
                                   <gating:dimension gating:min="-303.6882305022984"  gating:max="743.2350752158966" >
                                     <data-type:fcs-dimension data-type:name="Comp-561-620_10-A" />
                                   </gating:dimension>
                                   <gating:dimension gating:min="509.9663201596447"  gating:max="5416.250135684609" >
                                     <data-type:fcs-dimension data-type:name="Comp-488-530_30-A" />
                                   </gating:dimension>
                                 </gating:RectangleGate>
                               </Gate>
                             </Population>
                             <Population name="Tem "  annotation=""  owningGroup="D4_Samples"  expanded="0"  sortPriority="10"  count="0" >
                               <Graph smoothing="0"  backColor="#ffffff"  foreColor="#000000"  heatMapStatParameter="Comp-405-605_12-A"  type="Pseudocolor"  fast="1" >
                                 <Axis dimension="x"  name="Comp-561-620_10-A"  label=""  auto="auto" />
                                 <Axis dimension="y"  name="Comp-488-530_30-A"  label=""  auto="auto" />
                                 <GraphSettings level="5%"  smoothingHighResolution="1"  contourHighResolution="1"  histogramSmoothingCount="0"  graphResolution="256"  showOutliers="0"  drawLargeDots="0"  dotsToDraw="8000"  tint="le.chartfill.tinted.40"  lineWeight="le.lineweight.normal"  lineStyle="le.linestyle.solid" />
                                 <GraphEnvironment showGrid="0"  showAxes="tnlTNL"  showGates="1"  showFreqOnPlots="1"  showGateNameOnPlots="1"  showMedians="0"  showUncomped="0"  addEventParam="0"  lastYAxisName="" >
                                   <TextTraits font="SansSerif"  size="11"  name="Labels"  style="plain"  color="#000000"  background="#00ffffff"  just="left" />
                                   <TextTraits font="SansSerif"  size="11"  name="LayoutGates"  style="plain"  color="#000000"  background="#00ffffff"  just="left" />
                                   <TextTraits font="SansSerif"  size="9"  name="Numbers"  style="plain"  color="#000000"  background="#00ffffff"  just="left" />
                                   <TextTraits font="SansSerif"  size="9"  name="Legend"  style="plain"  color="#000000"  background="#00ffffff"  just="left" />
                                   <WindowPosition x="909"  y="119"  width="527"  height="731"  displayed="1"  panelState="---" />
                                 </GraphEnvironment>
                               </Graph>
                               <Gate gating:id="ID1332290552"  gating:parent_id="ID1333087596" >
                                 <gating:RectangleGate eventsInside="1"  annoOffsetX="-50"  annoOffsetY="-3"  tint="#000000"  isTinted="0"  lineWeight="Normal"  userDefined="1"  percentX="0"  percentY="0" >
                                   <gating:dimension gating:min="-280.9857053639262"  gating:max="743.2350752158966" >
                                     <data-type:fcs-dimension data-type:name="Comp-561-620_10-A" />
                                   </gating:dimension>
                                   <gating:dimension gating:min="-340.89426965574086"  gating:max="336.77488875452684" >
                                     <data-type:fcs-dimension data-type:name="Comp-488-530_30-A" />
                                   </gating:dimension>
                                 </gating:RectangleGate>
                               </Gate>
                             </Population>
                             <Population name="Temra"  annotation=""  owningGroup="D4_Samples"  expanded="0"  sortPriority="10"  count="1175" >
                               <Graph smoothing="0"  backColor="#ffffff"  foreColor="#000000"  heatMapStatParameter="Comp-405-605_12-A"  type="Pseudocolor"  fast="1" >
                                 <Axis dimension="x"  name="Comp-561-620_10-A"  label=""  auto="auto" />
                                 <Axis dimension="y"  name="Comp-488-530_30-A"  label=""  auto="auto" />
                                 <GraphSettings level="5%"  smoothingHighResolution="1"  contourHighResolution="1"  histogramSmoothingCount="0"  graphResolution="256"  showOutliers="0"  drawLargeDots="0"  dotsToDraw="8000"  tint="le.chartfill.tinted.40"  lineWeight="le.lineweight.normal"  lineStyle="le.linestyle.solid" />
                                 <GraphEnvironment showGrid="0"  showAxes="tnlTNL"  showGates="1"  showFreqOnPlots="1"  showGateNameOnPlots="1"  showMedians="0"  showUncomped="0"  addEventParam="0"  lastYAxisName="" >
                                   <TextTraits font="SansSerif"  size="11"  name="Labels"  style="plain"  color="#000000"  background="#00ffffff"  just="left" />
                                   <TextTraits font="SansSerif"  size="11"  name="LayoutGates"  style="plain"  color="#000000"  background="#00ffffff"  just="left" />
                                   <TextTraits font="SansSerif"  size="9"  name="Numbers"  style="plain"  color="#000000"  background="#00ffffff"  just="left" />
                                   <TextTraits font="SansSerif"  size="9"  name="Legend"  style="plain"  color="#000000"  background="#00ffffff"  just="left" />
                                   <WindowPosition x="909"  y="119"  width="527"  height="731"  displayed="1"  panelState="---" />
                                 </GraphEnvironment>
                               </Graph>
                               <Gate gating:id="ID840672244"  gating:parent_id="ID1333087596" >
                                 <gating:RectangleGate eventsInside="1"  annoOffsetX="166"  annoOffsetY="-15"  tint="#000000"  isTinted="0"  lineWeight="Normal"  userDefined="1"  percentX="0"  percentY="0" >
                                   <gating:dimension gating:min="1701.678540767313"  gating:max="165714.7326983543" >
                                     <data-type:fcs-dimension data-type:name="Comp-561-620_10-A" />
                                   </gating:dimension>
                                   <gating:dimension gating:min="-377.00945091205386"  gating:max="384.9651629196806" >
                                     <data-type:fcs-dimension data-type:name="Comp-488-530_30-A" />
                                   </gating:dimension>
                                 </gating:RectangleGate>
                               </Gate>
                             </Population>
                             <Population name="Tnpot"  annotation=""  owningGroup="D4_Samples"  expanded="0"  sortPriority="10"  count="7165" >
                               <Graph smoothing="0"  backColor="#ffffff"  foreColor="#000000"  heatMapStatParameter="Comp-405-605_12-A"  type="Pseudocolor"  fast="1" >
                                 <Axis dimension="x"  name="Comp-561-620_10-A"  label=""  auto="auto" />
                                 <Axis dimension="y"  name="Comp-488-530_30-A"  label=""  auto="auto" />
                                 <GraphSettings level="5%"  smoothingHighResolution="1"  contourHighResolution="1"  histogramSmoothingCount="0"  graphResolution="256"  showOutliers="0"  drawLargeDots="0"  dotsToDraw="8000"  tint="le.chartfill.tinted.40"  lineWeight="le.lineweight.normal"  lineStyle="le.linestyle.solid" />
                                 <GraphEnvironment showGrid="0"  showAxes="tnlTNL"  showGates="1"  showFreqOnPlots="1"  showGateNameOnPlots="1"  showMedians="0"  showUncomped="0"  addEventParam="0"  lastYAxisName="" >
                                   <TextTraits font="SansSerif"  size="11"  name="Labels"  style="plain"  color="#000000"  background="#00ffffff"  just="left" />
                                   <TextTraits font="SansSerif"  size="11"  name="LayoutGates"  style="plain"  color="#000000"  background="#00ffffff"  just="left" />
                                   <TextTraits font="SansSerif"  size="9"  name="Numbers"  style="plain"  color="#000000"  background="#00ffffff"  just="left" />
                                   <TextTraits font="SansSerif"  size="9"  name="Legend"  style="plain"  color="#000000"  background="#00ffffff"  just="left" />
                                   <WindowPosition x="909"  y="119"  width="527"  height="731"  displayed="1"  panelState="---" />
                                 </GraphEnvironment>
                               </Graph>
                               <Gate gating:id="ID1474336502"  gating:parent_id="ID1333087596" >
                                 <gating:RectangleGate eventsInside="1"  annoOffsetX="40"  annoOffsetY="-149"  tint="#000000"  isTinted="0"  lineWeight="Normal"  userDefined="1"  percentX="0"  percentY="0" >
                                   <gating:dimension gating:min="1729.2519547160168"  gating:max="184116.0178684406" >
                                     <data-type:fcs-dimension data-type:name="Comp-561-620_10-A" />
                                   </gating:dimension>
                                   <gating:dimension gating:min="535.9108098442547"  gating:max="13410.72745666363" >
                                     <data-type:fcs-dimension data-type:name="Comp-488-530_30-A" />
                                   </gating:dimension>
                                 </gating:RectangleGate>
                               </Gate>
                               <Subpopulations>
                                 <Population name="CD95_int"  annotation=""  owningGroup="D4_Samples"  expanded="0"  sortPriority="10"  count="0" >
                                   <Graph smoothing="1"  backColor="#ffffff"  foreColor="#000000"  heatMapStatParameter="Comp-405-605_12-A"  type="Histogram"  fast="1" >
                                     <Axis dimension="x"  name="Comp-405-450_50-A"  label=""  auto="auto" />
                                     <Axis dimension="y"  name=""  label=""  auto="auto" />
                                     <GraphSettings level="5%"  smoothingHighResolution="1"  contourHighResolution="1"  histogramSmoothingCount="0"  graphResolution="256"  showOutliers="0"  drawLargeDots="0"  dotsToDraw="8000"  tint="le.chartfill.tinted.40"  lineWeight="le.lineweight.normal"  lineStyle="le.linestyle.solid" />
                                     <GraphEnvironment showGrid="0"  showAxes="tnlTNL"  showGates="1"  showFreqOnPlots="1"  showGateNameOnPlots="1"  showMedians="0"  showUncomped="0"  addEventParam="0"  lastYAxisName="" >
                                       <TextTraits font="SansSerif"  size="11"  name="Labels"  style="plain"  color="#000000"  background="#00ffffff"  just="left" />
                                       <TextTraits font="SansSerif"  size="11"  name="LayoutGates"  style="plain"  color="#000000"  background="#00ffffff"  just="left" />
                                       <TextTraits font="SansSerif"  size="9"  name="Numbers"  style="plain"  color="#000000"  background="#00ffffff"  just="left" />
                                       <TextTraits font="SansSerif"  size="9"  name="Legend"  style="plain"  color="#000000"  background="#00ffffff"  just="left" />
                                       <WindowPosition x="909"  y="119"  width="527"  height="731"  displayed="0"  panelState="---" />
                                     </GraphEnvironment>
                                   </Graph>
                                   <Gate gating:id="ID1016427051"  gating:parent_id="ID1474336502" >
                                     <gating:RectangleGate eventsInside="1"  annoOffsetX="2"  annoOffsetY="-127"  tint="#000000"  isTinted="0"  lineWeight="Normal"  userDefined="1"  percentX="0"  percentY="0" >
                                       <gating:dimension gating:min="1278.156882992581"  gating:max="2481.14236867269" >
                                         <data-type:fcs-dimension data-type:name="Comp-488-675_20-A" />
                                       </gating:dimension>
                                       <gating:dimension gating:min="498.98412709871315"  gating:max="7977.063073394969" >
                                         <data-type:fcs-dimension data-type:name="Comp-405-605_12-A" />
                                       </gating:dimension>
                                     </gating:RectangleGate>
                                   </Gate>
                                 </Population>
                                 <Population name="CD95hi"  annotation=""  owningGroup="D4_Samples"  expanded="0"  sortPriority="10"  count="776" >
                                   <Graph smoothing="0"  backColor="#ffffff"  foreColor="#000000"  heatMapStatParameter="Comp-405-605_12-A"  type="Pseudocolor"  fast="1" >
                                     <Axis dimension="x"  name="Comp-488-675_20-A"  label=""  auto="auto" />
                                     <Axis dimension="y"  name="Comp-405-605_12-A"  label=""  auto="auto" />
                                     <GraphSettings level="5%"  smoothingHighResolution="1"  contourHighResolution="1"  histogramSmoothingCount="0"  graphResolution="256"  showOutliers="0"  drawLargeDots="0"  dotsToDraw="8000"  tint="le.chartfill.tinted.40"  lineWeight="le.lineweight.normal"  lineStyle="le.linestyle.solid" />
                                     <GraphEnvironment showGrid="0"  showAxes="tnlTNL"  showGates="1"  showFreqOnPlots="1"  showGateNameOnPlots="1"  showMedians="0"  showUncomped="0"  addEventParam="0"  lastYAxisName="" >
                                       <TextTraits font="SansSerif"  size="11"  name="Labels"  style="plain"  color="#000000"  background="#00ffffff"  just="left" />
                                       <TextTraits font="SansSerif"  size="11"  name="LayoutGates"  style="plain"  color="#000000"  background="#00ffffff"  just="left" />
                                       <TextTraits font="SansSerif"  size="9"  name="Numbers"  style="plain"  color="#000000"  background="#00ffffff"  just="left" />
                                       <TextTraits font="SansSerif"  size="9"  name="Legend"  style="plain"  color="#000000"  background="#00ffffff"  just="left" />
                                       <WindowPosition x="697"  y="40"  width="868"  height="894"  displayed="1"  panelState="---" />
                                     </GraphEnvironment>
                                   </Graph>
                                   <Gate gating:id="ID988147874"  gating:parent_id="ID1474336502" >
                                     <gating:RectangleGate eventsInside="1"  annoOffsetX="-8"  annoOffsetY="-119"  tint="#000000"  isTinted="0"  lineWeight="Normal"  userDefined="1"  percentX="0"  percentY="0" >
                                       <gating:dimension gating:min="3831.719994310844"  gating:max="49919.26875538149" >
                                         <data-type:fcs-dimension data-type:name="Comp-488-675_20-A" />
                                       </gating:dimension>
                                       <gating:dimension gating:min="482.7989935754899"  gating:max="8598.215353372963" >
                                         <data-type:fcs-dimension data-type:name="Comp-405-605_12-A" />
                                       </gating:dimension>
                                     </gating:RectangleGate>
                                   </Gate>
                                 </Population>
                                 <Population name="Tnaive"  annotation=""  owningGroup="D4_Samples"  expanded="0"  sortPriority="10"  count="0" >
                                   <Graph smoothing="0"  backColor="#ffffff"  foreColor="#000000"  heatMapStatParameter="Comp-405-605_12-A"  type="Pseudocolor"  fast="1" >
                                     <Axis dimension="x"  name="Comp-488-675_20-A"  label=""  auto="auto" />
                                     <Axis dimension="y"  name="Comp-405-605_12-A"  label=""  auto="auto" />
                                     <GraphSettings level="5%"  smoothingHighResolution="1"  contourHighResolution="1"  histogramSmoothingCount="0"  graphResolution="256"  showOutliers="0"  drawLargeDots="0"  dotsToDraw="8000"  tint="le.chartfill.tinted.40"  lineWeight="le.lineweight.normal"  lineStyle="le.linestyle.solid" />
                                     <GraphEnvironment showGrid="0"  showAxes="tnlTNL"  showGates="1"  showFreqOnPlots="1"  showGateNameOnPlots="1"  showMedians="0"  showUncomped="0"  addEventParam="0"  lastYAxisName="" >
                                       <TextTraits font="SansSerif"  size="11"  name="Labels"  style="plain"  color="#000000"  background="#00ffffff"  just="left" />
                                       <TextTraits font="SansSerif"  size="11"  name="LayoutGates"  style="plain"  color="#000000"  background="#00ffffff"  just="left" />
                                       <TextTraits font="SansSerif"  size="9"  name="Numbers"  style="plain"  color="#000000"  background="#00ffffff"  just="left" />
                                       <TextTraits font="SansSerif"  size="9"  name="Legend"  style="plain"  color="#000000"  background="#00ffffff"  just="left" />
                                       <WindowPosition x="909"  y="119"  width="527"  height="731"  displayed="1"  panelState="---" />
                                     </GraphEnvironment>
                                   </Graph>
                                   <Gate gating:id="ID1427038217"  gating:parent_id="ID1474336502" >
                                     <gating:RectangleGate eventsInside="1"  annoOffsetX="1"  annoOffsetY="-112"  tint="#000000"  isTinted="0"  lineWeight="Normal"  userDefined="1"  percentX="0"  percentY="0" >
                                       <gating:dimension gating:min="-1046.608005783347"  gating:max="696.5066124490955" >
                                         <data-type:fcs-dimension data-type:name="Comp-488-675_20-A" />
                                       </gating:dimension>
                                       <gating:dimension gating:min="498.98412709871315"  gating:max="8816.797503390932" >
                                         <data-type:fcs-dimension data-type:name="Comp-405-605_12-A" />
                                       </gating:dimension>
                                     </gating:RectangleGate>
                                   </Gate>
                                 </Population>
                               </Subpopulations>
                             </Population>
                           </Subpopulations>
                         </Population>
                         <Population name="Tcm "  annotation=""  owningGroup="D4_Samples"  expanded="0"  sortPriority="10"  count="0" >
                           <Graph smoothing="0"  backColor="#ffffff"  foreColor="#000000"  heatMapStatParameter="Comp-405-605_12-A"  type="Pseudocolor"  fast="1" >
                             <Axis dimension="x"  name="Comp-561-620_10-A"  label=""  auto="auto" />
                             <Axis dimension="y"  name="Comp-488-530_30-A"  label=""  auto="auto" />
                             <GraphSettings level="5%"  smoothingHighResolution="1"  contourHighResolution="1"  histogramSmoothingCount="0"  graphResolution="256"  showOutliers="0"  drawLargeDots="0"  dotsToDraw="8000"  tint="le.chartfill.tinted.40"  lineWeight="le.lineweight.normal"  lineStyle="le.linestyle.solid" />
                             <GraphEnvironment showGrid="0"  showAxes="tnlTNL"  showGates="1"  showFreqOnPlots="1"  showGateNameOnPlots="1"  showMedians="0"  showUncomped="0"  addEventParam="0"  lastYAxisName="" >
                               <TextTraits font="SansSerif"  size="11"  name="Labels"  style="plain"  color="#000000"  background="#00ffffff"  just="left" />
                               <TextTraits font="SansSerif"  size="11"  name="LayoutGates"  style="plain"  color="#000000"  background="#00ffffff"  just="left" />
                               <TextTraits font="SansSerif"  size="9"  name="Numbers"  style="plain"  color="#000000"  background="#00ffffff"  just="left" />
                               <TextTraits font="SansSerif"  size="9"  name="Legend"  style="plain"  color="#000000"  background="#00ffffff"  just="left" />
                               <WindowPosition x="909"  y="119"  width="527"  height="731"  displayed="1"  panelState="---" />
                             </GraphEnvironment>
                           </Graph>
                           <Gate gating:id="ID109747064"  gating:parent_id="ID419216999" >
                             <gating:RectangleGate eventsInside="1"  annoOffsetX="46"  annoOffsetY="-114"  tint="#000000"  isTinted="0"  lineWeight="Normal"  userDefined="1"  percentX="0"  percentY="0" >
                               <gating:dimension gating:min="-303.6882305022984"  gating:max="743.2350752158966" >
                                 <data-type:fcs-dimension data-type:name="Comp-561-620_10-A" />
                               </gating:dimension>
                               <gating:dimension gating:min="509.9663201596447"  gating:max="5416.250135684609" >
                                 <data-type:fcs-dimension data-type:name="Comp-488-530_30-A" />
                               </gating:dimension>
                             </gating:RectangleGate>
                           </Gate>
                         </Population>
                         <Population name="Tem "  annotation=""  owningGroup="D4_Samples"  expanded="0"  sortPriority="10"  count="0" >
                           <Graph smoothing="0"  backColor="#ffffff"  foreColor="#000000"  heatMapStatParameter="Comp-405-605_12-A"  type="Pseudocolor"  fast="1" >
                             <Axis dimension="x"  name="Comp-561-620_10-A"  label=""  auto="auto" />
                             <Axis dimension="y"  name="Comp-488-530_30-A"  label=""  auto="auto" />
                             <GraphSettings level="5%"  smoothingHighResolution="1"  contourHighResolution="1"  histogramSmoothingCount="0"  graphResolution="256"  showOutliers="0"  drawLargeDots="0"  dotsToDraw="8000"  tint="le.chartfill.tinted.40"  lineWeight="le.lineweight.normal"  lineStyle="le.linestyle.solid" />
                             <GraphEnvironment showGrid="0"  showAxes="tnlTNL"  showGates="1"  showFreqOnPlots="1"  showGateNameOnPlots="1"  showMedians="0"  showUncomped="0"  addEventParam="0"  lastYAxisName="" >
                               <TextTraits font="SansSerif"  size="11"  name="Labels"  style="plain"  color="#000000"  background="#00ffffff"  just="left" />
                               <TextTraits font="SansSerif"  size="11"  name="LayoutGates"  style="plain"  color="#000000"  background="#00ffffff"  just="left" />
                               <TextTraits font="SansSerif"  size="9"  name="Numbers"  style="plain"  color="#000000"  background="#00ffffff"  just="left" />
                               <TextTraits font="SansSerif"  size="9"  name="Legend"  style="plain"  color="#000000"  background="#00ffffff"  just="left" />
                               <WindowPosition x="909"  y="119"  width="527"  height="731"  displayed="1"  panelState="---" />
                             </GraphEnvironment>
                           </Graph>
                           <Gate gating:id="ID295282088"  gating:parent_id="ID419216999" >
                             <gating:RectangleGate eventsInside="1"  annoOffsetX="-50"  annoOffsetY="-3"  tint="#000000"  isTinted="0"  lineWeight="Normal"  userDefined="1"  percentX="0"  percentY="0" >
                               <gating:dimension gating:min="-280.9857053639262"  gating:max="743.2350752158966" >
                                 <data-type:fcs-dimension data-type:name="Comp-561-620_10-A" />
                               </gating:dimension>
                               <gating:dimension gating:min="-340.89426965574086"  gating:max="336.77488875452684" >
                                 <data-type:fcs-dimension data-type:name="Comp-488-530_30-A" />
                               </gating:dimension>
                             </gating:RectangleGate>
                           </Gate>
                         </Population>
                         <Population name="Temra"  annotation=""  owningGroup="D4_Samples"  expanded="0"  sortPriority="10"  count="1175" >
                           <Graph smoothing="0"  backColor="#ffffff"  foreColor="#000000"  heatMapStatParameter="Comp-405-605_12-A"  type="Pseudocolor"  fast="1" >
                             <Axis dimension="x"  name="Comp-561-620_10-A"  label=""  auto="auto" />
                             <Axis dimension="y"  name="Comp-488-530_30-A"  label=""  auto="auto" />
                             <GraphSettings level="5%"  smoothingHighResolution="1"  contourHighResolution="1"  histogramSmoothingCount="0"  graphResolution="256"  showOutliers="0"  drawLargeDots="0"  dotsToDraw="8000"  tint="le.chartfill.tinted.40"  lineWeight="le.lineweight.normal"  lineStyle="le.linestyle.solid" />
                             <GraphEnvironment showGrid="0"  showAxes="tnlTNL"  showGates="1"  showFreqOnPlots="1"  showGateNameOnPlots="1"  showMedians="0"  showUncomped="0"  addEventParam="0"  lastYAxisName="" >
                               <TextTraits font="SansSerif"  size="11"  name="Labels"  style="plain"  color="#000000"  background="#00ffffff"  just="left" />
                               <TextTraits font="SansSerif"  size="11"  name="LayoutGates"  style="plain"  color="#000000"  background="#00ffffff"  just="left" />
                               <TextTraits font="SansSerif"  size="9"  name="Numbers"  style="plain"  color="#000000"  background="#00ffffff"  just="left" />
                               <TextTraits font="SansSerif"  size="9"  name="Legend"  style="plain"  color="#000000"  background="#00ffffff"  just="left" />
                               <WindowPosition x="909"  y="119"  width="527"  height="731"  displayed="1"  panelState="---" />
                             </GraphEnvironment>
                           </Graph>
                           <Gate gating:id="ID74201049"  gating:parent_id="ID419216999" >
                             <gating:RectangleGate eventsInside="1"  annoOffsetX="166"  annoOffsetY="-15"  tint="#000000"  isTinted="0"  lineWeight="Normal"  userDefined="1"  percentX="0"  percentY="0" >
                               <gating:dimension gating:min="1701.678540767313"  gating:max="165714.7326983543" >
                                 <data-type:fcs-dimension data-type:name="Comp-561-620_10-A" />
                               </gating:dimension>
                               <gating:dimension gating:min="-377.00945091205386"  gating:max="384.9651629196806" >
                                 <data-type:fcs-dimension data-type:name="Comp-488-530_30-A" />
                               </gating:dimension>
                             </gating:RectangleGate>
                           </Gate>
                         </Population>
                         <Population name="Tnpot"  annotation=""  owningGroup="D4_Samples"  expanded="0"  sortPriority="10"  count="7165" >
                           <Graph smoothing="0"  backColor="#ffffff"  foreColor="#000000"  heatMapStatParameter="Comp-405-605_12-A"  type="Pseudocolor"  fast="1" >
                             <Axis dimension="x"  name="Comp-561-620_10-A"  label=""  auto="auto" />
                             <Axis dimension="y"  name="Comp-488-530_30-A"  label=""  auto="auto" />
                             <GraphSettings level="5%"  smoothingHighResolution="1"  contourHighResolution="1"  histogramSmoothingCount="0"  graphResolution="256"  showOutliers="0"  drawLargeDots="0"  dotsToDraw="8000"  tint="le.chartfill.tinted.40"  lineWeight="le.lineweight.normal"  lineStyle="le.linestyle.solid" />
                             <GraphEnvironment showGrid="0"  showAxes="tnlTNL"  showGates="1"  showFreqOnPlots="1"  showGateNameOnPlots="1"  showMedians="0"  showUncomped="0"  addEventParam="0"  lastYAxisName="" >
                               <TextTraits font="SansSerif"  size="11"  name="Labels"  style="plain"  color="#000000"  background="#00ffffff"  just="left" />
                               <TextTraits font="SansSerif"  size="11"  name="LayoutGates"  style="plain"  color="#000000"  background="#00ffffff"  just="left" />
                               <TextTraits font="SansSerif"  size="9"  name="Numbers"  style="plain"  color="#000000"  background="#00ffffff"  just="left" />
                               <TextTraits font="SansSerif"  size="9"  name="Legend"  style="plain"  color="#000000"  background="#00ffffff"  just="left" />
                               <WindowPosition x="909"  y="119"  width="527"  height="731"  displayed="1"  panelState="---" />
                             </GraphEnvironment>
                           </Graph>
                           <Gate gating:id="ID641765877"  gating:parent_id="ID419216999" >
                             <gating:RectangleGate eventsInside="1"  annoOffsetX="40"  annoOffsetY="-149"  tint="#000000"  isTinted="0"  lineWeight="Normal"  userDefined="1"  percentX="0"  percentY="0" >
                               <gating:dimension gating:min="1729.2519547160168"  gating:max="184116.0178684406" >
                                 <data-type:fcs-dimension data-type:name="Comp-561-620_10-A" />
                               </gating:dimension>
                               <gating:dimension gating:min="535.9108098442547"  gating:max="13410.72745666363" >
                                 <data-type:fcs-dimension data-type:name="Comp-488-530_30-A" />
                               </gating:dimension>
                             </gating:RectangleGate>
                           </Gate>
                           <Subpopulations>
                             <Population name="CD95_int"  annotation=""  owningGroup="D4_Samples"  expanded="0"  sortPriority="10"  count="0" >
                               <Graph smoothing="1"  backColor="#ffffff"  foreColor="#000000"  heatMapStatParameter="Comp-405-605_12-A"  type="Histogram"  fast="1" >
                                 <Axis dimension="x"  name="Comp-405-450_50-A"  label=""  auto="auto" />
                                 <Axis dimension="y"  name=""  label=""  auto="auto" />
                                 <GraphSettings level="5%"  smoothingHighResolution="1"  contourHighResolution="1"  histogramSmoothingCount="0"  graphResolution="256"  showOutliers="0"  drawLargeDots="0"  dotsToDraw="8000"  tint="le.chartfill.tinted.40"  lineWeight="le.lineweight.normal"  lineStyle="le.linestyle.solid" />
                                 <GraphEnvironment showGrid="0"  showAxes="tnlTNL"  showGates="1"  showFreqOnPlots="1"  showGateNameOnPlots="1"  showMedians="0"  showUncomped="0"  addEventParam="0"  lastYAxisName="" >
                                   <TextTraits font="SansSerif"  size="11"  name="Labels"  style="plain"  color="#000000"  background="#00ffffff"  just="left" />
                                   <TextTraits font="SansSerif"  size="11"  name="LayoutGates"  style="plain"  color="#000000"  background="#00ffffff"  just="left" />
                                   <TextTraits font="SansSerif"  size="9"  name="Numbers"  style="plain"  color="#000000"  background="#00ffffff"  just="left" />
                                   <TextTraits font="SansSerif"  size="9"  name="Legend"  style="plain"  color="#000000"  background="#00ffffff"  just="left" />
                                   <WindowPosition x="909"  y="119"  width="527"  height="731"  displayed="0"  panelState="---" />
                                 </GraphEnvironment>
                               </Graph>
                               <Gate gating:id="ID1958977310"  gating:parent_id="ID641765877" >
                                 <gating:RectangleGate eventsInside="1"  annoOffsetX="2"  annoOffsetY="-127"  tint="#000000"  isTinted="0"  lineWeight="Normal"  userDefined="1"  percentX="0"  percentY="0" >
                                   <gating:dimension gating:min="1278.156882992581"  gating:max="2481.14236867269" >
                                     <data-type:fcs-dimension data-type:name="Comp-488-675_20-A" />
                                   </gating:dimension>
                                   <gating:dimension gating:min="498.98412709871315"  gating:max="7977.063073394969" >
                                     <data-type:fcs-dimension data-type:name="Comp-405-605_12-A" />
                                   </gating:dimension>
                                 </gating:RectangleGate>
                               </Gate>
                             </Population>
                             <Population name="CD95hi"  annotation=""  owningGroup="D4_Samples"  expanded="0"  sortPriority="10"  count="776" >
                               <Graph smoothing="0"  backColor="#ffffff"  foreColor="#000000"  heatMapStatParameter="Comp-405-605_12-A"  type="Pseudocolor"  fast="1" >
                                 <Axis dimension="x"  name="Comp-488-675_20-A"  label=""  auto="auto" />
                                 <Axis dimension="y"  name="Comp-405-605_12-A"  label=""  auto="auto" />
                                 <GraphSettings level="5%"  smoothingHighResolution="1"  contourHighResolution="1"  histogramSmoothingCount="0"  graphResolution="256"  showOutliers="0"  drawLargeDots="0"  dotsToDraw="8000"  tint="le.chartfill.tinted.40"  lineWeight="le.lineweight.normal"  lineStyle="le.linestyle.solid" />
                                 <GraphEnvironment showGrid="0"  showAxes="tnlTNL"  showGates="1"  showFreqOnPlots="1"  showGateNameOnPlots="1"  showMedians="0"  showUncomped="0"  addEventParam="0"  lastYAxisName="" >
                                   <TextTraits font="SansSerif"  size="11"  name="Labels"  style="plain"  color="#000000"  background="#00ffffff"  just="left" />
                                   <TextTraits font="SansSerif"  size="11"  name="LayoutGates"  style="plain"  color="#000000"  background="#00ffffff"  just="left" />
                                   <TextTraits font="SansSerif"  size="9"  name="Numbers"  style="plain"  color="#000000"  background="#00ffffff"  just="left" />
                                   <TextTraits font="SansSerif"  size="9"  name="Legend"  style="plain"  color="#000000"  background="#00ffffff"  just="left" />
                                   <WindowPosition x="697"  y="40"  width="868"  height="894"  displayed="1"  panelState="---" />
                                 </GraphEnvironment>
                               </Graph>
                               <Gate gating:id="ID673960139"  gating:parent_id="ID641765877" >
                                 <gating:RectangleGate eventsInside="1"  annoOffsetX="-8"  annoOffsetY="-119"  tint="#000000"  isTinted="0"  lineWeight="Normal"  userDefined="1"  percentX="0"  percentY="0" >
                                   <gating:dimension gating:min="3831.719994310844"  gating:max="49919.26875538149" >
                                     <data-type:fcs-dimension data-type:name="Comp-488-675_20-A" />
                                   </gating:dimension>
                                   <gating:dimension gating:min="482.7989935754899"  gating:max="8598.215353372963" >
                                     <data-type:fcs-dimension data-type:name="Comp-405-605_12-A" />
                                   </gating:dimension>
                                 </gating:RectangleGate>
                               </Gate>
                             </Population>
                             <Population name="Tnaive"  annotation=""  owningGroup="D4_Samples"  expanded="0"  sortPriority="10"  count="0" >
                               <Graph smoothing="0"  backColor="#ffffff"  foreColor="#000000"  heatMapStatParameter="Comp-405-605_12-A"  type="Pseudocolor"  fast="1" >
                                 <Axis dimension="x"  name="Comp-488-675_20-A"  label=""  auto="auto" />
                                 <Axis dimension="y"  name="Comp-405-605_12-A"  label=""  auto="auto" />
                                 <GraphSettings level="5%"  smoothingHighResolution="1"  contourHighResolution="1"  histogramSmoothingCount="0"  graphResolution="256"  showOutliers="0"  drawLargeDots="0"  dotsToDraw="8000"  tint="le.chartfill.tinted.40"  lineWeight="le.lineweight.normal"  lineStyle="le.linestyle.solid" />
                                 <GraphEnvironment showGrid="0"  showAxes="tnlTNL"  showGates="1"  showFreqOnPlots="1"  showGateNameOnPlots="1"  showMedians="0"  showUncomped="0"  addEventParam="0"  lastYAxisName="" >
                                   <TextTraits font="SansSerif"  size="11"  name="Labels"  style="plain"  color="#000000"  background="#00ffffff"  just="left" />
                                   <TextTraits font="SansSerif"  size="11"  name="LayoutGates"  style="plain"  color="#000000"  background="#00ffffff"  just="left" />
                                   <TextTraits font="SansSerif"  size="9"  name="Numbers"  style="plain"  color="#000000"  background="#00ffffff"  just="left" />
                                   <TextTraits font="SansSerif"  size="9"  name="Legend"  style="plain"  color="#000000"  background="#00ffffff"  just="left" />
                                   <WindowPosition x="909"  y="119"  width="527"  height="731"  displayed="1"  panelState="---" />
                                 </GraphEnvironment>
                               </Graph>
                               <Gate gating:id="ID1302128872"  gating:parent_id="ID641765877" >
                                 <gating:RectangleGate eventsInside="1"  annoOffsetX="1"  annoOffsetY="-112"  tint="#000000"  isTinted="0"  lineWeight="Normal"  userDefined="1"  percentX="0"  percentY="0" >
                                   <gating:dimension gating:min="-1046.608005783347"  gating:max="696.5066124490955" >
                                     <data-type:fcs-dimension data-type:name="Comp-488-675_20-A" />
                                   </gating:dimension>
                                   <gating:dimension gating:min="498.98412709871315"  gating:max="8816.797503390932" >
                                     <data-type:fcs-dimension data-type:name="Comp-405-605_12-A" />
                                   </gating:dimension>
                                 </gating:RectangleGate>
                               </Gate>
                             </Population>
                           </Subpopulations>
                         </Population>
                         <Population name="Undivided "  annotation=""  owningGroup="D4_Samples"  expanded="0"  sortPriority="10"  count="1420" >
                           <Graph smoothing="0"  backColor="#ffffff"  foreColor="#000000"  heatMapStatParameter="Comp-405-605_12-A"  type="Pseudocolor"  fast="1" >
                             <Axis dimension="x"  name="Comp-561-620_10-A"  label=""  auto="auto" />
                             <Axis dimension="y"  name="Comp-488-530_30-A"  label=""  auto="auto" />
                             <GraphSettings level="5%"  smoothingHighResolution="1"  contourHighResolution="1"  histogramSmoothingCount="0"  graphResolution="256"  showOutliers="0"  drawLargeDots="0"  dotsToDraw="8000"  tint="le.chartfill.tinted.40"  lineWeight="le.lineweight.normal"  lineStyle="le.linestyle.solid" />
                             <GraphEnvironment showGrid="0"  showAxes="tnlTNL"  showGates="1"  showFreqOnPlots="1"  showGateNameOnPlots="1"  showMedians="0"  showUncomped="0"  addEventParam="0"  lastYAxisName="" >
                               <TextTraits font="SansSerif"  size="11"  name="Labels"  style="plain"  color="#000000"  background="#00ffffff"  just="left" />
                               <TextTraits font="SansSerif"  size="11"  name="LayoutGates"  style="plain"  color="#000000"  background="#00ffffff"  just="left" />
                               <TextTraits font="SansSerif"  size="9"  name="Numbers"  style="plain"  color="#000000"  background="#00ffffff"  just="left" />
                               <TextTraits font="SansSerif"  size="9"  name="Legend"  style="plain"  color="#000000"  background="#00ffffff"  just="left" />
                               <WindowPosition x="909"  y="119"  width="527"  height="731"  displayed="1"  panelState="---" />
                             </GraphEnvironment>
                           </Graph>
                           <Gate gating:id="ID1869678487"  gating:parent_id="ID419216999" >
                             <gating:RectangleGate eventsInside="1"  annoOffsetX="0"  annoOffsetY="0"  tint="#000000"  isTinted="0"  lineWeight="Normal"  userDefined="1" >
                               <gating:dimension gating:min="1757.2857904899672"  yRatio="0.876889848812095" >
                                 <data-type:fcs-dimension data-type:name="Comp-405-450_50-A" />
                               </gating:dimension>
                             </gating:RectangleGate>
                           </Gate>
                           <Subpopulations>
                             <Population name="Tcm "  annotation=""  owningGroup="D4_Samples"  expanded="0"  sortPriority="10"  count="0" >
                               <Graph smoothing="0"  backColor="#ffffff"  foreColor="#000000"  heatMapStatParameter="Comp-405-605_12-A"  type="Pseudocolor"  fast="1" >
                                 <Axis dimension="x"  name="Comp-561-620_10-A"  label=""  auto="auto" />
                                 <Axis dimension="y"  name="Comp-488-530_30-A"  label=""  auto="auto" />
                                 <GraphSettings level="5%"  smoothingHighResolution="1"  contourHighResolution="1"  histogramSmoothingCount="0"  graphResolution="256"  showOutliers="0"  drawLargeDots="0"  dotsToDraw="8000"  tint="le.chartfill.tinted.40"  lineWeight="le.lineweight.normal"  lineStyle="le.linestyle.solid" />
                                 <GraphEnvironment showGrid="0"  showAxes="tnlTNL"  showGates="1"  showFreqOnPlots="1"  showGateNameOnPlots="1"  showMedians="0"  showUncomped="0"  addEventParam="0"  lastYAxisName="" >
                                   <TextTraits font="SansSerif"  size="11"  name="Labels"  style="plain"  color="#000000"  background="#00ffffff"  just="left" />
                                   <TextTraits font="SansSerif"  size="11"  name="LayoutGates"  style="plain"  color="#000000"  background="#00ffffff"  just="left" />
                                   <TextTraits font="SansSerif"  size="9"  name="Numbers"  style="plain"  color="#000000"  background="#00ffffff"  just="left" />
                                   <TextTraits font="SansSerif"  size="9"  name="Legend"  style="plain"  color="#000000"  background="#00ffffff"  just="left" />
                                   <WindowPosition x="909"  y="119"  width="527"  height="731"  displayed="1"  panelState="---" />
                                 </GraphEnvironment>
                               </Graph>
                               <Gate gating:id="ID128077320"  gating:parent_id="ID1869678487" >
                                 <gating:RectangleGate eventsInside="1"  annoOffsetX="46"  annoOffsetY="-114"  tint="#000000"  isTinted="0"  lineWeight="Normal"  userDefined="1"  percentX="0"  percentY="0" >
                                   <gating:dimension gating:min="-303.6882305022984"  gating:max="743.2350752158966" >
                                     <data-type:fcs-dimension data-type:name="Comp-561-620_10-A" />
                                   </gating:dimension>
                                   <gating:dimension gating:min="509.9663201596447"  gating:max="5416.250135684609" >
                                     <data-type:fcs-dimension data-type:name="Comp-488-530_30-A" />
                                   </gating:dimension>
                                 </gating:RectangleGate>
                               </Gate>
                             </Population>
                             <Population name="Tem "  annotation=""  owningGroup="D4_Samples"  expanded="0"  sortPriority="10"  count="0" >
                               <Graph smoothing="0"  backColor="#ffffff"  foreColor="#000000"  heatMapStatParameter="Comp-405-605_12-A"  type="Pseudocolor"  fast="1" >
                                 <Axis dimension="x"  name="Comp-561-620_10-A"  label=""  auto="auto" />
                                 <Axis dimension="y"  name="Comp-488-530_30-A"  label=""  auto="auto" />
                                 <GraphSettings level="5%"  smoothingHighResolution="1"  contourHighResolution="1"  histogramSmoothingCount="0"  graphResolution="256"  showOutliers="0"  drawLargeDots="0"  dotsToDraw="8000"  tint="le.chartfill.tinted.40"  lineWeight="le.lineweight.normal"  lineStyle="le.linestyle.solid" />
                                 <GraphEnvironment showGrid="0"  showAxes="tnlTNL"  showGates="1"  showFreqOnPlots="1"  showGateNameOnPlots="1"  showMedians="0"  showUncomped="0"  addEventParam="0"  lastYAxisName="" >
                                   <TextTraits font="SansSerif"  size="11"  name="Labels"  style="plain"  color="#000000"  background="#00ffffff"  just="left" />
                                   <TextTraits font="SansSerif"  size="11"  name="LayoutGates"  style="plain"  color="#000000"  background="#00ffffff"  just="left" />
                                   <TextTraits font="SansSerif"  size="9"  name="Numbers"  style="plain"  color="#000000"  background="#00ffffff"  just="left" />
                                   <TextTraits font="SansSerif"  size="9"  name="Legend"  style="plain"  color="#000000"  background="#00ffffff"  just="left" />
                                   <WindowPosition x="909"  y="119"  width="527"  height="731"  displayed="1"  panelState="---" />
                                 </GraphEnvironment>
                               </Graph>
                               <Gate gating:id="ID1912171455"  gating:parent_id="ID1869678487" >
                                 <gating:RectangleGate eventsInside="1"  annoOffsetX="-50"  annoOffsetY="-3"  tint="#000000"  isTinted="0"  lineWeight="Normal"  userDefined="1"  percentX="0"  percentY="0" >
                                   <gating:dimension gating:min="-280.9857053639262"  gating:max="743.2350752158966" >
                                     <data-type:fcs-dimension data-type:name="Comp-561-620_10-A" />
                                   </gating:dimension>
                                   <gating:dimension gating:min="-340.89426965574086"  gating:max="336.77488875452684" >
                                     <data-type:fcs-dimension data-type:name="Comp-488-530_30-A" />
                                   </gating:dimension>
                                 </gating:RectangleGate>
                               </Gate>
                             </Population>
                             <Population name="Temra"  annotation=""  owningGroup="D4_Samples"  expanded="0"  sortPriority="10"  count="1175" >
                               <Graph smoothing="0"  backColor="#ffffff"  foreColor="#000000"  heatMapStatParameter="Comp-405-605_12-A"  type="Pseudocolor"  fast="1" >
                                 <Axis dimension="x"  name="Comp-561-620_10-A"  label=""  auto="auto" />
                                 <Axis dimension="y"  name="Comp-488-530_30-A"  label=""  auto="auto" />
                                 <GraphSettings level="5%"  smoothingHighResolution="1"  contourHighResolution="1"  histogramSmoothingCount="0"  graphResolution="256"  showOutliers="0"  drawLargeDots="0"  dotsToDraw="8000"  tint="le.chartfill.tinted.40"  lineWeight="le.lineweight.normal"  lineStyle="le.linestyle.solid" />
                                 <GraphEnvironment showGrid="0"  showAxes="tnlTNL"  showGates="1"  showFreqOnPlots="1"  showGateNameOnPlots="1"  showMedians="0"  showUncomped="0"  addEventParam="0"  lastYAxisName="" >
                                   <TextTraits font="SansSerif"  size="11"  name="Labels"  style="plain"  color="#000000"  background="#00ffffff"  just="left" />
                                   <TextTraits font="SansSerif"  size="11"  name="LayoutGates"  style="plain"  color="#000000"  background="#00ffffff"  just="left" />
                                   <TextTraits font="SansSerif"  size="9"  name="Numbers"  style="plain"  color="#000000"  background="#00ffffff"  just="left" />
                                   <TextTraits font="SansSerif"  size="9"  name="Legend"  style="plain"  color="#000000"  background="#00ffffff"  just="left" />
                                   <WindowPosition x="909"  y="119"  width="527"  height="731"  displayed="1"  panelState="---" />
                                 </GraphEnvironment>
                               </Graph>
                               <Gate gating:id="ID1527252672"  gating:parent_id="ID1869678487" >
                                 <gating:RectangleGate eventsInside="1"  annoOffsetX="166"  annoOffsetY="-15"  tint="#000000"  isTinted="0"  lineWeight="Normal"  userDefined="1"  percentX="0"  percentY="0" >
                                   <gating:dimension gating:min="1701.678540767313"  gating:max="165714.7326983543" >
                                     <data-type:fcs-dimension data-type:name="Comp-561-620_10-A" />
                                   </gating:dimension>
                                   <gating:dimension gating:min="-377.00945091205386"  gating:max="384.9651629196806" >
                                     <data-type:fcs-dimension data-type:name="Comp-488-530_30-A" />
                                   </gating:dimension>
                                 </gating:RectangleGate>
                               </Gate>
                             </Population>
                             <Population name="Tnpot"  annotation=""  owningGroup="D4_Samples"  expanded="0"  sortPriority="10"  count="7165" >
                               <Graph smoothing="0"  backColor="#ffffff"  foreColor="#000000"  heatMapStatParameter="Comp-405-605_12-A"  type="Pseudocolor"  fast="1" >
                                 <Axis dimension="x"  name="Comp-561-620_10-A"  label=""  auto="auto" />
                                 <Axis dimension="y"  name="Comp-488-530_30-A"  label=""  auto="auto" />
                                 <GraphSettings level="5%"  smoothingHighResolution="1"  contourHighResolution="1"  histogramSmoothingCount="0"  graphResolution="256"  showOutliers="0"  drawLargeDots="0"  dotsToDraw="8000"  tint="le.chartfill.tinted.40"  lineWeight="le.lineweight.normal"  lineStyle="le.linestyle.solid" />
                                 <GraphEnvironment showGrid="0"  showAxes="tnlTNL"  showGates="1"  showFreqOnPlots="1"  showGateNameOnPlots="1"  showMedians="0"  showUncomped="0"  addEventParam="0"  lastYAxisName="" >
                                   <TextTraits font="SansSerif"  size="11"  name="Labels"  style="plain"  color="#000000"  background="#00ffffff"  just="left" />
                                   <TextTraits font="SansSerif"  size="11"  name="LayoutGates"  style="plain"  color="#000000"  background="#00ffffff"  just="left" />
                                   <TextTraits font="SansSerif"  size="9"  name="Numbers"  style="plain"  color="#000000"  background="#00ffffff"  just="left" />
                                   <TextTraits font="SansSerif"  size="9"  name="Legend"  style="plain"  color="#000000"  background="#00ffffff"  just="left" />
                                   <WindowPosition x="909"  y="119"  width="527"  height="731"  displayed="1"  panelState="---" />
                                 </GraphEnvironment>
                               </Graph>
                               <Gate gating:id="ID1008922505"  gating:parent_id="ID1869678487" >
                                 <gating:RectangleGate eventsInside="1"  annoOffsetX="40"  annoOffsetY="-149"  tint="#000000"  isTinted="0"  lineWeight="Normal"  userDefined="1"  percentX="0"  percentY="0" >
                                   <gating:dimension gating:min="1729.2519547160168"  gating:max="184116.0178684406" >
                                     <data-type:fcs-dimension data-type:name="Comp-561-620_10-A" />
                                   </gating:dimension>
                                   <gating:dimension gating:min="535.9108098442547"  gating:max="13410.72745666363" >
                                     <data-type:fcs-dimension data-type:name="Comp-488-530_30-A" />
                                   </gating:dimension>
                                 </gating:RectangleGate>
                               </Gate>
                               <Subpopulations>
                                 <Population name="CD95_int"  annotation=""  owningGroup="D4_Samples"  expanded="0"  sortPriority="10"  count="0" >
                                   <Graph smoothing="1"  backColor="#ffffff"  foreColor="#000000"  heatMapStatParameter="Comp-405-605_12-A"  type="Histogram"  fast="1" >
                                     <Axis dimension="x"  name="Comp-405-450_50-A"  label=""  auto="auto" />
                                     <Axis dimension="y"  name=""  label=""  auto="auto" />
                                     <GraphSettings level="5%"  smoothingHighResolution="1"  contourHighResolution="1"  histogramSmoothingCount="0"  graphResolution="256"  showOutliers="0"  drawLargeDots="0"  dotsToDraw="8000"  tint="le.chartfill.tinted.40"  lineWeight="le.lineweight.normal"  lineStyle="le.linestyle.solid" />
                                     <GraphEnvironment showGrid="0"  showAxes="tnlTNL"  showGates="1"  showFreqOnPlots="1"  showGateNameOnPlots="1"  showMedians="0"  showUncomped="0"  addEventParam="0"  lastYAxisName="" >
                                       <TextTraits font="SansSerif"  size="11"  name="Labels"  style="plain"  color="#000000"  background="#00ffffff"  just="left" />
                                       <TextTraits font="SansSerif"  size="11"  name="LayoutGates"  style="plain"  color="#000000"  background="#00ffffff"  just="left" />
                                       <TextTraits font="SansSerif"  size="9"  name="Numbers"  style="plain"  color="#000000"  background="#00ffffff"  just="left" />
                                       <TextTraits font="SansSerif"  size="9"  name="Legend"  style="plain"  color="#000000"  background="#00ffffff"  just="left" />
                                       <WindowPosition x="909"  y="119"  width="527"  height="731"  displayed="0"  panelState="---" />
                                     </GraphEnvironment>
                                   </Graph>
                                   <Gate gating:id="ID702882827"  gating:parent_id="ID1008922505" >
                                     <gating:RectangleGate eventsInside="1"  annoOffsetX="2"  annoOffsetY="-127"  tint="#000000"  isTinted="0"  lineWeight="Normal"  userDefined="1"  percentX="0"  percentY="0" >
                                       <gating:dimension gating:min="1278.156882992581"  gating:max="2481.14236867269" >
                                         <data-type:fcs-dimension data-type:name="Comp-488-675_20-A" />
                                       </gating:dimension>
                                       <gating:dimension gating:min="498.98412709871315"  gating:max="7977.063073394969" >
                                         <data-type:fcs-dimension data-type:name="Comp-405-605_12-A" />
                                       </gating:dimension>
                                     </gating:RectangleGate>
                                   </Gate>
                                 </Population>
                                 <Population name="CD95hi"  annotation=""  owningGroup="D4_Samples"  expanded="0"  sortPriority="10"  count="776" >
                                   <Graph smoothing="0"  backColor="#ffffff"  foreColor="#000000"  heatMapStatParameter="Comp-405-605_12-A"  type="Pseudocolor"  fast="1" >
                                     <Axis dimension="x"  name="Comp-488-675_20-A"  label=""  auto="auto" />
                                     <Axis dimension="y"  name="Comp-405-605_12-A"  label=""  auto="auto" />
                                     <GraphSettings level="5%"  smoothingHighResolution="1"  contourHighResolution="1"  histogramSmoothingCount="0"  graphResolution="256"  showOutliers="0"  drawLargeDots="0"  dotsToDraw="8000"  tint="le.chartfill.tinted.40"  lineWeight="le.lineweight.normal"  lineStyle="le.linestyle.solid" />
                                     <GraphEnvironment showGrid="0"  showAxes="tnlTNL"  showGates="1"  showFreqOnPlots="1"  showGateNameOnPlots="1"  showMedians="0"  showUncomped="0"  addEventParam="0"  lastYAxisName="" >
                                       <TextTraits font="SansSerif"  size="11"  name="Labels"  style="plain"  color="#000000"  background="#00ffffff"  just="left" />
                                       <TextTraits font="SansSerif"  size="11"  name="LayoutGates"  style="plain"  color="#000000"  background="#00ffffff"  just="left" />
                                       <TextTraits font="SansSerif"  size="9"  name="Numbers"  style="plain"  color="#000000"  background="#00ffffff"  just="left" />
                                       <TextTraits font="SansSerif"  size="9"  name="Legend"  style="plain"  color="#000000"  background="#00ffffff"  just="left" />
                                       <WindowPosition x="697"  y="40"  width="868"  height="894"  displayed="1"  panelState="---" />
                                     </GraphEnvironment>
                                   </Graph>
                                   <Gate gating:id="ID326829595"  gating:parent_id="ID1008922505" >
                                     <gating:RectangleGate eventsInside="1"  annoOffsetX="-8"  annoOffsetY="-119"  tint="#000000"  isTinted="0"  lineWeight="Normal"  userDefined="1"  percentX="0"  percentY="0" >
                                       <gating:dimension gating:min="3831.719994310844"  gating:max="49919.26875538149" >
                                         <data-type:fcs-dimension data-type:name="Comp-488-675_20-A" />
                                       </gating:dimension>
                                       <gating:dimension gating:min="482.7989935754899"  gating:max="8598.215353372963" >
                                         <data-type:fcs-dimension data-type:name="Comp-405-605_12-A" />
                                       </gating:dimension>
                                     </gating:RectangleGate>
                                   </Gate>
                                 </Population>
                                 <Population name="Tnaive"  annotation=""  owningGroup="D4_Samples"  expanded="0"  sortPriority="10"  count="0" >
                                   <Graph smoothing="0"  backColor="#ffffff"  foreColor="#000000"  heatMapStatParameter="Comp-405-605_12-A"  type="Pseudocolor"  fast="1" >
                                     <Axis dimension="x"  name="Comp-488-675_20-A"  label=""  auto="auto" />
                                     <Axis dimension="y"  name="Comp-405-605_12-A"  label=""  auto="auto" />
                                     <GraphSettings level="5%"  smoothingHighResolution="1"  contourHighResolution="1"  histogramSmoothingCount="0"  graphResolution="256"  showOutliers="0"  drawLargeDots="0"  dotsToDraw="8000"  tint="le.chartfill.tinted.40"  lineWeight="le.lineweight.normal"  lineStyle="le.linestyle.solid" />
                                     <GraphEnvironment showGrid="0"  showAxes="tnlTNL"  showGates="1"  showFreqOnPlots="1"  showGateNameOnPlots="1"  showMedians="0"  showUncomped="0"  addEventParam="0"  lastYAxisName="" >
                                       <TextTraits font="SansSerif"  size="11"  name="Labels"  style="plain"  color="#000000"  background="#00ffffff"  just="left" />
                                       <TextTraits font="SansSerif"  size="11"  name="LayoutGates"  style="plain"  color="#000000"  background="#00ffffff"  just="left" />
                                       <TextTraits font="SansSerif"  size="9"  name="Numbers"  style="plain"  color="#000000"  background="#00ffffff"  just="left" />
                                       <TextTraits font="SansSerif"  size="9"  name="Legend"  style="plain"  color="#000000"  background="#00ffffff"  just="left" />
                                       <WindowPosition x="909"  y="119"  width="527"  height="731"  displayed="1"  panelState="---" />
                                     </GraphEnvironment>
                                   </Graph>
                                   <Gate gating:id="ID148778162"  gating:parent_id="ID1008922505" >
                                     <gating:RectangleGate eventsInside="1"  annoOffsetX="1"  annoOffsetY="-112"  tint="#000000"  isTinted="0"  lineWeight="Normal"  userDefined="1"  percentX="0"  percentY="0" >
                                       <gating:dimension gating:min="-1046.608005783347"  gating:max="696.5066124490955" >
                                         <data-type:fcs-dimension data-type:name="Comp-488-675_20-A" />
                                       </gating:dimension>
                                       <gating:dimension gating:min="498.98412709871315"  gating:max="8816.797503390932" >
                                         <data-type:fcs-dimension data-type:name="Comp-405-605_12-A" />
                                       </gating:dimension>
                                     </gating:RectangleGate>
                                   </Gate>
                                 </Population>
                               </Subpopulations>
                             </Population>
                           </Subpopulations>
                         </Population>
                       </Subpopulations>
                     </Population>
                   </Subpopulations>
                 </Population>
               </Subpopulations>
             </Population>
           </Subpopulations>
         </Population>
       </Subpopulations>
       <Group name="D4_Samples"  live="1"  role="ws.group.dlog.undefined"  key=""  synchronized="0"  foreground="#0000d0"  fontStyle="plain" >
         <Criteria/>
         <ManuallyIncludedSamples>
           <SampleRef sampleID="22" />
           <SampleRef sampleID="23" />
           <SampleRef sampleID="24" />
           <SampleRef sampleID="25" />
           <SampleRef sampleID="26" />
           <SampleRef sampleID="27" />
           <SampleRef sampleID="28" />
           <SampleRef sampleID="18" />
           <SampleRef sampleID="19" />
           <SampleRef sampleID="1" />
           <SampleRef sampleID="2" />
           <SampleRef sampleID="3" />
           <SampleRef sampleID="4" />
           <SampleRef sampleID="5" />
           <SampleRef sampleID="6" />
           <SampleRef sampleID="7" />
           <SampleRef sampleID="20" />
           <SampleRef sampleID="21" />
         </ManuallyIncludedSamples>
         <SampleRefs>
           <SampleRef sampleID="18" />
           <SampleRef sampleID="20" />
           <SampleRef sampleID="19" />
           <SampleRef sampleID="21" />
           <SampleRef sampleID="24" />
           <SampleRef sampleID="23" />
           <SampleRef sampleID="26" />
           <SampleRef sampleID="25" />
           <SampleRef sampleID="22" />
           <SampleRef sampleID="27" />
           <SampleRef sampleID="1" />
           <SampleRef sampleID="28" />
           <SampleRef sampleID="2" />
           <SampleRef sampleID="5" />
           <SampleRef sampleID="4" />
           <SampleRef sampleID="7" />
           <SampleRef sampleID="6" />
           <SampleRef sampleID="3" />
         </SampleRefs>
         <Keywords/>
       </Group>
     </GroupNode>
     <GroupNode name="D7 Samples "  annotation=""  owningGroup="D7 Samples "  expanded="1"  sortPriority="10"  count="-1" >
       <Graph smoothing="0"  backColor="#ffffff"  foreColor="#000000"  type="Pseudocolor"  fast="1" >
         <Axis dimension="x"  name=""  label=""  auto="auto" />
         <Axis dimension="y"  name=""  label=""  auto="auto" />
         <GraphSettings level="5%"  smoothingHighResolution="1"  contourHighResolution="1"  histogramSmoothingCount="0"  graphResolution="256"  showOutliers="0"  drawLargeDots="0"  dotsToDraw="8000"  tint="le.chartfill.tinted.40"  lineWeight="le.lineweight.normal"  lineStyle="le.linestyle.solid" />
         <GraphEnvironment showGrid="0"  showAxes="tnlTNL"  showGates="1"  showFreqOnPlots="1"  showGateNameOnPlots="1"  showMedians="0"  showUncomped="0"  addEventParam="0"  lastYAxisName="" >
           <TextTraits font="SansSerif"  size="11"  name="Labels"  style="plain"  color="#000000"  background="#00ffffff"  just="left" />
           <TextTraits font="SansSerif"  size="11"  name="LayoutGates"  style="plain"  color="#000000"  background="#00ffffff"  just="left" />
           <TextTraits font="SansSerif"  size="9"  name="Numbers"  style="plain"  color="#000000"  background="#00ffffff"  just="left" />
           <TextTraits font="SansSerif"  size="9"  name="Legend"  style="plain"  color="#000000"  background="#00ffffff"  just="left" />
           <WindowPosition x="0"  y="0"  width="0"  height="0"  displayed="0"  panelState="" />
         </GraphEnvironment>
       </Graph>
       <Subpopulations>
         <Population name="Lymphocytes"  annotation=""  owningGroup="D7 Samples "  expanded="1"  sortPriority="10"  count="9388" >
           <Graph smoothing="0"  backColor="#ffffff"  foreColor="#000000"  heatMapStatParameter="Comp-405-605_12-A"  type="Pseudocolor"  fast="1" >
             <Axis dimension="x"  name="SSC-A"  label=""  auto="auto" />
             <Axis dimension="y"  name="SSC-H"  label=""  auto="auto" />
             <GraphSettings level="5%"  smoothingHighResolution="1"  contourHighResolution="1"  histogramSmoothingCount="0"  graphResolution="256"  showOutliers="0"  drawLargeDots="0"  dotsToDraw="8000"  tint="le.chartfill.tinted.40"  lineWeight="le.lineweight.normal"  lineStyle="le.linestyle.solid" />
             <GraphEnvironment showGrid="0"  showAxes="tnlTNL"  showGates="1"  showFreqOnPlots="1"  showGateNameOnPlots="1"  showMedians="0"  showUncomped="0"  addEventParam="0"  lastYAxisName="" >
               <TextTraits font="SansSerif"  size="11"  name="Labels"  style="plain"  color="#000000"  background="#00ffffff"  just="left" />
               <TextTraits font="SansSerif"  size="11"  name="LayoutGates"  style="plain"  color="#000000"  background="#00ffffff"  just="left" />
               <TextTraits font="SansSerif"  size="9"  name="Numbers"  style="plain"  color="#000000"  background="#00ffffff"  just="left" />
               <TextTraits font="SansSerif"  size="9"  name="Legend"  style="plain"  color="#000000"  background="#00ffffff"  just="left" />
               <WindowPosition x="909"  y="119"  width="527"  height="731"  displayed="0"  panelState="---" />
             </GraphEnvironment>
           </Graph>
           <Gate gating:id="ID590075015" >
             <gating:PolygonGate eventsInside="1"  annoOffsetX="37"  annoOffsetY="-208"  tint="#000000"  isTinted="0"  lineWeight="Normal"  userDefined="1"  quadId="-1"  gateResolution="256" >
               <gating:dimension>
                 <data-type:fcs-dimension data-type:name="FSC-A" />
               </gating:dimension>
               <gating:dimension>
                 <data-type:fcs-dimension data-type:name="SSC-A" />
               </gating:dimension>
               <gating:vertex>
                 <gating:coordinate data-type:value="111411.2" />
                 <gating:coordinate data-type:value="131882.7546391753" />
               </gating:vertex>
               <gating:vertex>
                 <gating:coordinate data-type:value="70778.88" />
                 <gating:coordinate data-type:value="107019.612371134" />
               </gating:vertex>
               <gating:vertex>
                 <gating:coordinate data-type:value="53739.52" />
                 <gating:coordinate data-type:value="21079.6206185567" />
               </gating:vertex>
               <gating:vertex>
                 <gating:coordinate data-type:value="79298.56" />
                 <gating:coordinate data-type:value="8107.5463917526" />
               </gating:vertex>
               <gating:vertex>
                 <gating:coordinate data-type:value="133038.08" />
                 <gating:coordinate data-type:value="33511.1917525773" />
               </gating:vertex>
               <gating:vertex>
                 <gating:coordinate data-type:value="222167.04" />
                 <gating:coordinate data-type:value="97831.0597938144" />
               </gating:vertex>
               <gating:vertex>
                 <gating:coordinate data-type:value="241827.84" />
                 <gating:coordinate data-type:value="151340.8659793814" />
               </gating:vertex>
               <gating:vertex>
                 <gating:coordinate data-type:value="180879.36" />
                 <gating:coordinate data-type:value="178366.0206185567" />
               </gating:vertex>
             </gating:PolygonGate>
           </Gate>
           <Subpopulations>
             <Population name="Single Cells"  annotation=""  owningGroup="D7 Samples "  expanded="1"  sortPriority="10"  count="9348" >
               <Graph smoothing="0"  backColor="#ffffff"  foreColor="#000000"  heatMapStatParameter="Comp-405-605_12-A"  type="Pseudocolor"  fast="1" >
                 <Axis dimension="x"  name="SSC-A"  label=""  auto="auto" />
                 <Axis dimension="y"  name="SSC-H"  label=""  auto="auto" />
                 <GraphSettings level="5%"  smoothingHighResolution="1"  contourHighResolution="1"  histogramSmoothingCount="0"  graphResolution="256"  showOutliers="0"  drawLargeDots="0"  dotsToDraw="8000"  tint="le.chartfill.tinted.40"  lineWeight="le.lineweight.normal"  lineStyle="le.linestyle.solid" />
                 <GraphEnvironment showGrid="0"  showAxes="tnlTNL"  showGates="1"  showFreqOnPlots="1"  showGateNameOnPlots="1"  showMedians="0"  showUncomped="0"  addEventParam="0"  lastYAxisName="" >
                   <TextTraits font="SansSerif"  size="11"  name="Labels"  style="plain"  color="#000000"  background="#00ffffff"  just="left" />
                   <TextTraits font="SansSerif"  size="11"  name="LayoutGates"  style="plain"  color="#000000"  background="#00ffffff"  just="left" />
                   <TextTraits font="SansSerif"  size="9"  name="Numbers"  style="plain"  color="#000000"  background="#00ffffff"  just="left" />
                   <TextTraits font="SansSerif"  size="9"  name="Legend"  style="plain"  color="#000000"  background="#00ffffff"  just="left" />
                   <WindowPosition x="909"  y="119"  width="527"  height="731"  displayed="1"  panelState="---" />
                 </GraphEnvironment>
               </Graph>
               <Gate gating:id="ID594442645"  gating:parent_id="ID590075015" >
                 <gating:PolygonGate eventsInside="1"  annoOffsetX="-5"  annoOffsetY="-135"  tint="#000000"  isTinted="0"  lineWeight="Normal"  userDefined="1"  quadId="-1"  gateResolution="256" >
                   <gating:dimension>
                     <data-type:fcs-dimension data-type:name="SSC-A" />
                   </gating:dimension>
                   <gating:dimension>
                     <data-type:fcs-dimension data-type:name="SSC-H" />
                   </gating:dimension>
                   <gating:vertex>
                     <gating:coordinate data-type:value="102061.3973333333" />
                     <gating:coordinate data-type:value="107012.2082191781" />
                   </gating:vertex>
                   <gating:vertex>
                     <gating:coordinate data-type:value="14680.064" />
                     <gating:coordinate data-type:value="39501.1506849315" />
                   </gating:vertex>
                   <gating:vertex>
                     <gating:coordinate data-type:value="13281.9626666667" />
                     <gating:coordinate data-type:value="9336.6356164384" />
                   </gating:vertex>
                   <gating:vertex>
                     <gating:coordinate data-type:value="107653.8026666667" />
                     <gating:coordinate data-type:value="68229.2602739726" />
                   </gating:vertex>
                   <gating:vertex>
                     <gating:coordinate data-type:value="186646.528" />
                     <gating:coordinate data-type:value="129994.695890411" />
                   </gating:vertex>
                   <gating:vertex>
                     <gating:coordinate data-type:value="167772.16" />
                     <gating:coordinate data-type:value="147949.7643835616" />
                   </gating:vertex>
                 </gating:PolygonGate>
               </Gate>
               <Subpopulations>
                 <Population name="CD3+Live"  annotation=""  owningGroup="D7 Samples "  expanded="1"  sortPriority="10"  count="9232" >
                   <Graph smoothing="0"  backColor="#ffffff"  foreColor="#000000"  heatMapStatParameter="Comp-405-605_12-A"  type="Pseudocolor"  fast="1" >
                     <Axis dimension="x"  name="Comp-561-710_50-A"  label=""  auto="auto" />
                     <Axis dimension="y"  name="Comp-405-710_50-A"  label=""  auto="auto" />
                     <GraphSettings level="5%"  smoothingHighResolution="1"  contourHighResolution="1"  histogramSmoothingCount="0"  graphResolution="256"  showOutliers="0"  drawLargeDots="0"  dotsToDraw="8000"  tint="le.chartfill.tinted.40"  lineWeight="le.lineweight.normal"  lineStyle="le.linestyle.solid" />
                     <GraphEnvironment showGrid="0"  showAxes="tnlTNL"  showGates="1"  showFreqOnPlots="1"  showGateNameOnPlots="1"  showMedians="0"  showUncomped="0"  addEventParam="0"  lastYAxisName="" >
                       <TextTraits font="SansSerif"  size="11"  name="Labels"  style="plain"  color="#000000"  background="#00ffffff"  just="left" />
                       <TextTraits font="SansSerif"  size="11"  name="LayoutGates"  style="plain"  color="#000000"  background="#00ffffff"  just="left" />
                       <TextTraits font="SansSerif"  size="9"  name="Numbers"  style="plain"  color="#000000"  background="#00ffffff"  just="left" />
                       <TextTraits font="SansSerif"  size="9"  name="Legend"  style="plain"  color="#000000"  background="#00ffffff"  just="left" />
                       <WindowPosition x="909"  y="119"  width="527"  height="731"  displayed="0"  panelState="---" />
                     </GraphEnvironment>
                   </Graph>
                   <Gate gating:id="ID1752098877"  gating:parent_id="ID594442645" >
                     <gating:RectangleGate eventsInside="1"  annoOffsetX="129"  annoOffsetY="-15"  tint="#000000"  isTinted="0"  lineWeight="Normal"  userDefined="1"  percentX="0"  percentY="0" >
                       <gating:dimension gating:min="449.32822685850266"  gating:max="15059.663525113041" >
                         <data-type:fcs-dimension data-type:name="Comp-405-780_60-A" />
                       </gating:dimension>
                       <gating:dimension gating:min="-724.6089361286482"  gating:max="7047.91815460285" >
                         <data-type:fcs-dimension data-type:name="Comp-640-780_60-A" />
                       </gating:dimension>
                     </gating:RectangleGate>
                   </Gate>
                   <Subpopulations>
                     <Population name="CD4+ "  annotation=""  owningGroup="D7 Samples "  expanded="0"  sortPriority="10"  count="1" >
                       <Graph smoothing="0"  backColor="#ffffff"  foreColor="#000000"  heatMapStatParameter="Comp-405-605_12-A"  type="Pseudocolor"  fast="1" >
                         <Axis dimension="x"  name="Comp-561-620_10-A"  label=""  auto="auto" />
                         <Axis dimension="y"  name="Comp-488-530_30-A"  label=""  auto="auto" />
                         <GraphSettings level="5%"  smoothingHighResolution="1"  contourHighResolution="1"  histogramSmoothingCount="0"  graphResolution="256"  showOutliers="0"  drawLargeDots="0"  dotsToDraw="8000"  tint="le.chartfill.tinted.40"  lineWeight="le.lineweight.normal"  lineStyle="le.linestyle.solid" />
                         <GraphEnvironment showGrid="0"  showAxes="tnlTNL"  showGates="1"  showFreqOnPlots="1"  showGateNameOnPlots="1"  showMedians="0"  showUncomped="0"  addEventParam="0"  lastYAxisName="" >
                           <TextTraits font="SansSerif"  size="11"  name="Labels"  style="plain"  color="#000000"  background="#00ffffff"  just="left" />
                           <TextTraits font="SansSerif"  size="11"  name="LayoutGates"  style="plain"  color="#000000"  background="#00ffffff"  just="left" />
                           <TextTraits font="SansSerif"  size="9"  name="Numbers"  style="plain"  color="#000000"  background="#00ffffff"  just="left" />
                           <TextTraits font="SansSerif"  size="9"  name="Legend"  style="plain"  color="#000000"  background="#00ffffff"  just="left" />
                           <WindowPosition x="909"  y="119"  width="527"  height="731"  displayed="0"  panelState="---" />
                         </GraphEnvironment>
                       </Graph>
                       <Gate gating:id="ID288154174"  gating:parent_id="ID1752098877" >
                         <gating:RectangleGate eventsInside="1"  annoOffsetX="84"  annoOffsetY="-39"  tint="#000000"  isTinted="0"  lineWeight="Normal"  userDefined="1"  percentX="0"  percentY="0" >
                           <gating:dimension gating:min="4487.4244153768905"  gating:max="97279.64865136724" >
                             <data-type:fcs-dimension data-type:name="Comp-561-710_50-A" />
                           </gating:dimension>
                           <gating:dimension gating:min="-435.53233888764964"  gating:max="1103.6444655925238" >
                             <data-type:fcs-dimension data-type:name="Comp-405-710_50-A" />
                           </gating:dimension>
                         </gating:RectangleGate>
                       </Gate>
                       <Subpopulations>
                         <Population name="Tcm "  annotation=""  owningGroup="D7 Samples "  expanded="0"  sortPriority="10"  count="0" >
                           <Graph smoothing="0"  backColor="#ffffff"  foreColor="#000000"  heatMapStatParameter="Comp-405-605_12-A"  type="Pseudocolor"  fast="1" >
                             <Axis dimension="x"  name="Comp-561-620_10-A"  label=""  auto="auto" />
                             <Axis dimension="y"  name="Comp-488-530_30-A"  label=""  auto="auto" />
                             <GraphSettings level="5%"  smoothingHighResolution="1"  contourHighResolution="1"  histogramSmoothingCount="0"  graphResolution="256"  showOutliers="0"  drawLargeDots="0"  dotsToDraw="8000"  tint="le.chartfill.tinted.40"  lineWeight="le.lineweight.normal"  lineStyle="le.linestyle.solid" />
                             <GraphEnvironment showGrid="0"  showAxes="tnlTNL"  showGates="1"  showFreqOnPlots="1"  showGateNameOnPlots="1"  showMedians="0"  showUncomped="0"  addEventParam="0"  lastYAxisName="" >
                               <TextTraits font="SansSerif"  size="11"  name="Labels"  style="plain"  color="#000000"  background="#00ffffff"  just="left" />
                               <TextTraits font="SansSerif"  size="11"  name="LayoutGates"  style="plain"  color="#000000"  background="#00ffffff"  just="left" />
                               <TextTraits font="SansSerif"  size="9"  name="Numbers"  style="plain"  color="#000000"  background="#00ffffff"  just="left" />
                               <TextTraits font="SansSerif"  size="9"  name="Legend"  style="plain"  color="#000000"  background="#00ffffff"  just="left" />
                               <WindowPosition x="909"  y="119"  width="527"  height="731"  displayed="1"  panelState="---" />
                             </GraphEnvironment>
                           </Graph>
                           <Gate gating:id="ID1818137456"  gating:parent_id="ID288154174" >
                             <gating:RectangleGate eventsInside="1"  annoOffsetX="46"  annoOffsetY="-114"  tint="#000000"  isTinted="0"  lineWeight="Normal"  userDefined="1"  percentX="0"  percentY="0" >
                               <gating:dimension gating:min="-307.7917176411672"  gating:max="512.0288909531171" >
                                 <data-type:fcs-dimension data-type:name="Comp-561-620_10-A" />
                               </gating:dimension>
                               <gating:dimension gating:min="669.2757654610452"  gating:max="6710.076166051549" >
                                 <data-type:fcs-dimension data-type:name="Comp-488-530_30-A" />
                               </gating:dimension>
                             </gating:RectangleGate>
                           </Gate>
                         </Population>
                         <Population name="Tem "  annotation=""  owningGroup="D7 Samples "  expanded="0"  sortPriority="10"  count="0" >
                           <Graph smoothing="0"  backColor="#ffffff"  foreColor="#000000"  heatMapStatParameter="Comp-405-605_12-A"  type="Pseudocolor"  fast="1" >
                             <Axis dimension="x"  name="Comp-561-620_10-A"  label=""  auto="auto" />
                             <Axis dimension="y"  name="Comp-488-530_30-A"  label=""  auto="auto" />
                             <GraphSettings level="5%"  smoothingHighResolution="1"  contourHighResolution="1"  histogramSmoothingCount="0"  graphResolution="256"  showOutliers="0"  drawLargeDots="0"  dotsToDraw="8000"  tint="le.chartfill.tinted.40"  lineWeight="le.lineweight.normal"  lineStyle="le.linestyle.solid" />
                             <GraphEnvironment showGrid="0"  showAxes="tnlTNL"  showGates="1"  showFreqOnPlots="1"  showGateNameOnPlots="1"  showMedians="0"  showUncomped="0"  addEventParam="0"  lastYAxisName="" >
                               <TextTraits font="SansSerif"  size="11"  name="Labels"  style="plain"  color="#000000"  background="#00ffffff"  just="left" />
                               <TextTraits font="SansSerif"  size="11"  name="LayoutGates"  style="plain"  color="#000000"  background="#00ffffff"  just="left" />
                               <TextTraits font="SansSerif"  size="9"  name="Numbers"  style="plain"  color="#000000"  background="#00ffffff"  just="left" />
                               <TextTraits font="SansSerif"  size="9"  name="Legend"  style="plain"  color="#000000"  background="#00ffffff"  just="left" />
                               <WindowPosition x="909"  y="119"  width="527"  height="731"  displayed="1"  panelState="---" />
                             </GraphEnvironment>
                           </Graph>
                           <Gate gating:id="ID1017966015"  gating:parent_id="ID288154174" >
                             <gating:RectangleGate eventsInside="1"  annoOffsetX="-50"  annoOffsetY="-3"  tint="#000000"  isTinted="0"  lineWeight="Normal"  userDefined="1"  percentX="0"  percentY="0" >
                               <gating:dimension gating:min="-278.72388688503327"  gating:max="528.0205967993604" >
                                 <data-type:fcs-dimension data-type:name="Comp-561-620_10-A" />
                               </gating:dimension>
                               <gating:dimension gating:min="-78.946410891172"  gating:max="582.0505185847317" >
                                 <data-type:fcs-dimension data-type:name="Comp-488-530_30-A" />
                               </gating:dimension>
                             </gating:RectangleGate>
                           </Gate>
                         </Population>
                         <Population name="Temra"  annotation=""  owningGroup="D7 Samples "  expanded="0"  sortPriority="10"  count="0" >
                           <Graph smoothing="0"  backColor="#ffffff"  foreColor="#000000"  heatMapStatParameter="Comp-405-605_12-A"  type="Pseudocolor"  fast="1" >
                             <Axis dimension="x"  name="Comp-561-620_10-A"  label=""  auto="auto" />
                             <Axis dimension="y"  name="Comp-488-530_30-A"  label=""  auto="auto" />
                             <GraphSettings level="5%"  smoothingHighResolution="1"  contourHighResolution="1"  histogramSmoothingCount="0"  graphResolution="256"  showOutliers="0"  drawLargeDots="0"  dotsToDraw="8000"  tint="le.chartfill.tinted.40"  lineWeight="le.lineweight.normal"  lineStyle="le.linestyle.solid" />
                             <GraphEnvironment showGrid="0"  showAxes="tnlTNL"  showGates="1"  showFreqOnPlots="1"  showGateNameOnPlots="1"  showMedians="0"  showUncomped="0"  addEventParam="0"  lastYAxisName="" >
                               <TextTraits font="SansSerif"  size="11"  name="Labels"  style="plain"  color="#000000"  background="#00ffffff"  just="left" />
                               <TextTraits font="SansSerif"  size="11"  name="LayoutGates"  style="plain"  color="#000000"  background="#00ffffff"  just="left" />
                               <TextTraits font="SansSerif"  size="9"  name="Numbers"  style="plain"  color="#000000"  background="#00ffffff"  just="left" />
                               <TextTraits font="SansSerif"  size="9"  name="Legend"  style="plain"  color="#000000"  background="#00ffffff"  just="left" />
                               <WindowPosition x="909"  y="119"  width="527"  height="731"  displayed="1"  panelState="---" />
                             </GraphEnvironment>
                           </Graph>
                           <Gate gating:id="ID597476631"  gating:parent_id="ID288154174" >
                             <gating:RectangleGate eventsInside="1"  annoOffsetX="166"  annoOffsetY="-15"  tint="#000000"  isTinted="0"  lineWeight="Normal"  userDefined="1"  percentX="0"  percentY="0" >
                               <gating:dimension gating:min="893.5868304684715"  gating:max="43509.221690152495" >
                                 <data-type:fcs-dimension data-type:name="Comp-561-620_10-A" />
                               </gating:dimension>
                               <gating:dimension gating:min="-41.39745057760465"  gating:max="575.526681972713" >
                                 <data-type:fcs-dimension data-type:name="Comp-488-530_30-A" />
                               </gating:dimension>
                             </gating:RectangleGate>
                           </Gate>
                         </Population>
                         <Population name="Tnpot"  annotation=""  owningGroup="D7 Samples "  expanded="0"  sortPriority="10"  count="1" >
                           <Graph smoothing="0"  backColor="#ffffff"  foreColor="#000000"  heatMapStatParameter="Comp-405-605_12-A"  type="Pseudocolor"  fast="1" >
                             <Axis dimension="x"  name="Comp-488-675_20-A"  label=""  auto="auto" />
                             <Axis dimension="y"  name="Comp-405-605_12-A"  label=""  auto="auto" />
                             <GraphSettings level="5%"  smoothingHighResolution="1"  contourHighResolution="1"  histogramSmoothingCount="0"  graphResolution="256"  showOutliers="0"  drawLargeDots="0"  dotsToDraw="8000"  tint="le.chartfill.tinted.40"  lineWeight="le.lineweight.normal"  lineStyle="le.linestyle.solid" />
                             <GraphEnvironment showGrid="0"  showAxes="tnlTNL"  showGates="1"  showFreqOnPlots="1"  showGateNameOnPlots="1"  showMedians="0"  showUncomped="0"  addEventParam="0"  lastYAxisName="" >
                               <TextTraits font="SansSerif"  size="11"  name="Labels"  style="plain"  color="#000000"  background="#00ffffff"  just="left" />
                               <TextTraits font="SansSerif"  size="11"  name="LayoutGates"  style="plain"  color="#000000"  background="#00ffffff"  just="left" />
                               <TextTraits font="SansSerif"  size="9"  name="Numbers"  style="plain"  color="#000000"  background="#00ffffff"  just="left" />
                               <TextTraits font="SansSerif"  size="9"  name="Legend"  style="plain"  color="#000000"  background="#00ffffff"  just="left" />
                               <WindowPosition x="909"  y="119"  width="527"  height="731"  displayed="0"  panelState="---" />
                             </GraphEnvironment>
                           </Graph>
                           <Gate gating:id="ID1431825992"  gating:parent_id="ID288154174" >
                             <gating:RectangleGate eventsInside="1"  annoOffsetX="164"  annoOffsetY="-122"  tint="#000000"  isTinted="0"  lineWeight="Normal"  userDefined="1"  percentX="0"  percentY="0" >
                               <gating:dimension gating:min="905.6810437769404"  gating:max="42584.3309132898" >
                                 <data-type:fcs-dimension data-type:name="Comp-561-620_10-A" />
                               </gating:dimension>
                               <gating:dimension gating:min="651.4568483040582"  gating:max="7781.018343005579" >
                                 <data-type:fcs-dimension data-type:name="Comp-488-530_30-A" />
                               </gating:dimension>
                             </gating:RectangleGate>
                           </Gate>
                           <Subpopulations>
                             <Population name="CD95_int"  annotation=""  owningGroup="D7 Samples "  expanded="0"  sortPriority="10"  count="0" >
                               <Graph smoothing="1"  backColor="#ffffff"  foreColor="#000000"  heatMapStatParameter="Comp-405-605_12-A"  type="Histogram"  fast="1" >
                                 <Axis dimension="x"  name="Comp-405-450_50-A"  label=""  auto="auto" />
                                 <Axis dimension="y"  name=""  label=""  auto="auto" />
                                 <GraphSettings level="5%"  smoothingHighResolution="1"  contourHighResolution="1"  histogramSmoothingCount="0"  graphResolution="256"  showOutliers="0"  drawLargeDots="0"  dotsToDraw="8000"  tint="le.chartfill.tinted.40"  lineWeight="le.lineweight.normal"  lineStyle="le.linestyle.solid" />
                                 <GraphEnvironment showGrid="0"  showAxes="tnlTNL"  showGates="1"  showFreqOnPlots="1"  showGateNameOnPlots="1"  showMedians="0"  showUncomped="0"  addEventParam="0"  lastYAxisName="" >
                                   <TextTraits font="SansSerif"  size="11"  name="Labels"  style="plain"  color="#000000"  background="#00ffffff"  just="left" />
                                   <TextTraits font="SansSerif"  size="11"  name="LayoutGates"  style="plain"  color="#000000"  background="#00ffffff"  just="left" />
                                   <TextTraits font="SansSerif"  size="9"  name="Numbers"  style="plain"  color="#000000"  background="#00ffffff"  just="left" />
                                   <TextTraits font="SansSerif"  size="9"  name="Legend"  style="plain"  color="#000000"  background="#00ffffff"  just="left" />
                                   <WindowPosition x="909"  y="119"  width="527"  height="731"  displayed="0"  panelState="---" />
                                 </GraphEnvironment>
                               </Graph>
                               <Gate gating:id="ID1292509825"  gating:parent_id="ID1431825992" >
                                 <gating:RectangleGate eventsInside="1"  annoOffsetX="2"  annoOffsetY="-127"  tint="#000000"  isTinted="0"  lineWeight="Normal"  userDefined="1"  percentX="0"  percentY="0" >
                                   <gating:dimension gating:min="947.8161920647779"  gating:max="1773.4696317313253" >
                                     <data-type:fcs-dimension data-type:name="Comp-488-675_20-A" />
                                   </gating:dimension>
                                   <gating:dimension gating:min="794.7889365921881"  gating:max="13058.703710500113" >
                                     <data-type:fcs-dimension data-type:name="Comp-405-605_12-A" />
                                   </gating:dimension>
                                 </gating:RectangleGate>
                               </Gate>
                             </Population>
                             <Population name="Tnaive"  annotation=""  owningGroup="D7 Samples "  expanded="0"  sortPriority="10"  count="0" >
                               <Graph smoothing="0"  backColor="#ffffff"  foreColor="#000000"  heatMapStatParameter="Comp-405-605_12-A"  type="Pseudocolor"  fast="1" >
                                 <Axis dimension="x"  name="Comp-488-675_20-A"  label=""  auto="auto" />
                                 <Axis dimension="y"  name="Comp-405-605_12-A"  label=""  auto="auto" />
                                 <GraphSettings level="5%"  smoothingHighResolution="1"  contourHighResolution="1"  histogramSmoothingCount="0"  graphResolution="256"  showOutliers="0"  drawLargeDots="0"  dotsToDraw="8000"  tint="le.chartfill.tinted.40"  lineWeight="le.lineweight.normal"  lineStyle="le.linestyle.solid" />
                                 <GraphEnvironment showGrid="0"  showAxes="tnlTNL"  showGates="1"  showFreqOnPlots="1"  showGateNameOnPlots="1"  showMedians="0"  showUncomped="0"  addEventParam="0"  lastYAxisName="" >
                                   <TextTraits font="SansSerif"  size="11"  name="Labels"  style="plain"  color="#000000"  background="#00ffffff"  just="left" />
                                   <TextTraits font="SansSerif"  size="11"  name="LayoutGates"  style="plain"  color="#000000"  background="#00ffffff"  just="left" />
                                   <TextTraits font="SansSerif"  size="9"  name="Numbers"  style="plain"  color="#000000"  background="#00ffffff"  just="left" />
                                   <TextTraits font="SansSerif"  size="9"  name="Legend"  style="plain"  color="#000000"  background="#00ffffff"  just="left" />
                                   <WindowPosition x="909"  y="119"  width="527"  height="731"  displayed="1"  panelState="---" />
                                 </GraphEnvironment>
                               </Graph>
                               <Gate gating:id="ID378601354"  gating:parent_id="ID1431825992" >
                                 <gating:RectangleGate eventsInside="1"  annoOffsetX="-4"  annoOffsetY="-87"  tint="#000000"  isTinted="0"  lineWeight="Normal"  userDefined="1"  percentX="0"  percentY="0" >
                                   <gating:dimension gating:min="-836.9076759906992"  gating:max="1011.8638890455544" >
                                     <data-type:fcs-dimension data-type:name="Comp-488-675_20-A" />
                                   </gating:dimension>
                                   <gating:dimension gating:min="1284.0021861591927"  gating:max="13971.566309669905" >
                                     <data-type:fcs-dimension data-type:name="Comp-405-605_12-A" />
                                   </gating:dimension>
                                 </gating:RectangleGate>
                               </Gate>
                             </Population>
                             <Population name="Tscm "  annotation=""  owningGroup="D7 Samples "  expanded="0"  sortPriority="10"  count="0" >
                               <Graph smoothing="0"  backColor="#ffffff"  foreColor="#000000"  heatMapStatParameter="Comp-405-605_12-A"  type="Pseudocolor"  fast="1" >
                                 <Axis dimension="x"  name="Comp-405-450_50-A"  label=""  auto="auto" />
                                 <Axis dimension="y"  name="Comp-405-605_12-A"  label=""  auto="auto" />
                                 <GraphSettings level="5%"  smoothingHighResolution="1"  contourHighResolution="1"  histogramSmoothingCount="0"  graphResolution="256"  showOutliers="0"  drawLargeDots="0"  dotsToDraw="8000"  tint="le.chartfill.tinted.40"  lineWeight="le.lineweight.normal"  lineStyle="le.linestyle.solid" />
                                 <GraphEnvironment showGrid="0"  showAxes="tnlTNL"  showGates="1"  showFreqOnPlots="1"  showGateNameOnPlots="1"  showMedians="0"  showUncomped="0"  addEventParam="0"  lastYAxisName="" >
                                   <TextTraits font="SansSerif"  size="11"  name="Labels"  style="plain"  color="#000000"  background="#00ffffff"  just="left" />
                                   <TextTraits font="SansSerif"  size="11"  name="LayoutGates"  style="plain"  color="#000000"  background="#00ffffff"  just="left" />
                                   <TextTraits font="SansSerif"  size="9"  name="Numbers"  style="plain"  color="#000000"  background="#00ffffff"  just="left" />
                                   <TextTraits font="SansSerif"  size="9"  name="Legend"  style="plain"  color="#000000"  background="#00ffffff"  just="left" />
                                   <WindowPosition x="910"  y="113"  width="527"  height="731"  displayed="0"  panelState="---" />
                                 </GraphEnvironment>
                               </Graph>
                               <Gate gating:id="ID1407267890"  gating:parent_id="ID1431825992" >
                                 <gating:RectangleGate eventsInside="1"  annoOffsetX="-3"  annoOffsetY="-92"  tint="#000000"  isTinted="0"  lineWeight="Normal"  userDefined="1"  percentX="0"  percentY="0" >
                                   <gating:dimension gating:min="1251.782608729522"  gating:max="72470.2770168877" >
                                     <data-type:fcs-dimension data-type:name="Comp-488-675_20-A" />
                                   </gating:dimension>
                                   <gating:dimension gating:min="1398.1499320914716"  gating:max="9509.500102170294" >
                                     <data-type:fcs-dimension data-type:name="Comp-405-605_12-A" />
                                   </gating:dimension>
                                 </gating:RectangleGate>
                               </Gate>
                               <Subpopulations>
                                 <Population name="Ki67+ "  annotation=""  owningGroup="D7 Samples "  expanded="0"  sortPriority="10"  count="0" >
                                   <Graph smoothing="0"  backColor="#ffffff"  foreColor="#000000"  heatMapStatParameter="Comp-405-605_12-A"  type="Pseudocolor"  fast="1" >
                                     <Axis dimension="x"  name="Comp-405-450_50-A"  label=""  auto="auto" />
                                     <Axis dimension="y"  name="Comp-405-605_12-A"  label=""  auto="auto" />
                                     <GraphSettings level="5%"  smoothingHighResolution="1"  contourHighResolution="1"  histogramSmoothingCount="0"  graphResolution="256"  showOutliers="0"  drawLargeDots="0"  dotsToDraw="8000"  tint="le.chartfill.tinted.40"  lineWeight="le.lineweight.normal"  lineStyle="le.linestyle.solid" />
                                     <GraphEnvironment showGrid="0"  showAxes="tnlTNL"  showGates="1"  showFreqOnPlots="1"  showGateNameOnPlots="1"  showMedians="0"  showUncomped="0"  addEventParam="0"  lastYAxisName="" >
                                       <TextTraits font="SansSerif"  size="11"  name="Labels"  style="plain"  color="#000000"  background="#00ffffff"  just="left" />
                                       <TextTraits font="SansSerif"  size="11"  name="LayoutGates"  style="plain"  color="#000000"  background="#00ffffff"  just="left" />
                                       <TextTraits font="SansSerif"  size="9"  name="Numbers"  style="plain"  color="#000000"  background="#00ffffff"  just="left" />
                                       <TextTraits font="SansSerif"  size="9"  name="Legend"  style="plain"  color="#000000"  background="#00ffffff"  just="left" />
                                       <WindowPosition x="910"  y="113"  width="527"  height="731"  displayed="1"  panelState="---" />
                                     </GraphEnvironment>
                                   </Graph>
                                   <Gate gating:id="ID967746984"  gating:parent_id="ID1407267890" >
                                     <gating:RectangleGate eventsInside="1"  annoOffsetX="4"  annoOffsetY="-71"  tint="#000000"  isTinted="0"  lineWeight="Normal"  userDefined="1"  percentX="0"  percentY="0" >
                                       <gating:dimension gating:min="2534.2726135328207"  gating:max="70560.56539788736" >
                                         <data-type:fcs-dimension data-type:name="Comp-405-450_50-A" />
                                       </gating:dimension>
                                       <gating:dimension gating:min="1428.110811078927"  gating:max="5395.846769230888" >
                                         <data-type:fcs-dimension data-type:name="Comp-405-605_12-A" />
                                       </gating:dimension>
                                     </gating:RectangleGate>
                                   </Gate>
                                 </Population>
                               </Subpopulations>
                             </Population>
                           </Subpopulations>
                         </Population>
                       </Subpopulations>
                     </Population>
                     <Population name="CD8+ "  annotation=""  owningGroup="D7 Samples "  expanded="1"  sortPriority="10"  count="9194" >
                       <Graph smoothing="0"  backColor="#ffffff"  foreColor="#000000"  heatMapStatParameter="Comp-405-605_12-A"  type="Pseudocolor"  fast="1" >
                         <Axis dimension="x"  name="Comp-561-620_10-A"  label=""  auto="auto" />
                         <Axis dimension="y"  name="Comp-488-530_30-A"  label=""  auto="auto" />
                         <GraphSettings level="5%"  smoothingHighResolution="1"  contourHighResolution="1"  histogramSmoothingCount="0"  graphResolution="256"  showOutliers="0"  drawLargeDots="0"  dotsToDraw="8000"  tint="le.chartfill.tinted.40"  lineWeight="le.lineweight.normal"  lineStyle="le.linestyle.solid" />
                         <GraphEnvironment showGrid="0"  showAxes="tnlTNL"  showGates="1"  showFreqOnPlots="1"  showGateNameOnPlots="1"  showMedians="0"  showUncomped="0"  addEventParam="0"  lastYAxisName="" >
                           <TextTraits font="SansSerif"  size="11"  name="Labels"  style="plain"  color="#000000"  background="#00ffffff"  just="left" />
                           <TextTraits font="SansSerif"  size="11"  name="LayoutGates"  style="plain"  color="#000000"  background="#00ffffff"  just="left" />
                           <TextTraits font="SansSerif"  size="9"  name="Numbers"  style="plain"  color="#000000"  background="#00ffffff"  just="left" />
                           <TextTraits font="SansSerif"  size="9"  name="Legend"  style="plain"  color="#000000"  background="#00ffffff"  just="left" />
                           <WindowPosition x="909"  y="119"  width="632"  height="829"  displayed="0"  panelState="---" />
                         </GraphEnvironment>
                       </Graph>
                       <Gate gating:id="ID632063542"  gating:parent_id="ID1752098877" >
                         <gating:RectangleGate eventsInside="1"  annoOffsetX="10"  annoOffsetY="-85"  tint="#000000"  isTinted="0"  lineWeight="Normal"  userDefined="1"  percentX="0"  percentY="0" >
                           <gating:dimension gating:min="-1140.1029127822683"  gating:max="4288.023500365773" >
                             <data-type:fcs-dimension data-type:name="Comp-561-710_50-A" />
                           </gating:dimension>
                           <gating:dimension gating:min="2230.14875266978"  gating:max="80265.33899853016" >
                             <data-type:fcs-dimension data-type:name="Comp-405-710_50-A" />
                           </gating:dimension>
                         </gating:RectangleGate>
                       </Gate>
                       <Subpopulations>
                         <Population name="Divided "  annotation=""  owningGroup="D7 Samples "  expanded="1"  sortPriority="10"  count="2072" >
                           <Graph smoothing="0"  backColor="#ffffff"  foreColor="#000000"  type="Histogram"  fast="1" >
                             <Axis dimension="x"  name="Comp-405-450_50-A"  label=""  auto="auto" />
                             <Axis dimension="y"  name="SSC-A"  label=""  auto="auto" />
                             <GraphSettings level="5%"  smoothingHighResolution="1"  contourHighResolution="1"  histogramSmoothingCount="0"  graphResolution="256"  showOutliers="0"  drawLargeDots="0"  dotsToDraw="8000"  tint="le.chartfill.tinted.40"  lineWeight="le.lineweight.normal"  lineStyle="le.linestyle.solid" />
                             <GraphEnvironment showGrid="0"  showAxes="tnlTNL"  showGates="1"  showFreqOnPlots="1"  showGateNameOnPlots="1"  showMedians="0"  showUncomped="0"  addEventParam="0"  lastYAxisName="" >
                               <TextTraits font="SansSerif"  size="11"  name="Labels"  style="plain"  color="#000000"  background="#00ffffff"  just="left" />
                               <TextTraits font="SansSerif"  size="11"  name="LayoutGates"  style="plain"  color="#000000"  background="#00ffffff"  just="left" />
                               <TextTraits font="SansSerif"  size="9"  name="Numbers"  style="plain"  color="#000000"  background="#00ffffff"  just="left" />
                               <TextTraits font="SansSerif"  size="9"  name="Legend"  style="plain"  color="#000000"  background="#00ffffff"  just="left" />
                               <WindowPosition x="0"  y="0"  width="0"  height="0"  displayed="0"  panelState="" />
                             </GraphEnvironment>
                           </Graph>
                           <Gate gating:id="ID877744550"  gating:parent_id="ID632063542" >
                             <gating:RectangleGate eventsInside="1"  annoOffsetX="0"  annoOffsetY="0"  tint="#000000"  isTinted="0"  lineWeight="Normal"  userDefined="1" >
                               <gating:dimension gating:max="1757.2857904899672"  yRatio="0.8272138228941684" >
                                 <data-type:fcs-dimension data-type:name="Comp-405-450_50-A" />
                               </gating:dimension>
                             </gating:RectangleGate>
                           </Gate>
                           <Subpopulations>
                             <Population name="G1"  annotation=""  owningGroup="D7 Samples "  expanded="1"  sortPriority="10"  count="995" >
                               <Graph smoothing="0"  backColor="#ffffff"  foreColor="#000000"  heatMapStatParameter="Comp-405-605_12-A"  type="Histogram"  fast="1" >
                                 <Axis dimension="x"  name="Comp-405-450_50-A"  label=""  auto="auto" />
                                 <Axis dimension="y"  name="SSC-A"  label=""  auto="auto" />
                                 <GraphSettings level="5%"  smoothingHighResolution="1"  contourHighResolution="1"  histogramSmoothingCount="0"  graphResolution="256"  showOutliers="0"  drawLargeDots="0"  dotsToDraw="8000"  tint="le.chartfill.tinted.40"  lineWeight="le.lineweight.normal"  lineStyle="le.linestyle.solid" />
                                 <GraphEnvironment showGrid="0"  showAxes="tnlTNL"  showGates="1"  showFreqOnPlots="1"  showGateNameOnPlots="1"  showMedians="0"  showUncomped="0"  addEventParam="0"  lastYAxisName="" >
                                   <TextTraits font="SansSerif"  size="11"  name="Labels"  style="plain"  color="#000000"  background="#00ffffff"  just="left" />
                                   <TextTraits font="SansSerif"  size="11"  name="LayoutGates"  style="plain"  color="#000000"  background="#00ffffff"  just="left" />
                                   <TextTraits font="SansSerif"  size="9"  name="Numbers"  style="plain"  color="#000000"  background="#00ffffff"  just="left" />
                                   <TextTraits font="SansSerif"  size="9"  name="Legend"  style="plain"  color="#000000"  background="#00ffffff"  just="left" />
                                   <WindowPosition x="-8"  y="-8"  width="1936"  height="1056"  displayed="1"  panelState="---" />
                                 </GraphEnvironment>
                               </Graph>
                               <Gate gating:id="ID1744329879"  gating:parent_id="ID877744550" >
                                 <gating:RectangleGate eventsInside="1"  annoOffsetX="0"  annoOffsetY="0"  tint="#000000"  isTinted="0"  lineWeight="Normal"  userDefined="1" >
                                   <gating:dimension gating:min="894.7952333082586"  gating:max="1818.4479483639225"  yRatio="0.8347826086956522" >
                                     <data-type:fcs-dimension data-type:name="Comp-405-450_50-A" />
                                   </gating:dimension>
                                 </gating:RectangleGate>
                               </Gate>
                             </Population>
                             <Population name="G2"  annotation=""  owningGroup="D7 Samples "  expanded="1"  sortPriority="10"  count="1679" >
                               <Graph smoothing="0"  backColor="#ffffff"  foreColor="#000000"  heatMapStatParameter="Comp-405-605_12-A"  type="Histogram"  fast="1" >
                                 <Axis dimension="x"  name="Comp-405-450_50-A"  label=""  auto="auto" />
                                 <Axis dimension="y"  name="SSC-A"  label=""  auto="auto" />
                                 <GraphSettings level="5%"  smoothingHighResolution="1"  contourHighResolution="1"  histogramSmoothingCount="0"  graphResolution="256"  showOutliers="0"  drawLargeDots="0"  dotsToDraw="8000"  tint="le.chartfill.tinted.40"  lineWeight="le.lineweight.normal"  lineStyle="le.linestyle.solid" />
                                 <GraphEnvironment showGrid="0"  showAxes="tnlTNL"  showGates="1"  showFreqOnPlots="1"  showGateNameOnPlots="1"  showMedians="0"  showUncomped="0"  addEventParam="0"  lastYAxisName="" >
                                   <TextTraits font="SansSerif"  size="11"  name="Labels"  style="plain"  color="#000000"  background="#00ffffff"  just="left" />
                                   <TextTraits font="SansSerif"  size="11"  name="LayoutGates"  style="plain"  color="#000000"  background="#00ffffff"  just="left" />
                                   <TextTraits font="SansSerif"  size="9"  name="Numbers"  style="plain"  color="#000000"  background="#00ffffff"  just="left" />
                                   <TextTraits font="SansSerif"  size="9"  name="Legend"  style="plain"  color="#000000"  background="#00ffffff"  just="left" />
                                   <WindowPosition x="-8"  y="-8"  width="1936"  height="1056"  displayed="1"  panelState="---" />
                                 </GraphEnvironment>
                               </Graph>
                               <Gate gating:id="ID351917474"  gating:parent_id="ID877744550" >
                                 <gating:RectangleGate eventsInside="1"  annoOffsetX="0"  annoOffsetY="0"  tint="#000000"  isTinted="0"  lineWeight="Normal"  userDefined="1" >
                                   <gating:dimension gating:min="453.06164915133127"  gating:max="907.6547633420697"  yRatio="0.6942028985507246" >
                                     <data-type:fcs-dimension data-type:name="Comp-405-450_50-A" />
                                   </gating:dimension>
                                 </gating:RectangleGate>
                               </Gate>
                             </Population>
                             <Population name="G3"  annotation=""  owningGroup="D7 Samples "  expanded="1"  sortPriority="10"  count="1983" >
                               <Graph smoothing="0"  backColor="#ffffff"  foreColor="#000000"  heatMapStatParameter="Comp-405-605_12-A"  type="Histogram"  fast="1" >
                                 <Axis dimension="x"  name="Comp-405-450_50-A"  label=""  auto="auto" />
                                 <Axis dimension="y"  name="SSC-A"  label=""  auto="auto" />
                                 <GraphSettings level="5%"  smoothingHighResolution="1"  contourHighResolution="1"  histogramSmoothingCount="0"  graphResolution="256"  showOutliers="0"  drawLargeDots="0"  dotsToDraw="8000"  tint="le.chartfill.tinted.40"  lineWeight="le.lineweight.normal"  lineStyle="le.linestyle.solid" />
                                 <GraphEnvironment showGrid="0"  showAxes="tnlTNL"  showGates="1"  showFreqOnPlots="1"  showGateNameOnPlots="1"  showMedians="0"  showUncomped="0"  addEventParam="0"  lastYAxisName="" >
                                   <TextTraits font="SansSerif"  size="11"  name="Labels"  style="plain"  color="#000000"  background="#00ffffff"  just="left" />
                                   <TextTraits font="SansSerif"  size="11"  name="LayoutGates"  style="plain"  color="#000000"  background="#00ffffff"  just="left" />
                                   <TextTraits font="SansSerif"  size="9"  name="Numbers"  style="plain"  color="#000000"  background="#00ffffff"  just="left" />
                                   <TextTraits font="SansSerif"  size="9"  name="Legend"  style="plain"  color="#000000"  background="#00ffffff"  just="left" />
                                   <WindowPosition x="-8"  y="-8"  width="1936"  height="1056"  displayed="1"  panelState="---" />
                                 </GraphEnvironment>
                               </Graph>
                               <Gate gating:id="ID1762767581"  gating:parent_id="ID877744550" >
                                 <gating:RectangleGate eventsInside="1"  annoOffsetX="0"  annoOffsetY="0"  tint="#000000"  isTinted="0"  lineWeight="Normal"  userDefined="1" >
                                   <gating:dimension gating:min="226.15484675996052"  gating:max="443.33042232722835"  yRatio="0.6318840579710144" >
                                     <data-type:fcs-dimension data-type:name="Comp-405-450_50-A" />
                                   </gating:dimension>
                                 </gating:RectangleGate>
                               </Gate>
                             </Population>
                             <Population name="G4"  annotation=""  owningGroup="D7 Samples "  expanded="1"  sortPriority="10"  count="1728" >
                               <Graph smoothing="0"  backColor="#ffffff"  foreColor="#000000"  heatMapStatParameter="Comp-405-605_12-A"  type="Histogram"  fast="1" >
                                 <Axis dimension="x"  name="Comp-405-450_50-A"  label=""  auto="auto" />
                                 <Axis dimension="y"  name="SSC-A"  label=""  auto="auto" />
                                 <GraphSettings level="5%"  smoothingHighResolution="1"  contourHighResolution="1"  histogramSmoothingCount="0"  graphResolution="256"  showOutliers="0"  drawLargeDots="0"  dotsToDraw="8000"  tint="le.chartfill.tinted.40"  lineWeight="le.lineweight.normal"  lineStyle="le.linestyle.solid" />
                                 <GraphEnvironment showGrid="0"  showAxes="tnlTNL"  showGates="1"  showFreqOnPlots="1"  showGateNameOnPlots="1"  showMedians="0"  showUncomped="0"  addEventParam="0"  lastYAxisName="" >
                                   <TextTraits font="SansSerif"  size="11"  name="Labels"  style="plain"  color="#000000"  background="#00ffffff"  just="left" />
                                   <TextTraits font="SansSerif"  size="11"  name="LayoutGates"  style="plain"  color="#000000"  background="#00ffffff"  just="left" />
                                   <TextTraits font="SansSerif"  size="9"  name="Numbers"  style="plain"  color="#000000"  background="#00ffffff"  just="left" />
                                   <TextTraits font="SansSerif"  size="9"  name="Legend"  style="plain"  color="#000000"  background="#00ffffff"  just="left" />
                                   <WindowPosition x="-8"  y="-8"  width="1936"  height="1056"  displayed="1"  panelState="---" />
                                 </GraphEnvironment>
                               </Graph>
                               <Gate gating:id="ID307141108"  gating:parent_id="ID877744550" >
                                 <gating:RectangleGate eventsInside="1"  annoOffsetX="0"  annoOffsetY="0"  tint="#000000"  isTinted="0"  lineWeight="Normal"  userDefined="1" >
                                   <gating:dimension gating:min="1.9994000770795723"  gating:max="205.2024848651766"  yRatio="0.5434782608695652" >
                                     <data-type:fcs-dimension data-type:name="Comp-405-450_50-A" />
                                   </gating:dimension>
                                 </gating:RectangleGate>
                               </Gate>
                             </Population>
                             <Population name="Tcm "  annotation=""  owningGroup="D7 Samples "  expanded="0"  sortPriority="10"  count="2" >
                               <Graph smoothing="0"  backColor="#ffffff"  foreColor="#000000"  heatMapStatParameter="Comp-405-605_12-A"  type="Pseudocolor"  fast="1" >
                                 <Axis dimension="x"  name="Comp-561-620_10-A"  label=""  auto="auto" />
                                 <Axis dimension="y"  name="Comp-488-530_30-A"  label=""  auto="auto" />
                                 <GraphSettings level="5%"  smoothingHighResolution="1"  contourHighResolution="1"  histogramSmoothingCount="0"  graphResolution="256"  showOutliers="0"  drawLargeDots="0"  dotsToDraw="8000"  tint="le.chartfill.tinted.40"  lineWeight="le.lineweight.normal"  lineStyle="le.linestyle.solid" />
                                 <GraphEnvironment showGrid="0"  showAxes="tnlTNL"  showGates="1"  showFreqOnPlots="1"  showGateNameOnPlots="1"  showMedians="0"  showUncomped="0"  addEventParam="0"  lastYAxisName="" >
                                   <TextTraits font="SansSerif"  size="11"  name="Labels"  style="plain"  color="#000000"  background="#00ffffff"  just="left" />
                                   <TextTraits font="SansSerif"  size="11"  name="LayoutGates"  style="plain"  color="#000000"  background="#00ffffff"  just="left" />
                                   <TextTraits font="SansSerif"  size="9"  name="Numbers"  style="plain"  color="#000000"  background="#00ffffff"  just="left" />
                                   <TextTraits font="SansSerif"  size="9"  name="Legend"  style="plain"  color="#000000"  background="#00ffffff"  just="left" />
                                   <WindowPosition x="909"  y="119"  width="527"  height="731"  displayed="1"  panelState="---" />
                                 </GraphEnvironment>
                               </Graph>
                               <Gate gating:id="ID1858843578"  gating:parent_id="ID877744550" >
                                 <gating:RectangleGate eventsInside="1"  annoOffsetX="46"  annoOffsetY="-114"  tint="#000000"  isTinted="0"  lineWeight="Normal"  userDefined="1"  percentX="0"  percentY="0" >
                                   <gating:dimension gating:min="-303.6882305022984"  gating:max="743.2350752158966" >
                                     <data-type:fcs-dimension data-type:name="Comp-561-620_10-A" />
                                   </gating:dimension>
                                   <gating:dimension gating:min="509.9663201596447"  gating:max="5416.250135684609" >
                                     <data-type:fcs-dimension data-type:name="Comp-488-530_30-A" />
                                   </gating:dimension>
                                 </gating:RectangleGate>
                               </Gate>
                             </Population>
                             <Population name="Tem "  annotation=""  owningGroup="D7 Samples "  expanded="0"  sortPriority="10"  count="0" >
                               <Graph smoothing="0"  backColor="#ffffff"  foreColor="#000000"  heatMapStatParameter="Comp-405-605_12-A"  type="Pseudocolor"  fast="1" >
                                 <Axis dimension="x"  name="Comp-561-620_10-A"  label=""  auto="auto" />
                                 <Axis dimension="y"  name="Comp-488-530_30-A"  label=""  auto="auto" />
                                 <GraphSettings level="5%"  smoothingHighResolution="1"  contourHighResolution="1"  histogramSmoothingCount="0"  graphResolution="256"  showOutliers="0"  drawLargeDots="0"  dotsToDraw="8000"  tint="le.chartfill.tinted.40"  lineWeight="le.lineweight.normal"  lineStyle="le.linestyle.solid" />
                                 <GraphEnvironment showGrid="0"  showAxes="tnlTNL"  showGates="1"  showFreqOnPlots="1"  showGateNameOnPlots="1"  showMedians="0"  showUncomped="0"  addEventParam="0"  lastYAxisName="" >
                                   <TextTraits font="SansSerif"  size="11"  name="Labels"  style="plain"  color="#000000"  background="#00ffffff"  just="left" />
                                   <TextTraits font="SansSerif"  size="11"  name="LayoutGates"  style="plain"  color="#000000"  background="#00ffffff"  just="left" />
                                   <TextTraits font="SansSerif"  size="9"  name="Numbers"  style="plain"  color="#000000"  background="#00ffffff"  just="left" />
                                   <TextTraits font="SansSerif"  size="9"  name="Legend"  style="plain"  color="#000000"  background="#00ffffff"  just="left" />
                                   <WindowPosition x="909"  y="119"  width="527"  height="731"  displayed="1"  panelState="---" />
                                 </GraphEnvironment>
                               </Graph>
                               <Gate gating:id="ID579127342"  gating:parent_id="ID877744550" >
                                 <gating:RectangleGate eventsInside="1"  annoOffsetX="-50"  annoOffsetY="-3"  tint="#000000"  isTinted="0"  lineWeight="Normal"  userDefined="1"  percentX="0"  percentY="0" >
                                   <gating:dimension gating:min="-280.9857053639262"  gating:max="743.2350752158966" >
                                     <data-type:fcs-dimension data-type:name="Comp-561-620_10-A" />
                                   </gating:dimension>
                                   <gating:dimension gating:min="-340.89426965574086"  gating:max="336.77488875452684" >
                                     <data-type:fcs-dimension data-type:name="Comp-488-530_30-A" />
                                   </gating:dimension>
                                 </gating:RectangleGate>
                               </Gate>
                             </Population>
                             <Population name="Temra"  annotation=""  owningGroup="D7 Samples "  expanded="0"  sortPriority="10"  count="821" >
                               <Graph smoothing="0"  backColor="#ffffff"  foreColor="#000000"  heatMapStatParameter="Comp-405-605_12-A"  type="Pseudocolor"  fast="1" >
                                 <Axis dimension="x"  name="Comp-561-620_10-A"  label=""  auto="auto" />
                                 <Axis dimension="y"  name="Comp-488-530_30-A"  label=""  auto="auto" />
                                 <GraphSettings level="5%"  smoothingHighResolution="1"  contourHighResolution="1"  histogramSmoothingCount="0"  graphResolution="256"  showOutliers="0"  drawLargeDots="0"  dotsToDraw="8000"  tint="le.chartfill.tinted.40"  lineWeight="le.lineweight.normal"  lineStyle="le.linestyle.solid" />
                                 <GraphEnvironment showGrid="0"  showAxes="tnlTNL"  showGates="1"  showFreqOnPlots="1"  showGateNameOnPlots="1"  showMedians="0"  showUncomped="0"  addEventParam="0"  lastYAxisName="" >
                                   <TextTraits font="SansSerif"  size="11"  name="Labels"  style="plain"  color="#000000"  background="#00ffffff"  just="left" />
                                   <TextTraits font="SansSerif"  size="11"  name="LayoutGates"  style="plain"  color="#000000"  background="#00ffffff"  just="left" />
                                   <TextTraits font="SansSerif"  size="9"  name="Numbers"  style="plain"  color="#000000"  background="#00ffffff"  just="left" />
                                   <TextTraits font="SansSerif"  size="9"  name="Legend"  style="plain"  color="#000000"  background="#00ffffff"  just="left" />
                                   <WindowPosition x="909"  y="119"  width="527"  height="731"  displayed="1"  panelState="---" />
                                 </GraphEnvironment>
                               </Graph>
                               <Gate gating:id="ID1675126654"  gating:parent_id="ID877744550" >
                                 <gating:RectangleGate eventsInside="1"  annoOffsetX="166"  annoOffsetY="-15"  tint="#000000"  isTinted="0"  lineWeight="Normal"  userDefined="1"  percentX="0"  percentY="0" >
                                   <gating:dimension gating:min="1701.678540767313"  gating:max="165714.7326983543" >
                                     <data-type:fcs-dimension data-type:name="Comp-561-620_10-A" />
                                   </gating:dimension>
                                   <gating:dimension gating:min="-377.00945091205386"  gating:max="384.9651629196806" >
                                     <data-type:fcs-dimension data-type:name="Comp-488-530_30-A" />
                                   </gating:dimension>
                                 </gating:RectangleGate>
                               </Gate>
                             </Population>
                             <Population name="Tnpot"  annotation=""  owningGroup="D7 Samples "  expanded="1"  sortPriority="10"  count="1016" >
                               <Graph smoothing="0"  backColor="#ffffff"  foreColor="#000000"  heatMapStatParameter="Comp-405-605_12-A"  type="Pseudocolor"  fast="1" >
                                 <Axis dimension="x"  name="Comp-561-620_10-A"  label=""  auto="auto" />
                                 <Axis dimension="y"  name="Comp-488-530_30-A"  label=""  auto="auto" />
                                 <GraphSettings level="5%"  smoothingHighResolution="1"  contourHighResolution="1"  histogramSmoothingCount="0"  graphResolution="256"  showOutliers="0"  drawLargeDots="0"  dotsToDraw="8000"  tint="le.chartfill.tinted.40"  lineWeight="le.lineweight.normal"  lineStyle="le.linestyle.solid" />
                                 <GraphEnvironment showGrid="0"  showAxes="tnlTNL"  showGates="1"  showFreqOnPlots="1"  showGateNameOnPlots="1"  showMedians="0"  showUncomped="0"  addEventParam="0"  lastYAxisName="" >
                                   <TextTraits font="SansSerif"  size="11"  name="Labels"  style="plain"  color="#000000"  background="#00ffffff"  just="left" />
                                   <TextTraits font="SansSerif"  size="11"  name="LayoutGates"  style="plain"  color="#000000"  background="#00ffffff"  just="left" />
                                   <TextTraits font="SansSerif"  size="9"  name="Numbers"  style="plain"  color="#000000"  background="#00ffffff"  just="left" />
                                   <TextTraits font="SansSerif"  size="9"  name="Legend"  style="plain"  color="#000000"  background="#00ffffff"  just="left" />
                                   <WindowPosition x="909"  y="119"  width="527"  height="731"  displayed="1"  panelState="---" />
                                 </GraphEnvironment>
                               </Graph>
                               <Gate gating:id="ID1572521666"  gating:parent_id="ID877744550" >
                                 <gating:RectangleGate eventsInside="1"  annoOffsetX="40"  annoOffsetY="-149"  tint="#000000"  isTinted="0"  lineWeight="Normal"  userDefined="1"  percentX="0"  percentY="0" >
                                   <gating:dimension gating:min="1729.2519547160168"  gating:max="184116.0178684406" >
                                     <data-type:fcs-dimension data-type:name="Comp-561-620_10-A" />
                                   </gating:dimension>
                                   <gating:dimension gating:min="535.9108098442547"  gating:max="13410.72745666363" >
                                     <data-type:fcs-dimension data-type:name="Comp-488-530_30-A" />
                                   </gating:dimension>
                                 </gating:RectangleGate>
                               </Gate>
                               <Subpopulations>
                                 <Population name="CD95_int"  annotation=""  owningGroup="D7 Samples "  expanded="1"  sortPriority="10"  count="0" >
                                   <Graph smoothing="1"  backColor="#ffffff"  foreColor="#000000"  heatMapStatParameter="Comp-405-605_12-A"  type="Histogram"  fast="1" >
                                     <Axis dimension="x"  name="Comp-405-450_50-A"  label=""  auto="auto" />
                                     <Axis dimension="y"  name=""  label=""  auto="auto" />
                                     <GraphSettings level="5%"  smoothingHighResolution="1"  contourHighResolution="1"  histogramSmoothingCount="0"  graphResolution="256"  showOutliers="0"  drawLargeDots="0"  dotsToDraw="8000"  tint="le.chartfill.tinted.40"  lineWeight="le.lineweight.normal"  lineStyle="le.linestyle.solid" />
                                     <GraphEnvironment showGrid="0"  showAxes="tnlTNL"  showGates="1"  showFreqOnPlots="1"  showGateNameOnPlots="1"  showMedians="0"  showUncomped="0"  addEventParam="0"  lastYAxisName="" >
                                       <TextTraits font="SansSerif"  size="11"  name="Labels"  style="plain"  color="#000000"  background="#00ffffff"  just="left" />
                                       <TextTraits font="SansSerif"  size="11"  name="LayoutGates"  style="plain"  color="#000000"  background="#00ffffff"  just="left" />
                                       <TextTraits font="SansSerif"  size="9"  name="Numbers"  style="plain"  color="#000000"  background="#00ffffff"  just="left" />
                                       <TextTraits font="SansSerif"  size="9"  name="Legend"  style="plain"  color="#000000"  background="#00ffffff"  just="left" />
                                       <WindowPosition x="909"  y="119"  width="527"  height="731"  displayed="0"  panelState="---" />
                                     </GraphEnvironment>
                                   </Graph>
                                   <Gate gating:id="ID1851783340"  gating:parent_id="ID1572521666" >
                                     <gating:RectangleGate eventsInside="1"  annoOffsetX="2"  annoOffsetY="-127"  tint="#000000"  isTinted="0"  lineWeight="Normal"  userDefined="1"  percentX="0"  percentY="0" >
                                       <gating:dimension gating:min="1278.156882992581"  gating:max="2481.14236867269" >
                                         <data-type:fcs-dimension data-type:name="Comp-488-675_20-A" />
                                       </gating:dimension>
                                       <gating:dimension gating:min="498.98412709871315"  gating:max="7977.063073394969" >
                                         <data-type:fcs-dimension data-type:name="Comp-405-605_12-A" />
                                       </gating:dimension>
                                     </gating:RectangleGate>
                                   </Gate>
                                 </Population>
                                 <Population name="CD95hi"  annotation=""  owningGroup="D7 Samples "  expanded="1"  sortPriority="10"  count="3318" >
                                   <Graph smoothing="0"  backColor="#ffffff"  foreColor="#000000"  heatMapStatParameter="Comp-405-605_12-A"  type="Pseudocolor"  fast="1" >
                                     <Axis dimension="x"  name="Comp-488-675_20-A"  label=""  auto="auto" />
                                     <Axis dimension="y"  name="Comp-405-605_12-A"  label=""  auto="auto" />
                                     <GraphSettings level="5%"  smoothingHighResolution="1"  contourHighResolution="1"  histogramSmoothingCount="0"  graphResolution="256"  showOutliers="0"  drawLargeDots="0"  dotsToDraw="8000"  tint="le.chartfill.tinted.40"  lineWeight="le.lineweight.normal"  lineStyle="le.linestyle.solid" />
                                     <GraphEnvironment showGrid="0"  showAxes="tnlTNL"  showGates="1"  showFreqOnPlots="1"  showGateNameOnPlots="1"  showMedians="0"  showUncomped="0"  addEventParam="0"  lastYAxisName="" >
                                       <TextTraits font="SansSerif"  size="11"  name="Labels"  style="plain"  color="#000000"  background="#00ffffff"  just="left" />
                                       <TextTraits font="SansSerif"  size="11"  name="LayoutGates"  style="plain"  color="#000000"  background="#00ffffff"  just="left" />
                                       <TextTraits font="SansSerif"  size="9"  name="Numbers"  style="plain"  color="#000000"  background="#00ffffff"  just="left" />
                                       <TextTraits font="SansSerif"  size="9"  name="Legend"  style="plain"  color="#000000"  background="#00ffffff"  just="left" />
                                       <WindowPosition x="697"  y="40"  width="868"  height="894"  displayed="1"  panelState="---" />
                                     </GraphEnvironment>
                                   </Graph>
                                   <Gate gating:id="ID1788778737"  gating:parent_id="ID1572521666" >
                                     <gating:RectangleGate eventsInside="1"  annoOffsetX="-8"  annoOffsetY="-119"  tint="#000000"  isTinted="0"  lineWeight="Normal"  userDefined="1"  percentX="0"  percentY="0" >
                                       <gating:dimension gating:min="3831.719994310844"  gating:max="92201.51953719642" >
                                         <data-type:fcs-dimension data-type:name="Comp-488-675_20-A" />
                                       </gating:dimension>
                                       <gating:dimension gating:min="515.3038022759351"  gating:max="8598.215353372963" >
                                         <data-type:fcs-dimension data-type:name="Comp-405-605_12-A" />
                                       </gating:dimension>
                                     </gating:RectangleGate>
                                   </Gate>
                                 </Population>
                                 <Population name="Tnaive"  annotation=""  owningGroup="D7 Samples "  expanded="1"  sortPriority="10"  count="0" >
                                   <Graph smoothing="0"  backColor="#ffffff"  foreColor="#000000"  heatMapStatParameter="Comp-405-605_12-A"  type="Pseudocolor"  fast="1" >
                                     <Axis dimension="x"  name="Comp-488-675_20-A"  label=""  auto="auto" />
                                     <Axis dimension="y"  name="Comp-405-605_12-A"  label=""  auto="auto" />
                                     <GraphSettings level="5%"  smoothingHighResolution="1"  contourHighResolution="1"  histogramSmoothingCount="0"  graphResolution="256"  showOutliers="0"  drawLargeDots="0"  dotsToDraw="8000"  tint="le.chartfill.tinted.40"  lineWeight="le.lineweight.normal"  lineStyle="le.linestyle.solid" />
                                     <GraphEnvironment showGrid="0"  showAxes="tnlTNL"  showGates="1"  showFreqOnPlots="1"  showGateNameOnPlots="1"  showMedians="0"  showUncomped="0"  addEventParam="0"  lastYAxisName="" >
                                       <TextTraits font="SansSerif"  size="11"  name="Labels"  style="plain"  color="#000000"  background="#00ffffff"  just="left" />
                                       <TextTraits font="SansSerif"  size="11"  name="LayoutGates"  style="plain"  color="#000000"  background="#00ffffff"  just="left" />
                                       <TextTraits font="SansSerif"  size="9"  name="Numbers"  style="plain"  color="#000000"  background="#00ffffff"  just="left" />
                                       <TextTraits font="SansSerif"  size="9"  name="Legend"  style="plain"  color="#000000"  background="#00ffffff"  just="left" />
                                       <WindowPosition x="909"  y="119"  width="527"  height="731"  displayed="1"  panelState="---" />
                                     </GraphEnvironment>
                                   </Graph>
                                   <Gate gating:id="ID1247670603"  gating:parent_id="ID1572521666" >
                                     <gating:RectangleGate eventsInside="1"  annoOffsetX="1"  annoOffsetY="-112"  tint="#000000"  isTinted="0"  lineWeight="Normal"  userDefined="1"  percentX="0"  percentY="0" >
                                       <gating:dimension gating:min="-1046.608005783347"  gating:max="696.5066124490955" >
                                         <data-type:fcs-dimension data-type:name="Comp-488-675_20-A" />
                                       </gating:dimension>
                                       <gating:dimension gating:min="498.98412709871315"  gating:max="8816.797503390932" >
                                         <data-type:fcs-dimension data-type:name="Comp-405-605_12-A" />
                                       </gating:dimension>
                                     </gating:RectangleGate>
                                   </Gate>
                                 </Population>
                               </Subpopulations>
                             </Population>
                           </Subpopulations>
                         </Population>
                         <Population name="Tcm "  annotation=""  owningGroup="D7 Samples "  expanded="1"  sortPriority="10"  count="13" >
                           <Graph smoothing="0"  backColor="#ffffff"  foreColor="#000000"  heatMapStatParameter="Comp-405-605_12-A"  type="Pseudocolor"  fast="1" >
                             <Axis dimension="x"  name="Comp-561-620_10-A"  label=""  auto="auto" />
                             <Axis dimension="y"  name="Comp-488-530_30-A"  label=""  auto="auto" />
                             <GraphSettings level="5%"  smoothingHighResolution="1"  contourHighResolution="1"  histogramSmoothingCount="0"  graphResolution="256"  showOutliers="0"  drawLargeDots="0"  dotsToDraw="8000"  tint="le.chartfill.tinted.40"  lineWeight="le.lineweight.normal"  lineStyle="le.linestyle.solid" />
                             <GraphEnvironment showGrid="0"  showAxes="tnlTNL"  showGates="1"  showFreqOnPlots="1"  showGateNameOnPlots="1"  showMedians="0"  showUncomped="0"  addEventParam="0"  lastYAxisName="" >
                               <TextTraits font="SansSerif"  size="11"  name="Labels"  style="plain"  color="#000000"  background="#00ffffff"  just="left" />
                               <TextTraits font="SansSerif"  size="11"  name="LayoutGates"  style="plain"  color="#000000"  background="#00ffffff"  just="left" />
                               <TextTraits font="SansSerif"  size="9"  name="Numbers"  style="plain"  color="#000000"  background="#00ffffff"  just="left" />
                               <TextTraits font="SansSerif"  size="9"  name="Legend"  style="plain"  color="#000000"  background="#00ffffff"  just="left" />
                               <WindowPosition x="909"  y="119"  width="527"  height="731"  displayed="1"  panelState="---" />
                             </GraphEnvironment>
                           </Graph>
                           <Gate gating:id="ID1096462868"  gating:parent_id="ID632063542" >
                             <gating:RectangleGate eventsInside="1"  annoOffsetX="46"  annoOffsetY="-114"  tint="#000000"  isTinted="0"  lineWeight="Normal"  userDefined="1"  percentX="0"  percentY="0" >
                               <gating:dimension gating:min="-303.6882305022984"  gating:max="743.2350752158966" >
                                 <data-type:fcs-dimension data-type:name="Comp-561-620_10-A" />
                               </gating:dimension>
                               <gating:dimension gating:min="509.9663201596447"  gating:max="5416.250135684609" >
                                 <data-type:fcs-dimension data-type:name="Comp-488-530_30-A" />
                               </gating:dimension>
                             </gating:RectangleGate>
                           </Gate>
                         </Population>
                         <Population name="Tem "  annotation=""  owningGroup="D7 Samples "  expanded="1"  sortPriority="10"  count="18" >
                           <Graph smoothing="0"  backColor="#ffffff"  foreColor="#000000"  heatMapStatParameter="Comp-405-605_12-A"  type="Pseudocolor"  fast="1" >
                             <Axis dimension="x"  name="Comp-561-620_10-A"  label=""  auto="auto" />
                             <Axis dimension="y"  name="Comp-488-530_30-A"  label=""  auto="auto" />
                             <GraphSettings level="5%"  smoothingHighResolution="1"  contourHighResolution="1"  histogramSmoothingCount="0"  graphResolution="256"  showOutliers="0"  drawLargeDots="0"  dotsToDraw="8000"  tint="le.chartfill.tinted.40"  lineWeight="le.lineweight.normal"  lineStyle="le.linestyle.solid" />
                             <GraphEnvironment showGrid="0"  showAxes="tnlTNL"  showGates="1"  showFreqOnPlots="1"  showGateNameOnPlots="1"  showMedians="0"  showUncomped="0"  addEventParam="0"  lastYAxisName="" >
                               <TextTraits font="SansSerif"  size="11"  name="Labels"  style="plain"  color="#000000"  background="#00ffffff"  just="left" />
                               <TextTraits font="SansSerif"  size="11"  name="LayoutGates"  style="plain"  color="#000000"  background="#00ffffff"  just="left" />
                               <TextTraits font="SansSerif"  size="9"  name="Numbers"  style="plain"  color="#000000"  background="#00ffffff"  just="left" />
                               <TextTraits font="SansSerif"  size="9"  name="Legend"  style="plain"  color="#000000"  background="#00ffffff"  just="left" />
                               <WindowPosition x="909"  y="119"  width="527"  height="731"  displayed="1"  panelState="---" />
                             </GraphEnvironment>
                           </Graph>
                           <Gate gating:id="ID1355921419"  gating:parent_id="ID632063542" >
                             <gating:RectangleGate eventsInside="1"  annoOffsetX="-50"  annoOffsetY="-3"  tint="#000000"  isTinted="0"  lineWeight="Normal"  userDefined="1"  percentX="0"  percentY="0" >
                               <gating:dimension gating:min="-280.9857053639262"  gating:max="743.2350752158966" >
                                 <data-type:fcs-dimension data-type:name="Comp-561-620_10-A" />
                               </gating:dimension>
                               <gating:dimension gating:min="-340.89426965574086"  gating:max="336.77488875452684" >
                                 <data-type:fcs-dimension data-type:name="Comp-488-530_30-A" />
                               </gating:dimension>
                             </gating:RectangleGate>
                           </Gate>
                         </Population>
                         <Population name="Temra"  annotation=""  owningGroup="D7 Samples "  expanded="1"  sortPriority="10"  count="2544" >
                           <Graph smoothing="0"  backColor="#ffffff"  foreColor="#000000"  heatMapStatParameter="Comp-405-605_12-A"  type="Pseudocolor"  fast="1" >
                             <Axis dimension="x"  name="Comp-561-620_10-A"  label=""  auto="auto" />
                             <Axis dimension="y"  name="Comp-488-530_30-A"  label=""  auto="auto" />
                             <GraphSettings level="5%"  smoothingHighResolution="1"  contourHighResolution="1"  histogramSmoothingCount="0"  graphResolution="256"  showOutliers="0"  drawLargeDots="0"  dotsToDraw="8000"  tint="le.chartfill.tinted.40"  lineWeight="le.lineweight.normal"  lineStyle="le.linestyle.solid" />
                             <GraphEnvironment showGrid="0"  showAxes="tnlTNL"  showGates="1"  showFreqOnPlots="1"  showGateNameOnPlots="1"  showMedians="0"  showUncomped="0"  addEventParam="0"  lastYAxisName="" >
                               <TextTraits font="SansSerif"  size="11"  name="Labels"  style="plain"  color="#000000"  background="#00ffffff"  just="left" />
                               <TextTraits font="SansSerif"  size="11"  name="LayoutGates"  style="plain"  color="#000000"  background="#00ffffff"  just="left" />
                               <TextTraits font="SansSerif"  size="9"  name="Numbers"  style="plain"  color="#000000"  background="#00ffffff"  just="left" />
                               <TextTraits font="SansSerif"  size="9"  name="Legend"  style="plain"  color="#000000"  background="#00ffffff"  just="left" />
                               <WindowPosition x="909"  y="119"  width="527"  height="731"  displayed="1"  panelState="---" />
                             </GraphEnvironment>
                           </Graph>
                           <Gate gating:id="ID1318517744"  gating:parent_id="ID632063542" >
                             <gating:RectangleGate eventsInside="1"  annoOffsetX="166"  annoOffsetY="-15"  tint="#000000"  isTinted="0"  lineWeight="Normal"  userDefined="1"  percentX="0"  percentY="0" >
                               <gating:dimension gating:min="1701.678540767313"  gating:max="165714.7326983543" >
                                 <data-type:fcs-dimension data-type:name="Comp-561-620_10-A" />
                               </gating:dimension>
                               <gating:dimension gating:min="-377.00945091205386"  gating:max="384.9651629196806" >
                                 <data-type:fcs-dimension data-type:name="Comp-488-530_30-A" />
                               </gating:dimension>
                             </gating:RectangleGate>
                           </Gate>
                         </Population>
                         <Population name="Tnpot"  annotation=""  owningGroup="D7 Samples "  expanded="1"  sortPriority="10"  count="5364" >
                           <Graph smoothing="0"  backColor="#ffffff"  foreColor="#000000"  heatMapStatParameter="Comp-405-605_12-A"  type="Pseudocolor"  fast="1" >
                             <Axis dimension="x"  name="Comp-561-620_10-A"  label=""  auto="auto" />
                             <Axis dimension="y"  name="Comp-488-530_30-A"  label=""  auto="auto" />
                             <GraphSettings level="5%"  smoothingHighResolution="1"  contourHighResolution="1"  histogramSmoothingCount="0"  graphResolution="256"  showOutliers="0"  drawLargeDots="0"  dotsToDraw="8000"  tint="le.chartfill.tinted.40"  lineWeight="le.lineweight.normal"  lineStyle="le.linestyle.solid" />
                             <GraphEnvironment showGrid="0"  showAxes="tnlTNL"  showGates="1"  showFreqOnPlots="1"  showGateNameOnPlots="1"  showMedians="0"  showUncomped="0"  addEventParam="0"  lastYAxisName="" >
                               <TextTraits font="SansSerif"  size="11"  name="Labels"  style="plain"  color="#000000"  background="#00ffffff"  just="left" />
                               <TextTraits font="SansSerif"  size="11"  name="LayoutGates"  style="plain"  color="#000000"  background="#00ffffff"  just="left" />
                               <TextTraits font="SansSerif"  size="9"  name="Numbers"  style="plain"  color="#000000"  background="#00ffffff"  just="left" />
                               <TextTraits font="SansSerif"  size="9"  name="Legend"  style="plain"  color="#000000"  background="#00ffffff"  just="left" />
                               <WindowPosition x="909"  y="119"  width="527"  height="731"  displayed="1"  panelState="---" />
                             </GraphEnvironment>
                           </Graph>
                           <Gate gating:id="ID1801751744"  gating:parent_id="ID632063542" >
                             <gating:RectangleGate eventsInside="1"  annoOffsetX="40"  annoOffsetY="-149"  tint="#000000"  isTinted="0"  lineWeight="Normal"  userDefined="1"  percentX="0"  percentY="0" >
                               <gating:dimension gating:min="1729.2519547160168"  gating:max="184116.0178684406" >
                                 <data-type:fcs-dimension data-type:name="Comp-561-620_10-A" />
                               </gating:dimension>
                               <gating:dimension gating:min="535.9108098442547"  gating:max="13410.72745666363" >
                                 <data-type:fcs-dimension data-type:name="Comp-488-530_30-A" />
                               </gating:dimension>
                             </gating:RectangleGate>
                           </Gate>
                           <Subpopulations>
                             <Population name="CD95_int"  annotation=""  owningGroup="D7 Samples "  expanded="1"  sortPriority="10"  count="1" >
                               <Graph smoothing="1"  backColor="#ffffff"  foreColor="#000000"  heatMapStatParameter="Comp-405-605_12-A"  type="Histogram"  fast="1" >
                                 <Axis dimension="x"  name="Comp-405-450_50-A"  label=""  auto="auto" />
                                 <Axis dimension="y"  name=""  label=""  auto="auto" />
                                 <GraphSettings level="5%"  smoothingHighResolution="1"  contourHighResolution="1"  histogramSmoothingCount="0"  graphResolution="256"  showOutliers="0"  drawLargeDots="0"  dotsToDraw="8000"  tint="le.chartfill.tinted.40"  lineWeight="le.lineweight.normal"  lineStyle="le.linestyle.solid" />
                                 <GraphEnvironment showGrid="0"  showAxes="tnlTNL"  showGates="1"  showFreqOnPlots="1"  showGateNameOnPlots="1"  showMedians="0"  showUncomped="0"  addEventParam="0"  lastYAxisName="" >
                                   <TextTraits font="SansSerif"  size="11"  name="Labels"  style="plain"  color="#000000"  background="#00ffffff"  just="left" />
                                   <TextTraits font="SansSerif"  size="11"  name="LayoutGates"  style="plain"  color="#000000"  background="#00ffffff"  just="left" />
                                   <TextTraits font="SansSerif"  size="9"  name="Numbers"  style="plain"  color="#000000"  background="#00ffffff"  just="left" />
                                   <TextTraits font="SansSerif"  size="9"  name="Legend"  style="plain"  color="#000000"  background="#00ffffff"  just="left" />
                                   <WindowPosition x="909"  y="119"  width="527"  height="731"  displayed="0"  panelState="---" />
                                 </GraphEnvironment>
                               </Graph>
                               <Gate gating:id="ID2134530474"  gating:parent_id="ID1801751744" >
                                 <gating:RectangleGate eventsInside="1"  annoOffsetX="2"  annoOffsetY="-127"  tint="#000000"  isTinted="0"  lineWeight="Normal"  userDefined="1"  percentX="0"  percentY="0" >
                                   <gating:dimension gating:min="1278.156882992581"  gating:max="2481.14236867269" >
                                     <data-type:fcs-dimension data-type:name="Comp-488-675_20-A" />
                                   </gating:dimension>
                                   <gating:dimension gating:min="498.98412709871315"  gating:max="7977.063073394969" >
                                     <data-type:fcs-dimension data-type:name="Comp-405-605_12-A" />
                                   </gating:dimension>
                                 </gating:RectangleGate>
                               </Gate>
                             </Population>
                             <Population name="CD95hi"  annotation=""  owningGroup="D7 Samples "  expanded="1"  sortPriority="10"  count="3318" >
                               <Graph smoothing="0"  backColor="#ffffff"  foreColor="#000000"  heatMapStatParameter="Comp-405-605_12-A"  type="Pseudocolor"  fast="1" >
                                 <Axis dimension="x"  name="Comp-488-675_20-A"  label=""  auto="auto" />
                                 <Axis dimension="y"  name="Comp-405-605_12-A"  label=""  auto="auto" />
                                 <GraphSettings level="5%"  smoothingHighResolution="1"  contourHighResolution="1"  histogramSmoothingCount="0"  graphResolution="256"  showOutliers="0"  drawLargeDots="0"  dotsToDraw="8000"  tint="le.chartfill.tinted.40"  lineWeight="le.lineweight.normal"  lineStyle="le.linestyle.solid" />
                                 <GraphEnvironment showGrid="0"  showAxes="tnlTNL"  showGates="1"  showFreqOnPlots="1"  showGateNameOnPlots="1"  showMedians="0"  showUncomped="0"  addEventParam="0"  lastYAxisName="" >
                                   <TextTraits font="SansSerif"  size="11"  name="Labels"  style="plain"  color="#000000"  background="#00ffffff"  just="left" />
                                   <TextTraits font="SansSerif"  size="11"  name="LayoutGates"  style="plain"  color="#000000"  background="#00ffffff"  just="left" />
                                   <TextTraits font="SansSerif"  size="9"  name="Numbers"  style="plain"  color="#000000"  background="#00ffffff"  just="left" />
                                   <TextTraits font="SansSerif"  size="9"  name="Legend"  style="plain"  color="#000000"  background="#00ffffff"  just="left" />
                                   <WindowPosition x="697"  y="40"  width="868"  height="894"  displayed="1"  panelState="---" />
                                 </GraphEnvironment>
                               </Graph>
                               <Gate gating:id="ID586594214"  gating:parent_id="ID1801751744" >
                                 <gating:RectangleGate eventsInside="1"  annoOffsetX="-8"  annoOffsetY="-119"  tint="#000000"  isTinted="0"  lineWeight="Normal"  userDefined="1"  percentX="0"  percentY="0" >
                                   <gating:dimension gating:min="3831.719994310844"  gating:max="92201.51953719642" >
                                     <data-type:fcs-dimension data-type:name="Comp-488-675_20-A" />
                                   </gating:dimension>
                                   <gating:dimension gating:min="515.3038022759351"  gating:max="8598.215353372963" >
                                     <data-type:fcs-dimension data-type:name="Comp-405-605_12-A" />
                                   </gating:dimension>
                                 </gating:RectangleGate>
                               </Gate>
                             </Population>
                             <Population name="Tnaive"  annotation=""  owningGroup="D7 Samples "  expanded="1"  sortPriority="10"  count="0" >
                               <Graph smoothing="0"  backColor="#ffffff"  foreColor="#000000"  heatMapStatParameter="Comp-405-605_12-A"  type="Pseudocolor"  fast="1" >
                                 <Axis dimension="x"  name="Comp-488-675_20-A"  label=""  auto="auto" />
                                 <Axis dimension="y"  name="Comp-405-605_12-A"  label=""  auto="auto" />
                                 <GraphSettings level="5%"  smoothingHighResolution="1"  contourHighResolution="1"  histogramSmoothingCount="0"  graphResolution="256"  showOutliers="0"  drawLargeDots="0"  dotsToDraw="8000"  tint="le.chartfill.tinted.40"  lineWeight="le.lineweight.normal"  lineStyle="le.linestyle.solid" />
                                 <GraphEnvironment showGrid="0"  showAxes="tnlTNL"  showGates="1"  showFreqOnPlots="1"  showGateNameOnPlots="1"  showMedians="0"  showUncomped="0"  addEventParam="0"  lastYAxisName="" >
                                   <TextTraits font="SansSerif"  size="11"  name="Labels"  style="plain"  color="#000000"  background="#00ffffff"  just="left" />
                                   <TextTraits font="SansSerif"  size="11"  name="LayoutGates"  style="plain"  color="#000000"  background="#00ffffff"  just="left" />
                                   <TextTraits font="SansSerif"  size="9"  name="Numbers"  style="plain"  color="#000000"  background="#00ffffff"  just="left" />
                                   <TextTraits font="SansSerif"  size="9"  name="Legend"  style="plain"  color="#000000"  background="#00ffffff"  just="left" />
                                   <WindowPosition x="909"  y="119"  width="527"  height="731"  displayed="1"  panelState="---" />
                                 </GraphEnvironment>
                               </Graph>
                               <Gate gating:id="ID1531347315"  gating:parent_id="ID1801751744" >
                                 <gating:RectangleGate eventsInside="1"  annoOffsetX="1"  annoOffsetY="-112"  tint="#000000"  isTinted="0"  lineWeight="Normal"  userDefined="1"  percentX="0"  percentY="0" >
                                   <gating:dimension gating:min="-1046.608005783347"  gating:max="696.5066124490955" >
                                     <data-type:fcs-dimension data-type:name="Comp-488-675_20-A" />
                                   </gating:dimension>
                                   <gating:dimension gating:min="498.98412709871315"  gating:max="8816.797503390932" >
                                     <data-type:fcs-dimension data-type:name="Comp-405-605_12-A" />
                                   </gating:dimension>
                                 </gating:RectangleGate>
                               </Gate>
                             </Population>
                           </Subpopulations>
                         </Population>
                         <Population name="Undivided "  annotation=""  owningGroup="D7 Samples "  expanded="1"  sortPriority="10"  count="7122" >
                           <Graph smoothing="0"  backColor="#ffffff"  foreColor="#000000"  heatMapStatParameter="Comp-405-605_12-A"  type="Pseudocolor"  fast="1" >
                             <Axis dimension="x"  name="Comp-561-620_10-A"  label=""  auto="auto" />
                             <Axis dimension="y"  name="Comp-488-530_30-A"  label=""  auto="auto" />
                             <GraphSettings level="5%"  smoothingHighResolution="1"  contourHighResolution="1"  histogramSmoothingCount="0"  graphResolution="256"  showOutliers="0"  drawLargeDots="0"  dotsToDraw="8000"  tint="le.chartfill.tinted.40"  lineWeight="le.lineweight.normal"  lineStyle="le.linestyle.solid" />
                             <GraphEnvironment showGrid="0"  showAxes="tnlTNL"  showGates="1"  showFreqOnPlots="1"  showGateNameOnPlots="1"  showMedians="0"  showUncomped="0"  addEventParam="0"  lastYAxisName="" >
                               <TextTraits font="SansSerif"  size="11"  name="Labels"  style="plain"  color="#000000"  background="#00ffffff"  just="left" />
                               <TextTraits font="SansSerif"  size="11"  name="LayoutGates"  style="plain"  color="#000000"  background="#00ffffff"  just="left" />
                               <TextTraits font="SansSerif"  size="9"  name="Numbers"  style="plain"  color="#000000"  background="#00ffffff"  just="left" />
                               <TextTraits font="SansSerif"  size="9"  name="Legend"  style="plain"  color="#000000"  background="#00ffffff"  just="left" />
                               <WindowPosition x="909"  y="119"  width="527"  height="731"  displayed="1"  panelState="---" />
                             </GraphEnvironment>
                           </Graph>
                           <Gate gating:id="ID336270423"  gating:parent_id="ID632063542" >
                             <gating:RectangleGate eventsInside="1"  annoOffsetX="0"  annoOffsetY="0"  tint="#000000"  isTinted="0"  lineWeight="Normal"  userDefined="1" >
                               <gating:dimension gating:min="1757.2857904899672"  yRatio="0.876889848812095" >
                                 <data-type:fcs-dimension data-type:name="Comp-405-450_50-A" />
                               </gating:dimension>
                             </gating:RectangleGate>
                           </Gate>
                           <Subpopulations>
                             <Population name="Tcm "  annotation=""  owningGroup="D7 Samples "  expanded="1"  sortPriority="10"  count="11" >
                               <Graph smoothing="0"  backColor="#ffffff"  foreColor="#000000"  heatMapStatParameter="Comp-405-605_12-A"  type="Pseudocolor"  fast="1" >
                                 <Axis dimension="x"  name="Comp-561-620_10-A"  label=""  auto="auto" />
                                 <Axis dimension="y"  name="Comp-488-530_30-A"  label=""  auto="auto" />
                                 <GraphSettings level="5%"  smoothingHighResolution="1"  contourHighResolution="1"  histogramSmoothingCount="0"  graphResolution="256"  showOutliers="0"  drawLargeDots="0"  dotsToDraw="8000"  tint="le.chartfill.tinted.40"  lineWeight="le.lineweight.normal"  lineStyle="le.linestyle.solid" />
                                 <GraphEnvironment showGrid="0"  showAxes="tnlTNL"  showGates="1"  showFreqOnPlots="1"  showGateNameOnPlots="1"  showMedians="0"  showUncomped="0"  addEventParam="0"  lastYAxisName="" >
                                   <TextTraits font="SansSerif"  size="11"  name="Labels"  style="plain"  color="#000000"  background="#00ffffff"  just="left" />
                                   <TextTraits font="SansSerif"  size="11"  name="LayoutGates"  style="plain"  color="#000000"  background="#00ffffff"  just="left" />
                                   <TextTraits font="SansSerif"  size="9"  name="Numbers"  style="plain"  color="#000000"  background="#00ffffff"  just="left" />
                                   <TextTraits font="SansSerif"  size="9"  name="Legend"  style="plain"  color="#000000"  background="#00ffffff"  just="left" />
                                   <WindowPosition x="909"  y="119"  width="527"  height="731"  displayed="1"  panelState="---" />
                                 </GraphEnvironment>
                               </Graph>
                               <Gate gating:id="ID970061941"  gating:parent_id="ID336270423" >
                                 <gating:RectangleGate eventsInside="1"  annoOffsetX="46"  annoOffsetY="-114"  tint="#000000"  isTinted="0"  lineWeight="Normal"  userDefined="1"  percentX="0"  percentY="0" >
                                   <gating:dimension gating:min="-303.6882305022984"  gating:max="743.2350752158966" >
                                     <data-type:fcs-dimension data-type:name="Comp-561-620_10-A" />
                                   </gating:dimension>
                                   <gating:dimension gating:min="509.9663201596447"  gating:max="5416.250135684609" >
                                     <data-type:fcs-dimension data-type:name="Comp-488-530_30-A" />
                                   </gating:dimension>
                                 </gating:RectangleGate>
                               </Gate>
                             </Population>
                             <Population name="Tem "  annotation=""  owningGroup="D7 Samples "  expanded="1"  sortPriority="10"  count="18" >
                               <Graph smoothing="0"  backColor="#ffffff"  foreColor="#000000"  heatMapStatParameter="Comp-405-605_12-A"  type="Pseudocolor"  fast="1" >
                                 <Axis dimension="x"  name="Comp-561-620_10-A"  label=""  auto="auto" />
                                 <Axis dimension="y"  name="Comp-488-530_30-A"  label=""  auto="auto" />
                                 <GraphSettings level="5%"  smoothingHighResolution="1"  contourHighResolution="1"  histogramSmoothingCount="0"  graphResolution="256"  showOutliers="0"  drawLargeDots="0"  dotsToDraw="8000"  tint="le.chartfill.tinted.40"  lineWeight="le.lineweight.normal"  lineStyle="le.linestyle.solid" />
                                 <GraphEnvironment showGrid="0"  showAxes="tnlTNL"  showGates="1"  showFreqOnPlots="1"  showGateNameOnPlots="1"  showMedians="0"  showUncomped="0"  addEventParam="0"  lastYAxisName="" >
                                   <TextTraits font="SansSerif"  size="11"  name="Labels"  style="plain"  color="#000000"  background="#00ffffff"  just="left" />
                                   <TextTraits font="SansSerif"  size="11"  name="LayoutGates"  style="plain"  color="#000000"  background="#00ffffff"  just="left" />
                                   <TextTraits font="SansSerif"  size="9"  name="Numbers"  style="plain"  color="#000000"  background="#00ffffff"  just="left" />
                                   <TextTraits font="SansSerif"  size="9"  name="Legend"  style="plain"  color="#000000"  background="#00ffffff"  just="left" />
                                   <WindowPosition x="909"  y="119"  width="527"  height="731"  displayed="1"  panelState="---" />
                                 </GraphEnvironment>
                               </Graph>
                               <Gate gating:id="ID772612974"  gating:parent_id="ID336270423" >
                                 <gating:RectangleGate eventsInside="1"  annoOffsetX="-50"  annoOffsetY="-3"  tint="#000000"  isTinted="0"  lineWeight="Normal"  userDefined="1"  percentX="0"  percentY="0" >
                                   <gating:dimension gating:min="-280.9857053639262"  gating:max="743.2350752158966" >
                                     <data-type:fcs-dimension data-type:name="Comp-561-620_10-A" />
                                   </gating:dimension>
                                   <gating:dimension gating:min="-340.89426965574086"  gating:max="336.77488875452684" >
                                     <data-type:fcs-dimension data-type:name="Comp-488-530_30-A" />
                                   </gating:dimension>
                                 </gating:RectangleGate>
                               </Gate>
                             </Population>
                             <Population name="Temra"  annotation=""  owningGroup="D7 Samples "  expanded="1"  sortPriority="10"  count="1723" >
                               <Graph smoothing="0"  backColor="#ffffff"  foreColor="#000000"  heatMapStatParameter="Comp-405-605_12-A"  type="Pseudocolor"  fast="1" >
                                 <Axis dimension="x"  name="Comp-561-620_10-A"  label=""  auto="auto" />
                                 <Axis dimension="y"  name="Comp-488-530_30-A"  label=""  auto="auto" />
                                 <GraphSettings level="5%"  smoothingHighResolution="1"  contourHighResolution="1"  histogramSmoothingCount="0"  graphResolution="256"  showOutliers="0"  drawLargeDots="0"  dotsToDraw="8000"  tint="le.chartfill.tinted.40"  lineWeight="le.lineweight.normal"  lineStyle="le.linestyle.solid" />
                                 <GraphEnvironment showGrid="0"  showAxes="tnlTNL"  showGates="1"  showFreqOnPlots="1"  showGateNameOnPlots="1"  showMedians="0"  showUncomped="0"  addEventParam="0"  lastYAxisName="" >
                                   <TextTraits font="SansSerif"  size="11"  name="Labels"  style="plain"  color="#000000"  background="#00ffffff"  just="left" />
                                   <TextTraits font="SansSerif"  size="11"  name="LayoutGates"  style="plain"  color="#000000"  background="#00ffffff"  just="left" />
                                   <TextTraits font="SansSerif"  size="9"  name="Numbers"  style="plain"  color="#000000"  background="#00ffffff"  just="left" />
                                   <TextTraits font="SansSerif"  size="9"  name="Legend"  style="plain"  color="#000000"  background="#00ffffff"  just="left" />
                                   <WindowPosition x="909"  y="119"  width="527"  height="731"  displayed="1"  panelState="---" />
                                 </GraphEnvironment>
                               </Graph>
                               <Gate gating:id="ID1102017221"  gating:parent_id="ID336270423" >
                                 <gating:RectangleGate eventsInside="1"  annoOffsetX="166"  annoOffsetY="-15"  tint="#000000"  isTinted="0"  lineWeight="Normal"  userDefined="1"  percentX="0"  percentY="0" >
                                   <gating:dimension gating:min="1701.678540767313"  gating:max="165714.7326983543" >
                                     <data-type:fcs-dimension data-type:name="Comp-561-620_10-A" />
                                   </gating:dimension>
                                   <gating:dimension gating:min="-377.00945091205386"  gating:max="384.9651629196806" >
                                     <data-type:fcs-dimension data-type:name="Comp-488-530_30-A" />
                                   </gating:dimension>
                                 </gating:RectangleGate>
                               </Gate>
                             </Population>
                             <Population name="Tnpot"  annotation=""  owningGroup="D7 Samples "  expanded="1"  sortPriority="10"  count="4348" >
                               <Graph smoothing="0"  backColor="#ffffff"  foreColor="#000000"  heatMapStatParameter="Comp-405-605_12-A"  type="Pseudocolor"  fast="1" >
                                 <Axis dimension="x"  name="Comp-561-620_10-A"  label=""  auto="auto" />
                                 <Axis dimension="y"  name="Comp-488-530_30-A"  label=""  auto="auto" />
                                 <GraphSettings level="5%"  smoothingHighResolution="1"  contourHighResolution="1"  histogramSmoothingCount="0"  graphResolution="256"  showOutliers="0"  drawLargeDots="0"  dotsToDraw="8000"  tint="le.chartfill.tinted.40"  lineWeight="le.lineweight.normal"  lineStyle="le.linestyle.solid" />
                                 <GraphEnvironment showGrid="0"  showAxes="tnlTNL"  showGates="1"  showFreqOnPlots="1"  showGateNameOnPlots="1"  showMedians="0"  showUncomped="0"  addEventParam="0"  lastYAxisName="" >
                                   <TextTraits font="SansSerif"  size="11"  name="Labels"  style="plain"  color="#000000"  background="#00ffffff"  just="left" />
                                   <TextTraits font="SansSerif"  size="11"  name="LayoutGates"  style="plain"  color="#000000"  background="#00ffffff"  just="left" />
                                   <TextTraits font="SansSerif"  size="9"  name="Numbers"  style="plain"  color="#000000"  background="#00ffffff"  just="left" />
                                   <TextTraits font="SansSerif"  size="9"  name="Legend"  style="plain"  color="#000000"  background="#00ffffff"  just="left" />
                                   <WindowPosition x="909"  y="119"  width="527"  height="731"  displayed="1"  panelState="---" />
                                 </GraphEnvironment>
                               </Graph>
                               <Gate gating:id="ID231370507"  gating:parent_id="ID336270423" >
                                 <gating:RectangleGate eventsInside="1"  annoOffsetX="40"  annoOffsetY="-149"  tint="#000000"  isTinted="0"  lineWeight="Normal"  userDefined="1"  percentX="0"  percentY="0" >
                                   <gating:dimension gating:min="1729.2519547160168"  gating:max="184116.0178684406" >
                                     <data-type:fcs-dimension data-type:name="Comp-561-620_10-A" />
                                   </gating:dimension>
                                   <gating:dimension gating:min="535.9108098442547"  gating:max="13410.72745666363" >
                                     <data-type:fcs-dimension data-type:name="Comp-488-530_30-A" />
                                   </gating:dimension>
                                 </gating:RectangleGate>
                               </Gate>
                               <Subpopulations>
                                 <Population name="CD95_int"  annotation=""  owningGroup="D7 Samples "  expanded="1"  sortPriority="10"  count="1" >
                                   <Graph smoothing="1"  backColor="#ffffff"  foreColor="#000000"  heatMapStatParameter="Comp-405-605_12-A"  type="Histogram"  fast="1" >
                                     <Axis dimension="x"  name="Comp-405-450_50-A"  label=""  auto="auto" />
                                     <Axis dimension="y"  name=""  label=""  auto="auto" />
                                     <GraphSettings level="5%"  smoothingHighResolution="1"  contourHighResolution="1"  histogramSmoothingCount="0"  graphResolution="256"  showOutliers="0"  drawLargeDots="0"  dotsToDraw="8000"  tint="le.chartfill.tinted.40"  lineWeight="le.lineweight.normal"  lineStyle="le.linestyle.solid" />
                                     <GraphEnvironment showGrid="0"  showAxes="tnlTNL"  showGates="1"  showFreqOnPlots="1"  showGateNameOnPlots="1"  showMedians="0"  showUncomped="0"  addEventParam="0"  lastYAxisName="" >
                                       <TextTraits font="SansSerif"  size="11"  name="Labels"  style="plain"  color="#000000"  background="#00ffffff"  just="left" />
                                       <TextTraits font="SansSerif"  size="11"  name="LayoutGates"  style="plain"  color="#000000"  background="#00ffffff"  just="left" />
                                       <TextTraits font="SansSerif"  size="9"  name="Numbers"  style="plain"  color="#000000"  background="#00ffffff"  just="left" />
                                       <TextTraits font="SansSerif"  size="9"  name="Legend"  style="plain"  color="#000000"  background="#00ffffff"  just="left" />
                                       <WindowPosition x="909"  y="119"  width="527"  height="731"  displayed="0"  panelState="---" />
                                     </GraphEnvironment>
                                   </Graph>
                                   <Gate gating:id="ID1005464727"  gating:parent_id="ID231370507" >
                                     <gating:RectangleGate eventsInside="1"  annoOffsetX="2"  annoOffsetY="-127"  tint="#000000"  isTinted="0"  lineWeight="Normal"  userDefined="1"  percentX="0"  percentY="0" >
                                       <gating:dimension gating:min="1278.156882992581"  gating:max="2481.14236867269" >
                                         <data-type:fcs-dimension data-type:name="Comp-488-675_20-A" />
                                       </gating:dimension>
                                       <gating:dimension gating:min="498.98412709871315"  gating:max="7977.063073394969" >
                                         <data-type:fcs-dimension data-type:name="Comp-405-605_12-A" />
                                       </gating:dimension>
                                     </gating:RectangleGate>
                                   </Gate>
                                 </Population>
                                 <Population name="CD95hi"  annotation=""  owningGroup="D7 Samples "  expanded="1"  sortPriority="10"  count="3318" >
                                   <Graph smoothing="0"  backColor="#ffffff"  foreColor="#000000"  heatMapStatParameter="Comp-405-605_12-A"  type="Pseudocolor"  fast="1" >
                                     <Axis dimension="x"  name="Comp-488-675_20-A"  label=""  auto="auto" />
                                     <Axis dimension="y"  name="Comp-405-605_12-A"  label=""  auto="auto" />
                                     <GraphSettings level="5%"  smoothingHighResolution="1"  contourHighResolution="1"  histogramSmoothingCount="0"  graphResolution="256"  showOutliers="0"  drawLargeDots="0"  dotsToDraw="8000"  tint="le.chartfill.tinted.40"  lineWeight="le.lineweight.normal"  lineStyle="le.linestyle.solid" />
                                     <GraphEnvironment showGrid="0"  showAxes="tnlTNL"  showGates="1"  showFreqOnPlots="1"  showGateNameOnPlots="1"  showMedians="0"  showUncomped="0"  addEventParam="0"  lastYAxisName="" >
                                       <TextTraits font="SansSerif"  size="11"  name="Labels"  style="plain"  color="#000000"  background="#00ffffff"  just="left" />
                                       <TextTraits font="SansSerif"  size="11"  name="LayoutGates"  style="plain"  color="#000000"  background="#00ffffff"  just="left" />
                                       <TextTraits font="SansSerif"  size="9"  name="Numbers"  style="plain"  color="#000000"  background="#00ffffff"  just="left" />
                                       <TextTraits font="SansSerif"  size="9"  name="Legend"  style="plain"  color="#000000"  background="#00ffffff"  just="left" />
                                       <WindowPosition x="697"  y="40"  width="868"  height="894"  displayed="1"  panelState="---" />
                                     </GraphEnvironment>
                                   </Graph>
                                   <Gate gating:id="ID2092920535"  gating:parent_id="ID231370507" >
                                     <gating:RectangleGate eventsInside="1"  annoOffsetX="-8"  annoOffsetY="-119"  tint="#000000"  isTinted="0"  lineWeight="Normal"  userDefined="1"  percentX="0"  percentY="0" >
                                       <gating:dimension gating:min="3831.719994310844"  gating:max="92201.51953719642" >
                                         <data-type:fcs-dimension data-type:name="Comp-488-675_20-A" />
                                       </gating:dimension>
                                       <gating:dimension gating:min="515.3038022759351"  gating:max="8598.215353372963" >
                                         <data-type:fcs-dimension data-type:name="Comp-405-605_12-A" />
                                       </gating:dimension>
                                     </gating:RectangleGate>
                                   </Gate>
                                 </Population>
                                 <Population name="Tnaive"  annotation=""  owningGroup="D7 Samples "  expanded="1"  sortPriority="10"  count="0" >
                                   <Graph smoothing="0"  backColor="#ffffff"  foreColor="#000000"  heatMapStatParameter="Comp-405-605_12-A"  type="Pseudocolor"  fast="1" >
                                     <Axis dimension="x"  name="Comp-488-675_20-A"  label=""  auto="auto" />
                                     <Axis dimension="y"  name="Comp-405-605_12-A"  label=""  auto="auto" />
                                     <GraphSettings level="5%"  smoothingHighResolution="1"  contourHighResolution="1"  histogramSmoothingCount="0"  graphResolution="256"  showOutliers="0"  drawLargeDots="0"  dotsToDraw="8000"  tint="le.chartfill.tinted.40"  lineWeight="le.lineweight.normal"  lineStyle="le.linestyle.solid" />
                                     <GraphEnvironment showGrid="0"  showAxes="tnlTNL"  showGates="1"  showFreqOnPlots="1"  showGateNameOnPlots="1"  showMedians="0"  showUncomped="0"  addEventParam="0"  lastYAxisName="" >
                                       <TextTraits font="SansSerif"  size="11"  name="Labels"  style="plain"  color="#000000"  background="#00ffffff"  just="left" />
                                       <TextTraits font="SansSerif"  size="11"  name="LayoutGates"  style="plain"  color="#000000"  background="#00ffffff"  just="left" />
                                       <TextTraits font="SansSerif"  size="9"  name="Numbers"  style="plain"  color="#000000"  background="#00ffffff"  just="left" />
                                       <TextTraits font="SansSerif"  size="9"  name="Legend"  style="plain"  color="#000000"  background="#00ffffff"  just="left" />
                                       <WindowPosition x="909"  y="119"  width="527"  height="731"  displayed="1"  panelState="---" />
                                     </GraphEnvironment>
                                   </Graph>
                                   <Gate gating:id="ID1178338015"  gating:parent_id="ID231370507" >
                                     <gating:RectangleGate eventsInside="1"  annoOffsetX="1"  annoOffsetY="-112"  tint="#000000"  isTinted="0"  lineWeight="Normal"  userDefined="1"  percentX="0"  percentY="0" >
                                       <gating:dimension gating:min="-1046.608005783347"  gating:max="696.5066124490955" >
                                         <data-type:fcs-dimension data-type:name="Comp-488-675_20-A" />
                                       </gating:dimension>
                                       <gating:dimension gating:min="498.98412709871315"  gating:max="8816.797503390932" >
                                         <data-type:fcs-dimension data-type:name="Comp-405-605_12-A" />
                                       </gating:dimension>
                                     </gating:RectangleGate>
                                   </Gate>
                                 </Population>
                               </Subpopulations>
                             </Population>
                           </Subpopulations>
                         </Population>
                       </Subpopulations>
                     </Population>
                   </Subpopulations>
                 </Population>
               </Subpopulations>
             </Population>
           </Subpopulations>
         </Population>
       </Subpopulations>
       <Group name="D7 Samples "  live="1"  role="ws.group.dlog.undefined"  key=""  synchronized="0"  foreground="#009090"  fontStyle="plain" >
         <Criteria/>
         <SampleRefs>
           <SampleRef sampleID="29" />
           <SampleRef sampleID="30" />
           <SampleRef sampleID="31" />
           <SampleRef sampleID="32" />
           <SampleRef sampleID="33" />
         </SampleRefs>
         <Keywords/>
       </Group>
     </GroupNode>
   </Groups>
   <SampleList>
     <Sample>
       <DataSet uri="file:/C:/PhD/Experiments/DK06_A+B_CD95hi_lo%20Tscm%20culture/CD95hi_lo_12_240521/CD95hi,2f,int_DK06,2f,12_D4_D7_FMOs_290521/D4_Samples_DKB18_Tnaive_012.fcs"  sampleID="22" />
       <transforms:spilloverMatrix spectral="0"  prefix="Comp-"  name="Acquisition-defined"  editable="0"  color="#c0c0c0"  version="FlowJo-10.6.1"  status="FINALIZED"  transforms:id="53cc367a-0b6e-4d43-a5e8-a98f04c63ef2"  suffix="" >
         <data-type:parameters>
           <data-type:parameter data-type:name="405-605_12-A"  userProvidedCompInfix="Comp-405-605_12-A" />
           <data-type:parameter data-type:name="405-710_50-A"  userProvidedCompInfix="Comp-405-710_50-A" />
           <data-type:parameter data-type:name="488-530_30-A"  userProvidedCompInfix="Comp-488-530_30-A" />
           <data-type:parameter data-type:name="488-675_20-A"  userProvidedCompInfix="Comp-488-675_20-A" />
           <data-type:parameter data-type:name="561-620_10-A"  userProvidedCompInfix="Comp-561-620_10-A" />
           <data-type:parameter data-type:name="561-710_50-A"  userProvidedCompInfix="Comp-561-710_50-A" />
           <data-type:parameter data-type:name="405-450_50-A"  userProvidedCompInfix="Comp-405-450_50-A" />
           <data-type:parameter data-type:name="640-780_60-A"  userProvidedCompInfix="Comp-640-780_60-A" />
           <data-type:parameter data-type:name="405-780_60-A"  userProvidedCompInfix="Comp-405-780_60-A" />
         </data-type:parameters>
         <transforms:spillover data-type:parameter="405-605_12-A"  userProvidedCompInfix="Comp-405-605_12-A" >
           <transforms:coefficient data-type:parameter="405-605_12-A"  transforms:value="1" />
           <transforms:coefficient data-type:parameter="405-710_50-A"  transforms:value="0.0042455955" />
           <transforms:coefficient data-type:parameter="488-530_30-A"  transforms:value="0.0002668145" />
           <transforms:coefficient data-type:parameter="488-675_20-A"  transforms:value="0.0040911557" />
           <transforms:coefficient data-type:parameter="561-620_10-A"  transforms:value="0.1319295615" />
           <transforms:coefficient data-type:parameter="561-710_50-A"  transforms:value="0.0006408956" />
           <transforms:coefficient data-type:parameter="405-450_50-A"  transforms:value="0.000054084" />
           <transforms:coefficient data-type:parameter="640-780_60-A"  transforms:value="0.0000285443" />
           <transforms:coefficient data-type:parameter="405-780_60-A"  transforms:value="0.0007571763" />
         </transforms:spillover>
         <transforms:spillover data-type:parameter="405-710_50-A"  userProvidedCompInfix="Comp-405-710_50-A" >
           <transforms:coefficient data-type:parameter="405-605_12-A"  transforms:value="0.001014456" />
           <transforms:coefficient data-type:parameter="405-710_50-A"  transforms:value="1" />
           <transforms:coefficient data-type:parameter="488-530_30-A"  transforms:value="0.0007745291" />
           <transforms:coefficient data-type:parameter="488-675_20-A"  transforms:value="0.0050940188" />
           <transforms:coefficient data-type:parameter="561-620_10-A"  transforms:value="0" />
           <transforms:coefficient data-type:parameter="561-710_50-A"  transforms:value="0.0081732152" />
           <transforms:coefficient data-type:parameter="405-450_50-A"  transforms:value="0.0143110761" />
           <transforms:coefficient data-type:parameter="640-780_60-A"  transforms:value="0.1054108366" />
           <transforms:coefficient data-type:parameter="405-780_60-A"  transforms:value="0.179015249" />
         </transforms:spillover>
         <transforms:spillover data-type:parameter="488-530_30-A"  userProvidedCompInfix="Comp-488-530_30-A" >
           <transforms:coefficient data-type:parameter="405-605_12-A"  transforms:value="0.0089310259" />
           <transforms:coefficient data-type:parameter="405-710_50-A"  transforms:value="0.0137208505" />
           <transforms:coefficient data-type:parameter="488-530_30-A"  transforms:value="1" />
           <transforms:coefficient data-type:parameter="488-675_20-A"  transforms:value="0.1832540184" />
           <transforms:coefficient data-type:parameter="561-620_10-A"  transforms:value="0.0041606054" />
           <transforms:coefficient data-type:parameter="561-710_50-A"  transforms:value="0.0642485023" />
           <transforms:coefficient data-type:parameter="405-450_50-A"  transforms:value="0.0001496819" />
           <transforms:coefficient data-type:parameter="640-780_60-A"  transforms:value="0.0239075404" />
           <transforms:coefficient data-type:parameter="405-780_60-A"  transforms:value="0.0021953359" />
         </transforms:spillover>
         <transforms:spillover data-type:parameter="488-675_20-A"  userProvidedCompInfix="Comp-488-675_20-A" >
           <transforms:coefficient data-type:parameter="405-605_12-A"  transforms:value="0.0010657844" />
           <transforms:coefficient data-type:parameter="405-710_50-A"  transforms:value="0.0768643618" />
           <transforms:coefficient data-type:parameter="488-530_30-A"  transforms:value="0.0008062066" />
           <transforms:coefficient data-type:parameter="488-675_20-A"  transforms:value="1" />
           <transforms:coefficient data-type:parameter="561-620_10-A"  transforms:value="0.0214172117" />
           <transforms:coefficient data-type:parameter="561-710_50-A"  transforms:value="0.4664262235" />
           <transforms:coefficient data-type:parameter="405-450_50-A"  transforms:value="0.0000710523" />
           <transforms:coefficient data-type:parameter="640-780_60-A"  transforms:value="0.1471058726" />
           <transforms:coefficient data-type:parameter="405-780_60-A"  transforms:value="0.010615211" />
         </transforms:spillover>
         <transforms:spillover data-type:parameter="561-620_10-A"  userProvidedCompInfix="Comp-561-620_10-A" >
           <transforms:coefficient data-type:parameter="405-605_12-A"  transforms:value="0.0498556606" />
           <transforms:coefficient data-type:parameter="405-710_50-A"  transforms:value="0.0131160971" />
           <transforms:coefficient data-type:parameter="488-530_30-A"  transforms:value="0.0010128944" />
           <transforms:coefficient data-type:parameter="488-675_20-A"  transforms:value="0.1214082986" />
           <transforms:coefficient data-type:parameter="561-620_10-A"  transforms:value="1" />
           <transforms:coefficient data-type:parameter="561-710_50-A"  transforms:value="0.0725341365" />
           <transforms:coefficient data-type:parameter="405-450_50-A"  transforms:value="0.000193239" />
           <transforms:coefficient data-type:parameter="640-780_60-A"  transforms:value="0.0004092909" />
           <transforms:coefficient data-type:parameter="405-780_60-A"  transforms:value="0.001690841" />
         </transforms:spillover>
         <transforms:spillover data-type:parameter="561-710_50-A"  userProvidedCompInfix="Comp-561-710_50-A" >
           <transforms:coefficient data-type:parameter="405-605_12-A"  transforms:value="0.0038042872" />
           <transforms:coefficient data-type:parameter="405-710_50-A"  transforms:value="0.2332279384" />
           <transforms:coefficient data-type:parameter="488-530_30-A"  transforms:value="0.0012098751" />
           <transforms:coefficient data-type:parameter="488-675_20-A"  transforms:value="0.2450734824" />
           <transforms:coefficient data-type:parameter="561-620_10-A"  transforms:value="0.0538543984" />
           <transforms:coefficient data-type:parameter="561-710_50-A"  transforms:value="1" />
           <transforms:coefficient data-type:parameter="405-450_50-A"  transforms:value="0.000071779" />
           <transforms:coefficient data-type:parameter="640-780_60-A"  transforms:value="0.2217014134" />
           <transforms:coefficient data-type:parameter="405-780_60-A"  transforms:value="0.0350102112" />
         </transforms:spillover>
         <transforms:spillover data-type:parameter="405-450_50-A"  userProvidedCompInfix="Comp-405-450_50-A" >
           <transforms:coefficient data-type:parameter="405-605_12-A"  transforms:value="0.1356976032" />
           <transforms:coefficient data-type:parameter="405-710_50-A"  transforms:value="0.0319246836" />
           <transforms:coefficient data-type:parameter="488-530_30-A"  transforms:value="0.0184500925" />
           <transforms:coefficient data-type:parameter="488-675_20-A"  transforms:value="0.0092541464" />
           <transforms:coefficient data-type:parameter="561-620_10-A"  transforms:value="0.0047222422" />
           <transforms:coefficient data-type:parameter="561-710_50-A"  transforms:value="0.001708706" />
           <transforms:coefficient data-type:parameter="405-450_50-A"  transforms:value="1" />
           <transforms:coefficient data-type:parameter="640-780_60-A"  transforms:value="0.0014688185" />
           <transforms:coefficient data-type:parameter="405-780_60-A"  transforms:value="0.0062292065" />
         </transforms:spillover>
         <transforms:spillover data-type:parameter="640-780_60-A"  userProvidedCompInfix="Comp-640-780_60-A" >
           <transforms:coefficient data-type:parameter="405-605_12-A"  transforms:value="0.0022653565" />
           <transforms:coefficient data-type:parameter="405-710_50-A"  transforms:value="0.0032316973" />
           <transforms:coefficient data-type:parameter="488-530_30-A"  transforms:value="0.0025138946" />
           <transforms:coefficient data-type:parameter="488-675_20-A"  transforms:value="0.0005861412" />
           <transforms:coefficient data-type:parameter="561-620_10-A"  transforms:value="0.0040603923" />
           <transforms:coefficient data-type:parameter="561-710_50-A"  transforms:value="0.0010776726" />
           <transforms:coefficient data-type:parameter="405-450_50-A"  transforms:value="0.0004910912" />
           <transforms:coefficient data-type:parameter="640-780_60-A"  transforms:value="1" />
           <transforms:coefficient data-type:parameter="405-780_60-A"  transforms:value="0.0638181046" />
         </transforms:spillover>
         <transforms:spillover data-type:parameter="405-780_60-A"  userProvidedCompInfix="Comp-405-780_60-A" >
           <transforms:coefficient data-type:parameter="405-605_12-A"  transforms:value="0.0035392782" />
           <transforms:coefficient data-type:parameter="405-710_50-A"  transforms:value="0.0465492047" />
           <transforms:coefficient data-type:parameter="488-530_30-A"  transforms:value="0.0022774488" />
           <transforms:coefficient data-type:parameter="488-675_20-A"  transforms:value="0" />
           <transforms:coefficient data-type:parameter="561-620_10-A"  transforms:value="0" />
           <transforms:coefficient data-type:parameter="561-710_50-A"  transforms:value="0.0002026109" />
           <transforms:coefficient data-type:parameter="405-450_50-A"  transforms:value="0.0311610382" />
           <transforms:coefficient data-type:parameter="640-780_60-A"  transforms:value="0.2415258288" />
           <transforms:coefficient data-type:parameter="405-780_60-A"  transforms:value="1" />
         </transforms:spillover>
       </transforms:spilloverMatrix>
       <Transformations>
         <transforms:linear transforms:minRange="0"  transforms:maxRange="262144"  gain="1" >
           <data-type:parameter data-type:name="FSC-A" />
         </transforms:linear>
         <transforms:linear transforms:minRange="0"  transforms:maxRange="262144"  gain="1" >
           <data-type:parameter data-type:name="FSC-H" />
         </transforms:linear>
         <transforms:linear transforms:minRange="0"  transforms:maxRange="262144"  gain="1" >
           <data-type:parameter data-type:name="FSC-W" />
         </transforms:linear>
         <transforms:linear transforms:minRange="0"  transforms:maxRange="262144"  gain="1" >
           <data-type:parameter data-type:name="SSC-A" />
         </transforms:linear>
         <transforms:linear transforms:minRange="0"  transforms:maxRange="262144"  gain="1" >
           <data-type:parameter data-type:name="SSC-H" />
         </transforms:linear>
         <transforms:linear transforms:minRange="0"  transforms:maxRange="262144"  gain="1" >
           <data-type:parameter data-type:name="SSC-W" />
         </transforms:linear>
         <transforms:biex transforms:length="256"  transforms:maxRange="262144"  transforms:neg="0"  transforms:width="-100"  transforms:pos="4.418539922" >
           <data-type:parameter data-type:name="405-605_12-A" />
         </transforms:biex>
         <transforms:biex transforms:length="256"  transforms:maxRange="262144"  transforms:neg="0"  transforms:width="-100"  transforms:pos="4.418539922" >
           <data-type:parameter data-type:name="405-710_50-A" />
         </transforms:biex>
         <transforms:biex transforms:length="256"  transforms:maxRange="262144"  transforms:neg="0"  transforms:width="-100"  transforms:pos="4.418539922" >
           <data-type:parameter data-type:name="488-530_30-A" />
         </transforms:biex>
         <transforms:biex transforms:length="256"  transforms:maxRange="262144"  transforms:neg="0"  transforms:width="-100"  transforms:pos="4.418539922" >
           <data-type:parameter data-type:name="488-675_20-A" />
         </transforms:biex>
         <transforms:biex transforms:length="256"  transforms:maxRange="262144"  transforms:neg="0"  transforms:width="-100"  transforms:pos="4.418539922" >
           <data-type:parameter data-type:name="561-620_10-A" />
         </transforms:biex>
         <transforms:biex transforms:length="256"  transforms:maxRange="262144"  transforms:neg="0"  transforms:width="-100"  transforms:pos="4.418539922" >
           <data-type:parameter data-type:name="561-710_50-A" />
         </transforms:biex>
         <transforms:biex transforms:length="256"  transforms:maxRange="262144"  transforms:neg="0"  transforms:width="-100"  transforms:pos="4.418539922" >
           <data-type:parameter data-type:name="405-450_50-A" />
         </transforms:biex>
         <transforms:biex transforms:length="256"  transforms:maxRange="262144"  transforms:neg="0"  transforms:width="-100"  transforms:pos="4.418539922" >
           <data-type:parameter data-type:name="640-780_60-A" />
         </transforms:biex>
         <transforms:biex transforms:length="256"  transforms:maxRange="262144"  transforms:neg="0"  transforms:width="-100"  transforms:pos="4.418539922" >
           <data-type:parameter data-type:name="405-780_60-A" />
         </transforms:biex>
         <transforms:linear transforms:minRange="0.7571881715"  transforms:maxRange="70"  gain="0.0102322726" >
           <data-type:parameter data-type:name="Time" />
         </transforms:linear>
         <transforms:biex transforms:length="256"  transforms:maxRange="262144"  transforms:neg="0"  transforms:width="-100"  transforms:pos="4.418539922" >
           <data-type:parameter data-type:name="Comp-405-605_12-A" />
         </transforms:biex>
         <transforms:biex transforms:length="256"  transforms:maxRange="262144"  transforms:neg="0"  transforms:width="-100"  transforms:pos="4.418539922" >
           <data-type:parameter data-type:name="Comp-405-710_50-A" />
         </transforms:biex>
         <transforms:biex transforms:length="256"  transforms:maxRange="262144"  transforms:neg="0"  transforms:width="-100"  transforms:pos="4.418539922" >
           <data-type:parameter data-type:name="Comp-488-530_30-A" />
         </transforms:biex>
         <transforms:biex transforms:length="256"  transforms:maxRange="262144"  transforms:neg="0"  transforms:width="-100"  transforms:pos="4.418539922" >
           <data-type:parameter data-type:name="Comp-488-675_20-A" />
         </transforms:biex>
         <transforms:biex transforms:length="256"  transforms:maxRange="262144"  transforms:neg="0"  transforms:width="-100"  transforms:pos="4.418539922" >
           <data-type:parameter data-type:name="Comp-561-620_10-A" />
         </transforms:biex>
         <transforms:biex transforms:length="256"  transforms:maxRange="262144"  transforms:neg="0"  transforms:width="-100"  transforms:pos="4.418539922" >
           <data-type:parameter data-type:name="Comp-561-710_50-A" />
         </transforms:biex>
         <transforms:biex transforms:length="256"  transforms:maxRange="262144"  transforms:neg="0"  transforms:width="-100"  transforms:pos="4.418539922" >
           <data-type:parameter data-type:name="Comp-405-450_50-A" />
         </transforms:biex>
         <transforms:biex transforms:length="256"  transforms:maxRange="262144"  transforms:neg="0"  transforms:width="-100"  transforms:pos="4.418539922" >
           <data-type:parameter data-type:name="Comp-640-780_60-A" />
         </transforms:biex>
         <transforms:biex transforms:length="256"  transforms:maxRange="262144"  transforms:neg="0"  transforms:width="-100"  transforms:pos="4.418539922" >
           <data-type:parameter data-type:name="Comp-405-780_60-A" />
         </transforms:biex>
       </Transformations>
       <Keywords>
         <Keyword name="FJ_FCS_VERSION"  value="3" />
         <Keyword name="$BEGINANALYSIS"  value="0" />
         <Keyword name="$ENDANALYSIS"  value="0" />
         <Keyword name="$BEGINSTEXT"  value="0" />
         <Keyword name="$ENDSTEXT"  value="0" />
         <Keyword name="$BEGINDATA"  value="4799" />
         <Keyword name="$ENDDATA"  value="644798             " />
         <Keyword name="$FIL"  value="D4_Samples_DKB18_Tnaive_012.fcs" />
         <Keyword name="$SYS"  value="Windows 7 6.1" />
         <Keyword name="$TOT"  value="10000              " />
         <Keyword name="$PAR"  value="16" />
         <Keyword name="$MODE"  value="L" />
         <Keyword name="$BYTEORD"  value="4,3,2,1" />
         <Keyword name="$DATATYPE"  value="F" />
         <Keyword name="$NEXTDATA"  value="0" />
         <Keyword name="CREATOR"  value="BD FACSDiva Software Version 8.0" />
         <Keyword name="TUBE NAME"  value="Tnaive" />
         <Keyword name="$SRC"  value="D4_Samples_DKB18" />
         <Keyword name="EXPERIMENT NAME"  value="CD95hi_int_DK06_12_D4_D7_FMOs_290521" />
         <Keyword name="GUID"  value="354845a6-72da-4708-b8b5-27667fb71415" />
         <Keyword name="$DATE"  value="29-MAY-2021" />
         <Keyword name="$BTIM"  value="14:00:24" />
         <Keyword name="$ETIM"  value="14:01:34" />
         <Keyword name="$CYT"  value="LSRFortessa" />
         <Keyword name="SETTINGS"  value="Cytometer" />
         <Keyword name="CYTNUM"  value="1" />
         <Keyword name="WINDOW EXTENSION"  value="7.00" />
         <Keyword name="EXPORT USER NAME"  value="DanaiKoftori" />
         <Keyword name="EXPORT TIME"  value="29-MAY-2021-14:05:15" />
         <Keyword name="$OP"  value="DanaiKoftori" />
         <Keyword name="FSC ASF"  value="0.65" />
         <Keyword name="AUTOBS"  value="TRUE" />
         <Keyword name="$INST"  value=" " />
         <Keyword name="LASER1NAME"  value="Blue" />
         <Keyword name="LASER1DELAY"  value="0.00" />
         <Keyword name="LASER1ASF"  value="0.74" />
         <Keyword name="LASER2NAME"  value="Red" />
         <Keyword name="LASER2DELAY"  value="123.27" />
         <Keyword name="LASER2ASF"  value="0.65" />
         <Keyword name="LASER3NAME"  value="Violet" />
         <Keyword name="LASER3DELAY"  value="43.30" />
         <Keyword name="LASER3ASF"  value="0.90" />
         <Keyword name="LASER4NAME"  value="UV" />
         <Keyword name="LASER4DELAY"  value="84.55" />
         <Keyword name="LASER4ASF"  value="0.86" />
         <Keyword name="LASER5NAME"  value="YellowGreen" />
         <Keyword name="LASER5DELAY"  value="159.09" />
         <Keyword name="LASER5ASF"  value="0.79" />
         <Keyword name="$TIMESTEP"  value="0.01" />
         <Keyword name="SPILL"  value="9,405-605_12-A,405-710_50-A,488-530_30-A,488-675_20-A,561-620_10-A,561-710_50-A,405-450_50-A,640-780_60-A,405-780_60-A,1,0.0042455954387299755,0.00026681450782278093,0.004091155509620105,0.13192955707598403,0.0006408955853718366,0.000054083995330969016,0.00002854434081868649,0.0007571762569994423,0.001014456044628734,1,0.0007745290869768716,0.005094018603154683,0,0.00817321491444217,0.014311075910596452,0.10541083620786737,0.17901524409230973,0.00893102571335599,0.01372085018076894,1,0.18325401558121235,0.004160605600054378,0.0642485048245043,0.00014968194025879718,0.023907540566179945,0.0021953359300569196,0.0010657843156866023,0.07686436176646302,0.0008062066086157334,1,0.02141721205264541,0.4664262360858364,0.00007105228771244039,0.14710586700997333,0.01061521139950813,0.04985566055027393,0.013116096757294683,0.001012894389918239,0.12140829960205293,1,0.072534140126816,0.00019323896620609816,0.0004092909309776773,0.0016908411014770468,0.003804287116716376,0.23322793783077972,0.001209875071354211,0.2450734794769349,0.053854396978603086,1,0.00007177901440045975,0.22170141007552144,0.035010209591395065,0.13569759666369707,0.031924683728609286,0.018450091812773427,0.009254146585562471,0.004722242104678538,0.0017087060390299457,1,0.0014688185369182041,0.006229206461590844,0.0022653565273821536,0.0032316972887997497,0.0025138945568127778,0.0005861411998621392,0.0040603922177412976,0.0010776725359869493,0.0004910912465242001,1,0.06381810394526366,0.0035392782174983326,0.04654920627656207,0.0022774487881544957,0,0,0.0002026108558978752,0.031161038202901097,0.24152582608861667,1" />
         <Keyword name="APPLY COMPENSATION"  value="TRUE" />
         <Keyword name="THRESHOLD"  value="FSC,30000" />
         <Keyword name="$P1N"  value="FSC-A" />
         <Keyword name="$P1R"  value="262144" />
         <Keyword name="$P1B"  value="32" />
         <Keyword name="$P1E"  value="0,0" />
         <Keyword name="$P1V"  value="250" />
         <Keyword name="$P1G"  value="1.0" />
         <Keyword name="P1DISPLAY"  value="LIN" />
         <Keyword name="P1BS"  value="0" />
         <Keyword name="P1MS"  value="0" />
         <Keyword name="$P2N"  value="FSC-H" />
         <Keyword name="$P2R"  value="262144" />
         <Keyword name="$P2B"  value="32" />
         <Keyword name="$P2E"  value="0,0" />
         <Keyword name="$P2V"  value="250" />
         <Keyword name="$P2G"  value="1.0" />
         <Keyword name="P2DISPLAY"  value="LIN" />
         <Keyword name="P2BS"  value="0" />
         <Keyword name="P2MS"  value="0" />
         <Keyword name="$P3N"  value="FSC-W" />
         <Keyword name="$P3R"  value="262144" />
         <Keyword name="$P3B"  value="32" />
         <Keyword name="$P3E"  value="0,0" />
         <Keyword name="$P3V"  value="250" />
         <Keyword name="$P3G"  value="1.0" />
         <Keyword name="P3BS"  value="-1" />
         <Keyword name="P3MS"  value="0" />
         <Keyword name="$P4N"  value="SSC-A" />
         <Keyword name="$P4R"  value="262144" />
         <Keyword name="$P4B"  value="32" />
         <Keyword name="$P4E"  value="0,0" />
         <Keyword name="$P4V"  value="310" />
         <Keyword name="$P4G"  value="1.0" />
         <Keyword name="P4DISPLAY"  value="LIN" />
         <Keyword name="P4BS"  value="0" />
         <Keyword name="P4MS"  value="0" />
         <Keyword name="$P5N"  value="SSC-H" />
         <Keyword name="$P5R"  value="262144" />
         <Keyword name="$P5B"  value="32" />
         <Keyword name="$P5E"  value="0,0" />
         <Keyword name="$P5V"  value="310" />
         <Keyword name="$P5G"  value="1.0" />
         <Keyword name="P5DISPLAY"  value="LIN" />
         <Keyword name="P5BS"  value="0" />
         <Keyword name="P5MS"  value="0" />
         <Keyword name="$P6N"  value="SSC-W" />
         <Keyword name="$P6R"  value="262144" />
         <Keyword name="$P6B"  value="32" />
         <Keyword name="$P6E"  value="0,0" />
         <Keyword name="$P6V"  value="310" />
         <Keyword name="$P6G"  value="1.0" />
         <Keyword name="P6BS"  value="-1" />
         <Keyword name="P6MS"  value="0" />
         <Keyword name="$P7N"  value="405-605_12-A" />
         <Keyword name="$P7S"  value="CD27 QdoT" />
         <Keyword name="$P7R"  value="262144" />
         <Keyword name="$P7B"  value="32" />
         <Keyword name="$P7E"  value="0,0" />
         <Keyword name="$P7V"  value="430" />
         <Keyword name="$P7G"  value="1.0" />
         <Keyword name="P7DISPLAY"  value="LOG" />
         <Keyword name="P7BS"  value="632" />
         <Keyword name="P7MS"  value="0" />
         <Keyword name="$P8N"  value="405-710_50-A" />
         <Keyword name="$P8S"  value="CD8 BV711" />
         <Keyword name="$P8R"  value="262144" />
         <Keyword name="$P8B"  value="32" />
         <Keyword name="$P8E"  value="0,0" />
         <Keyword name="$P8V"  value="530" />
         <Keyword name="$P8G"  value="1.0" />
         <Keyword name="P8DISPLAY"  value="LOG" />
         <Keyword name="P8BS"  value="0" />
         <Keyword name="P8MS"  value="0" />
         <Keyword name="$P9N"  value="488-530_30-A" />
         <Keyword name="$P9S"  value="CCR7 FITC" />
         <Keyword name="$P9R"  value="262144" />
         <Keyword name="$P9B"  value="32" />
         <Keyword name="$P9E"  value="0,0" />
         <Keyword name="$P9V"  value="500" />
         <Keyword name="$P9G"  value="1.0" />
         <Keyword name="P9DISPLAY"  value="LOG" />
         <Keyword name="P9BS"  value="0" />
         <Keyword name="P9MS"  value="0" />
         <Keyword name="$P10N"  value="488-675_20-A" />
         <Keyword name="$P10S"  value="CD95 PECy5" />
         <Keyword name="$P10R"  value="262144" />
         <Keyword name="$P10B"  value="32" />
         <Keyword name="$P10E"  value="0,0" />
         <Keyword name="$P10V"  value="555" />
         <Keyword name="$P10G"  value="1.0" />
         <Keyword name="P10DISPLAY"  value="LOG" />
         <Keyword name="P10BS"  value="2348" />
         <Keyword name="P10MS"  value="0" />
         <Keyword name="$P11N"  value="561-620_10-A" />
         <Keyword name="$P11S"  value="CD45RA ECD" />
         <Keyword name="$P11R"  value="262144" />
         <Keyword name="$P11B"  value="32" />
         <Keyword name="$P11E"  value="0,0" />
         <Keyword name="$P11V"  value="600" />
         <Keyword name="$P11G"  value="1.0" />
         <Keyword name="P11DISPLAY"  value="LOG" />
         <Keyword name="P11BS"  value="0" />
         <Keyword name="P11MS"  value="0" />
         <Keyword name="$P12N"  value="561-710_50-A" />
         <Keyword name="$P12S"  value="CD4 PECy55" />
         <Keyword name="$P12R"  value="262144" />
         <Keyword name="$P12B"  value="32" />
         <Keyword name="$P12E"  value="0,0" />
         <Keyword name="$P12V"  value="610" />
         <Keyword name="$P12G"  value="1.0" />
         <Keyword name="P12DISPLAY"  value="LOG" />
         <Keyword name="P12BS"  value="319" />
         <Keyword name="P12MS"  value="0" />
         <Keyword name="$P13N"  value="405-450_50-A" />
         <Keyword name="$P13S"  value="KI67_B56  BV421" />
         <Keyword name="$P13R"  value="262144" />
         <Keyword name="$P13B"  value="32" />
         <Keyword name="$P13E"  value="0,0" />
         <Keyword name="$P13V"  value="360" />
         <Keyword name="$P13G"  value="1.0" />
         <Keyword name="P13DISPLAY"  value="LOG" />
         <Keyword name="P13BS"  value="0" />
         <Keyword name="P13MS"  value="0" />
         <Keyword name="$P14N"  value="640-780_60-A" />
         <Keyword name="$P14S"  value="L_D NR" />
         <Keyword name="$P14R"  value="262144" />
         <Keyword name="$P14B"  value="32" />
         <Keyword name="$P14E"  value="0,0" />
         <Keyword name="$P14V"  value="640" />
         <Keyword name="$P14G"  value="1.0" />
         <Keyword name="P14DISPLAY"  value="LOG" />
         <Keyword name="P14BS"  value="147" />
         <Keyword name="P14MS"  value="0" />
         <Keyword name="$P15N"  value="405-780_60-A" />
         <Keyword name="$P15S"  value="CD3 BV785" />
         <Keyword name="$P15R"  value="262144" />
         <Keyword name="$P15B"  value="32" />
         <Keyword name="$P15E"  value="0,0" />
         <Keyword name="$P15V"  value="480" />
         <Keyword name="$P15G"  value="1.0" />
         <Keyword name="P15DISPLAY"  value="LOG" />
         <Keyword name="P15BS"  value="0" />
         <Keyword name="P15MS"  value="0" />
         <Keyword name="$P16N"  value="Time" />
         <Keyword name="$P16R"  value="262144" />
         <Keyword name="$P16B"  value="32" />
         <Keyword name="$P16E"  value="0,0" />
         <Keyword name="$P16G"  value="0.01" />
         <Keyword name="P16BS"  value="0" />
         <Keyword name="P16MS"  value="0" />
         <Keyword name="CST SETUP STATUS"  value="SUCCESS" />
         <Keyword name="CST BEADS LOT ID"  value="81646" />
         <Keyword name="CYTOMETER CONFIG NAME"  value="New BV setting for Default Configuration" />
         <Keyword name="CYTOMETER CONFIG CREATE DATE"  value="2018-04-13T16:44:37+01:00" />
         <Keyword name="CST SETUP DATE"  value="2019-08-19T15:28:13+01:00" />
         <Keyword name="CST BASELINE DATE"  value="2019-07-09T16:47:30+01:00" />
         <Keyword name="CST BEADS EXPIRED"  value="False" />
         <Keyword name="CST PERFORMANCE EXPIRED"  value="2019-08-20T15:28:13+01:00" />
         <Keyword name="CST REGULATORY STATUS"  value="RUO Performance Check" />
         <Keyword name="$P1S"  value="" />
         <Keyword name="$P2S"  value="" />
         <Keyword name="$P3S"  value="" />
         <Keyword name="$P4S"  value="" />
         <Keyword name="$P5S"  value="" />
         <Keyword name="$P6S"  value="" />
         <Keyword name="$P16S"  value="" />
         <Keyword name="$P17N"  value="Comp-405-605_12-A" />
         <Keyword name="$P17S"  value="CD27 QdoT" />
         <Keyword name="$P17R"  value="262144" />
         <Keyword name="$P18N"  value="Comp-405-710_50-A" />
         <Keyword name="$P18S"  value="CD8 BV711" />
         <Keyword name="$P18R"  value="262144" />
         <Keyword name="$P19N"  value="Comp-488-530_30-A" />
         <Keyword name="$P19S"  value="CCR7 FITC" />
         <Keyword name="$P19R"  value="262144" />
         <Keyword name="$P20N"  value="Comp-488-675_20-A" />
         <Keyword name="$P20S"  value="CD95 PECy5" />
         <Keyword name="$P20R"  value="262144" />
         <Keyword name="$P21N"  value="Comp-561-620_10-A" />
         <Keyword name="$P21S"  value="CD45RA ECD" />
         <Keyword name="$P21R"  value="262144" />
         <Keyword name="$P22N"  value="Comp-561-710_50-A" />
         <Keyword name="$P22S"  value="CD4 PECy55" />
         <Keyword name="$P22R"  value="262144" />
         <Keyword name="$P23N"  value="Comp-405-450_50-A" />
         <Keyword name="$P23S"  value="KI67_B56  BV421" />
         <Keyword name="$P23R"  value="262144" />
         <Keyword name="$P24N"  value="Comp-640-780_60-A" />
         <Keyword name="$P24S"  value="L_D NR" />
         <Keyword name="$P24R"  value="262144" />
         <Keyword name="$P25N"  value="Comp-405-780_60-A" />
         <Keyword name="$P25S"  value="CD3 BV785" />
         <Keyword name="$P25R"  value="262144" />
       </Keywords>
       <SampleNode name="D4_Samples_DKB18_Tnaive_012.fcs"  annotation=""  owningGroup=""  expanded="1"  sortPriority="10"  count="10000"  sampleID="22" >
         <Graph smoothing="0"  backColor="#ffffff"  foreColor="#000000"  type="Pseudocolor"  fast="1" >
           <Axis dimension="x"  name="FSC-A"  label=""  auto="auto" />
           <Axis dimension="y"  name="SSC-A"  label=""  auto="auto" />
           <GraphSettings level="5%"  smoothingHighResolution="1"  contourHighResolution="1"  histogramSmoothingCount="0"  graphResolution="256"  showOutliers="0"  drawLargeDots="0"  dotsToDraw="8000"  tint="le.chartfill.tinted.40"  lineWeight="le.lineweight.normal"  lineStyle="le.linestyle.solid" />
           <GraphEnvironment showGrid="0"  showAxes="tnlTNL"  showGates="1"  showFreqOnPlots="1"  showGateNameOnPlots="1"  showMedians="0"  showUncomped="0"  addEventParam="0"  lastYAxisName="" >
             <TextTraits font="SansSerif"  size="11"  name="Labels"  style="plain"  color="#000000"  background="#00ffffff"  just="left" />
             <TextTraits font="SansSerif"  size="11"  name="LayoutGates"  style="plain"  color="#000000"  background="#00ffffff"  just="left" />
             <TextTraits font="SansSerif"  size="9"  name="Numbers"  style="plain"  color="#000000"  background="#00ffffff"  just="left" />
             <TextTraits font="SansSerif"  size="9"  name="Legend"  style="plain"  color="#000000"  background="#00ffffff"  just="left" />
             <WindowPosition x="0"  y="0"  width="0"  height="0"  displayed="0"  panelState="" />
           </GraphEnvironment>
         </Graph>
         <Subpopulations>
           <Population name="Lymphocytes"  annotation=""  owningGroup="D4_Samples"  expanded="1"  sortPriority="10"  count="8717" >
             <Graph smoothing="0"  backColor="#ffffff"  foreColor="#000000"  heatMapStatParameter="Comp-405-605_12-A"  type="Pseudocolor"  fast="1" >
               <Axis dimension="x"  name="SSC-A"  label=""  auto="auto" />
               <Axis dimension="y"  name="SSC-H"  label=""  auto="auto" />
               <GraphSettings level="5%"  smoothingHighResolution="1"  contourHighResolution="1"  histogramSmoothingCount="0"  graphResolution="256"  showOutliers="0"  drawLargeDots="0"  dotsToDraw="8000"  tint="le.chartfill.tinted.40"  lineWeight="le.lineweight.normal"  lineStyle="le.linestyle.solid" />
               <GraphEnvironment showGrid="0"  showAxes="tnlTNL"  showGates="1"  showFreqOnPlots="1"  showGateNameOnPlots="1"  showMedians="0"  showUncomped="0"  addEventParam="0"  lastYAxisName="" >
                 <TextTraits font="SansSerif"  size="11"  name="Labels"  style="plain"  color="#000000"  background="#00ffffff"  just="left" />
                 <TextTraits font="SansSerif"  size="11"  name="LayoutGates"  style="plain"  color="#000000"  background="#00ffffff"  just="left" />
                 <TextTraits font="SansSerif"  size="9"  name="Numbers"  style="plain"  color="#000000"  background="#00ffffff"  just="left" />
                 <TextTraits font="SansSerif"  size="9"  name="Legend"  style="plain"  color="#000000"  background="#00ffffff"  just="left" />
                 <WindowPosition x="909"  y="119"  width="527"  height="731"  displayed="0"  panelState="---" />
               </GraphEnvironment>
             </Graph>
             <Gate gating:id="ID387776453" >
               <gating:PolygonGate eventsInside="1"  annoOffsetX="37"  annoOffsetY="-208"  tint="#000000"  isTinted="0"  lineWeight="Normal"  userDefined="1"  quadId="-1"  gateResolution="256" >
                 <gating:dimension>
                   <data-type:fcs-dimension data-type:name="FSC-A" />
                 </gating:dimension>
                 <gating:dimension>
                   <data-type:fcs-dimension data-type:name="SSC-A" />
                 </gating:dimension>
                 <gating:vertex>
                   <gating:coordinate data-type:value="111411.2" />
                   <gating:coordinate data-type:value="131882.7546391753" />
                 </gating:vertex>
                 <gating:vertex>
                   <gating:coordinate data-type:value="70778.88" />
                   <gating:coordinate data-type:value="107019.612371134" />
                 </gating:vertex>
                 <gating:vertex>
                   <gating:coordinate data-type:value="53739.52" />
                   <gating:coordinate data-type:value="21079.6206185567" />
                 </gating:vertex>
                 <gating:vertex>
                   <gating:coordinate data-type:value="79298.56" />
                   <gating:coordinate data-type:value="8107.5463917526" />
                 </gating:vertex>
                 <gating:vertex>
                   <gating:coordinate data-type:value="133038.08" />
                   <gating:coordinate data-type:value="33511.1917525773" />
                 </gating:vertex>
                 <gating:vertex>
                   <gating:coordinate data-type:value="222167.04" />
                   <gating:coordinate data-type:value="97831.0597938144" />
                 </gating:vertex>
                 <gating:vertex>
                   <gating:coordinate data-type:value="241827.84" />
                   <gating:coordinate data-type:value="151340.8659793814" />
                 </gating:vertex>
                 <gating:vertex>
                   <gating:coordinate data-type:value="180879.36" />
                   <gating:coordinate data-type:value="178366.0206185567" />
                 </gating:vertex>
               </gating:PolygonGate>
             </Gate>
             <Subpopulations>
               <Population name="Single Cells"  annotation=""  owningGroup="D4_Samples"  expanded="1"  sortPriority="10"  count="8711" >
                 <Graph smoothing="0"  backColor="#ffffff"  foreColor="#000000"  heatMapStatParameter="Comp-405-605_12-A"  type="Pseudocolor"  fast="1" >
                   <Axis dimension="x"  name="SSC-A"  label=""  auto="auto" />
                   <Axis dimension="y"  name="SSC-H"  label=""  auto="auto" />
                   <GraphSettings level="5%"  smoothingHighResolution="1"  contourHighResolution="1"  histogramSmoothingCount="0"  graphResolution="256"  showOutliers="0"  drawLargeDots="0"  dotsToDraw="8000"  tint="le.chartfill.tinted.40"  lineWeight="le.lineweight.normal"  lineStyle="le.linestyle.solid" />
                   <GraphEnvironment showGrid="0"  showAxes="tnlTNL"  showGates="1"  showFreqOnPlots="1"  showGateNameOnPlots="1"  showMedians="0"  showUncomped="0"  addEventParam="0"  lastYAxisName="" >
                     <TextTraits font="SansSerif"  size="11"  name="Labels"  style="plain"  color="#000000"  background="#00ffffff"  just="left" />
                     <TextTraits font="SansSerif"  size="11"  name="LayoutGates"  style="plain"  color="#000000"  background="#00ffffff"  just="left" />
                     <TextTraits font="SansSerif"  size="9"  name="Numbers"  style="plain"  color="#000000"  background="#00ffffff"  just="left" />
                     <TextTraits font="SansSerif"  size="9"  name="Legend"  style="plain"  color="#000000"  background="#00ffffff"  just="left" />
                     <WindowPosition x="909"  y="119"  width="527"  height="731"  displayed="1"  panelState="---" />
                   </GraphEnvironment>
                 </Graph>
                 <Gate gating:id="ID1977182169"  gating:parent_id="ID387776453" >
                   <gating:PolygonGate eventsInside="1"  annoOffsetX="-5"  annoOffsetY="-135"  tint="#000000"  isTinted="0"  lineWeight="Normal"  userDefined="1"  quadId="-1"  gateResolution="256" >
                     <gating:dimension>
                       <data-type:fcs-dimension data-type:name="SSC-A" />
                     </gating:dimension>
                     <gating:dimension>
                       <data-type:fcs-dimension data-type:name="SSC-H" />
                     </gating:dimension>
                     <gating:vertex>
                       <gating:coordinate data-type:value="102061.3973333333" />
                       <gating:coordinate data-type:value="107012.2082191781" />
                     </gating:vertex>
                     <gating:vertex>
                       <gating:coordinate data-type:value="14680.064" />
                       <gating:coordinate data-type:value="39501.1506849315" />
                     </gating:vertex>
                     <gating:vertex>
                       <gating:coordinate data-type:value="13281.9626666667" />
                       <gating:coordinate data-type:value="9336.6356164384" />
                     </gating:vertex>
                     <gating:vertex>
                       <gating:coordinate data-type:value="107653.8026666667" />
                       <gating:coordinate data-type:value="68229.2602739726" />
                     </gating:vertex>
                     <gating:vertex>
                       <gating:coordinate data-type:value="186646.528" />
                       <gating:coordinate data-type:value="129994.695890411" />
                     </gating:vertex>
                     <gating:vertex>
                       <gating:coordinate data-type:value="167772.16" />
                       <gating:coordinate data-type:value="147949.7643835616" />
                     </gating:vertex>
                   </gating:PolygonGate>
                 </Gate>
                 <Subpopulations>
                   <Population name="CD3+Live"  annotation=""  owningGroup="D4_Samples"  expanded="1"  sortPriority="10"  count="8661" >
                     <Graph smoothing="0"  backColor="#ffffff"  foreColor="#000000"  heatMapStatParameter="Comp-405-605_12-A"  type="Pseudocolor"  fast="1" >
                       <Axis dimension="x"  name="Comp-405-780_60-A"  label=""  auto="auto" />
                       <Axis dimension="y"  name="Comp-640-780_60-A"  label=""  auto="auto" />
                       <GraphSettings level="5%"  smoothingHighResolution="1"  contourHighResolution="1"  histogramSmoothingCount="0"  graphResolution="256"  showOutliers="0"  drawLargeDots="0"  dotsToDraw="8000"  tint="le.chartfill.tinted.40"  lineWeight="le.lineweight.normal"  lineStyle="le.linestyle.solid" />
                       <GraphEnvironment showGrid="0"  showAxes="tnlTNL"  showGates="1"  showFreqOnPlots="1"  showGateNameOnPlots="1"  showMedians="0"  showUncomped="0"  addEventParam="0"  lastYAxisName="" >
                         <TextTraits font="SansSerif"  size="11"  name="Labels"  style="plain"  color="#000000"  background="#00ffffff"  just="left" />
                         <TextTraits font="SansSerif"  size="11"  name="LayoutGates"  style="plain"  color="#000000"  background="#00ffffff"  just="left" />
                         <TextTraits font="SansSerif"  size="9"  name="Numbers"  style="plain"  color="#000000"  background="#00ffffff"  just="left" />
                         <TextTraits font="SansSerif"  size="9"  name="Legend"  style="plain"  color="#000000"  background="#00ffffff"  just="left" />
                         <WindowPosition x="909"  y="119"  width="527"  height="731"  displayed="1"  panelState="---" />
                       </GraphEnvironment>
                     </Graph>
                     <Gate gating:id="ID765496505"  gating:parent_id="ID1977182169" >
                       <gating:RectangleGate eventsInside="1"  annoOffsetX="129"  annoOffsetY="-15"  tint="#000000"  isTinted="0"  lineWeight="Normal"  userDefined="1"  percentX="0"  percentY="0" >
                         <gating:dimension gating:min="449.32822685850266"  gating:max="15059.663525113041" >
                           <data-type:fcs-dimension data-type:name="Comp-405-780_60-A" />
                         </gating:dimension>
                         <gating:dimension gating:min="-724.6089361286482"  gating:max="7047.91815460285" >
                           <data-type:fcs-dimension data-type:name="Comp-640-780_60-A" />
                         </gating:dimension>
                       </gating:RectangleGate>
                     </Gate>
                     <Subpopulations>
                       <Population name="CD4+ "  annotation=""  owningGroup="D4_Samples"  expanded="0"  sortPriority="10"  count="2" >
                         <Graph smoothing="0"  backColor="#ffffff"  foreColor="#000000"  heatMapStatParameter="Comp-405-605_12-A"  type="Pseudocolor"  fast="1" >
                           <Axis dimension="x"  name="Comp-561-620_10-A"  label=""  auto="auto" />
                           <Axis dimension="y"  name="Comp-488-530_30-A"  label=""  auto="auto" />
                           <GraphSettings level="5%"  smoothingHighResolution="1"  contourHighResolution="1"  histogramSmoothingCount="0"  graphResolution="256"  showOutliers="0"  drawLargeDots="0"  dotsToDraw="8000"  tint="le.chartfill.tinted.40"  lineWeight="le.lineweight.normal"  lineStyle="le.linestyle.solid" />
                           <GraphEnvironment showGrid="0"  showAxes="tnlTNL"  showGates="1"  showFreqOnPlots="1"  showGateNameOnPlots="1"  showMedians="0"  showUncomped="0"  addEventParam="0"  lastYAxisName="" >
                             <TextTraits font="SansSerif"  size="11"  name="Labels"  style="plain"  color="#000000"  background="#00ffffff"  just="left" />
                             <TextTraits font="SansSerif"  size="11"  name="LayoutGates"  style="plain"  color="#000000"  background="#00ffffff"  just="left" />
                             <TextTraits font="SansSerif"  size="9"  name="Numbers"  style="plain"  color="#000000"  background="#00ffffff"  just="left" />
                             <TextTraits font="SansSerif"  size="9"  name="Legend"  style="plain"  color="#000000"  background="#00ffffff"  just="left" />
                             <WindowPosition x="909"  y="119"  width="527"  height="731"  displayed="0"  panelState="---" />
                           </GraphEnvironment>
                         </Graph>
                         <Gate gating:id="ID341223994"  gating:parent_id="ID765496505" >
                           <gating:RectangleGate eventsInside="1"  annoOffsetX="84"  annoOffsetY="-39"  tint="#000000"  isTinted="0"  lineWeight="Normal"  userDefined="1"  percentX="0"  percentY="0" >
                             <gating:dimension gating:min="4487.4244153768905"  gating:max="97279.64865136724" >
                               <data-type:fcs-dimension data-type:name="Comp-561-710_50-A" />
                             </gating:dimension>
                             <gating:dimension gating:min="-435.53233888764964"  gating:max="1103.6444655925238" >
                               <data-type:fcs-dimension data-type:name="Comp-405-710_50-A" />
                             </gating:dimension>
                           </gating:RectangleGate>
                         </Gate>
                         <Subpopulations>
                           <Population name="Tcm "  annotation=""  owningGroup="D4_Samples"  expanded="0"  sortPriority="10"  count="0" >
                             <Graph smoothing="0"  backColor="#ffffff"  foreColor="#000000"  heatMapStatParameter="Comp-405-605_12-A"  type="Pseudocolor"  fast="1" >
                               <Axis dimension="x"  name="Comp-561-620_10-A"  label=""  auto="auto" />
                               <Axis dimension="y"  name="Comp-488-530_30-A"  label=""  auto="auto" />
                               <GraphSettings level="5%"  smoothingHighResolution="1"  contourHighResolution="1"  histogramSmoothingCount="0"  graphResolution="256"  showOutliers="0"  drawLargeDots="0"  dotsToDraw="8000"  tint="le.chartfill.tinted.40"  lineWeight="le.lineweight.normal"  lineStyle="le.linestyle.solid" />
                               <GraphEnvironment showGrid="0"  showAxes="tnlTNL"  showGates="1"  showFreqOnPlots="1"  showGateNameOnPlots="1"  showMedians="0"  showUncomped="0"  addEventParam="0"  lastYAxisName="" >
                                 <TextTraits font="SansSerif"  size="11"  name="Labels"  style="plain"  color="#000000"  background="#00ffffff"  just="left" />
                                 <TextTraits font="SansSerif"  size="11"  name="LayoutGates"  style="plain"  color="#000000"  background="#00ffffff"  just="left" />
                                 <TextTraits font="SansSerif"  size="9"  name="Numbers"  style="plain"  color="#000000"  background="#00ffffff"  just="left" />
                                 <TextTraits font="SansSerif"  size="9"  name="Legend"  style="plain"  color="#000000"  background="#00ffffff"  just="left" />
                                 <WindowPosition x="909"  y="119"  width="527"  height="731"  displayed="1"  panelState="---" />
                               </GraphEnvironment>
                             </Graph>
                             <Gate gating:id="ID604068560"  gating:parent_id="ID341223994" >
                               <gating:RectangleGate eventsInside="1"  annoOffsetX="46"  annoOffsetY="-114"  tint="#000000"  isTinted="0"  lineWeight="Normal"  userDefined="1"  percentX="0"  percentY="0" >
                                 <gating:dimension gating:min="-307.7917176411672"  gating:max="512.0288909531171" >
                                   <data-type:fcs-dimension data-type:name="Comp-561-620_10-A" />
                                 </gating:dimension>
                                 <gating:dimension gating:min="669.2757654610452"  gating:max="6710.076166051549" >
                                   <data-type:fcs-dimension data-type:name="Comp-488-530_30-A" />
                                 </gating:dimension>
                               </gating:RectangleGate>
                             </Gate>
                           </Population>
                           <Population name="Tem "  annotation=""  owningGroup="D4_Samples"  expanded="0"  sortPriority="10"  count="0" >
                             <Graph smoothing="0"  backColor="#ffffff"  foreColor="#000000"  heatMapStatParameter="Comp-405-605_12-A"  type="Pseudocolor"  fast="1" >
                               <Axis dimension="x"  name="Comp-561-620_10-A"  label=""  auto="auto" />
                               <Axis dimension="y"  name="Comp-488-530_30-A"  label=""  auto="auto" />
                               <GraphSettings level="5%"  smoothingHighResolution="1"  contourHighResolution="1"  histogramSmoothingCount="0"  graphResolution="256"  showOutliers="0"  drawLargeDots="0"  dotsToDraw="8000"  tint="le.chartfill.tinted.40"  lineWeight="le.lineweight.normal"  lineStyle="le.linestyle.solid" />
                               <GraphEnvironment showGrid="0"  showAxes="tnlTNL"  showGates="1"  showFreqOnPlots="1"  showGateNameOnPlots="1"  showMedians="0"  showUncomped="0"  addEventParam="0"  lastYAxisName="" >
                                 <TextTraits font="SansSerif"  size="11"  name="Labels"  style="plain"  color="#000000"  background="#00ffffff"  just="left" />
                                 <TextTraits font="SansSerif"  size="11"  name="LayoutGates"  style="plain"  color="#000000"  background="#00ffffff"  just="left" />
                                 <TextTraits font="SansSerif"  size="9"  name="Numbers"  style="plain"  color="#000000"  background="#00ffffff"  just="left" />
                                 <TextTraits font="SansSerif"  size="9"  name="Legend"  style="plain"  color="#000000"  background="#00ffffff"  just="left" />
                                 <WindowPosition x="909"  y="119"  width="527"  height="731"  displayed="1"  panelState="---" />
                               </GraphEnvironment>
                             </Graph>
                             <Gate gating:id="ID232854576"  gating:parent_id="ID341223994" >
                               <gating:RectangleGate eventsInside="1"  annoOffsetX="-50"  annoOffsetY="-3"  tint="#000000"  isTinted="0"  lineWeight="Normal"  userDefined="1"  percentX="0"  percentY="0" >
                                 <gating:dimension gating:min="-278.72388688503327"  gating:max="528.0205967993604" >
                                   <data-type:fcs-dimension data-type:name="Comp-561-620_10-A" />
                                 </gating:dimension>
                                 <gating:dimension gating:min="-78.946410891172"  gating:max="582.0505185847317" >
                                   <data-type:fcs-dimension data-type:name="Comp-488-530_30-A" />
                                 </gating:dimension>
                               </gating:RectangleGate>
                             </Gate>
                           </Population>
                           <Population name="Temra"  annotation=""  owningGroup="D4_Samples"  expanded="0"  sortPriority="10"  count="0" >
                             <Graph smoothing="0"  backColor="#ffffff"  foreColor="#000000"  heatMapStatParameter="Comp-405-605_12-A"  type="Pseudocolor"  fast="1" >
                               <Axis dimension="x"  name="Comp-561-620_10-A"  label=""  auto="auto" />
                               <Axis dimension="y"  name="Comp-488-530_30-A"  label=""  auto="auto" />
                               <GraphSettings level="5%"  smoothingHighResolution="1"  contourHighResolution="1"  histogramSmoothingCount="0"  graphResolution="256"  showOutliers="0"  drawLargeDots="0"  dotsToDraw="8000"  tint="le.chartfill.tinted.40"  lineWeight="le.lineweight.normal"  lineStyle="le.linestyle.solid" />
                               <GraphEnvironment showGrid="0"  showAxes="tnlTNL"  showGates="1"  showFreqOnPlots="1"  showGateNameOnPlots="1"  showMedians="0"  showUncomped="0"  addEventParam="0"  lastYAxisName="" >
                                 <TextTraits font="SansSerif"  size="11"  name="Labels"  style="plain"  color="#000000"  background="#00ffffff"  just="left" />
                                 <TextTraits font="SansSerif"  size="11"  name="LayoutGates"  style="plain"  color="#000000"  background="#00ffffff"  just="left" />
                                 <TextTraits font="SansSerif"  size="9"  name="Numbers"  style="plain"  color="#000000"  background="#00ffffff"  just="left" />
                                 <TextTraits font="SansSerif"  size="9"  name="Legend"  style="plain"  color="#000000"  background="#00ffffff"  just="left" />
                                 <WindowPosition x="909"  y="119"  width="527"  height="731"  displayed="1"  panelState="---" />
                               </GraphEnvironment>
                             </Graph>
                             <Gate gating:id="ID1421370606"  gating:parent_id="ID341223994" >
                               <gating:RectangleGate eventsInside="1"  annoOffsetX="166"  annoOffsetY="-15"  tint="#000000"  isTinted="0"  lineWeight="Normal"  userDefined="1"  percentX="0"  percentY="0" >
                                 <gating:dimension gating:min="893.5868304684715"  gating:max="43509.221690152495" >
                                   <data-type:fcs-dimension data-type:name="Comp-561-620_10-A" />
                                 </gating:dimension>
                                 <gating:dimension gating:min="-41.39745057760465"  gating:max="575.526681972713" >
                                   <data-type:fcs-dimension data-type:name="Comp-488-530_30-A" />
                                 </gating:dimension>
                               </gating:RectangleGate>
                             </Gate>
                           </Population>
                           <Population name="Tnpot"  annotation=""  owningGroup="D4_Samples"  expanded="0"  sortPriority="10"  count="1" >
                             <Graph smoothing="0"  backColor="#ffffff"  foreColor="#000000"  heatMapStatParameter="Comp-405-605_12-A"  type="Pseudocolor"  fast="1" >
                               <Axis dimension="x"  name="Comp-488-675_20-A"  label=""  auto="auto" />
                               <Axis dimension="y"  name="Comp-405-605_12-A"  label=""  auto="auto" />
                               <GraphSettings level="5%"  smoothingHighResolution="1"  contourHighResolution="1"  histogramSmoothingCount="0"  graphResolution="256"  showOutliers="0"  drawLargeDots="0"  dotsToDraw="8000"  tint="le.chartfill.tinted.40"  lineWeight="le.lineweight.normal"  lineStyle="le.linestyle.solid" />
                               <GraphEnvironment showGrid="0"  showAxes="tnlTNL"  showGates="1"  showFreqOnPlots="1"  showGateNameOnPlots="1"  showMedians="0"  showUncomped="0"  addEventParam="0"  lastYAxisName="" >
                                 <TextTraits font="SansSerif"  size="11"  name="Labels"  style="plain"  color="#000000"  background="#00ffffff"  just="left" />
                                 <TextTraits font="SansSerif"  size="11"  name="LayoutGates"  style="plain"  color="#000000"  background="#00ffffff"  just="left" />
                                 <TextTraits font="SansSerif"  size="9"  name="Numbers"  style="plain"  color="#000000"  background="#00ffffff"  just="left" />
                                 <TextTraits font="SansSerif"  size="9"  name="Legend"  style="plain"  color="#000000"  background="#00ffffff"  just="left" />
                                 <WindowPosition x="909"  y="119"  width="527"  height="731"  displayed="0"  panelState="---" />
                               </GraphEnvironment>
                             </Graph>
                             <Gate gating:id="ID1631719755"  gating:parent_id="ID341223994" >
                               <gating:RectangleGate eventsInside="1"  annoOffsetX="164"  annoOffsetY="-122"  tint="#000000"  isTinted="0"  lineWeight="Normal"  userDefined="1"  percentX="0"  percentY="0" >
                                 <gating:dimension gating:min="905.6810437769404"  gating:max="42584.3309132898" >
                                   <data-type:fcs-dimension data-type:name="Comp-561-620_10-A" />
                                 </gating:dimension>
                                 <gating:dimension gating:min="651.4568483040582"  gating:max="7781.018343005579" >
                                   <data-type:fcs-dimension data-type:name="Comp-488-530_30-A" />
                                 </gating:dimension>
                               </gating:RectangleGate>
                             </Gate>
                             <Subpopulations>
                               <Population name="CD95_int"  annotation=""  owningGroup="D4_Samples"  expanded="0"  sortPriority="10"  count="0" >
                                 <Graph smoothing="1"  backColor="#ffffff"  foreColor="#000000"  heatMapStatParameter="Comp-405-605_12-A"  type="Histogram"  fast="1" >
                                   <Axis dimension="x"  name="Comp-405-450_50-A"  label=""  auto="auto" />
                                   <Axis dimension="y"  name=""  label=""  auto="auto" />
                                   <GraphSettings level="5%"  smoothingHighResolution="1"  contourHighResolution="1"  histogramSmoothingCount="0"  graphResolution="256"  showOutliers="0"  drawLargeDots="0"  dotsToDraw="8000"  tint="le.chartfill.tinted.40"  lineWeight="le.lineweight.normal"  lineStyle="le.linestyle.solid" />
                                   <GraphEnvironment showGrid="0"  showAxes="tnlTNL"  showGates="1"  showFreqOnPlots="1"  showGateNameOnPlots="1"  showMedians="0"  showUncomped="0"  addEventParam="0"  lastYAxisName="" >
                                     <TextTraits font="SansSerif"  size="11"  name="Labels"  style="plain"  color="#000000"  background="#00ffffff"  just="left" />
                                     <TextTraits font="SansSerif"  size="11"  name="LayoutGates"  style="plain"  color="#000000"  background="#00ffffff"  just="left" />
                                     <TextTraits font="SansSerif"  size="9"  name="Numbers"  style="plain"  color="#000000"  background="#00ffffff"  just="left" />
                                     <TextTraits font="SansSerif"  size="9"  name="Legend"  style="plain"  color="#000000"  background="#00ffffff"  just="left" />
                                     <WindowPosition x="909"  y="119"  width="527"  height="731"  displayed="0"  panelState="---" />
                                   </GraphEnvironment>
                                 </Graph>
                                 <Gate gating:id="ID468247573"  gating:parent_id="ID1631719755" >
                                   <gating:RectangleGate eventsInside="1"  annoOffsetX="2"  annoOffsetY="-127"  tint="#000000"  isTinted="0"  lineWeight="Normal"  userDefined="1"  percentX="0"  percentY="0" >
                                     <gating:dimension gating:min="947.8161920647779"  gating:max="1773.4696317313253" >
                                       <data-type:fcs-dimension data-type:name="Comp-488-675_20-A" />
                                     </gating:dimension>
                                     <gating:dimension gating:min="794.7889365921881"  gating:max="13058.703710500113" >
                                       <data-type:fcs-dimension data-type:name="Comp-405-605_12-A" />
                                     </gating:dimension>
                                   </gating:RectangleGate>
                                 </Gate>
                               </Population>
                               <Population name="Tnaive"  annotation=""  owningGroup="D4_Samples"  expanded="0"  sortPriority="10"  count="0" >
                                 <Graph smoothing="0"  backColor="#ffffff"  foreColor="#000000"  heatMapStatParameter="Comp-405-605_12-A"  type="Pseudocolor"  fast="1" >
                                   <Axis dimension="x"  name="Comp-488-675_20-A"  label=""  auto="auto" />
                                   <Axis dimension="y"  name="Comp-405-605_12-A"  label=""  auto="auto" />
                                   <GraphSettings level="5%"  smoothingHighResolution="1"  contourHighResolution="1"  histogramSmoothingCount="0"  graphResolution="256"  showOutliers="0"  drawLargeDots="0"  dotsToDraw="8000"  tint="le.chartfill.tinted.40"  lineWeight="le.lineweight.normal"  lineStyle="le.linestyle.solid" />
                                   <GraphEnvironment showGrid="0"  showAxes="tnlTNL"  showGates="1"  showFreqOnPlots="1"  showGateNameOnPlots="1"  showMedians="0"  showUncomped="0"  addEventParam="0"  lastYAxisName="" >
                                     <TextTraits font="SansSerif"  size="11"  name="Labels"  style="plain"  color="#000000"  background="#00ffffff"  just="left" />
                                     <TextTraits font="SansSerif"  size="11"  name="LayoutGates"  style="plain"  color="#000000"  background="#00ffffff"  just="left" />
                                     <TextTraits font="SansSerif"  size="9"  name="Numbers"  style="plain"  color="#000000"  background="#00ffffff"  just="left" />
                                     <TextTraits font="SansSerif"  size="9"  name="Legend"  style="plain"  color="#000000"  background="#00ffffff"  just="left" />
                                     <WindowPosition x="909"  y="119"  width="527"  height="731"  displayed="1"  panelState="---" />
                                   </GraphEnvironment>
                                 </Graph>
                                 <Gate gating:id="ID1824792671"  gating:parent_id="ID1631719755" >
                                   <gating:RectangleGate eventsInside="1"  annoOffsetX="-4"  annoOffsetY="-87"  tint="#000000"  isTinted="0"  lineWeight="Normal"  userDefined="1"  percentX="0"  percentY="0" >
                                     <gating:dimension gating:min="-836.9076759906992"  gating:max="1011.8638890455544" >
                                       <data-type:fcs-dimension data-type:name="Comp-488-675_20-A" />
                                     </gating:dimension>
                                     <gating:dimension gating:min="1284.0021861591927"  gating:max="13971.566309669905" >
                                       <data-type:fcs-dimension data-type:name="Comp-405-605_12-A" />
                                     </gating:dimension>
                                   </gating:RectangleGate>
                                 </Gate>
                               </Population>
                               <Population name="Tscm "  annotation=""  owningGroup="D4_Samples"  expanded="0"  sortPriority="10"  count="0" >
                                 <Graph smoothing="0"  backColor="#ffffff"  foreColor="#000000"  heatMapStatParameter="Comp-405-605_12-A"  type="Pseudocolor"  fast="1" >
                                   <Axis dimension="x"  name="Comp-405-450_50-A"  label=""  auto="auto" />
                                   <Axis dimension="y"  name="Comp-405-605_12-A"  label=""  auto="auto" />
                                   <GraphSettings level="5%"  smoothingHighResolution="1"  contourHighResolution="1"  histogramSmoothingCount="0"  graphResolution="256"  showOutliers="0"  drawLargeDots="0"  dotsToDraw="8000"  tint="le.chartfill.tinted.40"  lineWeight="le.lineweight.normal"  lineStyle="le.linestyle.solid" />
                                   <GraphEnvironment showGrid="0"  showAxes="tnlTNL"  showGates="1"  showFreqOnPlots="1"  showGateNameOnPlots="1"  showMedians="0"  showUncomped="0"  addEventParam="0"  lastYAxisName="" >
                                     <TextTraits font="SansSerif"  size="11"  name="Labels"  style="plain"  color="#000000"  background="#00ffffff"  just="left" />
                                     <TextTraits font="SansSerif"  size="11"  name="LayoutGates"  style="plain"  color="#000000"  background="#00ffffff"  just="left" />
                                     <TextTraits font="SansSerif"  size="9"  name="Numbers"  style="plain"  color="#000000"  background="#00ffffff"  just="left" />
                                     <TextTraits font="SansSerif"  size="9"  name="Legend"  style="plain"  color="#000000"  background="#00ffffff"  just="left" />
                                     <WindowPosition x="910"  y="113"  width="527"  height="731"  displayed="0"  panelState="---" />
                                   </GraphEnvironment>
                                 </Graph>
                                 <Gate gating:id="ID917852074"  gating:parent_id="ID1631719755" >
                                   <gating:RectangleGate eventsInside="1"  annoOffsetX="-3"  annoOffsetY="-92"  tint="#000000"  isTinted="0"  lineWeight="Normal"  userDefined="1"  percentX="0"  percentY="0" >
                                     <gating:dimension gating:min="1251.782608729522"  gating:max="72470.2770168877" >
                                       <data-type:fcs-dimension data-type:name="Comp-488-675_20-A" />
                                     </gating:dimension>
                                     <gating:dimension gating:min="1398.1499320914716"  gating:max="9509.500102170294" >
                                       <data-type:fcs-dimension data-type:name="Comp-405-605_12-A" />
                                     </gating:dimension>
                                   </gating:RectangleGate>
                                 </Gate>
                                 <Subpopulations>
                                   <Population name="Ki67+ "  annotation=""  owningGroup="D4_Samples"  expanded="0"  sortPriority="10"  count="0" >
                                     <Graph smoothing="0"  backColor="#ffffff"  foreColor="#000000"  heatMapStatParameter="Comp-405-605_12-A"  type="Pseudocolor"  fast="1" >
                                       <Axis dimension="x"  name="Comp-405-450_50-A"  label=""  auto="auto" />
                                       <Axis dimension="y"  name="Comp-405-605_12-A"  label=""  auto="auto" />
                                       <GraphSettings level="5%"  smoothingHighResolution="1"  contourHighResolution="1"  histogramSmoothingCount="0"  graphResolution="256"  showOutliers="0"  drawLargeDots="0"  dotsToDraw="8000"  tint="le.chartfill.tinted.40"  lineWeight="le.lineweight.normal"  lineStyle="le.linestyle.solid" />
                                       <GraphEnvironment showGrid="0"  showAxes="tnlTNL"  showGates="1"  showFreqOnPlots="1"  showGateNameOnPlots="1"  showMedians="0"  showUncomped="0"  addEventParam="0"  lastYAxisName="" >
                                         <TextTraits font="SansSerif"  size="11"  name="Labels"  style="plain"  color="#000000"  background="#00ffffff"  just="left" />
                                         <TextTraits font="SansSerif"  size="11"  name="LayoutGates"  style="plain"  color="#000000"  background="#00ffffff"  just="left" />
                                         <TextTraits font="SansSerif"  size="9"  name="Numbers"  style="plain"  color="#000000"  background="#00ffffff"  just="left" />
                                         <TextTraits font="SansSerif"  size="9"  name="Legend"  style="plain"  color="#000000"  background="#00ffffff"  just="left" />
                                         <WindowPosition x="910"  y="113"  width="527"  height="731"  displayed="1"  panelState="---" />
                                       </GraphEnvironment>
                                     </Graph>
                                     <Gate gating:id="ID1640838292"  gating:parent_id="ID917852074" >
                                       <gating:RectangleGate eventsInside="1"  annoOffsetX="4"  annoOffsetY="-71"  tint="#000000"  isTinted="0"  lineWeight="Normal"  userDefined="1"  percentX="0"  percentY="0" >
                                         <gating:dimension gating:min="2534.2726135328207"  gating:max="70560.56539788736" >
                                           <data-type:fcs-dimension data-type:name="Comp-405-450_50-A" />
                                         </gating:dimension>
                                         <gating:dimension gating:min="1428.110811078927"  gating:max="5395.846769230888" >
                                           <data-type:fcs-dimension data-type:name="Comp-405-605_12-A" />
                                         </gating:dimension>
                                       </gating:RectangleGate>
                                     </Gate>
                                   </Population>
                                 </Subpopulations>
                               </Population>
                             </Subpopulations>
                           </Population>
                         </Subpopulations>
                       </Population>
                       <Population name="CD8+ "  annotation=""  owningGroup="D4_Samples"  expanded="1"  sortPriority="10"  count="8655" >
                         <Graph smoothing="1"  backColor="#ffffff"  foreColor="#000000"  heatMapStatParameter="Comp-405-605_12-A"  type="Histogram"  fast="1" >
                           <Axis dimension="x"  name="Comp-405-450_50-A"  label=""  auto="auto" />
                           <Axis dimension="y"  name=""  label=""  auto="auto" />
                           <GraphSettings level="5%"  smoothingHighResolution="1"  contourHighResolution="1"  histogramSmoothingCount="0"  graphResolution="256"  showOutliers="0"  drawLargeDots="0"  dotsToDraw="8000"  tint="le.chartfill.tinted.40"  lineWeight="le.lineweight.normal"  lineStyle="le.linestyle.solid" />
                           <GraphEnvironment showGrid="0"  showAxes="tnlTNL"  showGates="1"  showFreqOnPlots="1"  showGateNameOnPlots="1"  showMedians="0"  showUncomped="0"  addEventParam="0"  lastYAxisName="" >
                             <TextTraits font="SansSerif"  size="11"  name="Labels"  style="plain"  color="#000000"  background="#00ffffff"  just="left" />
                             <TextTraits font="SansSerif"  size="11"  name="LayoutGates"  style="plain"  color="#000000"  background="#00ffffff"  just="left" />
                             <TextTraits font="SansSerif"  size="9"  name="Numbers"  style="plain"  color="#000000"  background="#00ffffff"  just="left" />
                             <TextTraits font="SansSerif"  size="9"  name="Legend"  style="plain"  color="#000000"  background="#00ffffff"  just="left" />
                             <WindowPosition x="602"  y="16"  width="632"  height="829"  displayed="0"  panelState="---" />
                           </GraphEnvironment>
                         </Graph>
                         <Gate gating:id="ID2031523674"  gating:parent_id="ID765496505" >
                           <gating:RectangleGate eventsInside="1"  annoOffsetX="10"  annoOffsetY="-85"  tint="#000000"  isTinted="0"  lineWeight="Normal"  userDefined="1"  percentX="0"  percentY="0" >
                             <gating:dimension gating:min="-1140.1029127822683"  gating:max="4288.023500365773" >
                               <data-type:fcs-dimension data-type:name="Comp-561-710_50-A" />
                             </gating:dimension>
                             <gating:dimension gating:min="2230.14875266978"  gating:max="80265.33899853016" >
                               <data-type:fcs-dimension data-type:name="Comp-405-710_50-A" />
                             </gating:dimension>
                           </gating:RectangleGate>
                         </Gate>
                         <Subpopulations>
                           <Population name="Divided "  annotation=""  owningGroup="D4_Samples"  expanded="1"  sortPriority="10"  count="17" >
                             <Graph smoothing="0"  backColor="#ffffff"  foreColor="#000000"  type="Histogram"  fast="1" >
                               <Axis dimension="x"  name="Comp-405-450_50-A"  label=""  auto="auto" />
                               <Axis dimension="y"  name="SSC-A"  label=""  auto="auto" />
                               <GraphSettings level="5%"  smoothingHighResolution="1"  contourHighResolution="1"  histogramSmoothingCount="0"  graphResolution="256"  showOutliers="0"  drawLargeDots="0"  dotsToDraw="8000"  tint="le.chartfill.tinted.40"  lineWeight="le.lineweight.normal"  lineStyle="le.linestyle.solid" />
                               <GraphEnvironment showGrid="0"  showAxes="tnlTNL"  showGates="1"  showFreqOnPlots="1"  showGateNameOnPlots="1"  showMedians="0"  showUncomped="0"  addEventParam="0"  lastYAxisName="" >
                                 <TextTraits font="SansSerif"  size="11"  name="Labels"  style="plain"  color="#000000"  background="#00ffffff"  just="left" />
                                 <TextTraits font="SansSerif"  size="11"  name="LayoutGates"  style="plain"  color="#000000"  background="#00ffffff"  just="left" />
                                 <TextTraits font="SansSerif"  size="9"  name="Numbers"  style="plain"  color="#000000"  background="#00ffffff"  just="left" />
                                 <TextTraits font="SansSerif"  size="9"  name="Legend"  style="plain"  color="#000000"  background="#00ffffff"  just="left" />
                                 <WindowPosition x="0"  y="0"  width="0"  height="0"  displayed="0"  panelState="" />
                               </GraphEnvironment>
                             </Graph>
                             <Gate gating:id="ID739750119"  gating:parent_id="ID2031523674" >
                               <gating:RectangleGate eventsInside="1"  annoOffsetX="0"  annoOffsetY="0"  tint="#000000"  isTinted="0"  lineWeight="Normal"  userDefined="1" >
                                 <gating:dimension gating:max="1757.2857904899672"  yRatio="0.8272138228941684" >
                                   <data-type:fcs-dimension data-type:name="Comp-405-450_50-A" />
                                 </gating:dimension>
                               </gating:RectangleGate>
                             </Gate>
                             <Subpopulations>
                               <Population name="Tcm "  annotation=""  owningGroup="D4_Samples"  expanded="0"  sortPriority="10"  count="0" >
                                 <Graph smoothing="0"  backColor="#ffffff"  foreColor="#000000"  heatMapStatParameter="Comp-405-605_12-A"  type="Pseudocolor"  fast="1" >
                                   <Axis dimension="x"  name="Comp-561-620_10-A"  label=""  auto="auto" />
                                   <Axis dimension="y"  name="Comp-488-530_30-A"  label=""  auto="auto" />
                                   <GraphSettings level="5%"  smoothingHighResolution="1"  contourHighResolution="1"  histogramSmoothingCount="0"  graphResolution="256"  showOutliers="0"  drawLargeDots="0"  dotsToDraw="8000"  tint="le.chartfill.tinted.40"  lineWeight="le.lineweight.normal"  lineStyle="le.linestyle.solid" />
                                   <GraphEnvironment showGrid="0"  showAxes="tnlTNL"  showGates="1"  showFreqOnPlots="1"  showGateNameOnPlots="1"  showMedians="0"  showUncomped="0"  addEventParam="0"  lastYAxisName="" >
                                     <TextTraits font="SansSerif"  size="11"  name="Labels"  style="plain"  color="#000000"  background="#00ffffff"  just="left" />
                                     <TextTraits font="SansSerif"  size="11"  name="LayoutGates"  style="plain"  color="#000000"  background="#00ffffff"  just="left" />
                                     <TextTraits font="SansSerif"  size="9"  name="Numbers"  style="plain"  color="#000000"  background="#00ffffff"  just="left" />
                                     <TextTraits font="SansSerif"  size="9"  name="Legend"  style="plain"  color="#000000"  background="#00ffffff"  just="left" />
                                     <WindowPosition x="909"  y="119"  width="527"  height="731"  displayed="1"  panelState="---" />
                                   </GraphEnvironment>
                                 </Graph>
                                 <Gate gating:id="ID383658436"  gating:parent_id="ID739750119" >
                                   <gating:RectangleGate eventsInside="1"  annoOffsetX="46"  annoOffsetY="-114"  tint="#000000"  isTinted="0"  lineWeight="Normal"  userDefined="1"  percentX="0"  percentY="0" >
                                     <gating:dimension gating:min="-303.6882305022984"  gating:max="743.2350752158966" >
                                       <data-type:fcs-dimension data-type:name="Comp-561-620_10-A" />
                                     </gating:dimension>
                                     <gating:dimension gating:min="509.9663201596447"  gating:max="5416.250135684609" >
                                       <data-type:fcs-dimension data-type:name="Comp-488-530_30-A" />
                                     </gating:dimension>
                                   </gating:RectangleGate>
                                 </Gate>
                               </Population>
                               <Population name="Tem "  annotation=""  owningGroup="D4_Samples"  expanded="0"  sortPriority="10"  count="0" >
                                 <Graph smoothing="0"  backColor="#ffffff"  foreColor="#000000"  heatMapStatParameter="Comp-405-605_12-A"  type="Pseudocolor"  fast="1" >
                                   <Axis dimension="x"  name="Comp-561-620_10-A"  label=""  auto="auto" />
                                   <Axis dimension="y"  name="Comp-488-530_30-A"  label=""  auto="auto" />
                                   <GraphSettings level="5%"  smoothingHighResolution="1"  contourHighResolution="1"  histogramSmoothingCount="0"  graphResolution="256"  showOutliers="0"  drawLargeDots="0"  dotsToDraw="8000"  tint="le.chartfill.tinted.40"  lineWeight="le.lineweight.normal"  lineStyle="le.linestyle.solid" />
                                   <GraphEnvironment showGrid="0"  showAxes="tnlTNL"  showGates="1"  showFreqOnPlots="1"  showGateNameOnPlots="1"  showMedians="0"  showUncomped="0"  addEventParam="0"  lastYAxisName="" >
                                     <TextTraits font="SansSerif"  size="11"  name="Labels"  style="plain"  color="#000000"  background="#00ffffff"  just="left" />
                                     <TextTraits font="SansSerif"  size="11"  name="LayoutGates"  style="plain"  color="#000000"  background="#00ffffff"  just="left" />
                                     <TextTraits font="SansSerif"  size="9"  name="Numbers"  style="plain"  color="#000000"  background="#00ffffff"  just="left" />
                                     <TextTraits font="SansSerif"  size="9"  name="Legend"  style="plain"  color="#000000"  background="#00ffffff"  just="left" />
                                     <WindowPosition x="909"  y="119"  width="527"  height="731"  displayed="1"  panelState="---" />
                                   </GraphEnvironment>
                                 </Graph>
                                 <Gate gating:id="ID2002491238"  gating:parent_id="ID739750119" >
                                   <gating:RectangleGate eventsInside="1"  annoOffsetX="-50"  annoOffsetY="-3"  tint="#000000"  isTinted="0"  lineWeight="Normal"  userDefined="1"  percentX="0"  percentY="0" >
                                     <gating:dimension gating:min="-280.9857053639262"  gating:max="743.2350752158966" >
                                       <data-type:fcs-dimension data-type:name="Comp-561-620_10-A" />
                                     </gating:dimension>
                                     <gating:dimension gating:min="-340.89426965574086"  gating:max="336.77488875452684" >
                                       <data-type:fcs-dimension data-type:name="Comp-488-530_30-A" />
                                     </gating:dimension>
                                   </gating:RectangleGate>
                                 </Gate>
                               </Population>
                               <Population name="Temra"  annotation=""  owningGroup="D4_Samples"  expanded="0"  sortPriority="10"  count="0" >
                                 <Graph smoothing="0"  backColor="#ffffff"  foreColor="#000000"  heatMapStatParameter="Comp-405-605_12-A"  type="Pseudocolor"  fast="1" >
                                   <Axis dimension="x"  name="Comp-561-620_10-A"  label=""  auto="auto" />
                                   <Axis dimension="y"  name="Comp-488-530_30-A"  label=""  auto="auto" />
                                   <GraphSettings level="5%"  smoothingHighResolution="1"  contourHighResolution="1"  histogramSmoothingCount="0"  graphResolution="256"  showOutliers="0"  drawLargeDots="0"  dotsToDraw="8000"  tint="le.chartfill.tinted.40"  lineWeight="le.lineweight.normal"  lineStyle="le.linestyle.solid" />
                                   <GraphEnvironment showGrid="0"  showAxes="tnlTNL"  showGates="1"  showFreqOnPlots="1"  showGateNameOnPlots="1"  showMedians="0"  showUncomped="0"  addEventParam="0"  lastYAxisName="" >
                                     <TextTraits font="SansSerif"  size="11"  name="Labels"  style="plain"  color="#000000"  background="#00ffffff"  just="left" />
                                     <TextTraits font="SansSerif"  size="11"  name="LayoutGates"  style="plain"  color="#000000"  background="#00ffffff"  just="left" />
                                     <TextTraits font="SansSerif"  size="9"  name="Numbers"  style="plain"  color="#000000"  background="#00ffffff"  just="left" />
                                     <TextTraits font="SansSerif"  size="9"  name="Legend"  style="plain"  color="#000000"  background="#00ffffff"  just="left" />
                                     <WindowPosition x="909"  y="119"  width="527"  height="731"  displayed="1"  panelState="---" />
                                   </GraphEnvironment>
                                 </Graph>
                                 <Gate gating:id="ID551508905"  gating:parent_id="ID739750119" >
                                   <gating:RectangleGate eventsInside="1"  annoOffsetX="166"  annoOffsetY="-15"  tint="#000000"  isTinted="0"  lineWeight="Normal"  userDefined="1"  percentX="0"  percentY="0" >
                                     <gating:dimension gating:min="1701.678540767313"  gating:max="165714.7326983543" >
                                       <data-type:fcs-dimension data-type:name="Comp-561-620_10-A" />
                                     </gating:dimension>
                                     <gating:dimension gating:min="-377.00945091205386"  gating:max="384.9651629196806" >
                                       <data-type:fcs-dimension data-type:name="Comp-488-530_30-A" />
                                     </gating:dimension>
                                   </gating:RectangleGate>
                                 </Gate>
                               </Population>
                               <Population name="Tnpot"  annotation=""  owningGroup="D4_Samples"  expanded="1"  sortPriority="10"  count="17" >
                                 <Graph smoothing="0"  backColor="#ffffff"  foreColor="#000000"  heatMapStatParameter="Comp-405-605_12-A"  type="Pseudocolor"  fast="1" >
                                   <Axis dimension="x"  name="Comp-561-620_10-A"  label=""  auto="auto" />
                                   <Axis dimension="y"  name="Comp-488-530_30-A"  label=""  auto="auto" />
                                   <GraphSettings level="5%"  smoothingHighResolution="1"  contourHighResolution="1"  histogramSmoothingCount="0"  graphResolution="256"  showOutliers="0"  drawLargeDots="0"  dotsToDraw="8000"  tint="le.chartfill.tinted.40"  lineWeight="le.lineweight.normal"  lineStyle="le.linestyle.solid" />
                                   <GraphEnvironment showGrid="0"  showAxes="tnlTNL"  showGates="1"  showFreqOnPlots="1"  showGateNameOnPlots="1"  showMedians="0"  showUncomped="0"  addEventParam="0"  lastYAxisName="" >
                                     <TextTraits font="SansSerif"  size="11"  name="Labels"  style="plain"  color="#000000"  background="#00ffffff"  just="left" />
                                     <TextTraits font="SansSerif"  size="11"  name="LayoutGates"  style="plain"  color="#000000"  background="#00ffffff"  just="left" />
                                     <TextTraits font="SansSerif"  size="9"  name="Numbers"  style="plain"  color="#000000"  background="#00ffffff"  just="left" />
                                     <TextTraits font="SansSerif"  size="9"  name="Legend"  style="plain"  color="#000000"  background="#00ffffff"  just="left" />
                                     <WindowPosition x="909"  y="119"  width="527"  height="731"  displayed="1"  panelState="---" />
                                   </GraphEnvironment>
                                 </Graph>
                                 <Gate gating:id="ID1168884210"  gating:parent_id="ID739750119" >
                                   <gating:RectangleGate eventsInside="1"  annoOffsetX="40"  annoOffsetY="-149"  tint="#000000"  isTinted="0"  lineWeight="Normal"  userDefined="1"  percentX="0"  percentY="0" >
                                     <gating:dimension gating:min="1729.2519547160168"  gating:max="184116.0178684406" >
                                       <data-type:fcs-dimension data-type:name="Comp-561-620_10-A" />
                                     </gating:dimension>
                                     <gating:dimension gating:min="535.9108098442547"  gating:max="13410.72745666363" >
                                       <data-type:fcs-dimension data-type:name="Comp-488-530_30-A" />
                                     </gating:dimension>
                                   </gating:RectangleGate>
                                 </Gate>
                                 <Subpopulations>
                                   <Population name="CD95_int"  annotation=""  owningGroup="D4_Samples"  expanded="1"  sortPriority="10"  count="0" >
                                     <Graph smoothing="1"  backColor="#ffffff"  foreColor="#000000"  heatMapStatParameter="Comp-405-605_12-A"  type="Histogram"  fast="1" >
                                       <Axis dimension="x"  name="Comp-405-450_50-A"  label=""  auto="auto" />
                                       <Axis dimension="y"  name=""  label=""  auto="auto" />
                                       <GraphSettings level="5%"  smoothingHighResolution="1"  contourHighResolution="1"  histogramSmoothingCount="0"  graphResolution="256"  showOutliers="0"  drawLargeDots="0"  dotsToDraw="8000"  tint="le.chartfill.tinted.40"  lineWeight="le.lineweight.normal"  lineStyle="le.linestyle.solid" />
                                       <GraphEnvironment showGrid="0"  showAxes="tnlTNL"  showGates="1"  showFreqOnPlots="1"  showGateNameOnPlots="1"  showMedians="0"  showUncomped="0"  addEventParam="0"  lastYAxisName="" >
                                         <TextTraits font="SansSerif"  size="11"  name="Labels"  style="plain"  color="#000000"  background="#00ffffff"  just="left" />
                                         <TextTraits font="SansSerif"  size="11"  name="LayoutGates"  style="plain"  color="#000000"  background="#00ffffff"  just="left" />
                                         <TextTraits font="SansSerif"  size="9"  name="Numbers"  style="plain"  color="#000000"  background="#00ffffff"  just="left" />
                                         <TextTraits font="SansSerif"  size="9"  name="Legend"  style="plain"  color="#000000"  background="#00ffffff"  just="left" />
                                         <WindowPosition x="909"  y="119"  width="527"  height="731"  displayed="0"  panelState="---" />
                                       </GraphEnvironment>
                                     </Graph>
                                     <Gate gating:id="ID1359133986"  gating:parent_id="ID1168884210" >
                                       <gating:RectangleGate eventsInside="1"  annoOffsetX="2"  annoOffsetY="-127"  tint="#000000"  isTinted="0"  lineWeight="Normal"  userDefined="1"  percentX="0"  percentY="0" >
                                         <gating:dimension gating:min="1278.156882992581"  gating:max="2481.14236867269" >
                                           <data-type:fcs-dimension data-type:name="Comp-488-675_20-A" />
                                         </gating:dimension>
                                         <gating:dimension gating:min="498.98412709871315"  gating:max="7977.063073394969" >
                                           <data-type:fcs-dimension data-type:name="Comp-405-605_12-A" />
                                         </gating:dimension>
                                       </gating:RectangleGate>
                                     </Gate>
                                   </Population>
                                   <Population name="CD95hi"  annotation=""  owningGroup="D4_Samples"  expanded="1"  sortPriority="10"  count="0" >
                                     <Graph smoothing="0"  backColor="#ffffff"  foreColor="#000000"  heatMapStatParameter="Comp-405-605_12-A"  type="Pseudocolor"  fast="1" >
                                       <Axis dimension="x"  name="Comp-488-675_20-A"  label=""  auto="auto" />
                                       <Axis dimension="y"  name="Comp-405-605_12-A"  label=""  auto="auto" />
                                       <GraphSettings level="5%"  smoothingHighResolution="1"  contourHighResolution="1"  histogramSmoothingCount="0"  graphResolution="256"  showOutliers="0"  drawLargeDots="0"  dotsToDraw="8000"  tint="le.chartfill.tinted.40"  lineWeight="le.lineweight.normal"  lineStyle="le.linestyle.solid" />
                                       <GraphEnvironment showGrid="0"  showAxes="tnlTNL"  showGates="1"  showFreqOnPlots="1"  showGateNameOnPlots="1"  showMedians="0"  showUncomped="0"  addEventParam="0"  lastYAxisName="" >
                                         <TextTraits font="SansSerif"  size="11"  name="Labels"  style="plain"  color="#000000"  background="#00ffffff"  just="left" />
                                         <TextTraits font="SansSerif"  size="11"  name="LayoutGates"  style="plain"  color="#000000"  background="#00ffffff"  just="left" />
                                         <TextTraits font="SansSerif"  size="9"  name="Numbers"  style="plain"  color="#000000"  background="#00ffffff"  just="left" />
                                         <TextTraits font="SansSerif"  size="9"  name="Legend"  style="plain"  color="#000000"  background="#00ffffff"  just="left" />
                                         <WindowPosition x="697"  y="40"  width="868"  height="894"  displayed="1"  panelState="---" />
                                       </GraphEnvironment>
                                     </Graph>
                                     <Gate gating:id="ID749805385"  gating:parent_id="ID1168884210" >
                                       <gating:RectangleGate eventsInside="1"  annoOffsetX="-8"  annoOffsetY="-119"  tint="#000000"  isTinted="0"  lineWeight="Normal"  userDefined="1"  percentX="0"  percentY="0" >
                                         <gating:dimension gating:min="3831.719994310844"  gating:max="49919.26875538149" >
                                           <data-type:fcs-dimension data-type:name="Comp-488-675_20-A" />
                                         </gating:dimension>
                                         <gating:dimension gating:min="482.7989935754899"  gating:max="8598.215353372963" >
                                           <data-type:fcs-dimension data-type:name="Comp-405-605_12-A" />
                                         </gating:dimension>
                                       </gating:RectangleGate>
                                     </Gate>
                                   </Population>
                                   <Population name="Tnaive"  annotation=""  owningGroup="D4_Samples"  expanded="1"  sortPriority="10"  count="1" >
                                     <Graph smoothing="0"  backColor="#ffffff"  foreColor="#000000"  heatMapStatParameter="Comp-405-605_12-A"  type="Pseudocolor"  fast="1" >
                                       <Axis dimension="x"  name="Comp-488-675_20-A"  label=""  auto="auto" />
                                       <Axis dimension="y"  name="Comp-405-605_12-A"  label=""  auto="auto" />
                                       <GraphSettings level="5%"  smoothingHighResolution="1"  contourHighResolution="1"  histogramSmoothingCount="0"  graphResolution="256"  showOutliers="0"  drawLargeDots="0"  dotsToDraw="8000"  tint="le.chartfill.tinted.40"  lineWeight="le.lineweight.normal"  lineStyle="le.linestyle.solid" />
                                       <GraphEnvironment showGrid="0"  showAxes="tnlTNL"  showGates="1"  showFreqOnPlots="1"  showGateNameOnPlots="1"  showMedians="0"  showUncomped="0"  addEventParam="0"  lastYAxisName="" >
                                         <TextTraits font="SansSerif"  size="11"  name="Labels"  style="plain"  color="#000000"  background="#00ffffff"  just="left" />
                                         <TextTraits font="SansSerif"  size="11"  name="LayoutGates"  style="plain"  color="#000000"  background="#00ffffff"  just="left" />
                                         <TextTraits font="SansSerif"  size="9"  name="Numbers"  style="plain"  color="#000000"  background="#00ffffff"  just="left" />
                                         <TextTraits font="SansSerif"  size="9"  name="Legend"  style="plain"  color="#000000"  background="#00ffffff"  just="left" />
                                         <WindowPosition x="909"  y="119"  width="527"  height="731"  displayed="1"  panelState="---" />
                                       </GraphEnvironment>
                                     </Graph>
                                     <Gate gating:id="ID49832445"  gating:parent_id="ID1168884210" >
                                       <gating:RectangleGate eventsInside="1"  annoOffsetX="1"  annoOffsetY="-112"  tint="#000000"  isTinted="0"  lineWeight="Normal"  userDefined="1"  percentX="0"  percentY="0" >
                                         <gating:dimension gating:min="-1046.608005783347"  gating:max="696.5066124490955" >
                                           <data-type:fcs-dimension data-type:name="Comp-488-675_20-A" />
                                         </gating:dimension>
                                         <gating:dimension gating:min="498.98412709871315"  gating:max="8816.797503390932" >
                                           <data-type:fcs-dimension data-type:name="Comp-405-605_12-A" />
                                         </gating:dimension>
                                       </gating:RectangleGate>
                                     </Gate>
                                   </Population>
                                 </Subpopulations>
                               </Population>
                             </Subpopulations>
                           </Population>
                           <Population name="Tcm "  annotation=""  owningGroup="D4_Samples"  expanded="1"  sortPriority="10"  count="0" >
                             <Graph smoothing="0"  backColor="#ffffff"  foreColor="#000000"  heatMapStatParameter="Comp-405-605_12-A"  type="Pseudocolor"  fast="1" >
                               <Axis dimension="x"  name="Comp-561-620_10-A"  label=""  auto="auto" />
                               <Axis dimension="y"  name="Comp-488-530_30-A"  label=""  auto="auto" />
                               <GraphSettings level="5%"  smoothingHighResolution="1"  contourHighResolution="1"  histogramSmoothingCount="0"  graphResolution="256"  showOutliers="0"  drawLargeDots="0"  dotsToDraw="8000"  tint="le.chartfill.tinted.40"  lineWeight="le.lineweight.normal"  lineStyle="le.linestyle.solid" />
                               <GraphEnvironment showGrid="0"  showAxes="tnlTNL"  showGates="1"  showFreqOnPlots="1"  showGateNameOnPlots="1"  showMedians="0"  showUncomped="0"  addEventParam="0"  lastYAxisName="" >
                                 <TextTraits font="SansSerif"  size="11"  name="Labels"  style="plain"  color="#000000"  background="#00ffffff"  just="left" />
                                 <TextTraits font="SansSerif"  size="11"  name="LayoutGates"  style="plain"  color="#000000"  background="#00ffffff"  just="left" />
                                 <TextTraits font="SansSerif"  size="9"  name="Numbers"  style="plain"  color="#000000"  background="#00ffffff"  just="left" />
                                 <TextTraits font="SansSerif"  size="9"  name="Legend"  style="plain"  color="#000000"  background="#00ffffff"  just="left" />
                                 <WindowPosition x="909"  y="119"  width="527"  height="731"  displayed="1"  panelState="---" />
                               </GraphEnvironment>
                             </Graph>
                             <Gate gating:id="ID1948725103"  gating:parent_id="ID2031523674" >
                               <gating:RectangleGate eventsInside="1"  annoOffsetX="46"  annoOffsetY="-114"  tint="#000000"  isTinted="0"  lineWeight="Normal"  userDefined="1"  percentX="0"  percentY="0" >
                                 <gating:dimension gating:min="-303.6882305022984"  gating:max="743.2350752158966" >
                                   <data-type:fcs-dimension data-type:name="Comp-561-620_10-A" />
                                 </gating:dimension>
                                 <gating:dimension gating:min="509.9663201596447"  gating:max="5416.250135684609" >
                                   <data-type:fcs-dimension data-type:name="Comp-488-530_30-A" />
                                 </gating:dimension>
                               </gating:RectangleGate>
                             </Gate>
                           </Population>
                           <Population name="Tem "  annotation=""  owningGroup="D4_Samples"  expanded="1"  sortPriority="10"  count="0" >
                             <Graph smoothing="0"  backColor="#ffffff"  foreColor="#000000"  heatMapStatParameter="Comp-405-605_12-A"  type="Pseudocolor"  fast="1" >
                               <Axis dimension="x"  name="Comp-561-620_10-A"  label=""  auto="auto" />
                               <Axis dimension="y"  name="Comp-488-530_30-A"  label=""  auto="auto" />
                               <GraphSettings level="5%"  smoothingHighResolution="1"  contourHighResolution="1"  histogramSmoothingCount="0"  graphResolution="256"  showOutliers="0"  drawLargeDots="0"  dotsToDraw="8000"  tint="le.chartfill.tinted.40"  lineWeight="le.lineweight.normal"  lineStyle="le.linestyle.solid" />
                               <GraphEnvironment showGrid="0"  showAxes="tnlTNL"  showGates="1"  showFreqOnPlots="1"  showGateNameOnPlots="1"  showMedians="0"  showUncomped="0"  addEventParam="0"  lastYAxisName="" >
                                 <TextTraits font="SansSerif"  size="11"  name="Labels"  style="plain"  color="#000000"  background="#00ffffff"  just="left" />
                                 <TextTraits font="SansSerif"  size="11"  name="LayoutGates"  style="plain"  color="#000000"  background="#00ffffff"  just="left" />
                                 <TextTraits font="SansSerif"  size="9"  name="Numbers"  style="plain"  color="#000000"  background="#00ffffff"  just="left" />
                                 <TextTraits font="SansSerif"  size="9"  name="Legend"  style="plain"  color="#000000"  background="#00ffffff"  just="left" />
                                 <WindowPosition x="909"  y="119"  width="527"  height="731"  displayed="1"  panelState="---" />
                               </GraphEnvironment>
                             </Graph>
                             <Gate gating:id="ID858063940"  gating:parent_id="ID2031523674" >
                               <gating:RectangleGate eventsInside="1"  annoOffsetX="-50"  annoOffsetY="-3"  tint="#000000"  isTinted="0"  lineWeight="Normal"  userDefined="1"  percentX="0"  percentY="0" >
                                 <gating:dimension gating:min="-280.9857053639262"  gating:max="743.2350752158966" >
                                   <data-type:fcs-dimension data-type:name="Comp-561-620_10-A" />
                                 </gating:dimension>
                                 <gating:dimension gating:min="-340.89426965574086"  gating:max="336.77488875452684" >
                                   <data-type:fcs-dimension data-type:name="Comp-488-530_30-A" />
                                 </gating:dimension>
                               </gating:RectangleGate>
                             </Gate>
                           </Population>
                           <Population name="Temra"  annotation=""  owningGroup="D4_Samples"  expanded="1"  sortPriority="10"  count="0" >
                             <Graph smoothing="0"  backColor="#ffffff"  foreColor="#000000"  heatMapStatParameter="Comp-405-605_12-A"  type="Pseudocolor"  fast="1" >
                               <Axis dimension="x"  name="Comp-561-620_10-A"  label=""  auto="auto" />
                               <Axis dimension="y"  name="Comp-488-530_30-A"  label=""  auto="auto" />
                               <GraphSettings level="5%"  smoothingHighResolution="1"  contourHighResolution="1"  histogramSmoothingCount="0"  graphResolution="256"  showOutliers="0"  drawLargeDots="0"  dotsToDraw="8000"  tint="le.chartfill.tinted.40"  lineWeight="le.lineweight.normal"  lineStyle="le.linestyle.solid" />
                               <GraphEnvironment showGrid="0"  showAxes="tnlTNL"  showGates="1"  showFreqOnPlots="1"  showGateNameOnPlots="1"  showMedians="0"  showUncomped="0"  addEventParam="0"  lastYAxisName="" >
                                 <TextTraits font="SansSerif"  size="11"  name="Labels"  style="plain"  color="#000000"  background="#00ffffff"  just="left" />
                                 <TextTraits font="SansSerif"  size="11"  name="LayoutGates"  style="plain"  color="#000000"  background="#00ffffff"  just="left" />
                                 <TextTraits font="SansSerif"  size="9"  name="Numbers"  style="plain"  color="#000000"  background="#00ffffff"  just="left" />
                                 <TextTraits font="SansSerif"  size="9"  name="Legend"  style="plain"  color="#000000"  background="#00ffffff"  just="left" />
                                 <WindowPosition x="909"  y="119"  width="527"  height="731"  displayed="1"  panelState="---" />
                               </GraphEnvironment>
                             </Graph>
                             <Gate gating:id="ID376070651"  gating:parent_id="ID2031523674" >
                               <gating:RectangleGate eventsInside="1"  annoOffsetX="166"  annoOffsetY="-15"  tint="#000000"  isTinted="0"  lineWeight="Normal"  userDefined="1"  percentX="0"  percentY="0" >
                                 <gating:dimension gating:min="1701.678540767313"  gating:max="165714.7326983543" >
                                   <data-type:fcs-dimension data-type:name="Comp-561-620_10-A" />
                                 </gating:dimension>
                                 <gating:dimension gating:min="-377.00945091205386"  gating:max="384.9651629196806" >
                                   <data-type:fcs-dimension data-type:name="Comp-488-530_30-A" />
                                 </gating:dimension>
                               </gating:RectangleGate>
                             </Gate>
                           </Population>
                           <Population name="Tnpot"  annotation=""  owningGroup="D4_Samples"  expanded="1"  sortPriority="10"  count="8655" >
                             <Graph smoothing="0"  backColor="#ffffff"  foreColor="#000000"  heatMapStatParameter="Comp-405-605_12-A"  type="Pseudocolor"  fast="1" >
                               <Axis dimension="x"  name="Comp-561-620_10-A"  label=""  auto="auto" />
                               <Axis dimension="y"  name="Comp-488-530_30-A"  label=""  auto="auto" />
                               <GraphSettings level="5%"  smoothingHighResolution="1"  contourHighResolution="1"  histogramSmoothingCount="0"  graphResolution="256"  showOutliers="0"  drawLargeDots="0"  dotsToDraw="8000"  tint="le.chartfill.tinted.40"  lineWeight="le.lineweight.normal"  lineStyle="le.linestyle.solid" />
                               <GraphEnvironment showGrid="0"  showAxes="tnlTNL"  showGates="1"  showFreqOnPlots="1"  showGateNameOnPlots="1"  showMedians="0"  showUncomped="0"  addEventParam="0"  lastYAxisName="" >
                                 <TextTraits font="SansSerif"  size="11"  name="Labels"  style="plain"  color="#000000"  background="#00ffffff"  just="left" />
                                 <TextTraits font="SansSerif"  size="11"  name="LayoutGates"  style="plain"  color="#000000"  background="#00ffffff"  just="left" />
                                 <TextTraits font="SansSerif"  size="9"  name="Numbers"  style="plain"  color="#000000"  background="#00ffffff"  just="left" />
                                 <TextTraits font="SansSerif"  size="9"  name="Legend"  style="plain"  color="#000000"  background="#00ffffff"  just="left" />
                                 <WindowPosition x="909"  y="119"  width="527"  height="731"  displayed="1"  panelState="---" />
                               </GraphEnvironment>
                             </Graph>
                             <Gate gating:id="ID1009753014"  gating:parent_id="ID2031523674" >
                               <gating:RectangleGate eventsInside="1"  annoOffsetX="40"  annoOffsetY="-149"  tint="#000000"  isTinted="0"  lineWeight="Normal"  userDefined="1"  percentX="0"  percentY="0" >
                                 <gating:dimension gating:min="1729.2519547160168"  gating:max="184116.0178684406" >
                                   <data-type:fcs-dimension data-type:name="Comp-561-620_10-A" />
                                 </gating:dimension>
                                 <gating:dimension gating:min="535.9108098442547"  gating:max="13410.72745666363" >
                                   <data-type:fcs-dimension data-type:name="Comp-488-530_30-A" />
                                 </gating:dimension>
                               </gating:RectangleGate>
                             </Gate>
                             <Subpopulations>
                               <Population name="CD95_int"  annotation=""  owningGroup="D4_Samples"  expanded="1"  sortPriority="10"  count="1" >
                                 <Graph smoothing="1"  backColor="#ffffff"  foreColor="#000000"  heatMapStatParameter="Comp-405-605_12-A"  type="Histogram"  fast="1" >
                                   <Axis dimension="x"  name="Comp-405-450_50-A"  label=""  auto="auto" />
                                   <Axis dimension="y"  name=""  label=""  auto="auto" />
                                   <GraphSettings level="5%"  smoothingHighResolution="1"  contourHighResolution="1"  histogramSmoothingCount="0"  graphResolution="256"  showOutliers="0"  drawLargeDots="0"  dotsToDraw="8000"  tint="le.chartfill.tinted.40"  lineWeight="le.lineweight.normal"  lineStyle="le.linestyle.solid" />
                                   <GraphEnvironment showGrid="0"  showAxes="tnlTNL"  showGates="1"  showFreqOnPlots="1"  showGateNameOnPlots="1"  showMedians="0"  showUncomped="0"  addEventParam="0"  lastYAxisName="" >
                                     <TextTraits font="SansSerif"  size="11"  name="Labels"  style="plain"  color="#000000"  background="#00ffffff"  just="left" />
                                     <TextTraits font="SansSerif"  size="11"  name="LayoutGates"  style="plain"  color="#000000"  background="#00ffffff"  just="left" />
                                     <TextTraits font="SansSerif"  size="9"  name="Numbers"  style="plain"  color="#000000"  background="#00ffffff"  just="left" />
                                     <TextTraits font="SansSerif"  size="9"  name="Legend"  style="plain"  color="#000000"  background="#00ffffff"  just="left" />
                                     <WindowPosition x="909"  y="119"  width="527"  height="731"  displayed="0"  panelState="---" />
                                   </GraphEnvironment>
                                 </Graph>
                                 <Gate gating:id="ID751484683"  gating:parent_id="ID1009753014" >
                                   <gating:RectangleGate eventsInside="1"  annoOffsetX="2"  annoOffsetY="-127"  tint="#000000"  isTinted="0"  lineWeight="Normal"  userDefined="1"  percentX="0"  percentY="0" >
                                     <gating:dimension gating:min="1278.156882992581"  gating:max="2481.14236867269" >
                                       <data-type:fcs-dimension data-type:name="Comp-488-675_20-A" />
                                     </gating:dimension>
                                     <gating:dimension gating:min="498.98412709871315"  gating:max="7977.063073394969" >
                                       <data-type:fcs-dimension data-type:name="Comp-405-605_12-A" />
                                     </gating:dimension>
                                   </gating:RectangleGate>
                                 </Gate>
                               </Population>
                               <Population name="CD95hi"  annotation=""  owningGroup="D4_Samples"  expanded="1"  sortPriority="10"  count="0" >
                                 <Graph smoothing="0"  backColor="#ffffff"  foreColor="#000000"  heatMapStatParameter="Comp-405-605_12-A"  type="Pseudocolor"  fast="1" >
                                   <Axis dimension="x"  name="Comp-488-675_20-A"  label=""  auto="auto" />
                                   <Axis dimension="y"  name="Comp-405-605_12-A"  label=""  auto="auto" />
                                   <GraphSettings level="5%"  smoothingHighResolution="1"  contourHighResolution="1"  histogramSmoothingCount="0"  graphResolution="256"  showOutliers="0"  drawLargeDots="0"  dotsToDraw="8000"  tint="le.chartfill.tinted.40"  lineWeight="le.lineweight.normal"  lineStyle="le.linestyle.solid" />
                                   <GraphEnvironment showGrid="0"  showAxes="tnlTNL"  showGates="1"  showFreqOnPlots="1"  showGateNameOnPlots="1"  showMedians="0"  showUncomped="0"  addEventParam="0"  lastYAxisName="" >
                                     <TextTraits font="SansSerif"  size="11"  name="Labels"  style="plain"  color="#000000"  background="#00ffffff"  just="left" />
                                     <TextTraits font="SansSerif"  size="11"  name="LayoutGates"  style="plain"  color="#000000"  background="#00ffffff"  just="left" />
                                     <TextTraits font="SansSerif"  size="9"  name="Numbers"  style="plain"  color="#000000"  background="#00ffffff"  just="left" />
                                     <TextTraits font="SansSerif"  size="9"  name="Legend"  style="plain"  color="#000000"  background="#00ffffff"  just="left" />
                                     <WindowPosition x="697"  y="40"  width="868"  height="894"  displayed="1"  panelState="---" />
                                   </GraphEnvironment>
                                 </Graph>
                                 <Gate gating:id="ID1516459107"  gating:parent_id="ID1009753014" >
[truncated: 3,479,023 more chars]
