# Supplementary material for: Two distinct subpopulations of human stem-like memory T cells exhibit complementary roles in self-renewal and clonal longevity
Source: PLoS Biol. 2025 Jun 20;23(6):e3003179. doi: 10.1371/journal.pbio.3003179 (PMC12251145; doi:10.1371/journal.pbio.3003179)
Supplement: S3 File — (ZIP) [file pbio.3003179.s006.zip]

Archive with 32 entries (30 files):
- Fig2A_2C/
- Fig2A_2C/DKB23/
- Fig2A_2C/DKB23/Compensation Controls_APC-Cy7 Stained Control_014.fcs
- Fig2A_2C/DKB23/Compensation Controls_APC-Cy7 Stained Control_016.fcs
- Fig2A_2C/DKB23/Compensation Controls_BV605 Stained Control_017.fcs
- Fig2A_2C/DKB23/Compensation Controls_BV605 Stained Control_019.fcs
- Fig2A_2C/DKB23/Compensation Controls_BV711 Stained Control_018.fcs
- Fig2A_2C/DKB23/Compensation Controls_BV711 Stained Control_020.fcs
- Fig2A_2C/DKB23/Compensation Controls_BV786 Stained Control_022.fcs
- Fig2A_2C/DKB23/Compensation Controls_BV786 Stained Control_024.fcs
- Fig2A_2C/DKB23/Compensation Controls_FITC Stained Control_015.fcs
- Fig2A_2C/DKB23/Compensation Controls_FITC Stained Control_017.fcs
- Fig2A_2C/DKB23/Compensation Controls_Pacific Blue Stained Control_016.fcs
- Fig2A_2C/DKB23/Compensation Controls_Pacific Blue Stained Control_018.fcs
- Fig2A_2C/DKB23/Compensation Controls_PE-CF549 Stained Control_019.fcs
- Fig2A_2C/DKB23/Compensation Controls_PE-CF549 Stained Control_021.fcs
- Fig2A_2C/DKB23/Compensation Controls_PE-Cy5 Stained Control_020.fcs
- Fig2A_2C/DKB23/Compensation Controls_PE-Cy5 Stained Control_022.fcs
- Fig2A_2C/DKB23/Compensation Controls_PerCP-Cy5-5 Stained Control_021.fcs
- Fig2A_2C/DKB23/Compensation Controls_PerCP-Cy5-5 Stained Control_023.fcs
- Fig2A_2C/DKB23/D0_SORT_DK06_9.wsp
- Fig2A_2C/DKB23/Specimen_001_CCR7 FMO_005.fcs
- Fig2A_2C/DKB23/Specimen_001_CD27 FMO_006.fcs
- Fig2A_2C/DKB23/Specimen_001_CD45RA FMO_001.fcs
- Fig2A_2C/DKB23/Specimen_001_CD95 FMO DKB23_003.fcs
- Fig2A_2C/DKB23/Specimen_001_CD95 FMO DKB25_004.fcs
- Fig2A_2C/DKB23/Specimen_001_CTV FMO_002.fcs
- Fig2A_2C/DKB23/Specimen_001_DKB23 1_013.fcs
- Fig2A_2C/DKB23/Specimen_001_DKB23_011.fcs
- Fig2A_2C/DKB23/Specimen_001_Ki67 DKB23_007.fcs
- Fig2A_2C/DKB23/Specimen_001_Ki67 FMO DKB23_009.fcs
- Fig2A_2C/DKB23/Specimen_001_Purity_DKB23_Tnaive_014.fcs
