# Supplementary material for: Two distinct subpopulations of human stem-like memory T cells exhibit complementary roles in self-renewal and clonal longevity
Source: PLoS Biol. 2025 Jun 20;23(6):e3003179. doi: 10.1371/journal.pbio.3003179 (PMC12251145; doi:10.1371/journal.pbio.3003179)
Supplement: S3 File — (ZIP) [file pbio.3003179.s006.zip › Fig2A_2C/DKB23/D0_SORT_DK06_9.wsp]

<?xml version="1.0" encoding="UTF-8"?>
 <Workspace version="20.0"  modDate="Sun Feb 09 17:57:59 GMT 2025"  clientTimestamp="1739123879781"  flowJoVersion="10.10.0"  drawRowBorders="1"  drawColumnBorders="1"  hideCompNodes="1"  curGroup="Samples "  groupPaneHeight="80"  xmlns:xsi="http://www.w3.org/2001/XMLSchema-instance"  xmlns:gating="http://www.isac-net.org/std/Gating-ML/v2.0/gating"  xmlns:transforms="http://www.isac-net.org/std/Gating-ML/v2.0/transformations"  xmlns:data-type="http://www.isac-net.org/std/Gating-ML/v2.0/datatypes"  xsi:schemaLocation="http://www.isac-net.org/std/Gating-ML/v2.0/gating http://www.isac-net.org/std/Gating-ML/v2.0/gating/Gating-ML.v2.0.xsd http://www.isac-net.org/std/Gating-ML/v2.0/transformations http://www.isac-net.org/std/Gating-ML/v2.0/gating/Transformations.v2.0.xsd http://www.isac-net.org/std/Gating-ML/v2.0/datatypes http://www.isac-net.org/std/Gating-ML/v2.0/gating/DataTypes.v2.0.xsd "  nonAutoSaveFileName="file:/C:/Users/d.koftori/Downloads/DK06_A+B_CD95hi_lo%20Tscm%20culture/DK06_A+B_CD95hi_lo%20Tscm%20culture/CD95hi_lo_9_270421/DK%2020210427%20Aria%202%2070n/D0_SORT_DK06_9.wsp" >
   <WindowPosition x="0"  y="0"  width="700"  height="600"  displayed="1"  panelState="" />
   <TextTraits font="SansSerif"  size="11"  name=""  style="plain"  color="#000000"  background="#00ffffff"  just="left" />
   <Columns>
     <TColumn width="328" >
       <Property key="fj.appnode.prop.name" />
     </TColumn>
     <TColumn width="169" >
       <Property key="fj.appnode.prop.statistic" />
     </TColumn>
     <TColumn width="168" >
       <Property key="fj.appnode.prop.ncells" />
     </TColumn>
   </Columns>
   <Matrices>
     <transforms:spilloverMatrix spectral="0"  weightOptAlgorithmType="OLS"  prefix="Comp-"  name="Acquisition-defined"  editable="0"  color="#c0c0c0"  version="FlowJo-10.10.0"  status="FINALIZED"  transforms:id="b7251008-7ee1-4ede-af0f-5e3cda60d2b6"  suffix="" >
       <data-type:parameters>
         <data-type:parameter data-type:name="FITC-A"  userProvidedCompInfix="Comp-FITC-A" />
         <data-type:parameter data-type:name="PerCP-A"  userProvidedCompInfix="Comp-PerCP-A" />
         <data-type:parameter data-type:name="APC-Cy7-A"  userProvidedCompInfix="Comp-APC-Cy7-A" />
         <data-type:parameter data-type:name="PE-Texas Red-A"  userProvidedCompInfix="Comp-PE-Texas Red-A" />
         <data-type:parameter data-type:name="PE-Cy5-5-A"  userProvidedCompInfix="Comp-PE-Cy5-5-A" />
         <data-type:parameter data-type:name="Pacific Blue-A"  userProvidedCompInfix="Comp-Pacific Blue-A" />
         <data-type:parameter data-type:name="BV605-A"  userProvidedCompInfix="Comp-BV605-A" />
         <data-type:parameter data-type:name="BV711-A"  userProvidedCompInfix="Comp-BV711-A" />
         <data-type:parameter data-type:name="BV786-A"  userProvidedCompInfix="Comp-BV786-A" />
       </data-type:parameters>
       <transforms:spillover data-type:parameter="FITC-A"  userProvidedCompInfix="Comp-FITC-A" >
         <transforms:coefficient data-type:parameter="FITC-A"  transforms:value="1" />
         <transforms:coefficient data-type:parameter="PerCP-A"  transforms:value="0.0391213037" />
         <transforms:coefficient data-type:parameter="APC-Cy7-A"  transforms:value="0.0000603082" />
         <transforms:coefficient data-type:parameter="PE-Texas Red-A"  transforms:value="0.0000967736" />
         <transforms:coefficient data-type:parameter="PE-Cy5-5-A"  transforms:value="0.0001467966" />
         <transforms:coefficient data-type:parameter="Pacific Blue-A"  transforms:value="0" />
         <transforms:coefficient data-type:parameter="BV605-A"  transforms:value="0.006497154" />
         <transforms:coefficient data-type:parameter="BV711-A"  transforms:value="0.0008344969" />
         <transforms:coefficient data-type:parameter="BV786-A"  transforms:value="0.000154978" />
       </transforms:spillover>
       <transforms:spillover data-type:parameter="PerCP-A"  userProvidedCompInfix="Comp-PerCP-A" >
         <transforms:coefficient data-type:parameter="FITC-A"  transforms:value="0.0009624356" />
         <transforms:coefficient data-type:parameter="PerCP-A"  transforms:value="1" />
         <transforms:coefficient data-type:parameter="APC-Cy7-A"  transforms:value="0.0645661652" />
         <transforms:coefficient data-type:parameter="PE-Texas Red-A"  transforms:value="0.0138608208" />
         <transforms:coefficient data-type:parameter="PE-Cy5-5-A"  transforms:value="0.5029425621" />
         <transforms:coefficient data-type:parameter="Pacific Blue-A"  transforms:value="0" />
         <transforms:coefficient data-type:parameter="BV605-A"  transforms:value="0.0007684199" />
         <transforms:coefficient data-type:parameter="BV711-A"  transforms:value="0.0776607469" />
         <transforms:coefficient data-type:parameter="BV786-A"  transforms:value="0.0210927911" />
       </transforms:spillover>
       <transforms:spillover data-type:parameter="APC-Cy7-A"  userProvidedCompInfix="Comp-APC-Cy7-A" >
         <transforms:coefficient data-type:parameter="FITC-A"  transforms:value="0.092109628" />
         <transforms:coefficient data-type:parameter="PerCP-A"  transforms:value="0.0653272495" />
         <transforms:coefficient data-type:parameter="APC-Cy7-A"  transforms:value="1" />
         <transforms:coefficient data-type:parameter="PE-Texas Red-A"  transforms:value="0.0351242684" />
         <transforms:coefficient data-type:parameter="PE-Cy5-5-A"  transforms:value="0.0150242532" />
         <transforms:coefficient data-type:parameter="Pacific Blue-A"  transforms:value="0.0510974713" />
         <transforms:coefficient data-type:parameter="BV605-A"  transforms:value="0.1311201602" />
         <transforms:coefficient data-type:parameter="BV711-A"  transforms:value="0.0835117176" />
         <transforms:coefficient data-type:parameter="BV786-A"  transforms:value="0.2674175799" />
       </transforms:spillover>
       <transforms:spillover data-type:parameter="PE-Texas Red-A"  userProvidedCompInfix="Comp-PE-Texas Red-A" >
         <transforms:coefficient data-type:parameter="FITC-A"  transforms:value="0.002016251" />
         <transforms:coefficient data-type:parameter="PerCP-A"  transforms:value="0.3991867006" />
         <transforms:coefficient data-type:parameter="APC-Cy7-A"  transforms:value="0.0008783743" />
         <transforms:coefficient data-type:parameter="PE-Texas Red-A"  transforms:value="1" />
         <transforms:coefficient data-type:parameter="PE-Cy5-5-A"  transforms:value="0.1183501557" />
         <transforms:coefficient data-type:parameter="Pacific Blue-A"  transforms:value="0.0002797406" />
         <transforms:coefficient data-type:parameter="BV605-A"  transforms:value="0.096722737" />
         <transforms:coefficient data-type:parameter="BV711-A"  transforms:value="0.0278293714" />
         <transforms:coefficient data-type:parameter="BV786-A"  transforms:value="0.0064919121" />
       </transforms:spillover>
       <transforms:spillover data-type:parameter="PE-Cy5-5-A"  userProvidedCompInfix="Comp-PE-Cy5-5-A" >
         <transforms:coefficient data-type:parameter="FITC-A"  transforms:value="0.0020834389" />
         <transforms:coefficient data-type:parameter="PerCP-A"  transforms:value="0.0967181921" />
         <transforms:coefficient data-type:parameter="APC-Cy7-A"  transforms:value="0.1096558124" />
         <transforms:coefficient data-type:parameter="PE-Texas Red-A"  transforms:value="0.0756528378" />
         <transforms:coefficient data-type:parameter="PE-Cy5-5-A"  transforms:value="1" />
         <transforms:coefficient data-type:parameter="Pacific Blue-A"  transforms:value="0" />
         <transforms:coefficient data-type:parameter="BV605-A"  transforms:value="0.0045376294" />
         <transforms:coefficient data-type:parameter="BV711-A"  transforms:value="0.2138299495" />
         <transforms:coefficient data-type:parameter="BV786-A"  transforms:value="0.0653699338" />
       </transforms:spillover>
       <transforms:spillover data-type:parameter="Pacific Blue-A"  userProvidedCompInfix="Comp-Pacific Blue-A" >
         <transforms:coefficient data-type:parameter="FITC-A"  transforms:value="0" />
         <transforms:coefficient data-type:parameter="PerCP-A"  transforms:value="0" />
         <transforms:coefficient data-type:parameter="APC-Cy7-A"  transforms:value="0" />
         <transforms:coefficient data-type:parameter="PE-Texas Red-A"  transforms:value="0" />
         <transforms:coefficient data-type:parameter="PE-Cy5-5-A"  transforms:value="0" />
         <transforms:coefficient data-type:parameter="Pacific Blue-A"  transforms:value="1" />
         <transforms:coefficient data-type:parameter="BV605-A"  transforms:value="0.1568342149" />
         <transforms:coefficient data-type:parameter="BV711-A"  transforms:value="0.0171137489" />
         <transforms:coefficient data-type:parameter="BV786-A"  transforms:value="0.004090237" />
       </transforms:spillover>
       <transforms:spillover data-type:parameter="BV605-A"  userProvidedCompInfix="Comp-BV605-A" >
         <transforms:coefficient data-type:parameter="FITC-A"  transforms:value="0.0001577018" />
         <transforms:coefficient data-type:parameter="PerCP-A"  transforms:value="0.0177899711" />
         <transforms:coefficient data-type:parameter="APC-Cy7-A"  transforms:value="0.0000445293" />
         <transforms:coefficient data-type:parameter="PE-Texas Red-A"  transforms:value="0.2250096351" />
         <transforms:coefficient data-type:parameter="PE-Cy5-5-A"  transforms:value="0.0002562284" />
         <transforms:coefficient data-type:parameter="Pacific Blue-A"  transforms:value="0" />
         <transforms:coefficient data-type:parameter="BV605-A"  transforms:value="1" />
         <transforms:coefficient data-type:parameter="BV711-A"  transforms:value="0.0058849682" />
         <transforms:coefficient data-type:parameter="BV786-A"  transforms:value="0.0020748284" />
       </transforms:spillover>
       <transforms:spillover data-type:parameter="BV711-A"  userProvidedCompInfix="Comp-BV711-A" >
         <transforms:coefficient data-type:parameter="FITC-A"  transforms:value="0" />
         <transforms:coefficient data-type:parameter="PerCP-A"  transforms:value="0.0017186238" />
         <transforms:coefficient data-type:parameter="APC-Cy7-A"  transforms:value="0.1108755916" />
         <transforms:coefficient data-type:parameter="PE-Texas Red-A"  transforms:value="0.0000911992" />
         <transforms:coefficient data-type:parameter="PE-Cy5-5-A"  transforms:value="0.0133150863" />
         <transforms:coefficient data-type:parameter="Pacific Blue-A"  transforms:value="0.0112090064" />
         <transforms:coefficient data-type:parameter="BV605-A"  transforms:value="0.0008377866" />
         <transforms:coefficient data-type:parameter="BV711-A"  transforms:value="1" />
         <transforms:coefficient data-type:parameter="BV786-A"  transforms:value="0.3867835402" />
       </transforms:spillover>
       <transforms:spillover data-type:parameter="BV786-A"  userProvidedCompInfix="Comp-BV786-A" >
         <transforms:coefficient data-type:parameter="FITC-A"  transforms:value="0" />
         <transforms:coefficient data-type:parameter="PerCP-A"  transforms:value="0.0001003547" />
         <transforms:coefficient data-type:parameter="APC-Cy7-A"  transforms:value="0.094993405" />
         <transforms:coefficient data-type:parameter="PE-Texas Red-A"  transforms:value="0.0001351117" />
         <transforms:coefficient data-type:parameter="PE-Cy5-5-A"  transforms:value="0.000223228" />
         <transforms:coefficient data-type:parameter="Pacific Blue-A"  transforms:value="0.0102361767" />
         <transforms:coefficient data-type:parameter="BV605-A"  transforms:value="0.0013107299" />
         <transforms:coefficient data-type:parameter="BV711-A"  transforms:value="0.0222449601" />
         <transforms:coefficient data-type:parameter="BV786-A"  transforms:value="1" />
       </transforms:spillover>
     </transforms:spilloverMatrix>
     <transforms:spilloverMatrix spectral="0"  weightOptAlgorithmType="OLS"  prefix="Comp-"  name="Acquisition-defined"  editable="0"  color="#c0c0c0"  version="FlowJo-10.10.0"  status="FINALIZED"  transforms:id="976dfbc8-8ed3-47be-9a74-4d2a96d0909c"  suffix="" >
       <data-type:parameters>
         <data-type:parameter data-type:name="FITC-A"  userProvidedCompInfix="Comp-FITC-A" />
         <data-type:parameter data-type:name="PerCP-A"  userProvidedCompInfix="Comp-PerCP-A" />
         <data-type:parameter data-type:name="APC-Cy7-A"  userProvidedCompInfix="Comp-APC-Cy7-A" />
         <data-type:parameter data-type:name="PE-Texas Red-A"  userProvidedCompInfix="Comp-PE-Texas Red-A" />
         <data-type:parameter data-type:name="PE-Cy5-5-A"  userProvidedCompInfix="Comp-PE-Cy5-5-A" />
         <data-type:parameter data-type:name="Pacific Blue-A"  userProvidedCompInfix="Comp-Pacific Blue-A" />
         <data-type:parameter data-type:name="BV605-A"  userProvidedCompInfix="Comp-BV605-A" />
         <data-type:parameter data-type:name="BV711-A"  userProvidedCompInfix="Comp-BV711-A" />
         <data-type:parameter data-type:name="BV786-A"  userProvidedCompInfix="Comp-BV786-A" />
       </data-type:parameters>
       <transforms:spillover data-type:parameter="FITC-A"  userProvidedCompInfix="Comp-FITC-A" >
         <transforms:coefficient data-type:parameter="FITC-A"  transforms:value="1" />
         <transforms:coefficient data-type:parameter="PerCP-A"  transforms:value="0.0380122215" />
         <transforms:coefficient data-type:parameter="APC-Cy7-A"  transforms:value="0" />
         <transforms:coefficient data-type:parameter="PE-Texas Red-A"  transforms:value="0.0003266204" />
         <transforms:coefficient data-type:parameter="PE-Cy5-5-A"  transforms:value="0.0001359228" />
         <transforms:coefficient data-type:parameter="Pacific Blue-A"  transforms:value="0" />
         <transforms:coefficient data-type:parameter="BV605-A"  transforms:value="0.0068027312" />
         <transforms:coefficient data-type:parameter="BV711-A"  transforms:value="0.0011122336" />
         <transforms:coefficient data-type:parameter="BV786-A"  transforms:value="0.0003621226" />
       </transforms:spillover>
       <transforms:spillover data-type:parameter="PerCP-A"  userProvidedCompInfix="Comp-PerCP-A" >
         <transforms:coefficient data-type:parameter="FITC-A"  transforms:value="0.0010657078" />
         <transforms:coefficient data-type:parameter="PerCP-A"  transforms:value="1" />
         <transforms:coefficient data-type:parameter="APC-Cy7-A"  transforms:value="0.0754246861" />
         <transforms:coefficient data-type:parameter="PE-Texas Red-A"  transforms:value="0.0149114197" />
         <transforms:coefficient data-type:parameter="PE-Cy5-5-A"  transforms:value="0.6100944281" />
         <transforms:coefficient data-type:parameter="Pacific Blue-A"  transforms:value="0" />
         <transforms:coefficient data-type:parameter="BV605-A"  transforms:value="0.0009122294" />
         <transforms:coefficient data-type:parameter="BV711-A"  transforms:value="0.0860974491" />
         <transforms:coefficient data-type:parameter="BV786-A"  transforms:value="0.0241550561" />
       </transforms:spillover>
       <transforms:spillover data-type:parameter="APC-Cy7-A"  userProvidedCompInfix="Comp-APC-Cy7-A" >
         <transforms:coefficient data-type:parameter="FITC-A"  transforms:value="0.1521909684" />
         <transforms:coefficient data-type:parameter="PerCP-A"  transforms:value="0.0677111894" />
         <transforms:coefficient data-type:parameter="APC-Cy7-A"  transforms:value="1" />
         <transforms:coefficient data-type:parameter="PE-Texas Red-A"  transforms:value="0.014532458" />
         <transforms:coefficient data-type:parameter="PE-Cy5-5-A"  transforms:value="0.0068120905" />
         <transforms:coefficient data-type:parameter="Pacific Blue-A"  transforms:value="0.1779880673" />
         <transforms:coefficient data-type:parameter="BV605-A"  transforms:value="0.2280865461" />
         <transforms:coefficient data-type:parameter="BV711-A"  transforms:value="0.1032179743" />
         <transforms:coefficient data-type:parameter="BV786-A"  transforms:value="0.2542686462" />
       </transforms:spillover>
       <transforms:spillover data-type:parameter="PE-Texas Red-A"  userProvidedCompInfix="Comp-PE-Texas Red-A" >
         <transforms:coefficient data-type:parameter="FITC-A"  transforms:value="0.0021494154" />
         <transforms:coefficient data-type:parameter="PerCP-A"  transforms:value="0.3772449493" />
         <transforms:coefficient data-type:parameter="APC-Cy7-A"  transforms:value="0.0011178777" />
         <transforms:coefficient data-type:parameter="PE-Texas Red-A"  transforms:value="1" />
         <transforms:coefficient data-type:parameter="PE-Cy5-5-A"  transforms:value="0.1316484511" />
         <transforms:coefficient data-type:parameter="Pacific Blue-A"  transforms:value="0.0000178273" />
         <transforms:coefficient data-type:parameter="BV605-A"  transforms:value="0.1078463569" />
         <transforms:coefficient data-type:parameter="BV711-A"  transforms:value="0.0295844339" />
         <transforms:coefficient data-type:parameter="BV786-A"  transforms:value="0.0074963872" />
       </transforms:spillover>
       <transforms:spillover data-type:parameter="PE-Cy5-5-A"  userProvidedCompInfix="Comp-PE-Cy5-5-A" >
         <transforms:coefficient data-type:parameter="FITC-A"  transforms:value="0.0017973587" />
         <transforms:coefficient data-type:parameter="PerCP-A"  transforms:value="0.076664269" />
         <transforms:coefficient data-type:parameter="APC-Cy7-A"  transforms:value="0.1087133065" />
         <transforms:coefficient data-type:parameter="PE-Texas Red-A"  transforms:value="0.066597268" />
         <transforms:coefficient data-type:parameter="PE-Cy5-5-A"  transforms:value="1" />
         <transforms:coefficient data-type:parameter="Pacific Blue-A"  transforms:value="0.000044722" />
         <transforms:coefficient data-type:parameter="BV605-A"  transforms:value="0.0044349367" />
         <transforms:coefficient data-type:parameter="BV711-A"  transforms:value="0.206877023" />
         <transforms:coefficient data-type:parameter="BV786-A"  transforms:value="0.0645267516" />
       </transforms:spillover>
       <transforms:spillover data-type:parameter="Pacific Blue-A"  userProvidedCompInfix="Comp-Pacific Blue-A" >
         <transforms:coefficient data-type:parameter="FITC-A"  transforms:value="0.0046977131" />
         <transforms:coefficient data-type:parameter="PerCP-A"  transforms:value="0.0005941775" />
         <transforms:coefficient data-type:parameter="APC-Cy7-A"  transforms:value="0.0003717925" />
         <transforms:coefficient data-type:parameter="PE-Texas Red-A"  transforms:value="0.0003575425" />
         <transforms:coefficient data-type:parameter="PE-Cy5-5-A"  transforms:value="0.0000794539" />
         <transforms:coefficient data-type:parameter="Pacific Blue-A"  transforms:value="1" />
         <transforms:coefficient data-type:parameter="BV605-A"  transforms:value="0.170366466" />
         <transforms:coefficient data-type:parameter="BV711-A"  transforms:value="0.0221326631" />
         <transforms:coefficient data-type:parameter="BV786-A"  transforms:value="0.0064746295" />
       </transforms:spillover>
       <transforms:spillover data-type:parameter="BV605-A"  userProvidedCompInfix="Comp-BV605-A" >
         <transforms:coefficient data-type:parameter="FITC-A"  transforms:value="0.0001367477" />
         <transforms:coefficient data-type:parameter="PerCP-A"  transforms:value="0.016117584" />
         <transforms:coefficient data-type:parameter="APC-Cy7-A"  transforms:value="0" />
         <transforms:coefficient data-type:parameter="PE-Texas Red-A"  transforms:value="0.2289853692" />
         <transforms:coefficient data-type:parameter="PE-Cy5-5-A"  transforms:value="0.0001705733" />
         <transforms:coefficient data-type:parameter="Pacific Blue-A"  transforms:value="0" />
         <transforms:coefficient data-type:parameter="BV605-A"  transforms:value="1" />
         <transforms:coefficient data-type:parameter="BV711-A"  transforms:value="0.0048361863" />
         <transforms:coefficient data-type:parameter="BV786-A"  transforms:value="0.0016513806" />
       </transforms:spillover>
       <transforms:spillover data-type:parameter="BV711-A"  userProvidedCompInfix="Comp-BV711-A" >
         <transforms:coefficient data-type:parameter="FITC-A"  transforms:value="0.0000537857" />
         <transforms:coefficient data-type:parameter="PerCP-A"  transforms:value="0.001327833" />
         <transforms:coefficient data-type:parameter="APC-Cy7-A"  transforms:value="0.1206748113" />
         <transforms:coefficient data-type:parameter="PE-Texas Red-A"  transforms:value="0.0000863072" />
         <transforms:coefficient data-type:parameter="PE-Cy5-5-A"  transforms:value="0.0157210436" />
         <transforms:coefficient data-type:parameter="Pacific Blue-A"  transforms:value="0.0107529853" />
         <transforms:coefficient data-type:parameter="BV605-A"  transforms:value="0.0009688452" />
         <transforms:coefficient data-type:parameter="BV711-A"  transforms:value="1" />
         <transforms:coefficient data-type:parameter="BV786-A"  transforms:value="0.3968959153" />
       </transforms:spillover>
       <transforms:spillover data-type:parameter="BV786-A"  userProvidedCompInfix="Comp-BV786-A" >
         <transforms:coefficient data-type:parameter="FITC-A"  transforms:value="0.0000168188" />
         <transforms:coefficient data-type:parameter="PerCP-A"  transforms:value="0.0000798895" />
         <transforms:coefficient data-type:parameter="APC-Cy7-A"  transforms:value="0.0985412002" />
         <transforms:coefficient data-type:parameter="PE-Texas Red-A"  transforms:value="0.0001169496" />
         <transforms:coefficient data-type:parameter="PE-Cy5-5-A"  transforms:value="0.0002143424" />
         <transforms:coefficient data-type:parameter="Pacific Blue-A"  transforms:value="0.0103330268" />
         <transforms:coefficient data-type:parameter="BV605-A"  transforms:value="0.0012866413" />
         <transforms:coefficient data-type:parameter="BV711-A"  transforms:value="0.0213243347" />
         <transforms:coefficient data-type:parameter="BV786-A"  transforms:value="1" />
       </transforms:spillover>
     </transforms:spilloverMatrix>
     <transforms:spilloverMatrix spectral="0"  weightOptAlgorithmType="OLS"  prefix="Comp-"  name="Acquisition-defined"  editable="0"  color="#c0c0c0"  version="FlowJo-10.10.0"  status="FINALIZED"  transforms:id="a470b1c7-ccb5-411e-8937-c8cc2deb3818"  suffix="" >
       <data-type:parameters>
         <data-type:parameter data-type:name="APC-Cy7-A"  userProvidedCompInfix="Comp-APC-Cy7-A" />
         <data-type:parameter data-type:name="FITC-A"  userProvidedCompInfix="Comp-FITC-A" />
         <data-type:parameter data-type:name="Pacific Blue-A"  userProvidedCompInfix="Comp-Pacific Blue-A" />
         <data-type:parameter data-type:name="BV605-A"  userProvidedCompInfix="Comp-BV605-A" />
         <data-type:parameter data-type:name="BV711-A"  userProvidedCompInfix="Comp-BV711-A" />
         <data-type:parameter data-type:name="PE-CF549-A"  userProvidedCompInfix="Comp-PE-CF549-A" />
         <data-type:parameter data-type:name="PE-Cy5-A"  userProvidedCompInfix="Comp-PE-Cy5-A" />
         <data-type:parameter data-type:name="PerCP-Cy5-5-A"  userProvidedCompInfix="Comp-PerCP-Cy5-5-A" />
         <data-type:parameter data-type:name="BV786-A"  userProvidedCompInfix="Comp-BV786-A" />
       </data-type:parameters>
       <transforms:spillover data-type:parameter="APC-Cy7-A"  userProvidedCompInfix="Comp-APC-Cy7-A" >
         <transforms:coefficient data-type:parameter="APC-Cy7-A"  transforms:value="1" />
         <transforms:coefficient data-type:parameter="FITC-A"  transforms:value="0.008456111" />
         <transforms:coefficient data-type:parameter="Pacific Blue-A"  transforms:value="0.0026994501" />
         <transforms:coefficient data-type:parameter="BV605-A"  transforms:value="0.007592205" />
         <transforms:coefficient data-type:parameter="BV711-A"  transforms:value="0.0128223877" />
         <transforms:coefficient data-type:parameter="PE-CF549-A"  transforms:value="0.010691084" />
         <transforms:coefficient data-type:parameter="PE-Cy5-A"  transforms:value="0.0027919391" />
         <transforms:coefficient data-type:parameter="PerCP-Cy5-5-A"  transforms:value="0.0047159065" />
         <transforms:coefficient data-type:parameter="BV786-A"  transforms:value="0.3860213757" />
       </transforms:spillover>
       <transforms:spillover data-type:parameter="FITC-A"  userProvidedCompInfix="Comp-FITC-A" >
         <transforms:coefficient data-type:parameter="APC-Cy7-A"  transforms:value="0" />
         <transforms:coefficient data-type:parameter="FITC-A"  transforms:value="1" />
         <transforms:coefficient data-type:parameter="Pacific Blue-A"  transforms:value="0.0006074315" />
         <transforms:coefficient data-type:parameter="BV605-A"  transforms:value="0.0062261731" />
         <transforms:coefficient data-type:parameter="BV711-A"  transforms:value="0.0016290209" />
         <transforms:coefficient data-type:parameter="PE-CF549-A"  transforms:value="0.0004234723" />
         <transforms:coefficient data-type:parameter="PE-Cy5-A"  transforms:value="0.0000335983" />
         <transforms:coefficient data-type:parameter="PerCP-Cy5-5-A"  transforms:value="0.0292671565" />
         <transforms:coefficient data-type:parameter="BV786-A"  transforms:value="0.0001932737" />
       </transforms:spillover>
       <transforms:spillover data-type:parameter="Pacific Blue-A"  userProvidedCompInfix="Comp-Pacific Blue-A" >
         <transforms:coefficient data-type:parameter="APC-Cy7-A"  transforms:value="0.0000113726" />
         <transforms:coefficient data-type:parameter="FITC-A"  transforms:value="0" />
         <transforms:coefficient data-type:parameter="Pacific Blue-A"  transforms:value="1" />
         <transforms:coefficient data-type:parameter="BV605-A"  transforms:value="0.0305989012" />
         <transforms:coefficient data-type:parameter="BV711-A"  transforms:value="0.0052309171" />
         <transforms:coefficient data-type:parameter="PE-CF549-A"  transforms:value="0.0000476228" />
         <transforms:coefficient data-type:parameter="PE-Cy5-A"  transforms:value="0.0000158742" />
         <transforms:coefficient data-type:parameter="PerCP-Cy5-5-A"  transforms:value="0" />
         <transforms:coefficient data-type:parameter="BV786-A"  transforms:value="0.0008455994" />
       </transforms:spillover>
       <transforms:spillover data-type:parameter="BV605-A"  userProvidedCompInfix="Comp-BV605-A" >
         <transforms:coefficient data-type:parameter="APC-Cy7-A"  transforms:value="0" />
         <transforms:coefficient data-type:parameter="FITC-A"  transforms:value="0.0008067619" />
         <transforms:coefficient data-type:parameter="Pacific Blue-A"  transforms:value="0.0009131078" />
         <transforms:coefficient data-type:parameter="BV605-A"  transforms:value="1" />
         <transforms:coefficient data-type:parameter="BV711-A"  transforms:value="0.0085223392" />
         <transforms:coefficient data-type:parameter="PE-CF549-A"  transforms:value="0.4310424924" />
         <transforms:coefficient data-type:parameter="PE-Cy5-A"  transforms:value="0.000225221" />
         <transforms:coefficient data-type:parameter="PerCP-Cy5-5-A"  transforms:value="0.0085076718" />
         <transforms:coefficient data-type:parameter="BV786-A"  transforms:value="0.0024603182" />
       </transforms:spillover>
       <transforms:spillover data-type:parameter="BV711-A"  userProvidedCompInfix="Comp-BV711-A" >
         <transforms:coefficient data-type:parameter="APC-Cy7-A"  transforms:value="0.0627208278" />
         <transforms:coefficient data-type:parameter="FITC-A"  transforms:value="0.0010412256" />
         <transforms:coefficient data-type:parameter="Pacific Blue-A"  transforms:value="0.0200210325" />
         <transforms:coefficient data-type:parameter="BV605-A"  transforms:value="0.0014043531" />
         <transforms:coefficient data-type:parameter="BV711-A"  transforms:value="1" />
         <transforms:coefficient data-type:parameter="PE-CF549-A"  transforms:value="0.0006394861" />
         <transforms:coefficient data-type:parameter="PE-Cy5-A"  transforms:value="0.0157836787" />
         <transforms:coefficient data-type:parameter="PerCP-Cy5-5-A"  transforms:value="0.0026030641" />
         <transforms:coefficient data-type:parameter="BV786-A"  transforms:value="0.2744970024" />
       </transforms:spillover>
       <transforms:spillover data-type:parameter="PE-CF549-A"  userProvidedCompInfix="Comp-PE-CF549-A" >
         <transforms:coefficient data-type:parameter="APC-Cy7-A"  transforms:value="0" />
         <transforms:coefficient data-type:parameter="FITC-A"  transforms:value="0.001099409" />
         <transforms:coefficient data-type:parameter="Pacific Blue-A"  transforms:value="0.000991858" />
         <transforms:coefficient data-type:parameter="BV605-A"  transforms:value="0.0343926772" />
         <transforms:coefficient data-type:parameter="BV711-A"  transforms:value="0.0114724915" />
         <transforms:coefficient data-type:parameter="PE-CF549-A"  transforms:value="1" />
         <transforms:coefficient data-type:parameter="PE-Cy5-A"  transforms:value="0.0368235298" />
         <transforms:coefficient data-type:parameter="PerCP-Cy5-5-A"  transforms:value="0.1206083521" />
         <transforms:coefficient data-type:parameter="BV786-A"  transforms:value="0.0017357516" />
       </transforms:spillover>
       <transforms:spillover data-type:parameter="PE-Cy5-A"  userProvidedCompInfix="Comp-PE-Cy5-A" >
         <transforms:coefficient data-type:parameter="APC-Cy7-A"  transforms:value="0.0722267777" />
         <transforms:coefficient data-type:parameter="FITC-A"  transforms:value="0.0023492135" />
         <transforms:coefficient data-type:parameter="Pacific Blue-A"  transforms:value="0.0004243529" />
         <transforms:coefficient data-type:parameter="BV605-A"  transforms:value="0.0043523372" />
         <transforms:coefficient data-type:parameter="BV711-A"  transforms:value="0.3674678206" />
         <transforms:coefficient data-type:parameter="PE-CF549-A"  transforms:value="0.1267522573" />
         <transforms:coefficient data-type:parameter="PE-Cy5-A"  transforms:value="1" />
         <transforms:coefficient data-type:parameter="PerCP-Cy5-5-A"  transforms:value="0.0974818692" />
         <transforms:coefficient data-type:parameter="BV786-A"  transforms:value="0.0802897438" />
       </transforms:spillover>
       <transforms:spillover data-type:parameter="PerCP-Cy5-5-A"  userProvidedCompInfix="Comp-PerCP-Cy5-5-A" >
         <transforms:coefficient data-type:parameter="APC-Cy7-A"  transforms:value="0.0279322304" />
         <transforms:coefficient data-type:parameter="FITC-A"  transforms:value="0.0010025683" />
         <transforms:coefficient data-type:parameter="Pacific Blue-A"  transforms:value="0.0003038683" />
         <transforms:coefficient data-type:parameter="BV605-A"  transforms:value="0.0011804115" />
         <transforms:coefficient data-type:parameter="BV711-A"  transforms:value="0.1085978597" />
         <transforms:coefficient data-type:parameter="PE-CF549-A"  transforms:value="0.026793357" />
         <transforms:coefficient data-type:parameter="PE-Cy5-A"  transforms:value="0.3436107337" />
         <transforms:coefficient data-type:parameter="PerCP-Cy5-5-A"  transforms:value="1" />
         <transforms:coefficient data-type:parameter="BV786-A"  transforms:value="0.0174607411" />
       </transforms:spillover>
       <transforms:spillover data-type:parameter="BV786-A"  userProvidedCompInfix="Comp-BV786-A" >
         <transforms:coefficient data-type:parameter="APC-Cy7-A"  transforms:value="0.0562140681" />
         <transforms:coefficient data-type:parameter="FITC-A"  transforms:value="0.0008451166" />
         <transforms:coefficient data-type:parameter="Pacific Blue-A"  transforms:value="0.0215829778" />
         <transforms:coefficient data-type:parameter="BV605-A"  transforms:value="0.0017198934" />
         <transforms:coefficient data-type:parameter="BV711-A"  transforms:value="0.0227295719" />
         <transforms:coefficient data-type:parameter="PE-CF549-A"  transforms:value="0.0007622302" />
         <transforms:coefficient data-type:parameter="PE-Cy5-A"  transforms:value="0.0001905575" />
         <transforms:coefficient data-type:parameter="PerCP-Cy5-5-A"  transforms:value="0.0007150987" />
         <transforms:coefficient data-type:parameter="BV786-A"  transforms:value="1" />
       </transforms:spillover>
     </transforms:spilloverMatrix>
   </Matrices>
   <Cytometers>
     <Cytometer name="DIVA"  cyt="FACSAriaIII"  useFCS3="1"  extraNegs="0"  widthBasis="-100"  linMin="0"  logMin="3"  linMax="262144"  logMax="262144"  linearRescale="1"  logRescale="1"  linFromKW="1"  logFromKW="1"  useGain="0"  useTransform="1"  transformType="BIEX"  manufacturer=""  serialnumber=""  homepage="workspaces-and-samples/flowjo-and-your-cytometer/ws-cytometer-bd/"  icon="bd.PNG" >
       <LinParams>
         <Param>time</Param>
       </LinParams>
       <LogParams/>
       <FilterParams/>
       <TransformStore>
         <MatrixID matrixId="b7251008-7ee1-4ede-af0f-5e3cda60d2b6" >
           <Transforms>
             <transforms:linear transforms:minRange="0"  transforms:maxRange="262144"  gain="1" >
               <data-type:parameter data-type:name="FSC-W" />
             </transforms:linear>
             <transforms:linear transforms:minRange="0"  transforms:maxRange="262144"  gain="1" >
               <data-type:parameter data-type:name="SSC-H" />
             </transforms:linear>
             <transforms:biex transforms:length="256"  transforms:maxRange="262144"  transforms:neg="0"  transforms:width="-100"  transforms:pos="4.418539922" >
               <data-type:parameter data-type:name="Pacific Blue-A" />
             </transforms:biex>
             <transforms:biex transforms:length="256"  transforms:maxRange="262144"  transforms:neg="0"  transforms:width="-100"  transforms:pos="4.418539922" >
               <data-type:parameter data-type:name="BV786-A" />
             </transforms:biex>
             <transforms:linear transforms:minRange="0"  transforms:maxRange="262144"  gain="1" >
               <data-type:parameter data-type:name="FSC-A" />
             </transforms:linear>
             <transforms:biex transforms:length="256"  transforms:maxRange="262144"  transforms:neg="0"  transforms:width="-100"  transforms:pos="4.418539922" >
               <data-type:parameter data-type:name="PerCP-A" />
             </transforms:biex>
             <transforms:biex transforms:length="256"  transforms:maxRange="262144"  transforms:neg="0"  transforms:width="-100"  transforms:pos="4.418539922" >
               <data-type:parameter data-type:name="APC-Cy7-A" />
             </transforms:biex>
             <transforms:biex transforms:length="256"  transforms:maxRange="262144"  transforms:neg="0"  transforms:width="-100"  transforms:pos="4.418539922" >
               <data-type:parameter data-type:name="BV711-A" />
             </transforms:biex>
             <transforms:linear transforms:minRange="0"  transforms:maxRange="262144"  gain="1" >
               <data-type:parameter data-type:name="SSC-A" />
             </transforms:linear>
             <transforms:linear transforms:minRange="0"  transforms:maxRange="262144"  gain="1" >
               <data-type:parameter data-type:name="FSC-H" />
             </transforms:linear>
             <transforms:biex transforms:length="256"  transforms:maxRange="262144"  transforms:neg="0"  transforms:width="-100"  transforms:pos="4.418539922" >
               <data-type:parameter data-type:name="BV605-A" />
             </transforms:biex>
             <transforms:linear transforms:minRange="0"  transforms:maxRange="262144"  gain="1" >
               <data-type:parameter data-type:name="SSC-W" />
             </transforms:linear>
             <transforms:biex transforms:length="256"  transforms:maxRange="262144"  transforms:neg="0"  transforms:width="-100"  transforms:pos="4.418539922" >
               <data-type:parameter data-type:name="PE-Cy5-5-A" />
             </transforms:biex>
             <transforms:biex transforms:length="256"  transforms:maxRange="262144"  transforms:neg="0"  transforms:width="-158.4893192461"  transforms:pos="4.418539922" >
               <data-type:parameter data-type:name="PE-Texas Red-A" />
             </transforms:biex>
             <transforms:biex transforms:length="256"  transforms:maxRange="262144"  transforms:neg="0"  transforms:width="-31.6227766017"  transforms:pos="4.418539922" >
               <data-type:parameter data-type:name="FITC-A" />
             </transforms:biex>
           </Transforms>
         </MatrixID>
       </TransformStore>
     </Cytometer>
     <Cytometer name="DIVA"  cyt="FACSAriaII"  useFCS3="1"  extraNegs="0"  widthBasis="-100"  linMin="0"  logMin="3"  linMax="262144"  logMax="262144"  linearRescale="1"  logRescale="1"  linFromKW="1"  logFromKW="1"  useGain="0"  useTransform="1"  transformType="BIEX"  manufacturer=""  serialnumber=""  homepage="workspaces-and-samples/flowjo-and-your-cytometer/ws-cytometer-bd/"  icon="bd.PNG" >
       <LinParams>
         <Param>time</Param>
       </LinParams>
       <LogParams/>
       <FilterParams/>
       <TransformStore>
         <MatrixID matrixId="a470b1c7-ccb5-411e-8937-c8cc2deb3818" >
           <Transforms>
             <transforms:biex transforms:length="256"  transforms:maxRange="262144"  transforms:neg="0"  transforms:width="-12.5892541179"  transforms:pos="3.1" >
               <data-type:parameter data-type:name="PE-CF549-A" />
             </transforms:biex>
             <transforms:linear transforms:minRange="0"  transforms:maxRange="262144"  gain="1" >
               <data-type:parameter data-type:name="FSC-W" />
             </transforms:linear>
             <transforms:biex transforms:length="256"  transforms:maxRange="262144"  transforms:neg="0"  transforms:width="-100"  transforms:pos="4.418539922" >
               <data-type:parameter data-type:name="PE-Cy5-A" />
             </transforms:biex>
             <transforms:linear transforms:minRange="0"  transforms:maxRange="262144"  gain="1" >
               <data-type:parameter data-type:name="SSC-H" />
             </transforms:linear>
             <transforms:biex transforms:length="256"  transforms:maxRange="262144"  transforms:neg="0"  transforms:width="-100"  transforms:pos="4.418539922" >
               <data-type:parameter data-type:name="Pacific Blue-A" />
             </transforms:biex>
             <transforms:biex transforms:length="256"  transforms:maxRange="262144"  transforms:neg="0"  transforms:width="-100"  transforms:pos="4.418539922" >
               <data-type:parameter data-type:name="BV786-A" />
             </transforms:biex>
             <transforms:linear transforms:minRange="0"  transforms:maxRange="262144"  gain="1" >
               <data-type:parameter data-type:name="FSC-A" />
             </transforms:linear>
             <transforms:biex transforms:length="256"  transforms:maxRange="262144"  transforms:neg="0"  transforms:width="-100"  transforms:pos="4.418539922" >
               <data-type:parameter data-type:name="APC-Cy7-A" />
             </transforms:biex>
             <transforms:biex transforms:length="256"  transforms:maxRange="262144"  transforms:neg="0"  transforms:width="-100"  transforms:pos="4.418539922" >
               <data-type:parameter data-type:name="BV711-A" />
             </transforms:biex>
             <transforms:linear transforms:minRange="0"  transforms:maxRange="262144"  gain="1" >
               <data-type:parameter data-type:name="SSC-A" />
             </transforms:linear>
             <transforms:biex transforms:length="256"  transforms:maxRange="262144"  transforms:neg="0"  transforms:width="-100"  transforms:pos="4.418539922" >
               <data-type:parameter data-type:name="BV605-A" />
             </transforms:biex>
             <transforms:linear transforms:minRange="0"  transforms:maxRange="262144"  gain="1" >
               <data-type:parameter data-type:name="FSC-H" />
             </transforms:linear>
             <transforms:biex transforms:length="256"  transforms:maxRange="262144"  transforms:neg="0"  transforms:width="-125.8925411794"  transforms:pos="4.418539922" >
               <data-type:parameter data-type:name="PerCP-Cy5-5-A" />
             </transforms:biex>
             <transforms:linear transforms:minRange="0"  transforms:maxRange="262144"  gain="1" >
               <data-type:parameter data-type:name="SSC-W" />
             </transforms:linear>
             <transforms:biex transforms:length="256"  transforms:maxRange="262144"  transforms:neg="0"  transforms:width="-50.1187233627"  transforms:pos="4.35" >
               <data-type:parameter data-type:name="FITC-A" />
             </transforms:biex>
           </Transforms>
         </MatrixID>
       </TransformStore>
     </Cytometer>
   </Cytometers>
   <Groups>
     <GroupNode name="All Samples"  annotation=""  owningGroup="All Samples"  expanded="1"  sortPriority="10"  count="-1" >
       <Graph smoothing="0"  backColor="#ffffff"  foreColor="#000000"  type="Pseudocolor"  fast="1" >
         <Axis dimension="x"  name=""  label=""  auto="auto" />
         <Axis dimension="y"  name=""  label=""  auto="auto" />
         <GraphSettings level="5%"  smoothingHighResolution="1"  contourHighResolution="1"  histogramSmoothingCount="0"  graphResolution="256"  showOutliers="0"  drawLargeDots="0"  dotsToDraw="8000"  tint="le.chartfill.tinted.40"  lineWeight="le.lineweight.normal"  lineStyle="le.linestyle.solid" />
         <GraphEnvironment showGrid="0"  showAxes="tnlTNL"  showGates="1"  showFreqOnPlots="1"  showGateNameOnPlots="1"  showMedians="0"  showUncomped="0"  addEventParam="0"  lastYAxisName="" >
           <TextTraits font="SansSerif"  size="11"  name="Labels"  style="plain"  color="#000000"  background="#00ffffff"  just="left" />
           <TextTraits font="SansSerif"  size="11"  name="LayoutGates"  style="plain"  color="#000000"  background="#00ffffff"  just="left" />
           <TextTraits font="SansSerif"  size="9"  name="Numbers"  style="plain"  color="#000000"  background="#00ffffff"  just="left" />
           <TextTraits font="SansSerif"  size="9"  name="Legend"  style="plain"  color="#000000"  background="#00ffffff"  just="left" />
         </GraphEnvironment>
       </Graph>
       <Group name="All Samples"  live="1"  role="ws.group.dlog.test"  key=""  synchronized="0"  foreground="#000000"  fontStyle="bold" >
         <Criteria/>
         <SampleRefs>
           <SampleRef sampleID="2" />
           <SampleRef sampleID="3" />
           <SampleRef sampleID="4" />
           <SampleRef sampleID="5" />
           <SampleRef sampleID="6" />
           <SampleRef sampleID="7" />
           <SampleRef sampleID="8" />
           <SampleRef sampleID="9" />
           <SampleRef sampleID="10" />
           <SampleRef sampleID="11" />
           <SampleRef sampleID="14" />
           <SampleRef sampleID="15" />
           <SampleRef sampleID="16" />
           <SampleRef sampleID="17" />
           <SampleRef sampleID="12" />
           <SampleRef sampleID="13" />
           <SampleRef sampleID="18" />
           <SampleRef sampleID="19" />
           <SampleRef sampleID="20" />
           <SampleRef sampleID="21" />
           <SampleRef sampleID="22" />
           <SampleRef sampleID="23" />
           <SampleRef sampleID="24" />
           <SampleRef sampleID="25" />
           <SampleRef sampleID="26" />
           <SampleRef sampleID="27" />
           <SampleRef sampleID="28" />
           <SampleRef sampleID="29" />
           <SampleRef sampleID="30" />
           <SampleRef sampleID="31" />
           <SampleRef sampleID="32" />
           <SampleRef sampleID="33" />
           <SampleRef sampleID="1" />
         </SampleRefs>
         <Keywords/>
       </Group>
     </GroupNode>
     <GroupNode name="Compensation"  annotation=""  owningGroup="Compensation"  expanded="1"  sortPriority="10"  count="-1" >
       <Graph smoothing="0"  backColor="#ffffff"  foreColor="#000000"  type="Pseudocolor"  fast="1" >
         <Axis dimension="x"  name=""  label=""  auto="auto" />
         <Axis dimension="y"  name=""  label=""  auto="auto" />
         <GraphSettings level="5%"  smoothingHighResolution="1"  contourHighResolution="1"  histogramSmoothingCount="0"  graphResolution="256"  showOutliers="0"  drawLargeDots="0"  dotsToDraw="8000"  tint="le.chartfill.tinted.40"  lineWeight="le.lineweight.normal"  lineStyle="le.linestyle.solid" />
         <GraphEnvironment showGrid="0"  showAxes="tnlTNL"  showGates="1"  showFreqOnPlots="1"  showGateNameOnPlots="1"  showMedians="0"  showUncomped="0"  addEventParam="0"  lastYAxisName="" >
           <TextTraits font="SansSerif"  size="11"  name="Labels"  style="plain"  color="#000000"  background="#00ffffff"  just="left" />
           <TextTraits font="SansSerif"  size="11"  name="LayoutGates"  style="plain"  color="#000000"  background="#00ffffff"  just="left" />
           <TextTraits font="SansSerif"  size="9"  name="Numbers"  style="plain"  color="#000000"  background="#00ffffff"  just="left" />
           <TextTraits font="SansSerif"  size="9"  name="Legend"  style="plain"  color="#000000"  background="#00ffffff"  just="left" />
         </GraphEnvironment>
       </Graph>
       <Group name="Compensation"  live="1"  role="ws.group.dlog.compensation"  key=""  synchronized="0"  foreground="#bc1900"  fontStyle="bold" >
         <Criteria>
           <Criterion connector="And"  keyword="$FIL"  function="Contains"  value="unstained" />
           <Criterion connector="Or"  keyword="$FIL"  function="Contains"  value="comp" />
         </Criteria>
         <SampleRefs>
           <SampleRef sampleID="2" />
           <SampleRef sampleID="3" />
           <SampleRef sampleID="4" />
           <SampleRef sampleID="5" />
           <SampleRef sampleID="6" />
           <SampleRef sampleID="7" />
           <SampleRef sampleID="8" />
           <SampleRef sampleID="9" />
           <SampleRef sampleID="10" />
           <SampleRef sampleID="11" />
           <SampleRef sampleID="12" />
           <SampleRef sampleID="13" />
           <SampleRef sampleID="14" />
           <SampleRef sampleID="15" />
           <SampleRef sampleID="16" />
           <SampleRef sampleID="17" />
           <SampleRef sampleID="18" />
           <SampleRef sampleID="19" />
         </SampleRefs>
         <Keywords/>
       </Group>
     </GroupNode>
     <GroupNode name="Ki67 "  annotation=""  owningGroup="Ki67 "  expanded="0"  sortPriority="10"  count="-1" >
       <Graph smoothing="0"  backColor="#ffffff"  foreColor="#000000"  type="Pseudocolor"  fast="1" >
         <Axis dimension="x"  name=""  label=""  auto="auto" />
         <Axis dimension="y"  name=""  label=""  auto="auto" />
         <GraphSettings level="5%"  smoothingHighResolution="1"  contourHighResolution="1"  histogramSmoothingCount="0"  graphResolution="256"  showOutliers="0"  drawLargeDots="0"  dotsToDraw="8000"  tint="le.chartfill.tinted.40"  lineWeight="le.lineweight.normal"  lineStyle="le.linestyle.solid" />
         <GraphEnvironment showGrid="0"  showAxes="tnlTNL"  showGates="1"  showFreqOnPlots="1"  showGateNameOnPlots="1"  showMedians="0"  showUncomped="0"  addEventParam="0"  lastYAxisName="" >
           <TextTraits font="SansSerif"  size="11"  name="Labels"  style="plain"  color="#000000"  background="#00ffffff"  just="left" />
           <TextTraits font="SansSerif"  size="11"  name="LayoutGates"  style="plain"  color="#000000"  background="#00ffffff"  just="left" />
           <TextTraits font="SansSerif"  size="9"  name="Numbers"  style="plain"  color="#000000"  background="#00ffffff"  just="left" />
           <TextTraits font="SansSerif"  size="9"  name="Legend"  style="plain"  color="#000000"  background="#00ffffff"  just="left" />
           <WindowPosition x="0"  y="0"  width="0"  height="0"  displayed="0"  panelState="" />
         </GraphEnvironment>
       </Graph>
       <Subpopulations>
         <Population name="Lymphocytes"  annotation=""  owningGroup="Ki67 "  expanded="0"  sortPriority="10"  count="95364" >
           <Graph smoothing="0"  backColor="#ffffff"  foreColor="#000000"  heatMapStatParameter="Comp-FITC-A"  type="Pseudocolor"  fast="1" >
             <Axis dimension="x"  name="FSC-A"  label=""  auto="auto" />
             <Axis dimension="y"  name="SSC-A"  label=""  auto="auto" />
             <GraphSettings level="5%"  smoothingHighResolution="1"  contourHighResolution="1"  histogramSmoothingCount="0"  graphResolution="256"  showOutliers="0"  drawLargeDots="0"  dotsToDraw="8000"  tint="le.chartfill.tinted.40"  lineWeight="le.lineweight.normal"  lineStyle="le.linestyle.solid" />
             <GraphEnvironment showGrid="0"  showAxes="tnlTNL"  showGates="1"  showFreqOnPlots="1"  showGateNameOnPlots="1"  showMedians="0"  showUncomped="0"  addEventParam="0"  lastYAxisName="" >
               <TextTraits font="SansSerif"  size="11"  name="Labels"  style="plain"  color="#000000"  background="#00ffffff"  just="left" />
               <TextTraits font="SansSerif"  size="11"  name="LayoutGates"  style="plain"  color="#000000"  background="#00ffffff"  just="left" />
               <TextTraits font="SansSerif"  size="9"  name="Numbers"  style="plain"  color="#000000"  background="#00ffffff"  just="left" />
               <TextTraits font="SansSerif"  size="9"  name="Legend"  style="plain"  color="#000000"  background="#00ffffff"  just="left" />
               <WindowPosition x="1005"  y="5"  width="628"  height="818"  displayed="1"  panelState="---" />
             </GraphEnvironment>
           </Graph>
           <Gate gating:id="ID1331559870" >
             <gating:PolygonGate eventsInside="1"  annoOffsetX="268"  annoOffsetY="-52"  tint="#000000"  isTinted="0"  lineWeight="Normal"  userDefined="1"  quadId="-1"  gateResolution="256" >
               <gating:dimension>
                 <data-type:fcs-dimension data-type:name="FSC-A" />
               </gating:dimension>
               <gating:dimension>
                 <data-type:fcs-dimension data-type:name="SSC-A" />
               </gating:dimension>
               <gating:vertex>
                 <gating:coordinate data-type:value="90785.8008658009" />
                 <gating:coordinate data-type:value="128283.2340425532" />
               </gating:vertex>
               <gating:vertex>
                 <gating:coordinate data-type:value="43690.6666666667" />
                 <gating:coordinate data-type:value="121908.9118541033" />
               </gating:vertex>
               <gating:vertex>
                 <gating:coordinate data-type:value="19291.9826839827" />
                 <gating:coordinate data-type:value="91630.8814589666" />
               </gating:vertex>
               <gating:vertex>
                 <gating:coordinate data-type:value="9645.9913419913" />
                 <gating:coordinate data-type:value="24700.4984802432" />
               </gating:vertex>
               <gating:vertex>
                 <gating:coordinate data-type:value="28937.974025974" />
                 <gating:coordinate data-type:value="6374.3221884498" />
               </gating:vertex>
               <gating:vertex>
                 <gating:coordinate data-type:value="61280.4155844156" />
                 <gating:coordinate data-type:value="11951.8541033435" />
               </gating:vertex>
               <gating:vertex>
                 <gating:coordinate data-type:value="113482.2510822511" />
                 <gating:coordinate data-type:value="27887.6595744681" />
               </gating:vertex>
               <gating:vertex>
                 <gating:coordinate data-type:value="132774.2337662338" />
                 <gating:coordinate data-type:value="88443.7203647416" />
               </gating:vertex>
               <gating:vertex>
                 <gating:coordinate data-type:value="117454.1298701299" />
                 <gating:coordinate data-type:value="109957.0577507599" />
               </gating:vertex>
             </gating:PolygonGate>
           </Gate>
           <Subpopulations>
             <Population name="Single Cells"  annotation=""  owningGroup="Ki67 "  expanded="0"  sortPriority="10"  count="91964" >
               <Graph smoothing="0"  backColor="#ffffff"  foreColor="#000000"  heatMapStatParameter="Comp-FITC-A"  type="Pseudocolor"  fast="1" >
                 <Axis dimension="x"  name="Comp-BV786-A"  label=""  auto="auto" />
                 <Axis dimension="y"  name="Comp-APC-Cy7-A"  label=""  auto="auto" />
                 <GraphSettings level="5%"  smoothingHighResolution="1"  contourHighResolution="1"  histogramSmoothingCount="0"  graphResolution="256"  showOutliers="0"  drawLargeDots="0"  dotsToDraw="8000"  tint="le.chartfill.tinted.40"  lineWeight="le.lineweight.normal"  lineStyle="le.linestyle.solid" />
                 <GraphEnvironment showGrid="0"  showAxes="tnlTNL"  showGates="1"  showFreqOnPlots="1"  showGateNameOnPlots="1"  showMedians="0"  showUncomped="0"  addEventParam="0"  lastYAxisName="" >
                   <TextTraits font="SansSerif"  size="11"  name="Labels"  style="plain"  color="#000000"  background="#00ffffff"  just="left" />
                   <TextTraits font="SansSerif"  size="11"  name="LayoutGates"  style="plain"  color="#000000"  background="#00ffffff"  just="left" />
                   <TextTraits font="SansSerif"  size="9"  name="Numbers"  style="plain"  color="#000000"  background="#00ffffff"  just="left" />
                   <TextTraits font="SansSerif"  size="9"  name="Legend"  style="plain"  color="#000000"  background="#00ffffff"  just="left" />
                   <WindowPosition x="914"  y="9"  width="628"  height="818"  displayed="0"  panelState="---" />
                 </GraphEnvironment>
               </Graph>
               <Gate gating:id="ID1398874638"  gating:parent_id="ID1331559870" >
                 <gating:PolygonGate eventsInside="1"  annoOffsetX="-48"  annoOffsetY="-77"  tint="#000000"  isTinted="0"  lineWeight="Normal"  userDefined="1"  quadId="-1"  gateResolution="256" >
                   <gating:dimension>
                     <data-type:fcs-dimension data-type:name="SSC-A" />
                   </gating:dimension>
                   <gating:dimension>
                     <data-type:fcs-dimension data-type:name="SSC-H" />
                   </gating:dimension>
                   <gating:vertex>
                     <gating:coordinate data-type:value="134376.3361344538" />
                     <gating:coordinate data-type:value="132231.9292035398" />
                   </gating:vertex>
                   <gating:vertex>
                     <gating:coordinate data-type:value="52318.6554621849" />
                     <gating:coordinate data-type:value="86414.7256637168" />
                   </gating:vertex>
                   <gating:vertex>
                     <gating:coordinate data-type:value="1101.4453781513" />
                     <gating:coordinate data-type:value="25518.4424778761" />
                   </gating:vertex>
                   <gating:vertex>
                     <gating:coordinate data-type:value="11565.1764705882" />
                     <gating:coordinate data-type:value="2899.8230088496" />
                   </gating:vertex>
                   <gating:vertex>
                     <gating:coordinate data-type:value="96927.1932773109" />
                     <gating:coordinate data-type:value="69595.7522123894" />
                   </gating:vertex>
                   <gating:vertex>
                     <gating:coordinate data-type:value="147042.9579831933" />
                     <gating:coordinate data-type:value="115992.9203539823" />
                   </gating:vertex>
                   <gating:vertex>
                     <gating:coordinate data-type:value="138782.1176470588" />
                     <gating:coordinate data-type:value="127012.2477876106" />
                   </gating:vertex>
                 </gating:PolygonGate>
               </Gate>
               <Subpopulations>
                 <Population name="CD3+Live"  annotation=""  owningGroup="Ki67 "  expanded="0"  sortPriority="10"  count="168923" >
                   <Graph smoothing="0"  backColor="#ffffff"  foreColor="#000000"  heatMapStatParameter="Comp-FITC-A"  type="Pseudocolor"  fast="1" >
                     <Axis dimension="x"  name="Comp-PE-Cy5-5-A"  label=""  auto="auto" />
                     <Axis dimension="y"  name="Comp-BV711-A"  label=""  auto="auto" />
                     <GraphSettings level="5%"  smoothingHighResolution="1"  contourHighResolution="1"  histogramSmoothingCount="0"  graphResolution="256"  showOutliers="0"  drawLargeDots="0"  dotsToDraw="8000"  tint="le.chartfill.tinted.40"  lineWeight="le.lineweight.normal"  lineStyle="le.linestyle.solid" />
                     <GraphEnvironment showGrid="0"  showAxes="tnlTNL"  showGates="1"  showFreqOnPlots="1"  showGateNameOnPlots="1"  showMedians="0"  showUncomped="0"  addEventParam="0"  lastYAxisName="" >
                       <TextTraits font="SansSerif"  size="11"  name="Labels"  style="plain"  color="#000000"  background="#00ffffff"  just="left" />
                       <TextTraits font="SansSerif"  size="11"  name="LayoutGates"  style="plain"  color="#000000"  background="#00ffffff"  just="left" />
                       <TextTraits font="SansSerif"  size="9"  name="Numbers"  style="plain"  color="#000000"  background="#00ffffff"  just="left" />
                       <TextTraits font="SansSerif"  size="9"  name="Legend"  style="plain"  color="#000000"  background="#00ffffff"  just="left" />
                       <WindowPosition x="914"  y="9"  width="628"  height="818"  displayed="0"  panelState="---" />
                     </GraphEnvironment>
                   </Graph>
                   <Gate gating:id="ID1857241793"  gating:parent_id="ID1398874638" >
                     <gating:RectangleGate eventsInside="1"  annoOffsetX="204"  annoOffsetY="-5"  tint="#000000"  isTinted="0"  lineWeight="Normal"  userDefined="1"  percentX="0"  percentY="0" >
                       <gating:dimension gating:min="236.60559447892837"  gating:max="17364.303929168218" >
                         <data-type:fcs-dimension data-type:name="Comp-BV786-A" />
                       </gating:dimension>
                       <gating:dimension gating:min="-674.1772055149233"  gating:max="727.7567162697378" >
                         <data-type:fcs-dimension data-type:name="Comp-APC-Cy7-A" />
                       </gating:dimension>
                     </gating:RectangleGate>
                   </Gate>
                   <Subpopulations>
                     <Population name="CD4+"  annotation=""  owningGroup="Ki67 "  expanded="0"  sortPriority="10"  count="100042" >
                       <Graph smoothing="0"  backColor="#ffffff"  foreColor="#000000"  heatMapStatParameter="Comp-FITC-A"  type="Pseudocolor"  fast="1" >
                         <Axis dimension="x"  name="Comp-PE-Cy5-5-A"  label=""  auto="auto" />
                         <Axis dimension="y"  name="Comp-BV711-A"  label=""  auto="auto" />
                         <GraphSettings level="5%"  smoothingHighResolution="1"  contourHighResolution="1"  histogramSmoothingCount="0"  graphResolution="256"  showOutliers="0"  drawLargeDots="0"  dotsToDraw="8000"  tint="le.chartfill.tinted.40"  lineWeight="le.lineweight.normal"  lineStyle="le.linestyle.solid" />
                         <GraphEnvironment showGrid="0"  showAxes="tnlTNL"  showGates="1"  showFreqOnPlots="1"  showGateNameOnPlots="1"  showMedians="0"  showUncomped="0"  addEventParam="0"  lastYAxisName="" >
                           <TextTraits font="SansSerif"  size="11"  name="Labels"  style="plain"  color="#000000"  background="#00ffffff"  just="left" />
                           <TextTraits font="SansSerif"  size="11"  name="LayoutGates"  style="plain"  color="#000000"  background="#00ffffff"  just="left" />
                           <TextTraits font="SansSerif"  size="9"  name="Numbers"  style="plain"  color="#000000"  background="#00ffffff"  just="left" />
                           <TextTraits font="SansSerif"  size="9"  name="Legend"  style="plain"  color="#000000"  background="#00ffffff"  just="left" />
                           <WindowPosition x="914"  y="9"  width="628"  height="818"  displayed="1"  panelState="---" />
                         </GraphEnvironment>
                       </Graph>
                       <Gate gating:id="ID827265935"  gating:parent_id="ID1857241793" >
                         <gating:RectangleGate eventsInside="1"  annoOffsetX="153"  annoOffsetY="-9"  tint="#000000"  isTinted="0"  lineWeight="Normal"  userDefined="1"  percentX="0"  percentY="0" >
                           <gating:dimension gating:min="734.9702923777089"  gating:max="13653.639106845287" >
                             <data-type:fcs-dimension data-type:name="Comp-PE-Cy5-5-A" />
                           </gating:dimension>
                           <gating:dimension gating:min="-794.9061243529179"  gating:max="836.8144909233562" >
                             <data-type:fcs-dimension data-type:name="Comp-BV711-A" />
                           </gating:dimension>
                         </gating:RectangleGate>
                       </Gate>
                     </Population>
                     <Population name="CD8"  annotation=""  owningGroup="Ki67 "  expanded="0"  sortPriority="10"  count="21520" >
                       <Graph smoothing="0"  backColor="#ffffff"  foreColor="#000000"  heatMapStatParameter="Comp-FITC-A"  type="Pseudocolor"  fast="1" >
                         <Axis dimension="x"  name="Comp-PE-Cy5-A"  label=""  auto="auto" />
                         <Axis dimension="y"  name="Comp-BV711-A"  label=""  auto="auto" />
                         <GraphSettings level="5%"  smoothingHighResolution="1"  contourHighResolution="1"  histogramSmoothingCount="0"  graphResolution="256"  showOutliers="0"  drawLargeDots="0"  dotsToDraw="8000"  tint="le.chartfill.tinted.40"  lineWeight="le.lineweight.normal"  lineStyle="le.linestyle.solid" />
                         <GraphEnvironment showGrid="0"  showAxes="tnlTNL"  showGates="1"  showFreqOnPlots="1"  showGateNameOnPlots="1"  showMedians="0"  showUncomped="0"  addEventParam="0"  lastYAxisName="" >
                           <TextTraits font="SansSerif"  size="11"  name="Labels"  style="plain"  color="#000000"  background="#00ffffff"  just="left" />
                           <TextTraits font="SansSerif"  size="11"  name="LayoutGates"  style="plain"  color="#000000"  background="#00ffffff"  just="left" />
                           <TextTraits font="SansSerif"  size="9"  name="Numbers"  style="plain"  color="#000000"  background="#00ffffff"  just="left" />
                           <TextTraits font="SansSerif"  size="9"  name="Legend"  style="plain"  color="#000000"  background="#00ffffff"  just="left" />
                           <WindowPosition x="935"  y="15"  width="628"  height="818"  displayed="1"  panelState="---" />
                         </GraphEnvironment>
                       </Graph>
                       <Gate gating:id="ID291481621"  gating:parent_id="ID1857241793" >
                         <gating:RectangleGate eventsInside="1"  annoOffsetX="-75"  annoOffsetY="-12"  tint="#000000"  isTinted="0"  lineWeight="Normal"  userDefined="1"  percentX="0"  percentY="0" >
                           <gating:dimension gating:min="-485.8922095381893"  gating:max="664.9151196337805" >
                             <data-type:fcs-dimension data-type:name="Comp-PE-Cy5-A" />
                           </gating:dimension>
                           <gating:dimension gating:min="1358.899284812636"  gating:max="53013.93913914416" >
                             <data-type:fcs-dimension data-type:name="Comp-BV711-A" />
                           </gating:dimension>
                         </gating:RectangleGate>
                       </Gate>
                       <Subpopulations>
                         <Population name="Tcm"  annotation=""  owningGroup="Ki67 "  expanded="0"  sortPriority="10"  count="1078" >
                           <Graph smoothing="0"  backColor="#ffffff"  foreColor="#000000"  heatMapStatParameter="Comp-FITC-A"  type="Pseudocolor"  fast="1" >
                             <Axis dimension="x"  name="Comp-PE-CF549-A"  label=""  auto="auto" />
                             <Axis dimension="y"  name="Comp-FITC-A"  label=""  auto="auto" />
                             <GraphSettings level="5%"  smoothingHighResolution="1"  contourHighResolution="1"  histogramSmoothingCount="0"  graphResolution="256"  showOutliers="0"  drawLargeDots="0"  dotsToDraw="8000"  tint="le.chartfill.tinted.40"  lineWeight="le.lineweight.normal"  lineStyle="le.linestyle.solid" />
                             <GraphEnvironment showGrid="0"  showAxes="tnlTNL"  showGates="1"  showFreqOnPlots="1"  showGateNameOnPlots="1"  showMedians="0"  showUncomped="0"  addEventParam="0"  lastYAxisName="" >
                               <TextTraits font="SansSerif"  size="11"  name="Labels"  style="plain"  color="#000000"  background="#00ffffff"  just="left" />
                               <TextTraits font="SansSerif"  size="11"  name="LayoutGates"  style="plain"  color="#000000"  background="#00ffffff"  just="left" />
                               <TextTraits font="SansSerif"  size="9"  name="Numbers"  style="plain"  color="#000000"  background="#00ffffff"  just="left" />
                               <TextTraits font="SansSerif"  size="9"  name="Legend"  style="plain"  color="#000000"  background="#00ffffff"  just="left" />
                               <WindowPosition x="935"  y="15"  width="628"  height="818"  displayed="1"  panelState="---" />
                             </GraphEnvironment>
                           </Graph>
                           <Gate gating:id="ID1265932642"  gating:parent_id="ID291481621" >
                             <gating:RectangleGate eventsInside="1"  annoOffsetX="-40"  annoOffsetY="-93"  tint="#000000"  isTinted="0"  lineWeight="Normal"  userDefined="1"  percentX="0"  percentY="0" >
                               <gating:dimension gating:min="-484.797339170008"  gating:max="663.6191693408259" >
                                 <data-type:fcs-dimension data-type:name="Comp-PE-CF549-A" />
                               </gating:dimension>
                               <gating:dimension gating:min="722.2802268169755"  gating:max="8751.654858706339" >
                                 <data-type:fcs-dimension data-type:name="Comp-FITC-A" />
                               </gating:dimension>
                             </gating:RectangleGate>
                           </Gate>
                           <Subpopulations>
                             <Population name="Ki67+"  annotation=""  owningGroup="Ki67 "  expanded="0"  sortPriority="10"  count="0" >
                               <Graph smoothing="0"  backColor="#ffffff"  foreColor="#000000"  heatMapStatParameter="Comp-FITC-A"  type="Pseudocolor"  fast="1" >
                                 <Axis dimension="x"  name="Comp-PerCP-A"  label=""  auto="auto" />
                                 <Axis dimension="y"  name="Comp-BV605-A"  label=""  auto="auto" />
                                 <GraphSettings level="5%"  smoothingHighResolution="1"  contourHighResolution="1"  histogramSmoothingCount="0"  graphResolution="256"  showOutliers="0"  drawLargeDots="0"  dotsToDraw="8000"  tint="le.chartfill.tinted.40"  lineWeight="le.lineweight.normal"  lineStyle="le.linestyle.solid" />
                                 <GraphEnvironment showGrid="0"  showAxes="tnlTNL"  showGates="1"  showFreqOnPlots="1"  showGateNameOnPlots="1"  showMedians="0"  showUncomped="0"  addEventParam="0"  lastYAxisName="" >
                                   <TextTraits font="SansSerif"  size="11"  name="Labels"  style="plain"  color="#000000"  background="#00ffffff"  just="left" />
                                   <TextTraits font="SansSerif"  size="11"  name="LayoutGates"  style="plain"  color="#000000"  background="#00ffffff"  just="left" />
                                   <TextTraits font="SansSerif"  size="9"  name="Numbers"  style="plain"  color="#000000"  background="#00ffffff"  just="left" />
                                   <TextTraits font="SansSerif"  size="9"  name="Legend"  style="plain"  color="#000000"  background="#00ffffff"  just="left" />
                                   <WindowPosition x="737"  y="36"  width="628"  height="818"  displayed="0"  panelState="---" />
                                 </GraphEnvironment>
                               </Graph>
                               <Gate gating:id="ID1067806599"  gating:parent_id="ID1265932642" >
                                 <gating:RectangleGate eventsInside="1"  annoOffsetX="-9"  annoOffsetY="-86"  tint="#000000"  isTinted="0"  lineWeight="Normal"  userDefined="1"  percentX="0"  percentY="0" >
                                   <gating:dimension gating:min="236.60559447892837"  gating:max="17364.303929168218" >
                                     <data-type:fcs-dimension data-type:name="Comp-Pacific Blue-A" />
                                   </gating:dimension>
                                   <gating:dimension gating:min="697.9992255571889"  gating:max="5587.236421217393" >
                                     <data-type:fcs-dimension data-type:name="Comp-BV605-A" />
                                   </gating:dimension>
                                 </gating:RectangleGate>
                               </Gate>
                             </Population>
                           </Subpopulations>
                         </Population>
                         <Population name="Tem"  annotation=""  owningGroup="Ki67 "  expanded="0"  sortPriority="10"  count="2677" >
                           <Graph smoothing="0"  backColor="#ffffff"  foreColor="#000000"  heatMapStatParameter="Comp-FITC-A"  type="Pseudocolor"  fast="1" >
                             <Axis dimension="x"  name="Comp-PE-CF549-A"  label=""  auto="auto" />
                             <Axis dimension="y"  name="Comp-FITC-A"  label=""  auto="auto" />
                             <GraphSettings level="5%"  smoothingHighResolution="1"  contourHighResolution="1"  histogramSmoothingCount="0"  graphResolution="256"  showOutliers="0"  drawLargeDots="0"  dotsToDraw="8000"  tint="le.chartfill.tinted.40"  lineWeight="le.lineweight.normal"  lineStyle="le.linestyle.solid" />
                             <GraphEnvironment showGrid="0"  showAxes="tnlTNL"  showGates="1"  showFreqOnPlots="1"  showGateNameOnPlots="1"  showMedians="0"  showUncomped="0"  addEventParam="0"  lastYAxisName="" >
                               <TextTraits font="SansSerif"  size="11"  name="Labels"  style="plain"  color="#000000"  background="#00ffffff"  just="left" />
                               <TextTraits font="SansSerif"  size="11"  name="LayoutGates"  style="plain"  color="#000000"  background="#00ffffff"  just="left" />
                               <TextTraits font="SansSerif"  size="9"  name="Numbers"  style="plain"  color="#000000"  background="#00ffffff"  just="left" />
                               <TextTraits font="SansSerif"  size="9"  name="Legend"  style="plain"  color="#000000"  background="#00ffffff"  just="left" />
                               <WindowPosition x="935"  y="15"  width="628"  height="818"  displayed="1"  panelState="---" />
                             </GraphEnvironment>
                           </Graph>
                           <Gate gating:id="ID1983889559"  gating:parent_id="ID291481621" >
                             <gating:RectangleGate eventsInside="1"  annoOffsetX="-63"  annoOffsetY="72"  tint="#000000"  isTinted="0"  lineWeight="Normal"  userDefined="1"  percentX="0"  percentY="0" >
                               <gating:dimension gating:min="-425.29071465454604"  gating:max="651.6032246233225" >
                                 <data-type:fcs-dimension data-type:name="Comp-PE-CF549-A" />
                               </gating:dimension>
                               <gating:dimension gating:min="80.38055429160717"  gating:max="635.0246014729701" >
                                 <data-type:fcs-dimension data-type:name="Comp-FITC-A" />
                               </gating:dimension>
                             </gating:RectangleGate>
                           </Gate>
                         </Population>
                         <Population name="Temra1"  annotation=""  owningGroup="Ki67 "  expanded="0"  sortPriority="10"  count="1615" >
                           <Graph smoothing="0"  backColor="#ffffff"  foreColor="#000000"  heatMapStatParameter="Comp-FITC-A"  type="Pseudocolor"  fast="1" >
                             <Axis dimension="x"  name="Comp-PE-CF549-A"  label=""  auto="auto" />
                             <Axis dimension="y"  name="Comp-FITC-A"  label=""  auto="auto" />
                             <GraphSettings level="5%"  smoothingHighResolution="1"  contourHighResolution="1"  histogramSmoothingCount="0"  graphResolution="256"  showOutliers="0"  drawLargeDots="0"  dotsToDraw="8000"  tint="le.chartfill.tinted.40"  lineWeight="le.lineweight.normal"  lineStyle="le.linestyle.solid" />
                             <GraphEnvironment showGrid="0"  showAxes="tnlTNL"  showGates="1"  showFreqOnPlots="1"  showGateNameOnPlots="1"  showMedians="0"  showUncomped="0"  addEventParam="0"  lastYAxisName="" >
                               <TextTraits font="SansSerif"  size="11"  name="Labels"  style="plain"  color="#000000"  background="#00ffffff"  just="left" />
                               <TextTraits font="SansSerif"  size="11"  name="LayoutGates"  style="plain"  color="#000000"  background="#00ffffff"  just="left" />
                               <TextTraits font="SansSerif"  size="9"  name="Numbers"  style="plain"  color="#000000"  background="#00ffffff"  just="left" />
                               <TextTraits font="SansSerif"  size="9"  name="Legend"  style="plain"  color="#000000"  background="#00ffffff"  just="left" />
                               <WindowPosition x="935"  y="15"  width="628"  height="818"  displayed="1"  panelState="---" />
                             </GraphEnvironment>
                           </Graph>
                           <Gate gating:id="ID441237829"  gating:parent_id="ID291481621" >
                             <gating:RectangleGate eventsInside="1"  annoOffsetX="24"  annoOffsetY="81"  tint="#000000"  isTinted="0"  lineWeight="Normal"  userDefined="1"  percentX="0"  percentY="0" >
                               <gating:dimension gating:min="1313.1364671724705"  gating:max="47225.92677549506" >
                                 <data-type:fcs-dimension data-type:name="Comp-PE-CF549-A" />
                               </gating:dimension>
                               <gating:dimension gating:min="53.92138028969521"  gating:max="568.208307636671" >
                                 <data-type:fcs-dimension data-type:name="Comp-FITC-A" />
                               </gating:dimension>
                             </gating:RectangleGate>
                           </Gate>
                         </Population>
                         <Population name="Tnpot1"  annotation=""  owningGroup="Ki67 "  expanded="0"  sortPriority="10"  count="14631" >
                           <Graph smoothing="0"  backColor="#ffffff"  foreColor="#000000"  heatMapStatParameter="Comp-FITC-A"  type="Pseudocolor"  fast="1" >
                             <Axis dimension="x"  name="Comp-PE-CF549-A"  label=""  auto="auto" />
                             <Axis dimension="y"  name="Comp-FITC-A"  label=""  auto="auto" />
                             <GraphSettings level="5%"  smoothingHighResolution="1"  contourHighResolution="1"  histogramSmoothingCount="0"  graphResolution="256"  showOutliers="0"  drawLargeDots="0"  dotsToDraw="8000"  tint="le.chartfill.tinted.40"  lineWeight="le.lineweight.normal"  lineStyle="le.linestyle.solid" />
                             <GraphEnvironment showGrid="0"  showAxes="tnlTNL"  showGates="1"  showFreqOnPlots="1"  showGateNameOnPlots="1"  showMedians="0"  showUncomped="0"  addEventParam="0"  lastYAxisName="" >
                               <TextTraits font="SansSerif"  size="11"  name="Labels"  style="plain"  color="#000000"  background="#00ffffff"  just="left" />
                               <TextTraits font="SansSerif"  size="11"  name="LayoutGates"  style="plain"  color="#000000"  background="#00ffffff"  just="left" />
                               <TextTraits font="SansSerif"  size="9"  name="Numbers"  style="plain"  color="#000000"  background="#00ffffff"  just="left" />
                               <TextTraits font="SansSerif"  size="9"  name="Legend"  style="plain"  color="#000000"  background="#00ffffff"  just="left" />
                               <WindowPosition x="935"  y="15"  width="628"  height="818"  displayed="1"  panelState="---" />
                             </GraphEnvironment>
                           </Graph>
                           <Gate gating:id="ID1973216487"  gating:parent_id="ID291481621" >
                             <gating:RectangleGate eventsInside="1"  annoOffsetX="2"  annoOffsetY="-130"  tint="#000000"  isTinted="0"  lineWeight="Normal"  userDefined="1"  percentX="0"  percentY="0" >
                               <gating:dimension gating:min="1249.022789167818"  gating:max="31713.668174546958" >
                                 <data-type:fcs-dimension data-type:name="Comp-PE-CF549-A" />
                               </gating:dimension>
                               <gating:dimension gating:min="722.2802268169755"  gating:max="7689.300433636467" >
                                 <data-type:fcs-dimension data-type:name="Comp-FITC-A" />
                               </gating:dimension>
                             </gating:RectangleGate>
                           </Gate>
                           <Subpopulations>
                             <Population name="Tnaive"  annotation=""  owningGroup="Ki67 "  expanded="0"  sortPriority="10"  count="13537" >
                               <Graph smoothing="0"  backColor="#ffffff"  foreColor="#000000"  heatMapStatParameter="Comp-FITC-A"  type="Pseudocolor"  fast="1" >
                                 <Axis dimension="x"  name="Comp-PerCP-Cy5-5-A"  label=""  auto="auto" />
                                 <Axis dimension="y"  name="Comp-BV605-A"  label=""  auto="auto" />
                                 <GraphSettings level="5%"  smoothingHighResolution="1"  contourHighResolution="1"  histogramSmoothingCount="0"  graphResolution="256"  showOutliers="0"  drawLargeDots="0"  dotsToDraw="8000"  tint="le.chartfill.tinted.40"  lineWeight="le.lineweight.normal"  lineStyle="le.linestyle.solid" />
                                 <GraphEnvironment showGrid="0"  showAxes="tnlTNL"  showGates="1"  showFreqOnPlots="1"  showGateNameOnPlots="1"  showMedians="0"  showUncomped="0"  addEventParam="0"  lastYAxisName="" >
                                   <TextTraits font="SansSerif"  size="11"  name="Labels"  style="plain"  color="#000000"  background="#00ffffff"  just="left" />
                                   <TextTraits font="SansSerif"  size="11"  name="LayoutGates"  style="plain"  color="#000000"  background="#00ffffff"  just="left" />
                                   <TextTraits font="SansSerif"  size="9"  name="Numbers"  style="plain"  color="#000000"  background="#00ffffff"  just="left" />
                                   <TextTraits font="SansSerif"  size="9"  name="Legend"  style="plain"  color="#000000"  background="#00ffffff"  just="left" />
                                   <WindowPosition x="914"  y="31"  width="628"  height="818"  displayed="1"  panelState="---" />
                                 </GraphEnvironment>
                               </Graph>
                               <Gate gating:id="ID1641116804"  gating:parent_id="ID1973216487" >
                                 <gating:RectangleGate eventsInside="1"  annoOffsetX="-106"  annoOffsetY="-90"  tint="#000000"  isTinted="0"  lineWeight="Normal"  userDefined="1"  percentX="0"  percentY="0" >
                                   <gating:dimension gating:min="-129.8344769808289"  gating:max="1456.4127954846956" >
                                     <data-type:fcs-dimension data-type:name="Comp-PerCP-Cy5-5-A" />
                                   </gating:dimension>
                                   <gating:dimension gating:min="339.0212739596265"  gating:max="3361.6872946797935" >
                                     <data-type:fcs-dimension data-type:name="Comp-BV605-A" />
                                   </gating:dimension>
                                 </gating:RectangleGate>
                               </Gate>
                               <Subpopulations>
                                 <Population name="Ki67+"  annotation=""  owningGroup="Ki67 "  expanded="0"  sortPriority="10"  count="0" >
                                   <Graph smoothing="0"  backColor="#ffffff"  foreColor="#000000"  heatMapStatParameter="Comp-FITC-A"  type="Pseudocolor"  fast="1" >
                                     <Axis dimension="x"  name="Comp-PerCP-A"  label=""  auto="auto" />
                                     <Axis dimension="y"  name="Comp-BV605-A"  label=""  auto="auto" />
                                     <GraphSettings level="5%"  smoothingHighResolution="1"  contourHighResolution="1"  histogramSmoothingCount="0"  graphResolution="256"  showOutliers="0"  drawLargeDots="0"  dotsToDraw="8000"  tint="le.chartfill.tinted.40"  lineWeight="le.lineweight.normal"  lineStyle="le.linestyle.solid" />
                                     <GraphEnvironment showGrid="0"  showAxes="tnlTNL"  showGates="1"  showFreqOnPlots="1"  showGateNameOnPlots="1"  showMedians="0"  showUncomped="0"  addEventParam="0"  lastYAxisName="" >
                                       <TextTraits font="SansSerif"  size="11"  name="Labels"  style="plain"  color="#000000"  background="#00ffffff"  just="left" />
                                       <TextTraits font="SansSerif"  size="11"  name="LayoutGates"  style="plain"  color="#000000"  background="#00ffffff"  just="left" />
                                       <TextTraits font="SansSerif"  size="9"  name="Numbers"  style="plain"  color="#000000"  background="#00ffffff"  just="left" />
                                       <TextTraits font="SansSerif"  size="9"  name="Legend"  style="plain"  color="#000000"  background="#00ffffff"  just="left" />
                                       <WindowPosition x="737"  y="36"  width="628"  height="818"  displayed="0"  panelState="---" />
                                     </GraphEnvironment>
                                   </Graph>
                                   <Gate gating:id="ID1776434001"  gating:parent_id="ID1641116804" >
                                     <gating:RectangleGate eventsInside="1"  annoOffsetX="-9"  annoOffsetY="-86"  tint="#000000"  isTinted="0"  lineWeight="Normal"  userDefined="1"  percentX="0"  percentY="0" >
                                       <gating:dimension gating:min="236.60559447892837"  gating:max="17364.303929168218" >
                                         <data-type:fcs-dimension data-type:name="Comp-Pacific Blue-A" />
                                       </gating:dimension>
                                       <gating:dimension gating:min="697.9992255571889"  gating:max="5587.236421217393" >
                                         <data-type:fcs-dimension data-type:name="Comp-BV605-A" />
                                       </gating:dimension>
                                     </gating:RectangleGate>
                                   </Gate>
                                 </Population>
                                 <Population name="Ki67-"  annotation=""  owningGroup="Ki67 "  expanded="0"  sortPriority="10"  count="0" >
                                   <Graph smoothing="0"  backColor="#ffffff"  foreColor="#000000"  heatMapStatParameter="Comp-FITC-A"  type="Pseudocolor"  fast="1" >
                                     <Axis dimension="x"  name="Comp-Pacific Blue-A"  label=""  auto="auto" />
                                     <Axis dimension="y"  name="Comp-BV605-A"  label=""  auto="auto" />
                                     <GraphSettings level="5%"  smoothingHighResolution="1"  contourHighResolution="1"  histogramSmoothingCount="0"  graphResolution="256"  showOutliers="0"  drawLargeDots="0"  dotsToDraw="8000"  tint="le.chartfill.tinted.40"  lineWeight="le.lineweight.normal"  lineStyle="le.linestyle.solid" />
                                     <GraphEnvironment showGrid="0"  showAxes="tnlTNL"  showGates="1"  showFreqOnPlots="1"  showGateNameOnPlots="1"  showMedians="0"  showUncomped="0"  addEventParam="0"  lastYAxisName="" >
                                       <TextTraits font="SansSerif"  size="11"  name="Labels"  style="plain"  color="#000000"  background="#00ffffff"  just="left" />
                                       <TextTraits font="SansSerif"  size="11"  name="LayoutGates"  style="plain"  color="#000000"  background="#00ffffff"  just="left" />
                                       <TextTraits font="SansSerif"  size="9"  name="Numbers"  style="plain"  color="#000000"  background="#00ffffff"  just="left" />
                                       <TextTraits font="SansSerif"  size="9"  name="Legend"  style="plain"  color="#000000"  background="#00ffffff"  just="left" />
                                       <WindowPosition x="737"  y="36"  width="628"  height="818"  displayed="1"  panelState="---" />
                                     </GraphEnvironment>
                                   </Graph>
                                   <Gate gating:id="ID358128065"  gating:parent_id="ID1641116804" >
                                     <gating:RectangleGate eventsInside="1"  annoOffsetX="-59"  annoOffsetY="-93"  tint="#000000"  isTinted="0"  lineWeight="Normal"  userDefined="1"  percentX="0"  percentY="0" >
                                       <gating:dimension gating:min="-365.4993047174503"  gating:max="202.9193458717381" >
                                         <data-type:fcs-dimension data-type:name="Comp-Pacific Blue-A" />
                                       </gating:dimension>
                                       <gating:dimension gating:min="625.9777523792579"  gating:max="7816.188866918162" >
                                         <data-type:fcs-dimension data-type:name="Comp-BV605-A" />
                                       </gating:dimension>
                                     </gating:RectangleGate>
                                   </Gate>
                                 </Population>
                               </Subpopulations>
                             </Population>
                             <Population name="Tscm "  annotation=""  owningGroup="Ki67 "  expanded="0"  sortPriority="10"  count="427" >
                               <Graph smoothing="0"  backColor="#ffffff"  foreColor="#000000"  heatMapStatParameter="Comp-FITC-A"  type="Pseudocolor"  fast="1" >
                                 <Axis dimension="x"  name="Comp-PerCP-Cy5-5-A"  label=""  auto="auto" />
                                 <Axis dimension="y"  name="Comp-BV605-A"  label=""  auto="auto" />
                                 <GraphSettings level="5%"  smoothingHighResolution="1"  contourHighResolution="1"  histogramSmoothingCount="0"  graphResolution="256"  showOutliers="0"  drawLargeDots="0"  dotsToDraw="8000"  tint="le.chartfill.tinted.40"  lineWeight="le.lineweight.normal"  lineStyle="le.linestyle.solid" />
                                 <GraphEnvironment showGrid="0"  showAxes="tnlTNL"  showGates="1"  showFreqOnPlots="1"  showGateNameOnPlots="1"  showMedians="0"  showUncomped="0"  addEventParam="0"  lastYAxisName="" >
                                   <TextTraits font="SansSerif"  size="11"  name="Labels"  style="plain"  color="#000000"  background="#00ffffff"  just="left" />
                                   <TextTraits font="SansSerif"  size="11"  name="LayoutGates"  style="plain"  color="#000000"  background="#00ffffff"  just="left" />
                                   <TextTraits font="SansSerif"  size="9"  name="Numbers"  style="plain"  color="#000000"  background="#00ffffff"  just="left" />
                                   <TextTraits font="SansSerif"  size="9"  name="Legend"  style="plain"  color="#000000"  background="#00ffffff"  just="left" />
                                   <WindowPosition x="914"  y="31"  width="628"  height="818"  displayed="1"  panelState="---" />
                                 </GraphEnvironment>
                               </Graph>
                               <Gate gating:id="ID133295185"  gating:parent_id="ID1973216487" >
                                 <gating:RectangleGate eventsInside="1"  annoOffsetX="54"  annoOffsetY="-101"  tint="#000000"  isTinted="0"  lineWeight="Normal"  userDefined="1"  percentX="0"  percentY="0" >
                                   <gating:dimension gating:min="1753.0150573249202"  gating:max="27183.00452159857" >
                                     <data-type:fcs-dimension data-type:name="Comp-PerCP-Cy5-5-A" />
                                   </gating:dimension>
                                   <gating:dimension gating:min="351.2895975254066"  gating:max="3823.2079333518323" >
                                     <data-type:fcs-dimension data-type:name="Comp-BV605-A" />
                                   </gating:dimension>
                                 </gating:RectangleGate>
                               </Gate>
                               <Subpopulations>
                                 <Population name="CD95hi_analysis_ki67"  annotation=""  owningGroup="Ki67 "  expanded="0"  sortPriority="10"  count="71" >
                                   <Graph smoothing="0"  backColor="#ffffff"  foreColor="#000000"  heatMapStatParameter="Comp-FITC-A"  type="Pseudocolor"  fast="1" >
                                     <Axis dimension="x"  name="Comp-PerCP-Cy5-5-A"  label=""  auto="auto" />
                                     <Axis dimension="y"  name="Comp-BV605-A"  label=""  auto="auto" />
                                     <GraphSettings level="5%"  smoothingHighResolution="1"  contourHighResolution="1"  histogramSmoothingCount="0"  graphResolution="256"  showOutliers="0"  drawLargeDots="0"  dotsToDraw="8000"  tint="le.chartfill.tinted.40"  lineWeight="le.lineweight.normal"  lineStyle="le.linestyle.solid" />
                                     <GraphEnvironment showGrid="0"  showAxes="tnlTNL"  showGates="1"  showFreqOnPlots="1"  showGateNameOnPlots="1"  showMedians="0"  showUncomped="0"  addEventParam="0"  lastYAxisName="" >
                                       <TextTraits font="SansSerif"  size="11"  name="Labels"  style="plain"  color="#000000"  background="#00ffffff"  just="left" />
                                       <TextTraits font="SansSerif"  size="11"  name="LayoutGates"  style="plain"  color="#000000"  background="#00ffffff"  just="left" />
                                       <TextTraits font="SansSerif"  size="9"  name="Numbers"  style="plain"  color="#000000"  background="#00ffffff"  just="left" />
                                       <TextTraits font="SansSerif"  size="9"  name="Legend"  style="plain"  color="#000000"  background="#00ffffff"  just="left" />
                                       <WindowPosition x="-8"  y="-8"  width="1936"  height="1056"  displayed="1"  panelState="---" />
                                     </GraphEnvironment>
                                   </Graph>
                                   <Gate gating:id="ID1835982207"  gating:parent_id="ID133295185" >
                                     <gating:RectangleGate eventsInside="1"  annoOffsetX="2"  annoOffsetY="-184"  tint="#000000"  isTinted="0"  lineWeight="Normal"  userDefined="1"  percentX="0"  percentY="0" >
                                       <gating:dimension gating:min="4073.8436761165985"  gating:max="21450.88104429211" >
                                         <data-type:fcs-dimension data-type:name="Comp-PerCP-Cy5-5-A" />
                                       </gating:dimension>
                                       <gating:dimension gating:min="-4.7412947196912985"  gating:max="5212.127654546284" >
                                         <data-type:fcs-dimension data-type:name="Comp-BV605-A" />
                                       </gating:dimension>
                                     </gating:RectangleGate>
                                   </Gate>
                                   <Subpopulations>
                                     <Population name="Ki67+"  annotation=""  owningGroup="Ki67 "  expanded="0"  sortPriority="10"  count="17" >
                                       <Graph smoothing="0"  backColor="#ffffff"  foreColor="#000000"  heatMapStatParameter="Comp-FITC-A"  type="Pseudocolor"  fast="1" >
                                         <Axis dimension="x"  name="Comp-Pacific Blue-A"  label=""  auto="auto" />
                                         <Axis dimension="y"  name="Comp-BV605-A"  label=""  auto="auto" />
                                         <GraphSettings level="5%"  smoothingHighResolution="1"  contourHighResolution="1"  histogramSmoothingCount="0"  graphResolution="256"  showOutliers="0"  drawLargeDots="0"  dotsToDraw="8000"  tint="le.chartfill.tinted.40"  lineWeight="le.lineweight.normal"  lineStyle="le.linestyle.solid" />
                                         <GraphEnvironment showGrid="0"  showAxes="tnlTNL"  showGates="1"  showFreqOnPlots="1"  showGateNameOnPlots="1"  showMedians="0"  showUncomped="0"  addEventParam="0"  lastYAxisName="" >
                                           <TextTraits font="SansSerif"  size="11"  name="Labels"  style="plain"  color="#000000"  background="#00ffffff"  just="left" />
                                           <TextTraits font="SansSerif"  size="11"  name="LayoutGates"  style="plain"  color="#000000"  background="#00ffffff"  just="left" />
                                           <TextTraits font="SansSerif"  size="9"  name="Numbers"  style="plain"  color="#000000"  background="#00ffffff"  just="left" />
                                           <TextTraits font="SansSerif"  size="9"  name="Legend"  style="plain"  color="#000000"  background="#00ffffff"  just="left" />
                                           <WindowPosition x="914"  y="31"  width="628"  height="818"  displayed="1"  panelState="---" />
                                         </GraphEnvironment>
                                       </Graph>
                                       <Gate gating:id="ID355359536"  gating:parent_id="ID1835982207" >
                                         <gating:RectangleGate eventsInside="1"  annoOffsetX="29"  annoOffsetY="-130"  tint="#000000"  isTinted="0"  lineWeight="Normal"  userDefined="1"  percentX="0"  percentY="0" >
                                           <gating:dimension gating:min="281.96323519319685"  gating:max="10160.451522477964" >
                                             <data-type:fcs-dimension data-type:name="Comp-Pacific Blue-A" />
                                           </gating:dimension>
                                           <gating:dimension gating:min="490.4812091170221"  gating:max="3617.1787153987557" >
                                             <data-type:fcs-dimension data-type:name="Comp-BV605-A" />
                                           </gating:dimension>
                                         </gating:RectangleGate>
                                       </Gate>
                                     </Population>
                                   </Subpopulations>
                                 </Population>
                                 <Population name="CD95int_analysis_ki67"  annotation=""  owningGroup="Ki67 "  expanded="0"  sortPriority="10"  count="318" >
                                   <Graph smoothing="0"  backColor="#ffffff"  foreColor="#000000"  heatMapStatParameter="Comp-FITC-A"  type="Pseudocolor"  fast="1" >
                                     <Axis dimension="x"  name="Comp-PerCP-Cy5-5-A"  label=""  auto="auto" />
                                     <Axis dimension="y"  name="Comp-BV605-A"  label=""  auto="auto" />
                                     <GraphSettings level="5%"  smoothingHighResolution="1"  contourHighResolution="1"  histogramSmoothingCount="0"  graphResolution="256"  showOutliers="0"  drawLargeDots="0"  dotsToDraw="8000"  tint="le.chartfill.tinted.40"  lineWeight="le.lineweight.normal"  lineStyle="le.linestyle.solid" />
                                     <GraphEnvironment showGrid="0"  showAxes="tnlTNL"  showGates="1"  showFreqOnPlots="1"  showGateNameOnPlots="1"  showMedians="0"  showUncomped="0"  addEventParam="0"  lastYAxisName="" >
                                       <TextTraits font="SansSerif"  size="11"  name="Labels"  style="plain"  color="#000000"  background="#00ffffff"  just="left" />
                                       <TextTraits font="SansSerif"  size="11"  name="LayoutGates"  style="plain"  color="#000000"  background="#00ffffff"  just="left" />
                                       <TextTraits font="SansSerif"  size="9"  name="Numbers"  style="plain"  color="#000000"  background="#00ffffff"  just="left" />
                                       <TextTraits font="SansSerif"  size="9"  name="Legend"  style="plain"  color="#000000"  background="#00ffffff"  just="left" />
                                       <WindowPosition x="-8"  y="-8"  width="1936"  height="1056"  displayed="1"  panelState="---" />
                                     </GraphEnvironment>
                                   </Graph>
                                   <Gate gating:id="ID1156144837"  gating:parent_id="ID133295185" >
                                     <gating:RectangleGate eventsInside="1"  annoOffsetX="-18"  annoOffsetY="-208"  tint="#000000"  isTinted="0"  lineWeight="Normal"  userDefined="1"  percentX="0"  percentY="0" >
                                       <gating:dimension gating:min="1295.07007087095"  gating:max="3198.9721968074887" >
                                         <data-type:fcs-dimension data-type:name="Comp-PerCP-Cy5-5-A" />
                                       </gating:dimension>
                                       <gating:dimension gating:min="0.06646450157271061"  gating:max="5898.469159454448" >
                                         <data-type:fcs-dimension data-type:name="Comp-BV605-A" />
                                       </gating:dimension>
                                     </gating:RectangleGate>
                                   </Gate>
                                   <Subpopulations>
                                     <Population name="Ki67+"  annotation=""  owningGroup="Ki67 "  expanded="0"  sortPriority="10"  count="17" >
                                       <Graph smoothing="0"  backColor="#ffffff"  foreColor="#000000"  heatMapStatParameter="Comp-FITC-A"  type="Pseudocolor"  fast="1" >
                                         <Axis dimension="x"  name="Comp-Pacific Blue-A"  label=""  auto="auto" />
                                         <Axis dimension="y"  name="Comp-BV605-A"  label=""  auto="auto" />
                                         <GraphSettings level="5%"  smoothingHighResolution="1"  contourHighResolution="1"  histogramSmoothingCount="0"  graphResolution="256"  showOutliers="0"  drawLargeDots="0"  dotsToDraw="8000"  tint="le.chartfill.tinted.40"  lineWeight="le.lineweight.normal"  lineStyle="le.linestyle.solid" />
                                         <GraphEnvironment showGrid="0"  showAxes="tnlTNL"  showGates="1"  showFreqOnPlots="1"  showGateNameOnPlots="1"  showMedians="0"  showUncomped="0"  addEventParam="0"  lastYAxisName="" >
                                           <TextTraits font="SansSerif"  size="11"  name="Labels"  style="plain"  color="#000000"  background="#00ffffff"  just="left" />
                                           <TextTraits font="SansSerif"  size="11"  name="LayoutGates"  style="plain"  color="#000000"  background="#00ffffff"  just="left" />
                                           <TextTraits font="SansSerif"  size="9"  name="Numbers"  style="plain"  color="#000000"  background="#00ffffff"  just="left" />
                                           <TextTraits font="SansSerif"  size="9"  name="Legend"  style="plain"  color="#000000"  background="#00ffffff"  just="left" />
                                           <WindowPosition x="914"  y="31"  width="628"  height="818"  displayed="1"  panelState="---" />
                                         </GraphEnvironment>
                                       </Graph>
                                       <Gate gating:id="ID1282580845"  gating:parent_id="ID1156144837" >
                                         <gating:RectangleGate eventsInside="1"  annoOffsetX="29"  annoOffsetY="-130"  tint="#000000"  isTinted="0"  lineWeight="Normal"  userDefined="1"  percentX="0"  percentY="0" >
                                           <gating:dimension gating:min="281.96323519319685"  gating:max="10160.451522477964" >
                                             <data-type:fcs-dimension data-type:name="Comp-Pacific Blue-A" />
                                           </gating:dimension>
                                           <gating:dimension gating:min="490.4812091170221"  gating:max="3617.1787153987557" >
                                             <data-type:fcs-dimension data-type:name="Comp-BV605-A" />
                                           </gating:dimension>
                                         </gating:RectangleGate>
                                       </Gate>
                                     </Population>
                                   </Subpopulations>
                                 </Population>
                                 <Population name="Ki67+"  annotation=""  owningGroup="Ki67 "  expanded="0"  sortPriority="10"  count="0" >
                                   <Graph smoothing="0"  backColor="#ffffff"  foreColor="#000000"  heatMapStatParameter="Comp-FITC-A"  type="Pseudocolor"  fast="1" >
                                     <Axis dimension="x"  name="Comp-Pacific Blue-A"  label=""  auto="auto" />
                                     <Axis dimension="y"  name="Comp-BV605-A"  label=""  auto="auto" />
                                     <GraphSettings level="5%"  smoothingHighResolution="1"  contourHighResolution="1"  histogramSmoothingCount="0"  graphResolution="256"  showOutliers="0"  drawLargeDots="0"  dotsToDraw="8000"  tint="le.chartfill.tinted.40"  lineWeight="le.lineweight.normal"  lineStyle="le.linestyle.solid" />
                                     <GraphEnvironment showGrid="0"  showAxes="tnlTNL"  showGates="1"  showFreqOnPlots="1"  showGateNameOnPlots="1"  showMedians="0"  showUncomped="0"  addEventParam="0"  lastYAxisName="" >
                                       <TextTraits font="SansSerif"  size="11"  name="Labels"  style="plain"  color="#000000"  background="#00ffffff"  just="left" />
                                       <TextTraits font="SansSerif"  size="11"  name="LayoutGates"  style="plain"  color="#000000"  background="#00ffffff"  just="left" />
                                       <TextTraits font="SansSerif"  size="9"  name="Numbers"  style="plain"  color="#000000"  background="#00ffffff"  just="left" />
                                       <TextTraits font="SansSerif"  size="9"  name="Legend"  style="plain"  color="#000000"  background="#00ffffff"  just="left" />
                                       <WindowPosition x="914"  y="31"  width="628"  height="818"  displayed="1"  panelState="---" />
                                     </GraphEnvironment>
                                   </Graph>
                                   <Gate gating:id="ID1475086521"  gating:parent_id="ID133295185" >
                                     <gating:RectangleGate eventsInside="1"  annoOffsetX="29"  annoOffsetY="-130"  tint="#000000"  isTinted="0"  lineWeight="Normal"  userDefined="1"  percentX="0"  percentY="0" >
                                       <gating:dimension gating:min="281.96323519319685"  gating:max="10160.451522477964" >
                                         <data-type:fcs-dimension data-type:name="Comp-Pacific Blue-A" />
                                       </gating:dimension>
                                       <gating:dimension gating:min="490.4812091170221"  gating:max="3617.1787153987557" >
                                         <data-type:fcs-dimension data-type:name="Comp-BV605-A" />
                                       </gating:dimension>
                                     </gating:RectangleGate>
                                   </Gate>
                                 </Population>
                                 <Population name="Ki67-"  annotation=""  owningGroup="Ki67 "  expanded="0"  sortPriority="10"  count="85" >
                                   <Graph smoothing="0"  backColor="#ffffff"  foreColor="#000000"  heatMapStatParameter="Comp-FITC-A"  type="Pseudocolor"  fast="1" >
                                     <Axis dimension="x"  name="Comp-Pacific Blue-A"  label=""  auto="auto" />
                                     <Axis dimension="y"  name="Comp-BV605-A"  label=""  auto="auto" />
                                     <GraphSettings level="5%"  smoothingHighResolution="1"  contourHighResolution="1"  histogramSmoothingCount="0"  graphResolution="256"  showOutliers="0"  drawLargeDots="0"  dotsToDraw="8000"  tint="le.chartfill.tinted.40"  lineWeight="le.lineweight.normal"  lineStyle="le.linestyle.solid" />
                                     <GraphEnvironment showGrid="0"  showAxes="tnlTNL"  showGates="1"  showFreqOnPlots="1"  showGateNameOnPlots="1"  showMedians="0"  showUncomped="0"  addEventParam="0"  lastYAxisName="" >
                                       <TextTraits font="SansSerif"  size="11"  name="Labels"  style="plain"  color="#000000"  background="#00ffffff"  just="left" />
                                       <TextTraits font="SansSerif"  size="11"  name="LayoutGates"  style="plain"  color="#000000"  background="#00ffffff"  just="left" />
                                       <TextTraits font="SansSerif"  size="9"  name="Numbers"  style="plain"  color="#000000"  background="#00ffffff"  just="left" />
                                       <TextTraits font="SansSerif"  size="9"  name="Legend"  style="plain"  color="#000000"  background="#00ffffff"  just="left" />
                                       <WindowPosition x="914"  y="31"  width="628"  height="818"  displayed="1"  panelState="---" />
                                     </GraphEnvironment>
                                   </Graph>
                                   <Gate gating:id="ID813444783"  gating:parent_id="ID133295185" >
                                     <gating:RectangleGate eventsInside="1"  annoOffsetX="-4"  annoOffsetY="-124"  tint="#000000"  isTinted="0"  lineWeight="Normal"  userDefined="1"  percentX="0"  percentY="0" >
                                       <gating:dimension gating:min="-548.8012990852393"  gating:max="247.89409790102758" >
                                         <data-type:fcs-dimension data-type:name="Comp-Pacific Blue-A" />
                                       </gating:dimension>
                                       <gating:dimension gating:min="375.9955474532463"  gating:max="6281.751983767207" >
                                         <data-type:fcs-dimension data-type:name="Comp-BV605-A" />
                                       </gating:dimension>
                                     </gating:RectangleGate>
                                   </Gate>
                                 </Population>
                               </Subpopulations>
                             </Population>
                           </Subpopulations>
                         </Population>
                       </Subpopulations>
                     </Population>
                   </Subpopulations>
                 </Population>
               </Subpopulations>
             </Population>
           </Subpopulations>
         </Population>
       </Subpopulations>
       <Group name="Ki67 "  live="1"  role="ws.group.dlog.undefined"  key=""  synchronized="0"  foreground="#009090"  fontStyle="plain" >
         <Criteria/>
         <ManuallyIncludedSamples>
           <SampleRef sampleID="29" />
           <SampleRef sampleID="30" />
           <SampleRef sampleID="31" />
           <SampleRef sampleID="32" />
         </ManuallyIncludedSamples>
         <SampleRefs>
           <SampleRef sampleID="29" />
           <SampleRef sampleID="30" />
           <SampleRef sampleID="31" />
           <SampleRef sampleID="32" />
         </SampleRefs>
         <Keywords/>
       </Group>
     </GroupNode>
     <GroupNode name="Samples "  annotation=""  owningGroup="Samples "  expanded="1"  sortPriority="10"  count="-1" >
       <Graph smoothing="0"  backColor="#ffffff"  foreColor="#000000"  type="Pseudocolor"  fast="1" >
         <Axis dimension="x"  name=""  label=""  auto="auto" />
         <Axis dimension="y"  name=""  label=""  auto="auto" />
         <GraphSettings level="5%"  smoothingHighResolution="1"  contourHighResolution="1"  histogramSmoothingCount="0"  graphResolution="256"  showOutliers="0"  drawLargeDots="0"  dotsToDraw="8000"  tint="le.chartfill.tinted.40"  lineWeight="le.lineweight.normal"  lineStyle="le.linestyle.solid" />
         <GraphEnvironment showGrid="0"  showAxes="tnlTNL"  showGates="1"  showFreqOnPlots="1"  showGateNameOnPlots="1"  showMedians="0"  showUncomped="0"  addEventParam="0"  lastYAxisName="" >
           <TextTraits font="SansSerif"  size="11"  name="Labels"  style="plain"  color="#000000"  background="#00ffffff"  just="left" />
           <TextTraits font="SansSerif"  size="11"  name="LayoutGates"  style="plain"  color="#000000"  background="#00ffffff"  just="left" />
           <TextTraits font="SansSerif"  size="9"  name="Numbers"  style="plain"  color="#000000"  background="#00ffffff"  just="left" />
           <TextTraits font="SansSerif"  size="9"  name="Legend"  style="plain"  color="#000000"  background="#00ffffff"  just="left" />
           <WindowPosition x="0"  y="0"  width="0"  height="0"  displayed="0"  panelState="" />
         </GraphEnvironment>
       </Graph>
       <Subpopulations>
         <Population name="Lymphocytes"  annotation=""  owningGroup="Samples "  expanded="1"  sortPriority="10"  count="13904" >
           <Graph smoothing="0"  backColor="#ffffff"  foreColor="#000000"  heatMapStatParameter="Comp-FITC-A"  type="Pseudocolor"  fast="1" >
             <Axis dimension="x"  name="FSC-A"  label=""  auto="auto" />
             <Axis dimension="y"  name="SSC-A"  label=""  auto="auto" />
             <GraphSettings level="5%"  smoothingHighResolution="1"  contourHighResolution="1"  histogramSmoothingCount="0"  graphResolution="256"  showOutliers="0"  drawLargeDots="0"  dotsToDraw="8000"  tint="le.chartfill.tinted.40"  lineWeight="le.lineweight.normal"  lineStyle="le.linestyle.solid" />
             <GraphEnvironment showGrid="0"  showAxes="tnlTNL"  showGates="1"  showFreqOnPlots="1"  showGateNameOnPlots="1"  showMedians="0"  showUncomped="0"  addEventParam="0"  lastYAxisName="" >
               <TextTraits font="SansSerif"  size="11"  name="Labels"  style="plain"  color="#000000"  background="#00ffffff"  just="left" />
               <TextTraits font="SansSerif"  size="11"  name="LayoutGates"  style="plain"  color="#000000"  background="#00ffffff"  just="left" />
               <TextTraits font="SansSerif"  size="9"  name="Numbers"  style="plain"  color="#000000"  background="#00ffffff"  just="left" />
               <TextTraits font="SansSerif"  size="9"  name="Legend"  style="plain"  color="#000000"  background="#00ffffff"  just="left" />
               <WindowPosition x="1005"  y="5"  width="628"  height="818"  displayed="1"  panelState="---" />
             </GraphEnvironment>
           </Graph>
           <Gate gating:id="ID1047347475" >
             <gating:PolygonGate eventsInside="1"  annoOffsetX="268"  annoOffsetY="-52"  tint="#000000"  isTinted="0"  lineWeight="Normal"  userDefined="1"  quadId="-1"  gateResolution="256" >
               <gating:dimension>
                 <data-type:fcs-dimension data-type:name="FSC-A" />
               </gating:dimension>
               <gating:dimension>
                 <data-type:fcs-dimension data-type:name="SSC-A" />
               </gating:dimension>
               <gating:vertex>
                 <gating:coordinate data-type:value="59478.0504201681" />
                 <gating:coordinate data-type:value="128644.7407407407" />
               </gating:vertex>
               <gating:vertex>
                 <gating:coordinate data-type:value="34144.8067226891" />
                 <gating:coordinate data-type:value="125003.8518518519" />
               </gating:vertex>
               <gating:vertex>
                 <gating:coordinate data-type:value="8811.5630252101" />
                 <gating:coordinate data-type:value="104372.1481481481" />
               </gating:vertex>
               <gating:vertex>
                 <gating:coordinate data-type:value="2202.8907563025" />
                 <gating:coordinate data-type:value="36408.8888888889" />
               </gating:vertex>
               <gating:vertex>
                 <gating:coordinate data-type:value="8811.5630252101" />
                 <gating:coordinate data-type:value="18204.4444444444" />
               </gating:vertex>
               <gating:vertex>
                 <gating:coordinate data-type:value="59478.0504201681" />
                 <gating:coordinate data-type:value="6068.1481481481" />
               </gating:vertex>
               <gating:vertex>
                 <gating:coordinate data-type:value="110144.5378151261" />
                 <gating:coordinate data-type:value="37622.5185185185" />
               </gating:vertex>
               <gating:vertex>
                 <gating:coordinate data-type:value="131072" />
                 <gating:coordinate data-type:value="94663.1111111111" />
               </gating:vertex>
               <gating:vertex>
                 <gating:coordinate data-type:value="84811.2941176471" />
                 <gating:coordinate data-type:value="123790.2222222222" />
               </gating:vertex>
             </gating:PolygonGate>
           </Gate>
           <Subpopulations>
             <Population name="Single Cells"  annotation=""  owningGroup="Samples "  expanded="1"  sortPriority="10"  count="19841" >
               <Graph smoothing="0"  backColor="#ffffff"  foreColor="#000000"  heatMapStatParameter="Comp-FITC-A"  type="Pseudocolor"  fast="1" >
                 <Axis dimension="x"  name="SSC-A"  label=""  auto="auto" />
                 <Axis dimension="y"  name="SSC-H"  label=""  auto="auto" />
                 <GraphSettings level="5%"  smoothingHighResolution="1"  contourHighResolution="1"  histogramSmoothingCount="0"  graphResolution="256"  showOutliers="0"  drawLargeDots="0"  dotsToDraw="8000"  tint="le.chartfill.tinted.40"  lineWeight="le.lineweight.normal"  lineStyle="le.linestyle.solid" />
                 <GraphEnvironment showGrid="0"  showAxes="tnlTNL"  showGates="1"  showFreqOnPlots="1"  showGateNameOnPlots="1"  showMedians="0"  showUncomped="0"  addEventParam="0"  lastYAxisName="" >
                   <TextTraits font="SansSerif"  size="11"  name="Labels"  style="plain"  color="#000000"  background="#00ffffff"  just="left" />
                   <TextTraits font="SansSerif"  size="11"  name="LayoutGates"  style="plain"  color="#000000"  background="#00ffffff"  just="left" />
                   <TextTraits font="SansSerif"  size="9"  name="Numbers"  style="plain"  color="#000000"  background="#00ffffff"  just="left" />
                   <TextTraits font="SansSerif"  size="9"  name="Legend"  style="plain"  color="#000000"  background="#00ffffff"  just="left" />
                   <WindowPosition x="1005"  y="5"  width="628"  height="818"  displayed="1"  panelState="---" />
                 </GraphEnvironment>
               </Graph>
               <Gate gating:id="ID1741551226"  gating:parent_id="ID1047347475" >
                 <gating:PolygonGate eventsInside="1"  annoOffsetX="-48"  annoOffsetY="-77"  tint="#000000"  isTinted="0"  lineWeight="Normal"  userDefined="1"  quadId="-1"  gateResolution="256" >
                   <gating:dimension>
                     <data-type:fcs-dimension data-type:name="SSC-A" />
                   </gating:dimension>
                   <gating:dimension>
                     <data-type:fcs-dimension data-type:name="SSC-H" />
                   </gating:dimension>
                   <gating:vertex>
                     <gating:coordinate data-type:value="140985.0084033613" />
                     <gating:coordinate data-type:value="142091.3274336283" />
                   </gating:vertex>
                   <gating:vertex>
                     <gating:coordinate data-type:value="58927.3277310924" />
                     <gating:coordinate data-type:value="96274.1238938053" />
                   </gating:vertex>
                   <gating:vertex>
                     <gating:coordinate data-type:value="7710.1176470588" />
                     <gating:coordinate data-type:value="35377.8407079646" />
                   </gating:vertex>
                   <gating:vertex>
                     <gating:coordinate data-type:value="18173.8487394958" />
                     <gating:coordinate data-type:value="12759.2212389381" />
                   </gating:vertex>
                   <gating:vertex>
                     <gating:coordinate data-type:value="103535.8655462185" />
                     <gating:coordinate data-type:value="79455.1504424779" />
                   </gating:vertex>
                   <gating:vertex>
                     <gating:coordinate data-type:value="153651.6302521008" />
                     <gating:coordinate data-type:value="125852.3185840708" />
                   </gating:vertex>
                   <gating:vertex>
                     <gating:coordinate data-type:value="145390.7899159664" />
                     <gating:coordinate data-type:value="136871.6460176991" />
                   </gating:vertex>
                 </gating:PolygonGate>
               </Gate>
               <Subpopulations>
                 <Population name="CD3+Live"  annotation=""  owningGroup="Samples "  expanded="1"  sortPriority="10"  count="10952" >
                   <Graph smoothing="0"  backColor="#ffffff"  foreColor="#000000"  heatMapStatParameter="Comp-FITC-A"  type="Pseudocolor"  fast="1" >
                     <Axis dimension="x"  name="Comp-BV786-A"  label=""  auto="auto" />
                     <Axis dimension="y"  name="Comp-APC-Cy7-A"  label=""  auto="auto" />
                     <GraphSettings level="5%"  smoothingHighResolution="1"  contourHighResolution="1"  histogramSmoothingCount="0"  graphResolution="256"  showOutliers="0"  drawLargeDots="0"  dotsToDraw="8000"  tint="le.chartfill.tinted.40"  lineWeight="le.lineweight.normal"  lineStyle="le.linestyle.solid" />
                     <GraphEnvironment showGrid="0"  showAxes="tnlTNL"  showGates="1"  showFreqOnPlots="1"  showGateNameOnPlots="1"  showMedians="0"  showUncomped="0"  addEventParam="0"  lastYAxisName="" >
                       <TextTraits font="SansSerif"  size="11"  name="Labels"  style="plain"  color="#000000"  background="#00ffffff"  just="left" />
                       <TextTraits font="SansSerif"  size="11"  name="LayoutGates"  style="plain"  color="#000000"  background="#00ffffff"  just="left" />
                       <TextTraits font="SansSerif"  size="9"  name="Numbers"  style="plain"  color="#000000"  background="#00ffffff"  just="left" />
                       <TextTraits font="SansSerif"  size="9"  name="Legend"  style="plain"  color="#000000"  background="#00ffffff"  just="left" />
                       <WindowPosition x="914"  y="9"  width="628"  height="818"  displayed="1"  panelState="---" />
                     </GraphEnvironment>
                   </Graph>
                   <Gate gating:id="ID1347650554"  gating:parent_id="ID1741551226" >
                     <gating:RectangleGate eventsInside="1"  annoOffsetX="204"  annoOffsetY="-5"  tint="#000000"  isTinted="0"  lineWeight="Normal"  userDefined="1"  percentX="0"  percentY="0" >
                       <gating:dimension gating:min="664.9151196337805"  gating:max="26630.12173435427" >
                         <data-type:fcs-dimension data-type:name="Comp-BV786-A" />
                       </gating:dimension>
                       <gating:dimension gating:min="-748.4974048712099"  gating:max="990.3603234242537" >
                         <data-type:fcs-dimension data-type:name="Comp-APC-Cy7-A" />
                       </gating:dimension>
                     </gating:RectangleGate>
                   </Gate>
                   <Subpopulations>
                     <Population name="CD4+"  annotation=""  owningGroup="Samples "  expanded="1"  sortPriority="10"  count="100042" >
                       <Graph smoothing="0"  backColor="#ffffff"  foreColor="#000000"  heatMapStatParameter="Comp-FITC-A"  type="Pseudocolor"  fast="1" >
                         <Axis dimension="x"  name="Comp-PE-Cy5-5-A"  label=""  auto="auto" />
                         <Axis dimension="y"  name="Comp-BV711-A"  label=""  auto="auto" />
                         <GraphSettings level="5%"  smoothingHighResolution="1"  contourHighResolution="1"  histogramSmoothingCount="0"  graphResolution="256"  showOutliers="0"  drawLargeDots="0"  dotsToDraw="8000"  tint="le.chartfill.tinted.40"  lineWeight="le.lineweight.normal"  lineStyle="le.linestyle.solid" />
                         <GraphEnvironment showGrid="0"  showAxes="tnlTNL"  showGates="1"  showFreqOnPlots="1"  showGateNameOnPlots="1"  showMedians="0"  showUncomped="0"  addEventParam="0"  lastYAxisName="" >
                           <TextTraits font="SansSerif"  size="11"  name="Labels"  style="plain"  color="#000000"  background="#00ffffff"  just="left" />
                           <TextTraits font="SansSerif"  size="11"  name="LayoutGates"  style="plain"  color="#000000"  background="#00ffffff"  just="left" />
                           <TextTraits font="SansSerif"  size="9"  name="Numbers"  style="plain"  color="#000000"  background="#00ffffff"  just="left" />
                           <TextTraits font="SansSerif"  size="9"  name="Legend"  style="plain"  color="#000000"  background="#00ffffff"  just="left" />
                           <WindowPosition x="914"  y="9"  width="628"  height="818"  displayed="1"  panelState="---" />
                         </GraphEnvironment>
                       </Graph>
                       <Gate gating:id="ID25937417"  gating:parent_id="ID1347650554" >
                         <gating:RectangleGate eventsInside="1"  annoOffsetX="153"  annoOffsetY="-9"  tint="#000000"  isTinted="0"  lineWeight="Normal"  userDefined="1"  percentX="0"  percentY="0" >
                           <gating:dimension gating:min="734.9702923777089"  gating:max="13653.639106845287" >
                             <data-type:fcs-dimension data-type:name="Comp-PE-Cy5-5-A" />
                           </gating:dimension>
                           <gating:dimension gating:min="-794.9061243529179"  gating:max="836.8144909233562" >
                             <data-type:fcs-dimension data-type:name="Comp-BV711-A" />
                           </gating:dimension>
                         </gating:RectangleGate>
                       </Gate>
                     </Population>
                     <Population name="CD8"  annotation=""  owningGroup="Samples "  expanded="1"  sortPriority="10"  count="21520" >
                       <Graph smoothing="0"  backColor="#ffffff"  foreColor="#000000"  heatMapStatParameter="Comp-FITC-A"  type="Pseudocolor"  fast="1" >
                         <Axis dimension="x"  name="Comp-PE-CF549-A"  label=""  auto="auto" />
                         <Axis dimension="y"  name="Comp-FITC-A"  label=""  auto="auto" />
                         <GraphSettings level="2%"  smoothingHighResolution="1"  contourHighResolution="1"  histogramSmoothingCount="0"  graphResolution="256"  showOutliers="0"  drawLargeDots="0"  dotsToDraw="8000"  tint="le.chartfill.tinted.40"  lineWeight="le.lineweight.normal"  lineStyle="le.linestyle.solid" />
                         <GraphEnvironment showGrid="0"  showAxes="tnlTNL"  showGates="1"  showFreqOnPlots="1"  showGateNameOnPlots="1"  showMedians="0"  showUncomped="0"  addEventParam="0"  lastYAxisName="" >
                           <TextTraits font="SansSerif"  size="11"  name="Labels"  style="plain"  color="#000000"  background="#00ffffff"  just="left" />
                           <TextTraits font="SansSerif"  size="11"  name="LayoutGates"  style="plain"  color="#000000"  background="#00ffffff"  just="left" />
                           <TextTraits font="SansSerif"  size="9"  name="Numbers"  style="plain"  color="#000000"  background="#00ffffff"  just="left" />
                           <TextTraits font="SansSerif"  size="9"  name="Legend"  style="plain"  color="#000000"  background="#00ffffff"  just="left" />
                           <WindowPosition x="935"  y="15"  width="628"  height="932"  displayed="0"  panelState="+--" />
                         </GraphEnvironment>
                       </Graph>
                       <Gate gating:id="ID1438284530"  gating:parent_id="ID1347650554" >
                         <gating:RectangleGate eventsInside="1"  annoOffsetX="-75"  annoOffsetY="-12"  tint="#000000"  isTinted="0"  lineWeight="Normal"  userDefined="1"  percentX="0"  percentY="0" >
                           <gating:dimension gating:min="-485.8922095381893"  gating:max="664.9151196337805" >
                             <data-type:fcs-dimension data-type:name="Comp-PE-Cy5-A" />
                           </gating:dimension>
                           <gating:dimension gating:min="1358.899284812636"  gating:max="53013.93913914416" >
                             <data-type:fcs-dimension data-type:name="Comp-BV711-A" />
                           </gating:dimension>
                         </gating:RectangleGate>
                       </Gate>
                       <Subpopulations>
                         <Population name="Tcm"  annotation=""  owningGroup="Samples "  expanded="1"  sortPriority="10"  count="983" >
                           <Graph smoothing="0"  backColor="#ffffff"  foreColor="#000000"  heatMapStatParameter="Comp-FITC-A"  type="Pseudocolor"  fast="1" >
                             <Axis dimension="x"  name="Comp-PE-CF549-A"  label=""  auto="auto" />
                             <Axis dimension="y"  name="Comp-FITC-A"  label=""  auto="auto" />
                             <GraphSettings level="5%"  smoothingHighResolution="1"  contourHighResolution="1"  histogramSmoothingCount="0"  graphResolution="256"  showOutliers="0"  drawLargeDots="0"  dotsToDraw="8000"  tint="le.chartfill.tinted.40"  lineWeight="le.lineweight.normal"  lineStyle="le.linestyle.solid" />
                             <GraphEnvironment showGrid="0"  showAxes="tnlTNL"  showGates="1"  showFreqOnPlots="1"  showGateNameOnPlots="1"  showMedians="0"  showUncomped="0"  addEventParam="0"  lastYAxisName="" >
                               <TextTraits font="SansSerif"  size="11"  name="Labels"  style="plain"  color="#000000"  background="#00ffffff"  just="left" />
                               <TextTraits font="SansSerif"  size="11"  name="LayoutGates"  style="plain"  color="#000000"  background="#00ffffff"  just="left" />
                               <TextTraits font="SansSerif"  size="9"  name="Numbers"  style="plain"  color="#000000"  background="#00ffffff"  just="left" />
                               <TextTraits font="SansSerif"  size="9"  name="Legend"  style="plain"  color="#000000"  background="#00ffffff"  just="left" />
                               <WindowPosition x="935"  y="15"  width="628"  height="818"  displayed="1"  panelState="---" />
                             </GraphEnvironment>
                           </Graph>
                           <Gate gating:id="ID1565272089"  gating:parent_id="ID1438284530" >
                             <gating:RectangleGate eventsInside="1"  annoOffsetX="-40"  annoOffsetY="-93"  tint="#000000"  isTinted="0"  lineWeight="Normal"  userDefined="1"  percentX="0"  percentY="0" >
                               <gating:dimension gating:min="-1072.8175924556172"  gating:max="638.7644487529601" >
                                 <data-type:fcs-dimension data-type:name="Comp-PE-CF549-A" />
                               </gating:dimension>
                               <gating:dimension gating:min="507.87524609953266"  gating:max="6001.262219437133" >
                                 <data-type:fcs-dimension data-type:name="Comp-FITC-A" />
                               </gating:dimension>
                             </gating:RectangleGate>
                           </Gate>
                         </Population>
                         <Population name="Tem"  annotation=""  owningGroup="Samples "  expanded="1"  sortPriority="10"  count="4748" >
                           <Graph smoothing="0"  backColor="#ffffff"  foreColor="#000000"  heatMapStatParameter="Comp-FITC-A"  type="Pseudocolor"  fast="1" >
                             <Axis dimension="x"  name="Comp-PE-CF549-A"  label=""  auto="auto" />
                             <Axis dimension="y"  name="Comp-FITC-A"  label=""  auto="auto" />
                             <GraphSettings level="5%"  smoothingHighResolution="1"  contourHighResolution="1"  histogramSmoothingCount="0"  graphResolution="256"  showOutliers="0"  drawLargeDots="0"  dotsToDraw="8000"  tint="le.chartfill.tinted.40"  lineWeight="le.lineweight.normal"  lineStyle="le.linestyle.solid" />
                             <GraphEnvironment showGrid="0"  showAxes="tnlTNL"  showGates="1"  showFreqOnPlots="1"  showGateNameOnPlots="1"  showMedians="0"  showUncomped="0"  addEventParam="0"  lastYAxisName="" >
                               <TextTraits font="SansSerif"  size="11"  name="Labels"  style="plain"  color="#000000"  background="#00ffffff"  just="left" />
                               <TextTraits font="SansSerif"  size="11"  name="LayoutGates"  style="plain"  color="#000000"  background="#00ffffff"  just="left" />
                               <TextTraits font="SansSerif"  size="9"  name="Numbers"  style="plain"  color="#000000"  background="#00ffffff"  just="left" />
                               <TextTraits font="SansSerif"  size="9"  name="Legend"  style="plain"  color="#000000"  background="#00ffffff"  just="left" />
                               <WindowPosition x="935"  y="15"  width="628"  height="818"  displayed="1"  panelState="---" />
                             </GraphEnvironment>
                           </Graph>
                           <Gate gating:id="ID290204697"  gating:parent_id="ID1438284530" >
                             <gating:RectangleGate eventsInside="1"  annoOffsetX="-63"  annoOffsetY="72"  tint="#000000"  isTinted="0"  lineWeight="Normal"  userDefined="1"  percentX="0"  percentY="0" >
                               <gating:dimension gating:min="-1024.7006005295937"  gating:max="682.9956066448773" >
                                 <data-type:fcs-dimension data-type:name="Comp-PE-CF549-A" />
                               </gating:dimension>
                               <gating:dimension gating:min="-466.95736720449855"  gating:max="336.4122603097593" >
                                 <data-type:fcs-dimension data-type:name="Comp-FITC-A" />
                               </gating:dimension>
                             </gating:RectangleGate>
                           </Gate>
                         </Population>
                         <Population name="Temra1"  annotation=""  owningGroup="Samples "  expanded="1"  sortPriority="10"  count="15361" >
                           <Graph smoothing="0"  backColor="#ffffff"  foreColor="#000000"  heatMapStatParameter="Comp-FITC-A"  type="Pseudocolor"  fast="1" >
                             <Axis dimension="x"  name="Comp-PE-CF549-A"  label=""  auto="auto" />
                             <Axis dimension="y"  name="Comp-FITC-A"  label=""  auto="auto" />
                             <GraphSettings level="5%"  smoothingHighResolution="1"  contourHighResolution="1"  histogramSmoothingCount="0"  graphResolution="256"  showOutliers="0"  drawLargeDots="0"  dotsToDraw="8000"  tint="le.chartfill.tinted.40"  lineWeight="le.lineweight.normal"  lineStyle="le.linestyle.solid" />
                             <GraphEnvironment showGrid="0"  showAxes="tnlTNL"  showGates="1"  showFreqOnPlots="1"  showGateNameOnPlots="1"  showMedians="0"  showUncomped="0"  addEventParam="0"  lastYAxisName="" >
                               <TextTraits font="SansSerif"  size="11"  name="Labels"  style="plain"  color="#000000"  background="#00ffffff"  just="left" />
                               <TextTraits font="SansSerif"  size="11"  name="LayoutGates"  style="plain"  color="#000000"  background="#00ffffff"  just="left" />
                               <TextTraits font="SansSerif"  size="9"  name="Numbers"  style="plain"  color="#000000"  background="#00ffffff"  just="left" />
                               <TextTraits font="SansSerif"  size="9"  name="Legend"  style="plain"  color="#000000"  background="#00ffffff"  just="left" />
                               <WindowPosition x="935"  y="15"  width="628"  height="818"  displayed="1"  panelState="---" />
                             </GraphEnvironment>
                           </Graph>
                           <Gate gating:id="ID1319635895"  gating:parent_id="ID1438284530" >
                             <gating:RectangleGate eventsInside="1"  annoOffsetX="24"  annoOffsetY="81"  tint="#000000"  isTinted="0"  lineWeight="Normal"  userDefined="1"  percentX="0"  percentY="0" >
                               <gating:dimension gating:min="2116.900254614332"  gating:max="164300.35637824624" >
                                 <data-type:fcs-dimension data-type:name="Comp-PE-CF549-A" />
                               </gating:dimension>
                               <gating:dimension gating:min="-662.5240745918721"  gating:max="327.033705604158" >
                                 <data-type:fcs-dimension data-type:name="Comp-FITC-A" />
                               </gating:dimension>
                             </gating:RectangleGate>
                           </Gate>
                         </Population>
                         <Population name="Tnpot1"  annotation=""  owningGroup="Samples "  expanded="1"  sortPriority="10"  count="13115" >
                           <Graph smoothing="0"  backColor="#ffffff"  foreColor="#000000"  heatMapStatParameter="Comp-FITC-A"  type="Pseudocolor"  fast="1" >
                             <Axis dimension="x"  name="Comp-PerCP-Cy5-5-A"  label=""  auto="auto" />
                             <Axis dimension="y"  name="Comp-BV605-A"  label=""  auto="auto" />
                             <GraphSettings level="2%"  smoothingHighResolution="1"  contourHighResolution="1"  histogramSmoothingCount="0"  graphResolution="256"  showOutliers="1"  drawLargeDots="0"  dotsToDraw="8000"  tint="le.chartfill.tinted.40"  lineWeight="le.lineweight.normal"  lineStyle="le.linestyle.solid" />
                             <GraphEnvironment showGrid="0"  showAxes="tnlTNL"  showGates="1"  showFreqOnPlots="1"  showGateNameOnPlots="1"  showMedians="0"  showUncomped="0"  addEventParam="0"  lastYAxisName="" >
                               <TextTraits font="SansSerif"  size="11"  name="Labels"  style="plain"  color="#000000"  background="#00ffffff"  just="left" />
                               <TextTraits font="SansSerif"  size="11"  name="LayoutGates"  style="plain"  color="#000000"  background="#00ffffff"  just="left" />
                               <TextTraits font="SansSerif"  size="9"  name="Numbers"  style="plain"  color="#000000"  background="#00ffffff"  just="left" />
                               <TextTraits font="SansSerif"  size="9"  name="Legend"  style="plain"  color="#000000"  background="#00ffffff"  just="left" />
                               <WindowPosition x="914"  y="31"  width="629"  height="932"  displayed="0"  panelState="+--" />
                             </GraphEnvironment>
                           </Graph>
                           <Gate gating:id="ID1212388730"  gating:parent_id="ID1438284530" >
                             <gating:RectangleGate eventsInside="1"  annoOffsetX="2"  annoOffsetY="-130"  tint="#000000"  isTinted="0"  lineWeight="Normal"  userDefined="1"  percentX="0"  percentY="0" >
                               <gating:dimension gating:min="2116.900254614332"  gating:max="107642.25101263414" >
                                 <data-type:fcs-dimension data-type:name="Comp-PE-CF549-A" />
                               </gating:dimension>
                               <gating:dimension gating:min="541.0859970854908"  gating:max="7509.552821551995" >
                                 <data-type:fcs-dimension data-type:name="Comp-FITC-A" />
                               </gating:dimension>
                             </gating:RectangleGate>
                           </Gate>
                           <Subpopulations>
                             <Population name="CD95hi_sort"  annotation=""  owningGroup="Samples "  expanded="1"  sortPriority="10"  count="281" >
                               <Graph smoothing="0"  backColor="#ffffff"  foreColor="#000000"  heatMapStatParameter="Comp-FITC-A"  type="Pseudocolor"  fast="1" >
                                 <Axis dimension="x"  name="Comp-PerCP-Cy5-5-A"  label=""  auto="auto" />
                                 <Axis dimension="y"  name="Comp-BV605-A"  label=""  auto="auto" />
                                 <GraphSettings level="2%"  smoothingHighResolution="1"  contourHighResolution="1"  histogramSmoothingCount="0"  graphResolution="256"  showOutliers="1"  drawLargeDots="0"  dotsToDraw="8000"  tint="le.chartfill.tinted.40"  lineWeight="le.lineweight.normal"  lineStyle="le.linestyle.solid" />
                                 <GraphEnvironment showGrid="0"  showAxes="tnlTNL"  showGates="1"  showFreqOnPlots="1"  showGateNameOnPlots="1"  showMedians="0"  showUncomped="0"  addEventParam="0"  lastYAxisName="" >
                                   <TextTraits font="SansSerif"  size="11"  name="Labels"  style="plain"  color="#000000"  background="#00ffffff"  just="left" />
                                   <TextTraits font="SansSerif"  size="11"  name="LayoutGates"  style="plain"  color="#000000"  background="#00ffffff"  just="left" />
                                   <TextTraits font="SansSerif"  size="9"  name="Numbers"  style="plain"  color="#000000"  background="#00ffffff"  just="left" />
                                   <TextTraits font="SansSerif"  size="9"  name="Legend"  style="plain"  color="#000000"  background="#00ffffff"  just="left" />
                                   <WindowPosition x="-8"  y="-8"  width="1936"  height="1056"  displayed="1"  panelState="+--" />
                                 </GraphEnvironment>
                               </Graph>
                               <Gate gating:id="ID1962111115"  gating:parent_id="ID1212388730" >
                                 <gating:RectangleGate eventsInside="1"  annoOffsetX="14"  annoOffsetY="-163"  tint="#000000"  isTinted="0"  lineWeight="Normal"  userDefined="1"  percentX="0"  percentY="0" >
                                   <gating:dimension gating:min="4141.689759823193"  gating:max="21233.216631432515" >
                                     <data-type:fcs-dimension data-type:name="Comp-PerCP-Cy5-5-A" />
                                   </gating:dimension>
                                   <gating:dimension gating:min="290.4563582008542"  gating:max="7509.089364404399" >
                                     <data-type:fcs-dimension data-type:name="Comp-BV605-A" />
                                   </gating:dimension>
                                 </gating:RectangleGate>
                               </Gate>
                             </Population>
                             <Population name="CD95int_sort"  annotation=""  owningGroup="Samples "  expanded="1"  sortPriority="10"  count="503" >
                               <Graph smoothing="0"  backColor="#ffffff"  foreColor="#000000"  heatMapStatParameter="Comp-FITC-A"  type="Pseudocolor"  fast="1" >
                                 <Axis dimension="x"  name="Comp-PerCP-Cy5-5-A"  label=""  auto="auto" />
                                 <Axis dimension="y"  name="Comp-BV605-A"  label=""  auto="auto" />
                                 <GraphSettings level="2%"  smoothingHighResolution="1"  contourHighResolution="1"  histogramSmoothingCount="0"  graphResolution="256"  showOutliers="1"  drawLargeDots="0"  dotsToDraw="8000"  tint="le.chartfill.tinted.40"  lineWeight="le.lineweight.normal"  lineStyle="le.linestyle.solid" />
                                 <GraphEnvironment showGrid="0"  showAxes="tnlTNL"  showGates="1"  showFreqOnPlots="1"  showGateNameOnPlots="1"  showMedians="0"  showUncomped="0"  addEventParam="0"  lastYAxisName="" >
                                   <TextTraits font="SansSerif"  size="11"  name="Labels"  style="plain"  color="#000000"  background="#00ffffff"  just="left" />
                                   <TextTraits font="SansSerif"  size="11"  name="LayoutGates"  style="plain"  color="#000000"  background="#00ffffff"  just="left" />
                                   <TextTraits font="SansSerif"  size="9"  name="Numbers"  style="plain"  color="#000000"  background="#00ffffff"  just="left" />
                                   <TextTraits font="SansSerif"  size="9"  name="Legend"  style="plain"  color="#000000"  background="#00ffffff"  just="left" />
                                   <WindowPosition x="-8"  y="-8"  width="1936"  height="1056"  displayed="1"  panelState="+--" />
                                 </GraphEnvironment>
                               </Graph>
                               <Gate gating:id="ID70231784"  gating:parent_id="ID1212388730" >
                                 <gating:PolygonGate eventsInside="1"  annoOffsetX="0"  annoOffsetY="-134"  tint="#000000"  isTinted="0"  lineWeight="Normal"  userDefined="1"  quadId="-1"  gateResolution="256" >
                                   <gating:dimension>
                                     <data-type:fcs-dimension data-type:name="Comp-PerCP-Cy5-5-A" />
                                   </gating:dimension>
                                   <gating:dimension>
                                     <data-type:fcs-dimension data-type:name="Comp-BV605-A" />
                                   </gating:dimension>
                                   <gating:vertex>
                                     <gating:coordinate data-type:value="1947.2549443856" />
                                     <gating:coordinate data-type:value="314.6418094246" />
                                   </gating:vertex>
                                   <gating:vertex>
                                     <gating:coordinate data-type:value="1916.5078607212" />
                                     <gating:coordinate data-type:value="6159.6405929135" />
                                   </gating:vertex>
                                   <gating:vertex>
                                     <gating:coordinate data-type:value="3676.180130269" />
                                     <gating:coordinate data-type:value="6040.1498023534" />
                                   </gating:vertex>
                                   <gating:vertex>
                                     <gating:coordinate data-type:value="3436.98215531" />
                                     <gating:coordinate data-type:value="314.6418094246" />
                                   </gating:vertex>
                                 </gating:PolygonGate>
                               </Gate>
                             </Population>
                             <Population name="Tnaive"  annotation=""  owningGroup="Samples "  expanded="1"  sortPriority="10"  count="9172" >
                               <Graph smoothing="0"  backColor="#ffffff"  foreColor="#000000"  heatMapStatParameter="Comp-FITC-A"  type="Pseudocolor"  fast="1" >
                                 <Axis dimension="x"  name="Comp-PerCP-Cy5-5-A"  label=""  auto="auto" />
                                 <Axis dimension="y"  name="Comp-BV605-A"  label=""  auto="auto" />
                                 <GraphSettings level="5%"  smoothingHighResolution="1"  contourHighResolution="1"  histogramSmoothingCount="0"  graphResolution="256"  showOutliers="0"  drawLargeDots="0"  dotsToDraw="8000"  tint="le.chartfill.tinted.40"  lineWeight="le.lineweight.normal"  lineStyle="le.linestyle.solid" />
                                 <GraphEnvironment showGrid="0"  showAxes="tnlTNL"  showGates="1"  showFreqOnPlots="1"  showGateNameOnPlots="1"  showMedians="0"  showUncomped="0"  addEventParam="0"  lastYAxisName="" >
                                   <TextTraits font="SansSerif"  size="11"  name="Labels"  style="plain"  color="#000000"  background="#00ffffff"  just="left" />
                                   <TextTraits font="SansSerif"  size="11"  name="LayoutGates"  style="plain"  color="#000000"  background="#00ffffff"  just="left" />
                                   <TextTraits font="SansSerif"  size="9"  name="Numbers"  style="plain"  color="#000000"  background="#00ffffff"  just="left" />
                                   <TextTraits font="SansSerif"  size="9"  name="Legend"  style="plain"  color="#000000"  background="#00ffffff"  just="left" />
                                   <WindowPosition x="914"  y="31"  width="628"  height="818"  displayed="1"  panelState="---" />
                                 </GraphEnvironment>
                               </Graph>
                               <Gate gating:id="ID173334633"  gating:parent_id="ID1212388730" >
                                 <gating:RectangleGate eventsInside="1"  annoOffsetX="-106"  annoOffsetY="-90"  tint="#000000"  isTinted="0"  lineWeight="Normal"  userDefined="1"  percentX="0"  percentY="0" >
                                   <gating:dimension gating:min="-418.71722500031217"  gating:max="1009.2896585633421" >
                                     <data-type:fcs-dimension data-type:name="Comp-PerCP-Cy5-5-A" />
                                   </gating:dimension>
                                   <gating:dimension gating:min="304.12470190529365"  gating:max="3177.7101435680293" >
                                     <data-type:fcs-dimension data-type:name="Comp-BV605-A" />
                                   </gating:dimension>
                                 </gating:RectangleGate>
                               </Gate>
                             </Population>
                           </Subpopulations>
                         </Population>
                       </Subpopulations>
                     </Population>
                   </Subpopulations>
                 </Population>
               </Subpopulations>
             </Population>
           </Subpopulations>
         </Population>
       </Subpopulations>
       <Group name="Samples "  live="1"  role="ws.group.dlog.undefined"  key=""  synchronized="0"  foreground="#0000d0"  fontStyle="plain" >
         <Criteria/>
         <ManuallyIncludedSamples>
           <SampleRef sampleID="22" />
           <SampleRef sampleID="23" />
           <SampleRef sampleID="24" />
           <SampleRef sampleID="25" />
           <SampleRef sampleID="26" />
           <SampleRef sampleID="27" />
           <SampleRef sampleID="28" />
           <SampleRef sampleID="20" />
           <SampleRef sampleID="21" />
         </ManuallyIncludedSamples>
         <SampleRefs>
           <SampleRef sampleID="20" />
           <SampleRef sampleID="21" />
           <SampleRef sampleID="22" />
           <SampleRef sampleID="23" />
           <SampleRef sampleID="24" />
           <SampleRef sampleID="25" />
           <SampleRef sampleID="26" />
           <SampleRef sampleID="27" />
           <SampleRef sampleID="28" />
         </SampleRefs>
         <Keywords/>
       </Group>
     </GroupNode>
     <GroupNode name="Samples only "  annotation=""  owningGroup="Samples only "  expanded="1"  sortPriority="10"  count="-1" >
       <Graph smoothing="0"  backColor="#ffffff"  foreColor="#000000"  type="Pseudocolor"  fast="1" >
         <Axis dimension="x"  name=""  label=""  auto="auto" />
         <Axis dimension="y"  name=""  label=""  auto="auto" />
         <GraphSettings level="5%"  smoothingHighResolution="1"  contourHighResolution="1"  histogramSmoothingCount="0"  graphResolution="256"  showOutliers="0"  drawLargeDots="0"  dotsToDraw="8000"  tint="le.chartfill.tinted.40"  lineWeight="le.lineweight.normal"  lineStyle="le.linestyle.solid" />
         <GraphEnvironment showGrid="0"  showAxes="tnlTNL"  showGates="1"  showFreqOnPlots="1"  showGateNameOnPlots="1"  showMedians="0"  showUncomped="0"  addEventParam="0"  lastYAxisName="" >
           <TextTraits font="SansSerif"  size="11"  name="Labels"  style="plain"  color="#000000"  background="#00ffffff"  just="left" />
           <TextTraits font="SansSerif"  size="11"  name="LayoutGates"  style="plain"  color="#000000"  background="#00ffffff"  just="left" />
           <TextTraits font="SansSerif"  size="9"  name="Numbers"  style="plain"  color="#000000"  background="#00ffffff"  just="left" />
           <TextTraits font="SansSerif"  size="9"  name="Legend"  style="plain"  color="#000000"  background="#00ffffff"  just="left" />
           <WindowPosition x="0"  y="0"  width="0"  height="0"  displayed="0"  panelState="" />
         </GraphEnvironment>
       </Graph>
       <Group name="Samples only "  live="1"  role="ws.group.dlog.undefined"  key=""  synchronized="0"  foreground="#909000"  fontStyle="plain" >
         <Criteria/>
         <SampleRefs>
           <SampleRef sampleID="26" />
           <SampleRef sampleID="28" />
         </SampleRefs>
         <Keywords/>
       </Group>
     </GroupNode>
   </Groups>
   <SampleList>
     <Sample>
       <DataSet uri="file:/C:/Users/d.koftori/Downloads/DK06_A+B_CD95hi_lo%20Tscm%20culture/DK06_A+B_CD95hi_lo%20Tscm%20culture/CD95hi_lo_9_270421/DK%2020210427%20Aria%202%2070n/Specimen_001_CD45RA%20FMO_001.fcs"  sampleID="22" />
       <transforms:spilloverMatrix spectral="0"  weightOptAlgorithmType="OLS"  prefix="Comp-"  name="Acquisition-defined"  editable="0"  color="#c0c0c0"  version="FlowJo-10.10.0"  status="FINALIZED"  transforms:id="a470b1c7-ccb5-411e-8937-c8cc2deb3818"  suffix="" >
         <data-type:parameters>
           <data-type:parameter data-type:name="APC-Cy7-A"  userProvidedCompInfix="Comp-APC-Cy7-A" />
           <data-type:parameter data-type:name="FITC-A"  userProvidedCompInfix="Comp-FITC-A" />
           <data-type:parameter data-type:name="Pacific Blue-A"  userProvidedCompInfix="Comp-Pacific Blue-A" />
           <data-type:parameter data-type:name="BV605-A"  userProvidedCompInfix="Comp-BV605-A" />
           <data-type:parameter data-type:name="BV711-A"  userProvidedCompInfix="Comp-BV711-A" />
           <data-type:parameter data-type:name="PE-CF549-A"  userProvidedCompInfix="Comp-PE-CF549-A" />
           <data-type:parameter data-type:name="PE-Cy5-A"  userProvidedCompInfix="Comp-PE-Cy5-A" />
           <data-type:parameter data-type:name="PerCP-Cy5-5-A"  userProvidedCompInfix="Comp-PerCP-Cy5-5-A" />
           <data-type:parameter data-type:name="BV786-A"  userProvidedCompInfix="Comp-BV786-A" />
         </data-type:parameters>
         <transforms:spillover data-type:parameter="APC-Cy7-A"  userProvidedCompInfix="Comp-APC-Cy7-A" >
           <transforms:coefficient data-type:parameter="APC-Cy7-A"  transforms:value="1" />
           <transforms:coefficient data-type:parameter="FITC-A"  transforms:value="0.008456111" />
           <transforms:coefficient data-type:parameter="Pacific Blue-A"  transforms:value="0.0026994501" />
           <transforms:coefficient data-type:parameter="BV605-A"  transforms:value="0.007592205" />
           <transforms:coefficient data-type:parameter="BV711-A"  transforms:value="0.0128223877" />
           <transforms:coefficient data-type:parameter="PE-CF549-A"  transforms:value="0.010691084" />
           <transforms:coefficient data-type:parameter="PE-Cy5-A"  transforms:value="0.0027919391" />
           <transforms:coefficient data-type:parameter="PerCP-Cy5-5-A"  transforms:value="0.0047159065" />
           <transforms:coefficient data-type:parameter="BV786-A"  transforms:value="0.3860213757" />
         </transforms:spillover>
         <transforms:spillover data-type:parameter="FITC-A"  userProvidedCompInfix="Comp-FITC-A" >
           <transforms:coefficient data-type:parameter="APC-Cy7-A"  transforms:value="0" />
           <transforms:coefficient data-type:parameter="FITC-A"  transforms:value="1" />
           <transforms:coefficient data-type:parameter="Pacific Blue-A"  transforms:value="0.0006074315" />
           <transforms:coefficient data-type:parameter="BV605-A"  transforms:value="0.0062261731" />
           <transforms:coefficient data-type:parameter="BV711-A"  transforms:value="0.0016290209" />
           <transforms:coefficient data-type:parameter="PE-CF549-A"  transforms:value="0.0004234723" />
           <transforms:coefficient data-type:parameter="PE-Cy5-A"  transforms:value="0.0000335983" />
           <transforms:coefficient data-type:parameter="PerCP-Cy5-5-A"  transforms:value="0.0292671565" />
           <transforms:coefficient data-type:parameter="BV786-A"  transforms:value="0.0001932737" />
         </transforms:spillover>
         <transforms:spillover data-type:parameter="Pacific Blue-A"  userProvidedCompInfix="Comp-Pacific Blue-A" >
           <transforms:coefficient data-type:parameter="APC-Cy7-A"  transforms:value="0.0000113726" />
           <transforms:coefficient data-type:parameter="FITC-A"  transforms:value="0" />
           <transforms:coefficient data-type:parameter="Pacific Blue-A"  transforms:value="1" />
           <transforms:coefficient data-type:parameter="BV605-A"  transforms:value="0.0305989012" />
           <transforms:coefficient data-type:parameter="BV711-A"  transforms:value="0.0052309171" />
           <transforms:coefficient data-type:parameter="PE-CF549-A"  transforms:value="0.0000476228" />
           <transforms:coefficient data-type:parameter="PE-Cy5-A"  transforms:value="0.0000158742" />
           <transforms:coefficient data-type:parameter="PerCP-Cy5-5-A"  transforms:value="0" />
           <transforms:coefficient data-type:parameter="BV786-A"  transforms:value="0.0008455994" />
         </transforms:spillover>
         <transforms:spillover data-type:parameter="BV605-A"  userProvidedCompInfix="Comp-BV605-A" >
           <transforms:coefficient data-type:parameter="APC-Cy7-A"  transforms:value="0" />
           <transforms:coefficient data-type:parameter="FITC-A"  transforms:value="0.0008067619" />
           <transforms:coefficient data-type:parameter="Pacific Blue-A"  transforms:value="0.0009131078" />
           <transforms:coefficient data-type:parameter="BV605-A"  transforms:value="1" />
           <transforms:coefficient data-type:parameter="BV711-A"  transforms:value="0.0085223392" />
           <transforms:coefficient data-type:parameter="PE-CF549-A"  transforms:value="0.4310424924" />
           <transforms:coefficient data-type:parameter="PE-Cy5-A"  transforms:value="0.000225221" />
           <transforms:coefficient data-type:parameter="PerCP-Cy5-5-A"  transforms:value="0.0085076718" />
           <transforms:coefficient data-type:parameter="BV786-A"  transforms:value="0.0024603182" />
         </transforms:spillover>
         <transforms:spillover data-type:parameter="BV711-A"  userProvidedCompInfix="Comp-BV711-A" >
           <transforms:coefficient data-type:parameter="APC-Cy7-A"  transforms:value="0.0627208278" />
           <transforms:coefficient data-type:parameter="FITC-A"  transforms:value="0.0010412256" />
           <transforms:coefficient data-type:parameter="Pacific Blue-A"  transforms:value="0.0200210325" />
           <transforms:coefficient data-type:parameter="BV605-A"  transforms:value="0.0014043531" />
           <transforms:coefficient data-type:parameter="BV711-A"  transforms:value="1" />
           <transforms:coefficient data-type:parameter="PE-CF549-A"  transforms:value="0.0006394861" />
           <transforms:coefficient data-type:parameter="PE-Cy5-A"  transforms:value="0.0157836787" />
           <transforms:coefficient data-type:parameter="PerCP-Cy5-5-A"  transforms:value="0.0026030641" />
           <transforms:coefficient data-type:parameter="BV786-A"  transforms:value="0.2744970024" />
         </transforms:spillover>
         <transforms:spillover data-type:parameter="PE-CF549-A"  userProvidedCompInfix="Comp-PE-CF549-A" >
           <transforms:coefficient data-type:parameter="APC-Cy7-A"  transforms:value="0" />
           <transforms:coefficient data-type:parameter="FITC-A"  transforms:value="0.001099409" />
           <transforms:coefficient data-type:parameter="Pacific Blue-A"  transforms:value="0.000991858" />
           <transforms:coefficient data-type:parameter="BV605-A"  transforms:value="0.0343926772" />
           <transforms:coefficient data-type:parameter="BV711-A"  transforms:value="0.0114724915" />
           <transforms:coefficient data-type:parameter="PE-CF549-A"  transforms:value="1" />
           <transforms:coefficient data-type:parameter="PE-Cy5-A"  transforms:value="0.0368235298" />
           <transforms:coefficient data-type:parameter="PerCP-Cy5-5-A"  transforms:value="0.1206083521" />
           <transforms:coefficient data-type:parameter="BV786-A"  transforms:value="0.0017357516" />
         </transforms:spillover>
         <transforms:spillover data-type:parameter="PE-Cy5-A"  userProvidedCompInfix="Comp-PE-Cy5-A" >
           <transforms:coefficient data-type:parameter="APC-Cy7-A"  transforms:value="0.0722267777" />
           <transforms:coefficient data-type:parameter="FITC-A"  transforms:value="0.0023492135" />
           <transforms:coefficient data-type:parameter="Pacific Blue-A"  transforms:value="0.0004243529" />
           <transforms:coefficient data-type:parameter="BV605-A"  transforms:value="0.0043523372" />
           <transforms:coefficient data-type:parameter="BV711-A"  transforms:value="0.3674678206" />
           <transforms:coefficient data-type:parameter="PE-CF549-A"  transforms:value="0.1267522573" />
           <transforms:coefficient data-type:parameter="PE-Cy5-A"  transforms:value="1" />
           <transforms:coefficient data-type:parameter="PerCP-Cy5-5-A"  transforms:value="0.0974818692" />
           <transforms:coefficient data-type:parameter="BV786-A"  transforms:value="0.0802897438" />
         </transforms:spillover>
         <transforms:spillover data-type:parameter="PerCP-Cy5-5-A"  userProvidedCompInfix="Comp-PerCP-Cy5-5-A" >
           <transforms:coefficient data-type:parameter="APC-Cy7-A"  transforms:value="0.0279322304" />
           <transforms:coefficient data-type:parameter="FITC-A"  transforms:value="0.0010025683" />
           <transforms:coefficient data-type:parameter="Pacific Blue-A"  transforms:value="0.0003038683" />
           <transforms:coefficient data-type:parameter="BV605-A"  transforms:value="0.0011804115" />
           <transforms:coefficient data-type:parameter="BV711-A"  transforms:value="0.1085978597" />
           <transforms:coefficient data-type:parameter="PE-CF549-A"  transforms:value="0.026793357" />
           <transforms:coefficient data-type:parameter="PE-Cy5-A"  transforms:value="0.3436107337" />
           <transforms:coefficient data-type:parameter="PerCP-Cy5-5-A"  transforms:value="1" />
           <transforms:coefficient data-type:parameter="BV786-A"  transforms:value="0.0174607411" />
         </transforms:spillover>
         <transforms:spillover data-type:parameter="BV786-A"  userProvidedCompInfix="Comp-BV786-A" >
           <transforms:coefficient data-type:parameter="APC-Cy7-A"  transforms:value="0.0562140681" />
           <transforms:coefficient data-type:parameter="FITC-A"  transforms:value="0.0008451166" />
           <transforms:coefficient data-type:parameter="Pacific Blue-A"  transforms:value="0.0215829778" />
           <transforms:coefficient data-type:parameter="BV605-A"  transforms:value="0.0017198934" />
           <transforms:coefficient data-type:parameter="BV711-A"  transforms:value="0.0227295719" />
           <transforms:coefficient data-type:parameter="PE-CF549-A"  transforms:value="0.0007622302" />
           <transforms:coefficient data-type:parameter="PE-Cy5-A"  transforms:value="0.0001905575" />
           <transforms:coefficient data-type:parameter="PerCP-Cy5-5-A"  transforms:value="0.0007150987" />
           <transforms:coefficient data-type:parameter="BV786-A"  transforms:value="1" />
         </transforms:spillover>
       </transforms:spilloverMatrix>
       <Transformations>
         <transforms:linear transforms:minRange="0"  transforms:maxRange="262144"  gain="1" >
           <data-type:parameter data-type:name="FSC-A" />
         </transforms:linear>
         <transforms:linear transforms:minRange="0"  transforms:maxRange="262144"  gain="1" >
           <data-type:parameter data-type:name="FSC-H" />
         </transforms:linear>
         <transforms:linear transforms:minRange="0"  transforms:maxRange="262144"  gain="1" >
           <data-type:parameter data-type:name="FSC-W" />
         </transforms:linear>
         <transforms:linear transforms:minRange="0"  transforms:maxRange="262144"  gain="1" >
           <data-type:parameter data-type:name="SSC-A" />
         </transforms:linear>
         <transforms:linear transforms:minRange="0"  transforms:maxRange="262144"  gain="1" >
           <data-type:parameter data-type:name="SSC-H" />
         </transforms:linear>
         <transforms:linear transforms:minRange="0"  transforms:maxRange="262144"  gain="1" >
           <data-type:parameter data-type:name="SSC-W" />
         </transforms:linear>
         <transforms:biex transforms:length="256"  transforms:maxRange="262144"  transforms:neg="0"  transforms:width="-100"  transforms:pos="4.418539922" >
           <data-type:parameter data-type:name="APC-Cy7-A" />
         </transforms:biex>
         <transforms:biex transforms:length="256"  transforms:maxRange="262144"  transforms:neg="0"  transforms:width="-50.1187233627"  transforms:pos="4.35" >
           <data-type:parameter data-type:name="FITC-A" />
         </transforms:biex>
         <transforms:biex transforms:length="256"  transforms:maxRange="262144"  transforms:neg="0"  transforms:width="-100"  transforms:pos="4.418539922" >
           <data-type:parameter data-type:name="Pacific Blue-A" />
         </transforms:biex>
         <transforms:biex transforms:length="256"  transforms:maxRange="262144"  transforms:neg="0"  transforms:width="-100"  transforms:pos="4.418539922" >
           <data-type:parameter data-type:name="BV605-A" />
         </transforms:biex>
         <transforms:biex transforms:length="256"  transforms:maxRange="262144"  transforms:neg="0"  transforms:width="-100"  transforms:pos="4.418539922" >
           <data-type:parameter data-type:name="BV711-A" />
         </transforms:biex>
         <transforms:biex transforms:length="256"  transforms:maxRange="262144"  transforms:neg="0"  transforms:width="-12.5892541179"  transforms:pos="3.1" >
           <data-type:parameter data-type:name="PE-CF549-A" />
         </transforms:biex>
         <transforms:biex transforms:length="256"  transforms:maxRange="262144"  transforms:neg="0"  transforms:width="-100"  transforms:pos="4.418539922" >
           <data-type:parameter data-type:name="PE-Cy5-A" />
         </transforms:biex>
         <transforms:biex transforms:length="256"  transforms:maxRange="262144"  transforms:neg="0"  transforms:width="-125.8925411794"  transforms:pos="4.418539922" >
           <data-type:parameter data-type:name="PerCP-Cy5-5-A" />
         </transforms:biex>
         <transforms:biex transforms:length="256"  transforms:maxRange="262144"  transforms:neg="0"  transforms:width="-100"  transforms:pos="4.418539922" >
           <data-type:parameter data-type:name="BV786-A" />
         </transforms:biex>
         <transforms:linear transforms:minRange="0.3593020586"  transforms:maxRange="15"  gain="0.011479299" >
           <data-type:parameter data-type:name="Time" />
         </transforms:linear>
         <transforms:biex transforms:length="256"  transforms:maxRange="262144"  transforms:neg="0"  transforms:width="-100"  transforms:pos="4.418539922" >
           <data-type:parameter data-type:name="Comp-APC-Cy7-A" />
         </transforms:biex>
         <transforms:biex transforms:length="256"  transforms:maxRange="262144"  transforms:neg="0"  transforms:width="-50.1187233627"  transforms:pos="4.35" >
           <data-type:parameter data-type:name="Comp-FITC-A" />
         </transforms:biex>
         <transforms:biex transforms:length="256"  transforms:maxRange="262144"  transforms:neg="0"  transforms:width="-100"  transforms:pos="4.418539922" >
           <data-type:parameter data-type:name="Comp-Pacific Blue-A" />
         </transforms:biex>
         <transforms:biex transforms:length="256"  transforms:maxRange="262144"  transforms:neg="0"  transforms:width="-100"  transforms:pos="4.418539922" >
           <data-type:parameter data-type:name="Comp-BV605-A" />
         </transforms:biex>
         <transforms:biex transforms:length="256"  transforms:maxRange="262144"  transforms:neg="0"  transforms:width="-100"  transforms:pos="4.418539922" >
           <data-type:parameter data-type:name="Comp-BV711-A" />
         </transforms:biex>
         <transforms:biex transforms:length="256"  transforms:maxRange="262144"  transforms:neg="0"  transforms:width="-12.5892541179"  transforms:pos="3.1" >
           <data-type:parameter data-type:name="Comp-PE-CF549-A" />
         </transforms:biex>
         <transforms:biex transforms:length="256"  transforms:maxRange="262144"  transforms:neg="0"  transforms:width="-100"  transforms:pos="4.418539922" >
           <data-type:parameter data-type:name="Comp-PE-Cy5-A" />
         </transforms:biex>
         <transforms:biex transforms:length="256"  transforms:maxRange="262144"  transforms:neg="0"  transforms:width="-125.8925411794"  transforms:pos="4.418539922" >
           <data-type:parameter data-type:name="Comp-PerCP-Cy5-5-A" />
         </transforms:biex>
         <transforms:biex transforms:length="256"  transforms:maxRange="262144"  transforms:neg="0"  transforms:width="-100"  transforms:pos="4.418539922" >
           <data-type:parameter data-type:name="Comp-BV786-A" />
         </transforms:biex>
       </Transformations>
       <Keywords>
         <Keyword name="FJ_FCS_VERSION"  value="3" />
         <Keyword name="$BEGINANALYSIS"  value="0" />
         <Keyword name="$ENDANALYSIS"  value="0" />
         <Keyword name="$BEGINSTEXT"  value="0" />
         <Keyword name="$ENDSTEXT"  value="0" />
         <Keyword name="$BEGINDATA"  value="4671" />
         <Keyword name="$ENDDATA"  value="916606             " />
         <Keyword name="$FIL"  value="Specimen_001_CD45RA FMO_001.fcs" />
         <Keyword name="$SYS"  value="Windows 7 6.1" />
         <Keyword name="$TOT"  value="14249              " />
         <Keyword name="$PAR"  value="16" />
         <Keyword name="$MODE"  value="L" />
         <Keyword name="$BYTEORD"  value="4,3,2,1" />
         <Keyword name="$DATATYPE"  value="F" />
         <Keyword name="$NEXTDATA"  value="0" />
         <Keyword name="CREATOR"  value="BD FACSDiva Software Version 8.0.1" />
         <Keyword name="TUBE NAME"  value="CD45RA FMO" />
         <Keyword name="$SRC"  value="Specimen_001" />
         <Keyword name="EXPERIMENT NAME"  value="DK 20210427 Aria 2 70n" />
         <Keyword name="GUID"  value="f5c1866d-3613-486d-8b5b-e9b81ba62459" />
         <Keyword name="$DATE"  value="27-APR-2021" />
         <Keyword name="$BTIM"  value="14:06:31" />
         <Keyword name="$ETIM"  value="14:06:46" />
         <Keyword name="$CYT"  value="FACSAriaII" />
         <Keyword name="SETTINGS"  value="Cytometer" />
         <Keyword name="CYTNUM"  value="1" />
         <Keyword name="WINDOW EXTENSION"  value="2.00" />
         <Keyword name="EXPORT USER NAME"  value="Administrator" />
         <Keyword name="EXPORT TIME"  value="27-APR-2021-16:34:58" />
         <Keyword name="$OP"  value="Administrator" />
         <Keyword name="FSC ASF"  value="0.81" />
         <Keyword name="AUTOBS"  value="FALSE" />
         <Keyword name="$INST"  value=" " />
         <Keyword name="LASER1NAME"  value="Red" />
         <Keyword name="LASER1DELAY"  value="-47.02" />
         <Keyword name="LASER1ASF"  value="0.74" />
         <Keyword name="LASER2NAME"  value="355 UV" />
         <Keyword name="LASER2DELAY"  value="82.52" />
         <Keyword name="LASER2ASF"  value="0.73" />
         <Keyword name="LASER3NAME"  value="561 Yellow-Green" />
         <Keyword name="LASER3DELAY"  value="-95.31" />
         <Keyword name="LASER3ASF"  value="0.67" />
         <Keyword name="LASER4NAME"  value="Blue" />
         <Keyword name="LASER4DELAY"  value="0.00" />
         <Keyword name="LASER4ASF"  value="0.80" />
         <Keyword name="LASER5NAME"  value="Violet" />
         <Keyword name="LASER5DELAY"  value="40.10" />
         <Keyword name="LASER5ASF"  value="0.83" />
         <Keyword name="$TIMESTEP"  value="0.01" />
         <Keyword name="SPILL"  value="9,APC-Cy7-A,FITC-A,Pacific Blue-A,BV605-A,BV711-A,PE-CF549-A,PE-Cy5-A,PerCP-Cy5-5-A,BV786-A,1,0.008456110579038384,0.0026994500406513507,0.007592205177883124,0.012822387693093504,0.01069108367725294,0.002791939108741555,0.004715906510675071,0.3860213852791173,0,1,0.0006074315000011036,0.006226173303293942,0.001629020900395743,0.00042347227367930365,0.000033598349704376574,0.029267156375136216,0.00019327372254053388,0.000011372590411018858,0,1,0.03059890053807085,0.005230917132829942,0.00004762277106727729,0.00001587424195888462,0,0.0008455994167142832,0,0.0008067619006132914,0.0009131077420749726,1,0.008522338877460588,0.4310425043328974,0.00022522102585206222,0.008507671324163841,0.0024603182171969882,0.06272083040961758,0.0010412256232114575,0.02002103302342488,0.0014043530471268112,1,0.0006394860889949401,0.01578367833601769,0.002603064037341337,0.2744969964551372,0,0.0010994090097678942,0.000991857997792653,0.03439267889409412,0.011472491315989231,1,0.03682352978131409,0.12060835221677782,0.0017357516480904875,0.07222677653273278,0.0023492135401658727,0.0004243528534551567,0.004352337246063771,0.36746782884820867,0.12675226053340855,1,0.09748187119144039,0.08028974381852944,0.027932230410209532,0.0010025683305928295,0.0003038683224109756,0.0011804115296621227,0.1085978592383295,0.02679335729234635,0.3436107258192646,1,0.017460740745917646,0.05621406849752138,0.0008451165673945849,0.021582976969806992,0.0017198933995425905,0.022729571717038138,0.0007622301739813937,0.00019055754349534744,0.0007150986738153654,1" />
         <Keyword name="APPLY COMPENSATION"  value="TRUE" />
         <Keyword name="THRESHOLD"  value="FSC,5000" />
         <Keyword name="$P1N"  value="FSC-A" />
         <Keyword name="$P1R"  value="262144" />
         <Keyword name="$P1B"  value="32" />
         <Keyword name="$P1E"  value="0,0" />
         <Keyword name="$P1V"  value="235" />
         <Keyword name="$P1G"  value="1.0" />
         <Keyword name="P1DISPLAY"  value="LIN" />
         <Keyword name="P1BS"  value="-1" />
         <Keyword name="P1MS"  value="0" />
         <Keyword name="$P2N"  value="FSC-H" />
         <Keyword name="$P2R"  value="262144" />
         <Keyword name="$P2B"  value="32" />
         <Keyword name="$P2E"  value="0,0" />
         <Keyword name="$P2V"  value="235" />
         <Keyword name="$P2G"  value="1.0" />
         <Keyword name="P2DISPLAY"  value="LIN" />
         <Keyword name="P2BS"  value="-1" />
         <Keyword name="P2MS"  value="0" />
         <Keyword name="$P3N"  value="FSC-W" />
         <Keyword name="$P3R"  value="262144" />
         <Keyword name="$P3B"  value="32" />
         <Keyword name="$P3E"  value="0,0" />
         <Keyword name="$P3V"  value="235" />
         <Keyword name="$P3G"  value="1.0" />
         <Keyword name="P3BS"  value="-1" />
         <Keyword name="P3MS"  value="0" />
         <Keyword name="$P4N"  value="SSC-A" />
         <Keyword name="$P4R"  value="262144" />
         <Keyword name="$P4B"  value="32" />
         <Keyword name="$P4E"  value="0,0" />
         <Keyword name="$P4V"  value="288" />
         <Keyword name="$P4G"  value="1.0" />
         <Keyword name="P4DISPLAY"  value="LIN" />
         <Keyword name="P4BS"  value="-1" />
         <Keyword name="P4MS"  value="0" />
         <Keyword name="$P5N"  value="SSC-H" />
         <Keyword name="$P5R"  value="262144" />
         <Keyword name="$P5B"  value="32" />
         <Keyword name="$P5E"  value="0,0" />
         <Keyword name="$P5V"  value="288" />
         <Keyword name="$P5G"  value="1.0" />
         <Keyword name="P5DISPLAY"  value="LIN" />
         <Keyword name="P5BS"  value="-1" />
         <Keyword name="P5MS"  value="0" />
         <Keyword name="$P6N"  value="SSC-W" />
         <Keyword name="$P6R"  value="262144" />
         <Keyword name="$P6B"  value="32" />
         <Keyword name="$P6E"  value="0,0" />
         <Keyword name="$P6V"  value="288" />
         <Keyword name="$P6G"  value="1.0" />
         <Keyword name="P6BS"  value="-1" />
         <Keyword name="P6MS"  value="0" />
         <Keyword name="$P7N"  value="APC-Cy7-A" />
         <Keyword name="$P7S"  value="L_D NIR" />
         <Keyword name="$P7R"  value="262144" />
         <Keyword name="$P7B"  value="32" />
         <Keyword name="$P7E"  value="0,0" />
         <Keyword name="$P7V"  value="560" />
         <Keyword name="$P7G"  value="1.0" />
         <Keyword name="P7DISPLAY"  value="LOG" />
         <Keyword name="P7BS"  value="-1" />
         <Keyword name="P7MS"  value="529" />
         <Keyword name="$P8N"  value="FITC-A" />
         <Keyword name="$P8S"  value="CCR7" />
         <Keyword name="$P8R"  value="262144" />
         <Keyword name="$P8B"  value="32" />
         <Keyword name="$P8E"  value="0,0" />
         <Keyword name="$P8V"  value="423" />
         <Keyword name="$P8G"  value="1.0" />
         <Keyword name="P8DISPLAY"  value="LOG" />
         <Keyword name="P8BS"  value="-1" />
         <Keyword name="P8MS"  value="853" />
         <Keyword name="$P9N"  value="Pacific Blue-A" />
         <Keyword name="$P9S"  value="CTV" />
         <Keyword name="$P9R"  value="262144" />
         <Keyword name="$P9B"  value="32" />
         <Keyword name="$P9E"  value="0,0" />
         <Keyword name="$P9V"  value="445" />
         <Keyword name="$P9G"  value="1.0" />
         <Keyword name="P9DISPLAY"  value="LOG" />
         <Keyword name="P9BS"  value="-1" />
         <Keyword name="P9MS"  value="0" />
         <Keyword name="$P10N"  value="BV605-A" />
         <Keyword name="$P10S"  value="CD27" />
         <Keyword name="$P10R"  value="262144" />
         <Keyword name="$P10B"  value="32" />
         <Keyword name="$P10E"  value="0,0" />
         <Keyword name="$P10V"  value="490" />
         <Keyword name="$P10G"  value="1.0" />
         <Keyword name="P10DISPLAY"  value="LOG" />
         <Keyword name="P10BS"  value="-1" />
         <Keyword name="P10MS"  value="0" />
         <Keyword name="$P11N"  value="BV711-A" />
         <Keyword name="$P11S"  value="CD8" />
         <Keyword name="$P11R"  value="262144" />
         <Keyword name="$P11B"  value="32" />
         <Keyword name="$P11E"  value="0,0" />
         <Keyword name="$P11V"  value="533" />
         <Keyword name="$P11G"  value="1.0" />
         <Keyword name="P11DISPLAY"  value="LOG" />
         <Keyword name="P11BS"  value="-1" />
         <Keyword name="P11MS"  value="2211" />
         <Keyword name="$P12N"  value="PE-CF549-A" />
         <Keyword name="$P12S"  value="CD45RA ECD" />
         <Keyword name="$P12R"  value="262144" />
         <Keyword name="$P12B"  value="32" />
         <Keyword name="$P12E"  value="0,0" />
         <Keyword name="$P12V"  value="610" />
         <Keyword name="$P12G"  value="1.0" />
         <Keyword name="P12DISPLAY"  value="LOG" />
         <Keyword name="P12BS"  value="-1" />
         <Keyword name="P12MS"  value="1656" />
         <Keyword name="$P13N"  value="PE-Cy5-A" />
         <Keyword name="$P13S"  value="CD4 PECy55" />
         <Keyword name="$P13R"  value="262144" />
         <Keyword name="$P13B"  value="32" />
         <Keyword name="$P13E"  value="0,0" />
         <Keyword name="$P13V"  value="540" />
         <Keyword name="$P13G"  value="1.0" />
         <Keyword name="P13DISPLAY"  value="LOG" />
         <Keyword name="P13BS"  value="-1" />
         <Keyword name="P13MS"  value="796" />
         <Keyword name="$P14N"  value="PerCP-Cy5-5-A" />
         <Keyword name="$P14S"  value="CD95 PE-Cy5" />
         <Keyword name="$P14R"  value="262144" />
         <Keyword name="$P14B"  value="32" />
         <Keyword name="$P14E"  value="0,0" />
         <Keyword name="$P14V"  value="476" />
         <Keyword name="$P14G"  value="1.0" />
         <Keyword name="P14DISPLAY"  value="LOG" />
         <Keyword name="P14BS"  value="-1" />
         <Keyword name="P14MS"  value="1100" />
         <Keyword name="$P15N"  value="BV786-A" />
         <Keyword name="$P15S"  value="CD3" />
         <Keyword name="$P15R"  value="262144" />
         <Keyword name="$P15B"  value="32" />
         <Keyword name="$P15E"  value="0,0" />
         <Keyword name="$P15V"  value="524" />
         <Keyword name="$P15G"  value="1.0" />
         <Keyword name="P15DISPLAY"  value="LOG" />
         <Keyword name="P15BS"  value="-1" />
         <Keyword name="P15MS"  value="0" />
         <Keyword name="$P16N"  value="Time" />
         <Keyword name="$P16R"  value="262144" />
         <Keyword name="$P16B"  value="32" />
         <Keyword name="$P16E"  value="0,0" />
         <Keyword name="$P16G"  value="0.01" />
         <Keyword name="P16BS"  value="0" />
         <Keyword name="P16MS"  value="0" />
         <Keyword name="CST SETUP STATUS"  value="SUCCESS" />
         <Keyword name="CST BEADS LOT ID"  value="93308" />
         <Keyword name="CYTOMETER CONFIG NAME"  value="Aria II - 70um" />
         <Keyword name="CYTOMETER CONFIG CREATE DATE"  value="2019-01-03T15:50:25+00:00" />
         <Keyword name="CST SETUP DATE"  value="2020-10-26T10:23:26+00:00" />
         <Keyword name="CST BASELINE DATE"  value="2020-08-27T11:01:14+01:00" />
         <Keyword name="CST BEADS EXPIRED"  value="False" />
         <Keyword name="CST PERFORMANCE EXPIRED"  value="2020-10-27T10:23:26+00:00" />
         <Keyword name="CST REGULATORY STATUS"  value="RUO Performance Check" />
         <Keyword name="$P1S"  value="" />
         <Keyword name="$P2S"  value="" />
         <Keyword name="$P3S"  value="" />
         <Keyword name="$P4S"  value="" />
         <Keyword name="$P5S"  value="" />
         <Keyword name="$P6S"  value="" />
         <Keyword name="$P16S"  value="" />
         <Keyword name="$P17N"  value="Comp-APC-Cy7-A" />
         <Keyword name="$P17S"  value="L_D NIR" />
         <Keyword name="$P17R"  value="262144" />
         <Keyword name="$P18N"  value="Comp-FITC-A" />
         <Keyword name="$P18S"  value="CCR7" />
         <Keyword name="$P18R"  value="262144" />
         <Keyword name="$P19N"  value="Comp-Pacific Blue-A" />
         <Keyword name="$P19S"  value="CTV" />
         <Keyword name="$P19R"  value="262144" />
         <Keyword name="$P20N"  value="Comp-BV605-A" />
         <Keyword name="$P20S"  value="CD27" />
         <Keyword name="$P20R"  value="262144" />
         <Keyword name="$P21N"  value="Comp-BV711-A" />
         <Keyword name="$P21S"  value="CD8" />
         <Keyword name="$P21R"  value="262144" />
         <Keyword name="$P22N"  value="Comp-PE-CF549-A" />
         <Keyword name="$P22S"  value="CD45RA ECD" />
         <Keyword name="$P22R"  value="262144" />
         <Keyword name="$P23N"  value="Comp-PE-Cy5-A" />
         <Keyword name="$P23S"  value="CD4 PECy55" />
         <Keyword name="$P23R"  value="262144" />
         <Keyword name="$P24N"  value="Comp-PerCP-Cy5-5-A" />
         <Keyword name="$P24S"  value="CD95 PE-Cy5" />
         <Keyword name="$P24R"  value="262144" />
         <Keyword name="$P25N"  value="Comp-BV786-A" />
         <Keyword name="$P25S"  value="CD3" />
         <Keyword name="$P25R"  value="262144" />
         <Keyword name="FILENAME"  value="" />
       </Keywords>
       <SampleNode name="Specimen_001_CD45RA FMO_001.fcs"  annotation=""  owningGroup=""  expanded="1"  sortPriority="10"  count="14249"  sampleID="22" >
         <Graph smoothing="0"  backColor="#ffffff"  foreColor="#000000"  heatMapStatParameter="Comp-APC-Cy7-A"  type="Pseudocolor"  fast="1" >
           <Axis dimension="x"  name="FSC-A"  label=""  auto="auto" />
           <Axis dimension="y"  name="SSC-A"  label=""  auto="auto" />
           <GraphSettings level="5%"  smoothingHighResolution="1"  contourHighResolution="1"  histogramSmoothingCount="0"  graphResolution="256"  showOutliers="0"  drawLargeDots="0"  dotsToDraw="8000"  tint="le.chartfill.tinted.40"  lineWeight="le.lineweight.normal"  lineStyle="le.linestyle.solid" />
           <GraphEnvironment showGrid="0"  showAxes="tnlTNL"  showGates="1"  showFreqOnPlots="1"  showGateNameOnPlots="1"  showMedians="0"  showUncomped="0"  addEventParam="0"  lastYAxisName="" >
             <TextTraits font="SansSerif"  size="11"  name="Labels"  style="plain"  color="#000000"  background="#00ffffff"  just="left" />
             <TextTraits font="SansSerif"  size="11"  name="LayoutGates"  style="plain"  color="#000000"  background="#00ffffff"  just="left" />
             <TextTraits font="SansSerif"  size="9"  name="Numbers"  style="plain"  color="#000000"  background="#00ffffff"  just="left" />
             <TextTraits font="SansSerif"  size="9"  name="Legend"  style="plain"  color="#000000"  background="#00ffffff"  just="left" />
             <WindowPosition x="619"  y="43"  width="390"  height="582"  displayed="0"  panelState="---" />
           </GraphEnvironment>
         </Graph>
         <Subpopulations>
           <Population name="Lymphocytes"  annotation=""  owningGroup="Samples "  expanded="1"  sortPriority="10"  count="13223" >
             <Graph smoothing="0"  backColor="#ffffff"  foreColor="#000000"  heatMapStatParameter="Comp-FITC-A"  type="Pseudocolor"  fast="1" >
               <Axis dimension="x"  name="FSC-A"  label=""  auto="auto" />
               <Axis dimension="y"  name="SSC-A"  label=""  auto="auto" />
               <GraphSettings level="5%"  smoothingHighResolution="1"  contourHighResolution="1"  histogramSmoothingCount="0"  graphResolution="256"  showOutliers="0"  drawLargeDots="0"  dotsToDraw="8000"  tint="le.chartfill.tinted.40"  lineWeight="le.lineweight.normal"  lineStyle="le.linestyle.solid" />
               <GraphEnvironment showGrid="0"  showAxes="tnlTNL"  showGates="1"  showFreqOnPlots="1"  showGateNameOnPlots="1"  showMedians="0"  showUncomped="0"  addEventParam="0"  lastYAxisName="" >
                 <TextTraits font="SansSerif"  size="11"  name="Labels"  style="plain"  color="#000000"  background="#00ffffff"  just="left" />
                 <TextTraits font="SansSerif"  size="11"  name="LayoutGates"  style="plain"  color="#000000"  background="#00ffffff"  just="left" />
                 <TextTraits font="SansSerif"  size="9"  name="Numbers"  style="plain"  color="#000000"  background="#00ffffff"  just="left" />
                 <TextTraits font="SansSerif"  size="9"  name="Legend"  style="plain"  color="#000000"  background="#00ffffff"  just="left" />
                 <WindowPosition x="1005"  y="5"  width="628"  height="818"  displayed="1"  panelState="---" />
               </GraphEnvironment>
             </Graph>
             <Gate gating:id="ID774434693" >
               <gating:PolygonGate eventsInside="1"  annoOffsetX="268"  annoOffsetY="-52"  tint="#000000"  isTinted="0"  lineWeight="Normal"  userDefined="1"  quadId="-1"  gateResolution="256" >
                 <gating:dimension>
                   <data-type:fcs-dimension data-type:name="FSC-A" />
                 </gating:dimension>
                 <gating:dimension>
                   <data-type:fcs-dimension data-type:name="SSC-A" />
                 </gating:dimension>
                 <gating:vertex>
                   <gating:coordinate data-type:value="59478.0504201681" />
                   <gating:coordinate data-type:value="128644.7407407407" />
                 </gating:vertex>
                 <gating:vertex>
                   <gating:coordinate data-type:value="34144.8067226891" />
                   <gating:coordinate data-type:value="125003.8518518519" />
                 </gating:vertex>
                 <gating:vertex>
                   <gating:coordinate data-type:value="8811.5630252101" />
                   <gating:coordinate data-type:value="104372.1481481481" />
                 </gating:vertex>
                 <gating:vertex>
                   <gating:coordinate data-type:value="2202.8907563025" />
                   <gating:coordinate data-type:value="36408.8888888889" />
                 </gating:vertex>
                 <gating:vertex>
                   <gating:coordinate data-type:value="8811.5630252101" />
                   <gating:coordinate data-type:value="18204.4444444444" />
                 </gating:vertex>
                 <gating:vertex>
                   <gating:coordinate data-type:value="59478.0504201681" />
                   <gating:coordinate data-type:value="6068.1481481481" />
                 </gating:vertex>
                 <gating:vertex>
                   <gating:coordinate data-type:value="110144.5378151261" />
                   <gating:coordinate data-type:value="37622.5185185185" />
                 </gating:vertex>
                 <gating:vertex>
                   <gating:coordinate data-type:value="131072" />
                   <gating:coordinate data-type:value="94663.1111111111" />
                 </gating:vertex>
                 <gating:vertex>
                   <gating:coordinate data-type:value="84811.2941176471" />
                   <gating:coordinate data-type:value="123790.2222222222" />
                 </gating:vertex>
               </gating:PolygonGate>
             </Gate>
             <Subpopulations>
               <Population name="Single Cells"  annotation=""  owningGroup="Samples "  expanded="1"  sortPriority="10"  count="12424" >
                 <Graph smoothing="0"  backColor="#ffffff"  foreColor="#000000"  heatMapStatParameter="Comp-FITC-A"  type="Pseudocolor"  fast="1" >
                   <Axis dimension="x"  name="SSC-A"  label=""  auto="auto" />
                   <Axis dimension="y"  name="SSC-H"  label=""  auto="auto" />
                   <GraphSettings level="5%"  smoothingHighResolution="1"  contourHighResolution="1"  histogramSmoothingCount="0"  graphResolution="256"  showOutliers="0"  drawLargeDots="0"  dotsToDraw="8000"  tint="le.chartfill.tinted.40"  lineWeight="le.lineweight.normal"  lineStyle="le.linestyle.solid" />
                   <GraphEnvironment showGrid="0"  showAxes="tnlTNL"  showGates="1"  showFreqOnPlots="1"  showGateNameOnPlots="1"  showMedians="0"  showUncomped="0"  addEventParam="0"  lastYAxisName="" >
                     <TextTraits font="SansSerif"  size="11"  name="Labels"  style="plain"  color="#000000"  background="#00ffffff"  just="left" />
                     <TextTraits font="SansSerif"  size="11"  name="LayoutGates"  style="plain"  color="#000000"  background="#00ffffff"  just="left" />
                     <TextTraits font="SansSerif"  size="9"  name="Numbers"  style="plain"  color="#000000"  background="#00ffffff"  just="left" />
                     <TextTraits font="SansSerif"  size="9"  name="Legend"  style="plain"  color="#000000"  background="#00ffffff"  just="left" />
                     <WindowPosition x="1005"  y="5"  width="628"  height="818"  displayed="1"  panelState="---" />
                   </GraphEnvironment>
                 </Graph>
                 <Gate gating:id="ID658045575"  gating:parent_id="ID774434693" >
                   <gating:PolygonGate eventsInside="1"  annoOffsetX="-48"  annoOffsetY="-77"  tint="#000000"  isTinted="0"  lineWeight="Normal"  userDefined="1"  quadId="-1"  gateResolution="256" >
                     <gating:dimension>
                       <data-type:fcs-dimension data-type:name="SSC-A" />
                     </gating:dimension>
                     <gating:dimension>
                       <data-type:fcs-dimension data-type:name="SSC-H" />
                     </gating:dimension>
                     <gating:vertex>
                       <gating:coordinate data-type:value="140985.0084033613" />
                       <gating:coordinate data-type:value="142091.3274336283" />
                     </gating:vertex>
                     <gating:vertex>
                       <gating:coordinate data-type:value="58927.3277310924" />
                       <gating:coordinate data-type:value="96274.1238938053" />
                     </gating:vertex>
                     <gating:vertex>
                       <gating:coordinate data-type:value="7710.1176470588" />
                       <gating:coordinate data-type:value="35377.8407079646" />
                     </gating:vertex>
                     <gating:vertex>
                       <gating:coordinate data-type:value="18173.8487394958" />
                       <gating:coordinate data-type:value="12759.2212389381" />
                     </gating:vertex>
                     <gating:vertex>
                       <gating:coordinate data-type:value="103535.8655462185" />
                       <gating:coordinate data-type:value="79455.1504424779" />
                     </gating:vertex>
                     <gating:vertex>
                       <gating:coordinate data-type:value="153651.6302521008" />
                       <gating:coordinate data-type:value="125852.3185840708" />
                     </gating:vertex>
                     <gating:vertex>
                       <gating:coordinate data-type:value="145390.7899159664" />
                       <gating:coordinate data-type:value="136871.6460176991" />
                     </gating:vertex>
                   </gating:PolygonGate>
                 </Gate>
                 <Subpopulations>
                   <Population name="CD3+Live"  annotation=""  owningGroup="Samples "  expanded="1"  sortPriority="10"  count="10803" >
                     <Graph smoothing="0"  backColor="#ffffff"  foreColor="#000000"  heatMapStatParameter="Comp-FITC-A"  type="Pseudocolor"  fast="1" >
                       <Axis dimension="x"  name="Comp-BV786-A"  label=""  auto="auto" />
                       <Axis dimension="y"  name="Comp-APC-Cy7-A"  label=""  auto="auto" />
                       <GraphSettings level="5%"  smoothingHighResolution="1"  contourHighResolution="1"  histogramSmoothingCount="0"  graphResolution="256"  showOutliers="0"  drawLargeDots="0"  dotsToDraw="8000"  tint="le.chartfill.tinted.40"  lineWeight="le.lineweight.normal"  lineStyle="le.linestyle.solid" />
                       <GraphEnvironment showGrid="0"  showAxes="tnlTNL"  showGates="1"  showFreqOnPlots="1"  showGateNameOnPlots="1"  showMedians="0"  showUncomped="0"  addEventParam="0"  lastYAxisName="" >
                         <TextTraits font="SansSerif"  size="11"  name="Labels"  style="plain"  color="#000000"  background="#00ffffff"  just="left" />
                         <TextTraits font="SansSerif"  size="11"  name="LayoutGates"  style="plain"  color="#000000"  background="#00ffffff"  just="left" />
                         <TextTraits font="SansSerif"  size="9"  name="Numbers"  style="plain"  color="#000000"  background="#00ffffff"  just="left" />
                         <TextTraits font="SansSerif"  size="9"  name="Legend"  style="plain"  color="#000000"  background="#00ffffff"  just="left" />
                         <WindowPosition x="914"  y="9"  width="628"  height="818"  displayed="1"  panelState="---" />
                       </GraphEnvironment>
                     </Graph>
                     <Gate gating:id="ID1413196873"  gating:parent_id="ID658045575" >
                       <gating:RectangleGate eventsInside="1"  annoOffsetX="204"  annoOffsetY="-5"  tint="#000000"  isTinted="0"  lineWeight="Normal"  userDefined="1"  percentX="0"  percentY="0" >
                         <gating:dimension gating:min="664.9151196337805"  gating:max="26630.12173435427" >
                           <data-type:fcs-dimension data-type:name="Comp-BV786-A" />
                         </gating:dimension>
                         <gating:dimension gating:min="-748.4974048712099"  gating:max="990.3603234242537" >
                           <data-type:fcs-dimension data-type:name="Comp-APC-Cy7-A" />
                         </gating:dimension>
                       </gating:RectangleGate>
                     </Gate>
                     <Subpopulations>
                       <Population name="CD4+"  annotation=""  owningGroup="Samples "  expanded="1"  sortPriority="10"  count="0" >
                         <Graph smoothing="0"  backColor="#ffffff"  foreColor="#000000"  heatMapStatParameter="Comp-FITC-A"  type="Pseudocolor"  fast="1" >
                           <Axis dimension="x"  name="Comp-PE-Cy5-5-A"  label=""  auto="auto" />
                           <Axis dimension="y"  name="Comp-BV711-A"  label=""  auto="auto" />
                           <GraphSettings level="5%"  smoothingHighResolution="1"  contourHighResolution="1"  histogramSmoothingCount="0"  graphResolution="256"  showOutliers="0"  drawLargeDots="0"  dotsToDraw="8000"  tint="le.chartfill.tinted.40"  lineWeight="le.lineweight.normal"  lineStyle="le.linestyle.solid" />
                           <GraphEnvironment showGrid="0"  showAxes="tnlTNL"  showGates="1"  showFreqOnPlots="1"  showGateNameOnPlots="1"  showMedians="0"  showUncomped="0"  addEventParam="0"  lastYAxisName="" >
                             <TextTraits font="SansSerif"  size="11"  name="Labels"  style="plain"  color="#000000"  background="#00ffffff"  just="left" />
                             <TextTraits font="SansSerif"  size="11"  name="LayoutGates"  style="plain"  color="#000000"  background="#00ffffff"  just="left" />
                             <TextTraits font="SansSerif"  size="9"  name="Numbers"  style="plain"  color="#000000"  background="#00ffffff"  just="left" />
                             <TextTraits font="SansSerif"  size="9"  name="Legend"  style="plain"  color="#000000"  background="#00ffffff"  just="left" />
                             <WindowPosition x="914"  y="9"  width="628"  height="818"  displayed="1"  panelState="---" />
                           </GraphEnvironment>
                         </Graph>
                         <Gate gating:id="ID60957751"  gating:parent_id="ID1413196873" >
                           <gating:RectangleGate eventsInside="1"  annoOffsetX="153"  annoOffsetY="-9"  tint="#000000"  isTinted="0"  lineWeight="Normal"  userDefined="1"  percentX="0"  percentY="0" >
                             <gating:dimension gating:min="734.9702923777089"  gating:max="13653.639106845287" >
                               <data-type:fcs-dimension data-type:name="Comp-PE-Cy5-5-A" />
                             </gating:dimension>
                             <gating:dimension gating:min="-794.9061243529179"  gating:max="836.8144909233562" >
                               <data-type:fcs-dimension data-type:name="Comp-BV711-A" />
                             </gating:dimension>
                           </gating:RectangleGate>
                         </Gate>
                       </Population>
                       <Population name="CD8"  annotation=""  owningGroup="Samples "  expanded="1"  sortPriority="10"  count="4702" >
                         <Graph smoothing="0"  backColor="#ffffff"  foreColor="#000000"  heatMapStatParameter="Comp-FITC-A"  type="Pseudocolor"  fast="1" >
                           <Axis dimension="x"  name="Comp-PE-CF549-A"  label=""  auto="auto" />
                           <Axis dimension="y"  name="Comp-FITC-A"  label=""  auto="auto" />
                           <GraphSettings level="2%"  smoothingHighResolution="1"  contourHighResolution="1"  histogramSmoothingCount="0"  graphResolution="256"  showOutliers="0"  drawLargeDots="0"  dotsToDraw="8000"  tint="le.chartfill.tinted.40"  lineWeight="le.lineweight.normal"  lineStyle="le.linestyle.solid" />
                           <GraphEnvironment showGrid="0"  showAxes="tnlTNL"  showGates="1"  showFreqOnPlots="1"  showGateNameOnPlots="1"  showMedians="0"  showUncomped="0"  addEventParam="0"  lastYAxisName="" >
                             <TextTraits font="SansSerif"  size="11"  name="Labels"  style="plain"  color="#000000"  background="#00ffffff"  just="left" />
                             <TextTraits font="SansSerif"  size="11"  name="LayoutGates"  style="plain"  color="#000000"  background="#00ffffff"  just="left" />
                             <TextTraits font="SansSerif"  size="9"  name="Numbers"  style="plain"  color="#000000"  background="#00ffffff"  just="left" />
                             <TextTraits font="SansSerif"  size="9"  name="Legend"  style="plain"  color="#000000"  background="#00ffffff"  just="left" />
                             <WindowPosition x="935"  y="15"  width="628"  height="932"  displayed="0"  panelState="+--" />
                           </GraphEnvironment>
                         </Graph>
                         <Gate gating:id="ID1969846488"  gating:parent_id="ID1413196873" >
                           <gating:RectangleGate eventsInside="1"  annoOffsetX="-75"  annoOffsetY="-12"  tint="#000000"  isTinted="0"  lineWeight="Normal"  userDefined="1"  percentX="0"  percentY="0" >
                             <gating:dimension gating:min="-485.8922095381893"  gating:max="664.9151196337805" >
                               <data-type:fcs-dimension data-type:name="Comp-PE-Cy5-A" />
                             </gating:dimension>
                             <gating:dimension gating:min="1358.899284812636"  gating:max="53013.93913914416" >
                               <data-type:fcs-dimension data-type:name="Comp-BV711-A" />
                             </gating:dimension>
                           </gating:RectangleGate>
                         </Gate>
                         <Subpopulations>
                           <Population name="Tcm"  annotation=""  owningGroup=""  expanded="1"  sortPriority="10"  count="3931" >
                             <Graph smoothing="0"  backColor="#ffffff"  foreColor="#000000"  heatMapStatParameter="Comp-FITC-A"  type="Pseudocolor"  fast="1" >
                               <Axis dimension="x"  name="Comp-PE-CF549-A"  label=""  auto="auto" />
                               <Axis dimension="y"  name="Comp-FITC-A"  label=""  auto="auto" />
                               <GraphSettings level="5%"  smoothingHighResolution="1"  contourHighResolution="1"  histogramSmoothingCount="0"  graphResolution="256"  showOutliers="0"  drawLargeDots="0"  dotsToDraw="8000"  tint="le.chartfill.tinted.40"  lineWeight="le.lineweight.normal"  lineStyle="le.linestyle.solid" />
                               <GraphEnvironment showGrid="0"  showAxes="tnlTNL"  showGates="1"  showFreqOnPlots="1"  showGateNameOnPlots="1"  showMedians="0"  showUncomped="0"  addEventParam="0"  lastYAxisName="" >
                                 <TextTraits font="SansSerif"  size="11"  name="Labels"  style="plain"  color="#000000"  background="#00ffffff"  just="left" />
                                 <TextTraits font="SansSerif"  size="11"  name="LayoutGates"  style="plain"  color="#000000"  background="#00ffffff"  just="left" />
                                 <TextTraits font="SansSerif"  size="9"  name="Numbers"  style="plain"  color="#000000"  background="#00ffffff"  just="left" />
                                 <TextTraits font="SansSerif"  size="9"  name="Legend"  style="plain"  color="#000000"  background="#00ffffff"  just="left" />
                                 <WindowPosition x="935"  y="15"  width="628"  height="818"  displayed="1"  panelState="---" />
                               </GraphEnvironment>
                             </Graph>
                             <Gate gating:id="ID1796445502"  gating:parent_id="ID1969846488" >
                               <gating:RectangleGate eventsInside="1"  annoOffsetX="-40"  annoOffsetY="-93"  tint="#000000"  isTinted="0"  lineWeight="Normal"  userDefined="1"  percentX="0"  percentY="0" >
                                 <gating:dimension gating:min="-1091.0341094745595"  gating:max="1878.908448030706" >
                                   <data-type:fcs-dimension data-type:name="Comp-PE-CF549-A" />
                                 </gating:dimension>
                                 <gating:dimension gating:min="529.8974551019711"  gating:max="6001.262219440676" >
                                   <data-type:fcs-dimension data-type:name="Comp-FITC-A" />
                                 </gating:dimension>
                               </gating:RectangleGate>
                             </Gate>
                           </Population>
                           <Population name="Tem"  annotation=""  owningGroup=""  expanded="1"  sortPriority="10"  count="323" >
                             <Graph smoothing="0"  backColor="#ffffff"  foreColor="#000000"  heatMapStatParameter="Comp-FITC-A"  type="Pseudocolor"  fast="1" >
                               <Axis dimension="x"  name="Comp-PE-CF549-A"  label=""  auto="auto" />
                               <Axis dimension="y"  name="Comp-FITC-A"  label=""  auto="auto" />
                               <GraphSettings level="5%"  smoothingHighResolution="1"  contourHighResolution="1"  histogramSmoothingCount="0"  graphResolution="256"  showOutliers="0"  drawLargeDots="0"  dotsToDraw="8000"  tint="le.chartfill.tinted.40"  lineWeight="le.lineweight.normal"  lineStyle="le.linestyle.solid" />
                               <GraphEnvironment showGrid="0"  showAxes="tnlTNL"  showGates="1"  showFreqOnPlots="1"  showGateNameOnPlots="1"  showMedians="0"  showUncomped="0"  addEventParam="0"  lastYAxisName="" >
                                 <TextTraits font="SansSerif"  size="11"  name="Labels"  style="plain"  color="#000000"  background="#00ffffff"  just="left" />
                                 <TextTraits font="SansSerif"  size="11"  name="LayoutGates"  style="plain"  color="#000000"  background="#00ffffff"  just="left" />
                                 <TextTraits font="SansSerif"  size="9"  name="Numbers"  style="plain"  color="#000000"  background="#00ffffff"  just="left" />
                                 <TextTraits font="SansSerif"  size="9"  name="Legend"  style="plain"  color="#000000"  background="#00ffffff"  just="left" />
                                 <WindowPosition x="935"  y="15"  width="628"  height="818"  displayed="1"  panelState="---" />
                               </GraphEnvironment>
                             </Graph>
                             <Gate gating:id="ID966148746"  gating:parent_id="ID1969846488" >
                               <gating:RectangleGate eventsInside="1"  annoOffsetX="-63"  annoOffsetY="72"  tint="#000000"  isTinted="0"  lineWeight="Normal"  userDefined="1"  percentX="0"  percentY="0" >
                                 <gating:dimension gating:min="-1012.2581700236806"  gating:max="1964.6057875928957" >
                                   <data-type:fcs-dimension data-type:name="Comp-PE-CF549-A" />
                                 </gating:dimension>
                                 <gating:dimension gating:min="-509.7497728008623"  gating:max="336.4122603101085" >
                                   <data-type:fcs-dimension data-type:name="Comp-FITC-A" />
                                 </gating:dimension>
                               </gating:RectangleGate>
                             </Gate>
                           </Population>
                           <Population name="Temra1"  annotation=""  owningGroup=""  expanded="1"  sortPriority="10"  count="0" >
                             <Graph smoothing="0"  backColor="#ffffff"  foreColor="#000000"  heatMapStatParameter="Comp-FITC-A"  type="Pseudocolor"  fast="1" >
                               <Axis dimension="x"  name="Comp-PE-CF549-A"  label=""  auto="auto" />
                               <Axis dimension="y"  name="Comp-FITC-A"  label=""  auto="auto" />
                               <GraphSettings level="5%"  smoothingHighResolution="1"  contourHighResolution="1"  histogramSmoothingCount="0"  graphResolution="256"  showOutliers="0"  drawLargeDots="0"  dotsToDraw="8000"  tint="le.chartfill.tinted.40"  lineWeight="le.lineweight.normal"  lineStyle="le.linestyle.solid" />
                               <GraphEnvironment showGrid="0"  showAxes="tnlTNL"  showGates="1"  showFreqOnPlots="1"  showGateNameOnPlots="1"  showMedians="0"  showUncomped="0"  addEventParam="0"  lastYAxisName="" >
                                 <TextTraits font="SansSerif"  size="11"  name="Labels"  style="plain"  color="#000000"  background="#00ffffff"  just="left" />
                                 <TextTraits font="SansSerif"  size="11"  name="LayoutGates"  style="plain"  color="#000000"  background="#00ffffff"  just="left" />
                                 <TextTraits font="SansSerif"  size="9"  name="Numbers"  style="plain"  color="#000000"  background="#00ffffff"  just="left" />
                                 <TextTraits font="SansSerif"  size="9"  name="Legend"  style="plain"  color="#000000"  background="#00ffffff"  just="left" />
                                 <WindowPosition x="935"  y="15"  width="628"  height="818"  displayed="1"  panelState="---" />
                               </GraphEnvironment>
                             </Graph>
                             <Gate gating:id="ID809491587"  gating:parent_id="ID1969846488" >
                               <gating:RectangleGate eventsInside="1"  annoOffsetX="24"  annoOffsetY="81"  tint="#000000"  isTinted="0"  lineWeight="Normal"  userDefined="1"  percentX="0"  percentY="0" >
                                 <gating:dimension gating:min="4058.2097037767066"  gating:max="165341.20682840887" >
                                   <data-type:fcs-dimension data-type:name="Comp-PE-CF549-A" />
                                 </gating:dimension>
                                 <gating:dimension gating:min="-675.3019070720269"  gating:max="327.03370560449804" >
                                   <data-type:fcs-dimension data-type:name="Comp-FITC-A" />
                                 </gating:dimension>
                               </gating:RectangleGate>
                             </Gate>
                           </Population>
                           <Population name="Tnpot1"  annotation=""  owningGroup=""  expanded="1"  sortPriority="10"  count="2" >
                             <Graph smoothing="0"  backColor="#ffffff"  foreColor="#000000"  heatMapStatParameter="Comp-FITC-A"  type="Pseudocolor"  fast="1" >
                               <Axis dimension="x"  name="Comp-PerCP-Cy5-5-A"  label=""  auto="auto" />
                               <Axis dimension="y"  name="Comp-BV605-A"  label=""  auto="auto" />
                               <GraphSettings level="2%"  smoothingHighResolution="1"  contourHighResolution="1"  histogramSmoothingCount="0"  graphResolution="256"  showOutliers="1"  drawLargeDots="0"  dotsToDraw="8000"  tint="le.chartfill.tinted.40"  lineWeight="le.lineweight.normal"  lineStyle="le.linestyle.solid" />
                               <GraphEnvironment showGrid="0"  showAxes="tnlTNL"  showGates="1"  showFreqOnPlots="1"  showGateNameOnPlots="1"  showMedians="0"  showUncomped="0"  addEventParam="0"  lastYAxisName="" >
                                 <TextTraits font="SansSerif"  size="11"  name="Labels"  style="plain"  color="#000000"  background="#00ffffff"  just="left" />
                                 <TextTraits font="SansSerif"  size="11"  name="LayoutGates"  style="plain"  color="#000000"  background="#00ffffff"  just="left" />
                                 <TextTraits font="SansSerif"  size="9"  name="Numbers"  style="plain"  color="#000000"  background="#00ffffff"  just="left" />
                                 <TextTraits font="SansSerif"  size="9"  name="Legend"  style="plain"  color="#000000"  background="#00ffffff"  just="left" />
                                 <WindowPosition x="914"  y="31"  width="629"  height="932"  displayed="0"  panelState="+--" />
                               </GraphEnvironment>
                             </Graph>
                             <Gate gating:id="ID1745311962"  gating:parent_id="ID1969846488" >
                               <gating:RectangleGate eventsInside="1"  annoOffsetX="2"  annoOffsetY="-130"  tint="#000000"  isTinted="0"  lineWeight="Normal"  userDefined="1"  percentX="0"  percentY="0" >
                                 <gating:dimension gating:min="3883.8452424994666"  gating:max="108021.83300373134" >
                                   <data-type:fcs-dimension data-type:name="Comp-PE-CF549-A" />
                                 </gating:dimension>
                                 <gating:dimension gating:min="497.0347134303282"  gating:max="7509.5528215561235" >
                                   <data-type:fcs-dimension data-type:name="Comp-FITC-A" />
                                 </gating:dimension>
                               </gating:RectangleGate>
                             </Gate>
                             <Subpopulations>
                               <Population name="CD95hi_sort"  annotation=""  owningGroup="Samples "  expanded="1"  sortPriority="10"  count="0" >
                                 <Graph smoothing="0"  backColor="#ffffff"  foreColor="#000000"  heatMapStatParameter="Comp-FITC-A"  type="Pseudocolor"  fast="1" >
                                   <Axis dimension="x"  name="Comp-PerCP-Cy5-5-A"  label=""  auto="auto" />
                                   <Axis dimension="y"  name="Comp-BV605-A"  label=""  auto="auto" />
                                   <GraphSettings level="2%"  smoothingHighResolution="1"  contourHighResolution="1"  histogramSmoothingCount="0"  graphResolution="256"  showOutliers="1"  drawLargeDots="0"  dotsToDraw="8000"  tint="le.chartfill.tinted.40"  lineWeight="le.lineweight.normal"  lineStyle="le.linestyle.solid" />
                                   <GraphEnvironment showGrid="0"  showAxes="tnlTNL"  showGates="1"  showFreqOnPlots="1"  showGateNameOnPlots="1"  showMedians="0"  showUncomped="0"  addEventParam="0"  lastYAxisName="" >
                                     <TextTraits font="SansSerif"  size="11"  name="Labels"  style="plain"  color="#000000"  background="#00ffffff"  just="left" />
                                     <TextTraits font="SansSerif"  size="11"  name="LayoutGates"  style="plain"  color="#000000"  background="#00ffffff"  just="left" />
                                     <TextTraits font="SansSerif"  size="9"  name="Numbers"  style="plain"  color="#000000"  background="#00ffffff"  just="left" />
                                     <TextTraits font="SansSerif"  size="9"  name="Legend"  style="plain"  color="#000000"  background="#00ffffff"  just="left" />
                                     <WindowPosition x="-8"  y="-8"  width="1936"  height="1056"  displayed="1"  panelState="+--" />
                                   </GraphEnvironment>
                                 </Graph>
                                 <Gate gating:id="ID602556532"  gating:parent_id="ID1745311962" >
                                   <gating:RectangleGate eventsInside="1"  annoOffsetX="14"  annoOffsetY="-163"  tint="#000000"  isTinted="0"  lineWeight="Normal"  userDefined="1"  percentX="0"  percentY="0" >
                                     <gating:dimension gating:min="4141.689759823193"  gating:max="21233.216631432515" >
                                       <data-type:fcs-dimension data-type:name="Comp-PerCP-Cy5-5-A" />
                                     </gating:dimension>
                                     <gating:dimension gating:min="290.4563582008542"  gating:max="7509.089364404399" >
                                       <data-type:fcs-dimension data-type:name="Comp-BV605-A" />
                                     </gating:dimension>
                                   </gating:RectangleGate>
                                 </Gate>
                               </Population>
                               <Population name="CD95int_sort"  annotation=""  owningGroup="Samples "  expanded="1"  sortPriority="10"  count="0" >
                                 <Graph smoothing="0"  backColor="#ffffff"  foreColor="#000000"  heatMapStatParameter="Comp-FITC-A"  type="Pseudocolor"  fast="1" >
                                   <Axis dimension="x"  name="Comp-PerCP-Cy5-5-A"  label=""  auto="auto" />
                                   <Axis dimension="y"  name="Comp-BV605-A"  label=""  auto="auto" />
                                   <GraphSettings level="2%"  smoothingHighResolution="1"  contourHighResolution="1"  histogramSmoothingCount="0"  graphResolution="256"  showOutliers="1"  drawLargeDots="0"  dotsToDraw="8000"  tint="le.chartfill.tinted.40"  lineWeight="le.lineweight.normal"  lineStyle="le.linestyle.solid" />
                                   <GraphEnvironment showGrid="0"  showAxes="tnlTNL"  showGates="1"  showFreqOnPlots="1"  showGateNameOnPlots="1"  showMedians="0"  showUncomped="0"  addEventParam="0"  lastYAxisName="" >
                                     <TextTraits font="SansSerif"  size="11"  name="Labels"  style="plain"  color="#000000"  background="#00ffffff"  just="left" />
                                     <TextTraits font="SansSerif"  size="11"  name="LayoutGates"  style="plain"  color="#000000"  background="#00ffffff"  just="left" />
                                     <TextTraits font="SansSerif"  size="9"  name="Numbers"  style="plain"  color="#000000"  background="#00ffffff"  just="left" />
                                     <TextTraits font="SansSerif"  size="9"  name="Legend"  style="plain"  color="#000000"  background="#00ffffff"  just="left" />
                                     <WindowPosition x="-8"  y="-8"  width="1936"  height="1056"  displayed="1"  panelState="+--" />
                                   </GraphEnvironment>
                                 </Graph>
                                 <Gate gating:id="ID1999341686"  gating:parent_id="ID1745311962" >
                                   <gating:PolygonGate eventsInside="1"  annoOffsetX="0"  annoOffsetY="-134"  tint="#000000"  isTinted="0"  lineWeight="Normal"  userDefined="1"  quadId="-1"  gateResolution="256" >
                                     <gating:dimension>
                                       <data-type:fcs-dimension data-type:name="Comp-PerCP-Cy5-5-A" />
                                     </gating:dimension>
                                     <gating:dimension>
                                       <data-type:fcs-dimension data-type:name="Comp-BV605-A" />
                                     </gating:dimension>
                                     <gating:vertex>
                                       <gating:coordinate data-type:value="1947.2549443856" />
                                       <gating:coordinate data-type:value="314.6418094246" />
                                     </gating:vertex>
                                     <gating:vertex>
                                       <gating:coordinate data-type:value="1916.5078607212" />
                                       <gating:coordinate data-type:value="6159.6405929135" />
                                     </gating:vertex>
                                     <gating:vertex>
                                       <gating:coordinate data-type:value="3676.180130269" />
                                       <gating:coordinate data-type:value="6040.1498023534" />
                                     </gating:vertex>
                                     <gating:vertex>
                                       <gating:coordinate data-type:value="3436.98215531" />
                                       <gating:coordinate data-type:value="314.6418094246" />
                                     </gating:vertex>
                                   </gating:PolygonGate>
                                 </Gate>
                               </Population>
                               <Population name="Tnaive"  annotation=""  owningGroup="Samples "  expanded="1"  sortPriority="10"  count="0" >
                                 <Graph smoothing="0"  backColor="#ffffff"  foreColor="#000000"  heatMapStatParameter="Comp-FITC-A"  type="Pseudocolor"  fast="1" >
                                   <Axis dimension="x"  name="Comp-PerCP-Cy5-5-A"  label=""  auto="auto" />
                                   <Axis dimension="y"  name="Comp-BV605-A"  label=""  auto="auto" />
                                   <GraphSettings level="5%"  smoothingHighResolution="1"  contourHighResolution="1"  histogramSmoothingCount="0"  graphResolution="256"  showOutliers="0"  drawLargeDots="0"  dotsToDraw="8000"  tint="le.chartfill.tinted.40"  lineWeight="le.lineweight.normal"  lineStyle="le.linestyle.solid" />
                                   <GraphEnvironment showGrid="0"  showAxes="tnlTNL"  showGates="1"  showFreqOnPlots="1"  showGateNameOnPlots="1"  showMedians="0"  showUncomped="0"  addEventParam="0"  lastYAxisName="" >
                                     <TextTraits font="SansSerif"  size="11"  name="Labels"  style="plain"  color="#000000"  background="#00ffffff"  just="left" />
                                     <TextTraits font="SansSerif"  size="11"  name="LayoutGates"  style="plain"  color="#000000"  background="#00ffffff"  just="left" />
                                     <TextTraits font="SansSerif"  size="9"  name="Numbers"  style="plain"  color="#000000"  background="#00ffffff"  just="left" />
                                     <TextTraits font="SansSerif"  size="9"  name="Legend"  style="plain"  color="#000000"  background="#00ffffff"  just="left" />
                                     <WindowPosition x="914"  y="31"  width="628"  height="818"  displayed="1"  panelState="---" />
                                   </GraphEnvironment>
                                 </Graph>
                                 <Gate gating:id="ID1176539680"  gating:parent_id="ID1745311962" >
                                   <gating:RectangleGate eventsInside="1"  annoOffsetX="-106"  annoOffsetY="-90"  tint="#000000"  isTinted="0"  lineWeight="Normal"  userDefined="1"  percentX="0"  percentY="0" >
                                     <gating:dimension gating:min="-418.71722500031217"  gating:max="1009.2896585633421" >
                                       <data-type:fcs-dimension data-type:name="Comp-PerCP-Cy5-5-A" />
                                     </gating:dimension>
                                     <gating:dimension gating:min="304.12470190529365"  gating:max="3177.7101435680293" >
                                       <data-type:fcs-dimension data-type:name="Comp-BV605-A" />
                                     </gating:dimension>
                                   </gating:RectangleGate>
                                 </Gate>
                               </Population>
                             </Subpopulations>
                           </Population>
                         </Subpopulations>
                       </Population>
                     </Subpopulations>
                   </Population>
                 </Subpopulations>
               </Population>
             </Subpopulations>
           </Population>
         </Subpopulations>
       </SampleNode>
     </Sample>
     <Sample>
       <DataSet uri="file:/C:/Users/d.koftori/Downloads/DK06_A+B_CD95hi_lo%20Tscm%20culture/DK06_A+B_CD95hi_lo%20Tscm%20culture/CD95hi_lo_9_270421/DK%2020210427%20Aria%202%2070n/Specimen_001_CD95%20FMO%20DKB23_003.fcs"  sampleID="23" />
       <transforms:spilloverMatrix spectral="0"  weightOptAlgorithmType="OLS"  prefix="Comp-"  name="Acquisition-defined"  editable="0"  color="#c0c0c0"  version="FlowJo-10.10.0"  status="FINALIZED"  transforms:id="a470b1c7-ccb5-411e-8937-c8cc2deb3818"  suffix="" >
         <data-type:parameters>
           <data-type:parameter data-type:name="APC-Cy7-A"  userProvidedCompInfix="Comp-APC-Cy7-A" />
           <data-type:parameter data-type:name="FITC-A"  userProvidedCompInfix="Comp-FITC-A" />
           <data-type:parameter data-type:name="Pacific Blue-A"  userProvidedCompInfix="Comp-Pacific Blue-A" />
           <data-type:parameter data-type:name="BV605-A"  userProvidedCompInfix="Comp-BV605-A" />
           <data-type:parameter data-type:name="BV711-A"  userProvidedCompInfix="Comp-BV711-A" />
           <data-type:parameter data-type:name="PE-CF549-A"  userProvidedCompInfix="Comp-PE-CF549-A" />
           <data-type:parameter data-type:name="PE-Cy5-A"  userProvidedCompInfix="Comp-PE-Cy5-A" />
           <data-type:parameter data-type:name="PerCP-Cy5-5-A"  userProvidedCompInfix="Comp-PerCP-Cy5-5-A" />
           <data-type:parameter data-type:name="BV786-A"  userProvidedCompInfix="Comp-BV786-A" />
         </data-type:parameters>
         <transforms:spillover data-type:parameter="APC-Cy7-A"  userProvidedCompInfix="Comp-APC-Cy7-A" >
           <transforms:coefficient data-type:parameter="APC-Cy7-A"  transforms:value="1" />
           <transforms:coefficient data-type:parameter="FITC-A"  transforms:value="0.008456111" />
           <transforms:coefficient data-type:parameter="Pacific Blue-A"  transforms:value="0.0026994501" />
           <transforms:coefficient data-type:parameter="BV605-A"  transforms:value="0.007592205" />
           <transforms:coefficient data-type:parameter="BV711-A"  transforms:value="0.0128223877" />
           <transforms:coefficient data-type:parameter="PE-CF549-A"  transforms:value="0.010691084" />
           <transforms:coefficient data-type:parameter="PE-Cy5-A"  transforms:value="0.0027919391" />
           <transforms:coefficient data-type:parameter="PerCP-Cy5-5-A"  transforms:value="0.0047159065" />
           <transforms:coefficient data-type:parameter="BV786-A"  transforms:value="0.3860213757" />
         </transforms:spillover>
         <transforms:spillover data-type:parameter="FITC-A"  userProvidedCompInfix="Comp-FITC-A" >
           <transforms:coefficient data-type:parameter="APC-Cy7-A"  transforms:value="0" />
           <transforms:coefficient data-type:parameter="FITC-A"  transforms:value="1" />
           <transforms:coefficient data-type:parameter="Pacific Blue-A"  transforms:value="0.0006074315" />
           <transforms:coefficient data-type:parameter="BV605-A"  transforms:value="0.0062261731" />
           <transforms:coefficient data-type:parameter="BV711-A"  transforms:value="0.0016290209" />
           <transforms:coefficient data-type:parameter="PE-CF549-A"  transforms:value="0.0004234723" />
           <transforms:coefficient data-type:parameter="PE-Cy5-A"  transforms:value="0.0000335983" />
           <transforms:coefficient data-type:parameter="PerCP-Cy5-5-A"  transforms:value="0.0292671565" />
           <transforms:coefficient data-type:parameter="BV786-A"  transforms:value="0.0001932737" />
         </transforms:spillover>
         <transforms:spillover data-type:parameter="Pacific Blue-A"  userProvidedCompInfix="Comp-Pacific Blue-A" >
           <transforms:coefficient data-type:parameter="APC-Cy7-A"  transforms:value="0.0000113726" />
           <transforms:coefficient data-type:parameter="FITC-A"  transforms:value="0" />
           <transforms:coefficient data-type:parameter="Pacific Blue-A"  transforms:value="1" />
           <transforms:coefficient data-type:parameter="BV605-A"  transforms:value="0.0305989012" />
           <transforms:coefficient data-type:parameter="BV711-A"  transforms:value="0.0052309171" />
           <transforms:coefficient data-type:parameter="PE-CF549-A"  transforms:value="0.0000476228" />
           <transforms:coefficient data-type:parameter="PE-Cy5-A"  transforms:value="0.0000158742" />
           <transforms:coefficient data-type:parameter="PerCP-Cy5-5-A"  transforms:value="0" />
           <transforms:coefficient data-type:parameter="BV786-A"  transforms:value="0.0008455994" />
         </transforms:spillover>
         <transforms:spillover data-type:parameter="BV605-A"  userProvidedCompInfix="Comp-BV605-A" >
           <transforms:coefficient data-type:parameter="APC-Cy7-A"  transforms:value="0" />
           <transforms:coefficient data-type:parameter="FITC-A"  transforms:value="0.0008067619" />
           <transforms:coefficient data-type:parameter="Pacific Blue-A"  transforms:value="0.0009131078" />
           <transforms:coefficient data-type:parameter="BV605-A"  transforms:value="1" />
           <transforms:coefficient data-type:parameter="BV711-A"  transforms:value="0.0085223392" />
           <transforms:coefficient data-type:parameter="PE-CF549-A"  transforms:value="0.4310424924" />
           <transforms:coefficient data-type:parameter="PE-Cy5-A"  transforms:value="0.000225221" />
           <transforms:coefficient data-type:parameter="PerCP-Cy5-5-A"  transforms:value="0.0085076718" />
           <transforms:coefficient data-type:parameter="BV786-A"  transforms:value="0.0024603182" />
         </transforms:spillover>
         <transforms:spillover data-type:parameter="BV711-A"  userProvidedCompInfix="Comp-BV711-A" >
           <transforms:coefficient data-type:parameter="APC-Cy7-A"  transforms:value="0.0627208278" />
           <transforms:coefficient data-type:parameter="FITC-A"  transforms:value="0.0010412256" />
           <transforms:coefficient data-type:parameter="Pacific Blue-A"  transforms:value="0.0200210325" />
           <transforms:coefficient data-type:parameter="BV605-A"  transforms:value="0.0014043531" />
           <transforms:coefficient data-type:parameter="BV711-A"  transforms:value="1" />
           <transforms:coefficient data-type:parameter="PE-CF549-A"  transforms:value="0.0006394861" />
           <transforms:coefficient data-type:parameter="PE-Cy5-A"  transforms:value="0.0157836787" />
           <transforms:coefficient data-type:parameter="PerCP-Cy5-5-A"  transforms:value="0.0026030641" />
           <transforms:coefficient data-type:parameter="BV786-A"  transforms:value="0.2744970024" />
         </transforms:spillover>
         <transforms:spillover data-type:parameter="PE-CF549-A"  userProvidedCompInfix="Comp-PE-CF549-A" >
           <transforms:coefficient data-type:parameter="APC-Cy7-A"  transforms:value="0" />
           <transforms:coefficient data-type:parameter="FITC-A"  transforms:value="0.001099409" />
           <transforms:coefficient data-type:parameter="Pacific Blue-A"  transforms:value="0.000991858" />
           <transforms:coefficient data-type:parameter="BV605-A"  transforms:value="0.0343926772" />
           <transforms:coefficient data-type:parameter="BV711-A"  transforms:value="0.0114724915" />
           <transforms:coefficient data-type:parameter="PE-CF549-A"  transforms:value="1" />
           <transforms:coefficient data-type:parameter="PE-Cy5-A"  transforms:value="0.0368235298" />
           <transforms:coefficient data-type:parameter="PerCP-Cy5-5-A"  transforms:value="0.1206083521" />
           <transforms:coefficient data-type:parameter="BV786-A"  transforms:value="0.0017357516" />
         </transforms:spillover>
         <transforms:spillover data-type:parameter="PE-Cy5-A"  userProvidedCompInfix="Comp-PE-Cy5-A" >
           <transforms:coefficient data-type:parameter="APC-Cy7-A"  transforms:value="0.0722267777" />
           <transforms:coefficient data-type:parameter="FITC-A"  transforms:value="0.0023492135" />
           <transforms:coefficient data-type:parameter="Pacific Blue-A"  transforms:value="0.0004243529" />
           <transforms:coefficient data-type:parameter="BV605-A"  transforms:value="0.0043523372" />
           <transforms:coefficient data-type:parameter="BV711-A"  transforms:value="0.3674678206" />
           <transforms:coefficient data-type:parameter="PE-CF549-A"  transforms:value="0.1267522573" />
           <transforms:coefficient data-type:parameter="PE-Cy5-A"  transforms:value="1" />
           <transforms:coefficient data-type:parameter="PerCP-Cy5-5-A"  transforms:value="0.0974818692" />
           <transforms:coefficient data-type:parameter="BV786-A"  transforms:value="0.0802897438" />
         </transforms:spillover>
         <transforms:spillover data-type:parameter="PerCP-Cy5-5-A"  userProvidedCompInfix="Comp-PerCP-Cy5-5-A" >
           <transforms:coefficient data-type:parameter="APC-Cy7-A"  transforms:value="0.0279322304" />
           <transforms:coefficient data-type:parameter="FITC-A"  transforms:value="0.0010025683" />
           <transforms:coefficient data-type:parameter="Pacific Blue-A"  transforms:value="0.0003038683" />
           <transforms:coefficient data-type:parameter="BV605-A"  transforms:value="0.0011804115" />
           <transforms:coefficient data-type:parameter="BV711-A"  transforms:value="0.1085978597" />
           <transforms:coefficient data-type:parameter="PE-CF549-A"  transforms:value="0.026793357" />
           <transforms:coefficient data-type:parameter="PE-Cy5-A"  transforms:value="0.3436107337" />
           <transforms:coefficient data-type:parameter="PerCP-Cy5-5-A"  transforms:value="1" />
           <transforms:coefficient data-type:parameter="BV786-A"  transforms:value="0.0174607411" />
         </transforms:spillover>
         <transforms:spillover data-type:parameter="BV786-A"  userProvidedCompInfix="Comp-BV786-A" >
           <transforms:coefficient data-type:parameter="APC-Cy7-A"  transforms:value="0.0562140681" />
           <transforms:coefficient data-type:parameter="FITC-A"  transforms:value="0.0008451166" />
           <transforms:coefficient data-type:parameter="Pacific Blue-A"  transforms:value="0.0215829778" />
           <transforms:coefficient data-type:parameter="BV605-A"  transforms:value="0.0017198934" />
           <transforms:coefficient data-type:parameter="BV711-A"  transforms:value="0.0227295719" />
           <transforms:coefficient data-type:parameter="PE-CF549-A"  transforms:value="0.0007622302" />
           <transforms:coefficient data-type:parameter="PE-Cy5-A"  transforms:value="0.0001905575" />
           <transforms:coefficient data-type:parameter="PerCP-Cy5-5-A"  transforms:value="0.0007150987" />
           <transforms:coefficient data-type:parameter="BV786-A"  transforms:value="1" />
         </transforms:spillover>
       </transforms:spilloverMatrix>
       <Transformations>
         <transforms:linear transforms:minRange="0"  transforms:maxRange="262144"  gain="1" >
           <data-type:parameter data-type:name="FSC-A" />
         </transforms:linear>
         <transforms:linear transforms:minRange="0"  transforms:maxRange="262144"  gain="1" >
           <data-type:parameter data-type:name="FSC-H" />
         </transforms:linear>
         <transforms:linear transforms:minRange="0"  transforms:maxRange="262144"  gain="1" >
           <data-type:parameter data-type:name="FSC-W" />
         </transforms:linear>
         <transforms:linear transforms:minRange="0"  transforms:maxRange="262144"  gain="1" >
           <data-type:parameter data-type:name="SSC-A" />
         </transforms:linear>
         <transforms:linear transforms:minRange="0"  transforms:maxRange="262144"  gain="1" >
           <data-type:parameter data-type:name="SSC-H" />
         </transforms:linear>
         <transforms:linear transforms:minRange="0"  transforms:maxRange="262144"  gain="1" >
           <data-type:parameter data-type:name="SSC-W" />
         </transforms:linear>
         <transforms:biex transforms:length="256"  transforms:maxRange="262144"  transforms:neg="0"  transforms:width="-100"  transforms:pos="4.418539922" >
           <data-type:parameter data-type:name="APC-Cy7-A" />
         </transforms:biex>
         <transforms:biex transforms:length="256"  transforms:maxRange="262144"  transforms:neg="0"  transforms:width="-50.1187233627"  transforms:pos="4.35" >
           <data-type:parameter data-type:name="FITC-A" />
         </transforms:biex>
         <transforms:biex transforms:length="256"  transforms:maxRange="262144"  transforms:neg="0"  transforms:width="-100"  transforms:pos="4.418539922" >
           <data-type:parameter data-type:name="Pacific Blue-A" />
         </transforms:biex>
         <transforms:biex transforms:length="256"  transforms:maxRange="262144"  transforms:neg="0"  transforms:width="-100"  transforms:pos="4.418539922" >
           <data-type:parameter data-type:name="BV605-A" />
         </transforms:biex>
         <transforms:biex transforms:length="256"  transforms:maxRange="262144"  transforms:neg="0"  transforms:width="-100"  transforms:pos="4.418539922" >
           <data-type:parameter data-type:name="BV711-A" />
         </transforms:biex>
         <transforms:biex transforms:length="256"  transforms:maxRange="262144"  transforms:neg="0"  transforms:width="-12.5892541179"  transforms:pos="3.1" >
           <data-type:parameter data-type:name="PE-CF549-A" />
         </transforms:biex>
         <transforms:biex transforms:length="256"  transforms:maxRange="262144"  transforms:neg="0"  transforms:width="-100"  transforms:pos="4.418539922" >
           <data-type:parameter data-type:name="PE-Cy5-A" />
         </transforms:biex>
         <transforms:biex transforms:length="256"  transforms:maxRange="262144"  transforms:neg="0"  transforms:width="-125.8925411794"  transforms:pos="4.418539922" >
           <data-type:parameter data-type:name="PerCP-Cy5-5-A" />
         </transforms:biex>
         <transforms:biex transforms:length="256"  transforms:maxRange="262144"  transforms:neg="0"  transforms:width="-100"  transforms:pos="4.418539922" >
           <data-type:parameter data-type:name="BV786-A" />
         </transforms:biex>
         <transforms:linear transforms:minRange="0.2647689608"  transforms:maxRange="7"  gain="0.0068239423" >
           <data-type:parameter data-type:name="Time" />
         </transforms:linear>
         <transforms:biex transforms:length="256"  transforms:maxRange="262144"  transforms:neg="0"  transforms:width="-100"  transforms:pos="4.418539922" >
           <data-type:parameter data-type:name="Comp-APC-Cy7-A" />
         </transforms:biex>
         <transforms:biex transforms:length="256"  transforms:maxRange="262144"  transforms:neg="0"  transforms:width="-50.1187233627"  transforms:pos="4.35" >
           <data-type:parameter data-type:name="Comp-FITC-A" />
         </transforms:biex>
         <transforms:biex transforms:length="256"  transforms:maxRange="262144"  transforms:neg="0"  transforms:width="-100"  transforms:pos="4.418539922" >
           <data-type:parameter data-type:name="Comp-Pacific Blue-A" />
         </transforms:biex>
         <transforms:biex transforms:length="256"  transforms:maxRange="262144"  transforms:neg="0"  transforms:width="-100"  transforms:pos="4.418539922" >
           <data-type:parameter data-type:name="Comp-BV605-A" />
         </transforms:biex>
         <transforms:biex transforms:length="256"  transforms:maxRange="262144"  transforms:neg="0"  transforms:width="-100"  transforms:pos="4.418539922" >
           <data-type:parameter data-type:name="Comp-BV711-A" />
         </transforms:biex>
         <transforms:biex transforms:length="256"  transforms:maxRange="262144"  transforms:neg="0"  transforms:width="-12.5892541179"  transforms:pos="3.1" >
           <data-type:parameter data-type:name="Comp-PE-CF549-A" />
         </transforms:biex>
         <transforms:biex transforms:length="256"  transforms:maxRange="262144"  transforms:neg="0"  transforms:width="-100"  transforms:pos="4.418539922" >
           <data-type:parameter data-type:name="Comp-PE-Cy5-A" />
         </transforms:biex>
         <transforms:biex transforms:length="256"  transforms:maxRange="262144"  transforms:neg="0"  transforms:width="-125.8925411794"  transforms:pos="4.418539922" >
           <data-type:parameter data-type:name="Comp-PerCP-Cy5-5-A" />
         </transforms:biex>
         <transforms:biex transforms:length="256"  transforms:maxRange="262144"  transforms:neg="0"  transforms:width="-100"  transforms:pos="4.418539922" >
           <data-type:parameter data-type:name="Comp-BV786-A" />
         </transforms:biex>
       </Transformations>
       <Keywords>
         <Keyword name="FJ_FCS_VERSION"  value="3" />
         <Keyword name="$BEGINANALYSIS"  value="0" />
         <Keyword name="$ENDANALYSIS"  value="0" />
         <Keyword name="$BEGINSTEXT"  value="0" />
         <Keyword name="$ENDSTEXT"  value="0" />
         <Keyword name="$BEGINDATA"  value="4679" />
         <Keyword name="$ENDDATA"  value="212294             " />
         <Keyword name="$FIL"  value="Specimen_001_CD95 FMO DKB23_003.fcs" />
         <Keyword name="$SYS"  value="Windows 7 6.1" />
         <Keyword name="$TOT"  value="3244               " />
         <Keyword name="$PAR"  value="16" />
         <Keyword name="$MODE"  value="L" />
         <Keyword name="$BYTEORD"  value="4,3,2,1" />
         <Keyword name="$DATATYPE"  value="F" />
         <Keyword name="$NEXTDATA"  value="0" />
         <Keyword name="CREATOR"  value="BD FACSDiva Software Version 8.0.1" />
         <Keyword name="TUBE NAME"  value="CD95 FMO DKB23" />
         <Keyword name="$SRC"  value="Specimen_001" />
         <Keyword name="EXPERIMENT NAME"  value="DK 20210427 Aria 2 70n" />
         <Keyword name="GUID"  value="8c0d0e85-27d9-4080-8f45-5d21234b663f" />
         <Keyword name="$DATE"  value="27-APR-2021" />
         <Keyword name="$BTIM"  value="14:04:00" />
         <Keyword name="$ETIM"  value="14:04:07" />
         <Keyword name="$CYT"  value="FACSAriaII" />
         <Keyword name="SETTINGS"  value="Cytometer" />
         <Keyword name="CYTNUM"  value="1" />
         <Keyword name="WINDOW EXTENSION"  value="2.00" />
         <Keyword name="EXPORT USER NAME"  value="Administrator" />
         <Keyword name="EXPORT TIME"  value="27-APR-2021-16:34:58" />
         <Keyword name="$OP"  value="Administrator" />
         <Keyword name="FSC ASF"  value="0.81" />
         <Keyword name="AUTOBS"  value="FALSE" />
         <Keyword name="$INST"  value=" " />
         <Keyword name="LASER1NAME"  value="Red" />
         <Keyword name="LASER1DELAY"  value="-47.02" />
         <Keyword name="LASER1ASF"  value="0.74" />
         <Keyword name="LASER2NAME"  value="355 UV" />
         <Keyword name="LASER2DELAY"  value="82.52" />
         <Keyword name="LASER2ASF"  value="0.73" />
         <Keyword name="LASER3NAME"  value="561 Yellow-Green" />
         <Keyword name="LASER3DELAY"  value="-95.31" />
         <Keyword name="LASER3ASF"  value="0.67" />
         <Keyword name="LASER4NAME"  value="Blue" />
         <Keyword name="LASER4DELAY"  value="0.00" />
         <Keyword name="LASER4ASF"  value="0.80" />
         <Keyword name="LASER5NAME"  value="Violet" />
         <Keyword name="LASER5DELAY"  value="40.10" />
         <Keyword name="LASER5ASF"  value="0.83" />
         <Keyword name="$TIMESTEP"  value="0.01" />
         <Keyword name="SPILL"  value="9,APC-Cy7-A,FITC-A,Pacific Blue-A,BV605-A,BV711-A,PE-CF549-A,PE-Cy5-A,PerCP-Cy5-5-A,BV786-A,1,0.008456110579038384,0.0026994500406513507,0.007592205177883124,0.012822387693093504,0.01069108367725294,0.002791939108741555,0.004715906510675071,0.3860213852791173,0,1,0.0006074315000011036,0.006226173303293942,0.001629020900395743,0.00042347227367930365,0.000033598349704376574,0.029267156375136216,0.00019327372254053388,0.000011372590411018858,0,1,0.03059890053807085,0.005230917132829942,0.00004762277106727729,0.00001587424195888462,0,0.0008455994167142832,0,0.0008067619006132914,0.0009131077420749726,1,0.008522338877460588,0.4310425043328974,0.00022522102585206222,0.008507671324163841,0.0024603182171969882,0.06272083040961758,0.0010412256232114575,0.02002103302342488,0.0014043530471268112,1,0.0006394860889949401,0.01578367833601769,0.002603064037341337,0.2744969964551372,0,0.0010994090097678942,0.000991857997792653,0.03439267889409412,0.011472491315989231,1,0.03682352978131409,0.12060835221677782,0.0017357516480904875,0.07222677653273278,0.0023492135401658727,0.0004243528534551567,0.004352337246063771,0.36746782884820867,0.12675226053340855,1,0.09748187119144039,0.08028974381852944,0.027932230410209532,0.0010025683305928295,0.0003038683224109756,0.0011804115296621227,0.1085978592383295,0.02679335729234635,0.3436107258192646,1,0.017460740745917646,0.05621406849752138,0.0008451165673945849,0.021582976969806992,0.0017198933995425905,0.022729571717038138,0.0007622301739813937,0.00019055754349534744,0.0007150986738153654,1" />
         <Keyword name="APPLY COMPENSATION"  value="TRUE" />
         <Keyword name="THRESHOLD"  value="FSC,5000" />
         <Keyword name="$P1N"  value="FSC-A" />
         <Keyword name="$P1R"  value="262144" />
         <Keyword name="$P1B"  value="32" />
         <Keyword name="$P1E"  value="0,0" />
         <Keyword name="$P1V"  value="235" />
         <Keyword name="$P1G"  value="1.0" />
         <Keyword name="P1DISPLAY"  value="LIN" />
         <Keyword name="P1BS"  value="0" />
         <Keyword name="P1MS"  value="0" />
         <Keyword name="$P2N"  value="FSC-H" />
         <Keyword name="$P2R"  value="262144" />
         <Keyword name="$P2B"  value="32" />
         <Keyword name="$P2E"  value="0,0" />
         <Keyword name="$P2V"  value="235" />
         <Keyword name="$P2G"  value="1.0" />
         <Keyword name="P2DISPLAY"  value="LIN" />
         <Keyword name="P2BS"  value="0" />
         <Keyword name="P2MS"  value="0" />
         <Keyword name="$P3N"  value="FSC-W" />
         <Keyword name="$P3R"  value="262144" />
         <Keyword name="$P3B"  value="32" />
         <Keyword name="$P3E"  value="0,0" />
         <Keyword name="$P3V"  value="235" />
         <Keyword name="$P3G"  value="1.0" />
         <Keyword name="P3BS"  value="-1" />
         <Keyword name="P3MS"  value="0" />
         <Keyword name="$P4N"  value="SSC-A" />
         <Keyword name="$P4R"  value="262144" />
         <Keyword name="$P4B"  value="32" />
         <Keyword name="$P4E"  value="0,0" />
         <Keyword name="$P4V"  value="288" />
         <Keyword name="$P4G"  value="1.0" />
         <Keyword name="P4DISPLAY"  value="LIN" />
         <Keyword name="P4BS"  value="0" />
         <Keyword name="P4MS"  value="0" />
         <Keyword name="$P5N"  value="SSC-H" />
         <Keyword name="$P5R"  value="262144" />
         <Keyword name="$P5B"  value="32" />
         <Keyword name="$P5E"  value="0,0" />
         <Keyword name="$P5V"  value="288" />
         <Keyword name="$P5G"  value="1.0" />
         <Keyword name="P5DISPLAY"  value="LIN" />
         <Keyword name="P5BS"  value="0" />
         <Keyword name="P5MS"  value="0" />
         <Keyword name="$P6N"  value="SSC-W" />
         <Keyword name="$P6R"  value="262144" />
         <Keyword name="$P6B"  value="32" />
         <Keyword name="$P6E"  value="0,0" />
         <Keyword name="$P6V"  value="288" />
         <Keyword name="$P6G"  value="1.0" />
         <Keyword name="P6BS"  value="-1" />
         <Keyword name="P6MS"  value="0" />
         <Keyword name="$P7N"  value="APC-Cy7-A" />
         <Keyword name="$P7S"  value="L_D NIR" />
         <Keyword name="$P7R"  value="262144" />
         <Keyword name="$P7B"  value="32" />
         <Keyword name="$P7E"  value="0,0" />
         <Keyword name="$P7V"  value="560" />
         <Keyword name="$P7G"  value="1.0" />
         <Keyword name="P7DISPLAY"  value="LOG" />
         <Keyword name="P7BS"  value="457" />
         <Keyword name="P7MS"  value="529" />
         <Keyword name="$P8N"  value="FITC-A" />
         <Keyword name="$P8S"  value="CCR7" />
         <Keyword name="$P8R"  value="262144" />
         <Keyword name="$P8B"  value="32" />
         <Keyword name="$P8E"  value="0,0" />
         <Keyword name="$P8V"  value="423" />
         <Keyword name="$P8G"  value="1.0" />
         <Keyword name="P8DISPLAY"  value="LOG" />
         <Keyword name="P8BS"  value="0" />
         <Keyword name="P8MS"  value="853" />
         <Keyword name="$P9N"  value="Pacific Blue-A" />
         <Keyword name="$P9S"  value="CTV" />
         <Keyword name="$P9R"  value="262144" />
         <Keyword name="$P9B"  value="32" />
         <Keyword name="$P9E"  value="0,0" />
         <Keyword name="$P9V"  value="445" />
         <Keyword name="$P9G"  value="1.0" />
         <Keyword name="P9DISPLAY"  value="LOG" />
         <Keyword name="P9BS"  value="0" />
         <Keyword name="P9MS"  value="0" />
         <Keyword name="$P10N"  value="BV605-A" />
         <Keyword name="$P10S"  value="CD27" />
         <Keyword name="$P10R"  value="262144" />
         <Keyword name="$P10B"  value="32" />
         <Keyword name="$P10E"  value="0,0" />
         <Keyword name="$P10V"  value="490" />
         <Keyword name="$P10G"  value="1.0" />
         <Keyword name="P10DISPLAY"  value="LOG" />
         <Keyword name="P10BS"  value="82" />
         <Keyword name="P10MS"  value="0" />
         <Keyword name="$P11N"  value="BV711-A" />
         <Keyword name="$P11S"  value="CD8" />
         <Keyword name="$P11R"  value="262144" />
         <Keyword name="$P11B"  value="32" />
         <Keyword name="$P11E"  value="0,0" />
         <Keyword name="$P11V"  value="533" />
         <Keyword name="$P11G"  value="1.0" />
         <Keyword name="P11DISPLAY"  value="LOG" />
         <Keyword name="P11BS"  value="449" />
         <Keyword name="P11MS"  value="2211" />
         <Keyword name="$P12N"  value="PE-CF549-A" />
         <Keyword name="$P12S"  value="CD45RA ECD" />
         <Keyword name="$P12R"  value="262144" />
         <Keyword name="$P12B"  value="32" />
         <Keyword name="$P12E"  value="0,0" />
         <Keyword name="$P12V"  value="610" />
         <Keyword name="$P12G"  value="1.0" />
         <Keyword name="P12DISPLAY"  value="LOG" />
         <Keyword name="P12BS"  value="682" />
         <Keyword name="P12MS"  value="1656" />
         <Keyword name="$P13N"  value="PE-Cy5-A" />
         <Keyword name="$P13S"  value="CD4 PECy55" />
         <Keyword name="$P13R"  value="262144" />
         <Keyword name="$P13B"  value="32" />
         <Keyword name="$P13E"  value="0,0" />
         <Keyword name="$P13V"  value="540" />
         <Keyword name="$P13G"  value="1.0" />
         <Keyword name="P13DISPLAY"  value="LOG" />
         <Keyword name="P13BS"  value="200" />
         <Keyword name="P13MS"  value="796" />
         <Keyword name="$P14N"  value="PerCP-Cy5-5-A" />
         <Keyword name="$P14S"  value="CD95 PE-Cy5" />
         <Keyword name="$P14R"  value="262144" />
         <Keyword name="$P14B"  value="32" />
         <Keyword name="$P14E"  value="0,0" />
         <Keyword name="$P14V"  value="476" />
         <Keyword name="$P14G"  value="1.0" />
         <Keyword name="P14DISPLAY"  value="LOG" />
         <Keyword name="P14BS"  value="164" />
         <Keyword name="P14MS"  value="1100" />
         <Keyword name="$P15N"  value="BV786-A" />
         <Keyword name="$P15S"  value="CD3" />
         <Keyword name="$P15R"  value="262144" />
         <Keyword name="$P15B"  value="32" />
         <Keyword name="$P15E"  value="0,0" />
         <Keyword name="$P15V"  value="524" />
         <Keyword name="$P15G"  value="1.0" />
         <Keyword name="P15DISPLAY"  value="LOG" />
         <Keyword name="P15BS"  value="130" />
         <Keyword name="P15MS"  value="0" />
         <Keyword name="$P16N"  value="Time" />
         <Keyword name="$P16R"  value="262144" />
         <Keyword name="$P16B"  value="32" />
         <Keyword name="$P16E"  value="0,0" />
         <Keyword name="$P16G"  value="0.01" />
         <Keyword name="P16BS"  value="0" />
         <Keyword name="P16MS"  value="0" />
         <Keyword name="CST SETUP STATUS"  value="SUCCESS" />
         <Keyword name="CST BEADS LOT ID"  value="93308" />
         <Keyword name="CYTOMETER CONFIG NAME"  value="Aria II - 70um" />
         <Keyword name="CYTOMETER CONFIG CREATE DATE"  value="2019-01-03T15:50:25+00:00" />
         <Keyword name="CST SETUP DATE"  value="2020-10-26T10:23:26+00:00" />
         <Keyword name="CST BASELINE DATE"  value="2020-08-27T11:01:14+01:00" />
         <Keyword name="CST BEADS EXPIRED"  value="False" />
         <Keyword name="CST PERFORMANCE EXPIRED"  value="2020-10-27T10:23:26+00:00" />
         <Keyword name="CST REGULATORY STATUS"  value="RUO Performance Check" />
         <Keyword name="$P1S"  value="" />
         <Keyword name="$P2S"  value="" />
         <Keyword name="$P3S"  value="" />
         <Keyword name="$P4S"  value="" />
         <Keyword name="$P5S"  value="" />
         <Keyword name="$P6S"  value="" />
         <Keyword name="$P16S"  value="" />
         <Keyword name="$P17N"  value="Comp-APC-Cy7-A" />
         <Keyword name="$P17S"  value="L_D NIR" />
         <Keyword name="$P17R"  value="262144" />
         <Keyword name="$P18N"  value="Comp-FITC-A" />
         <Keyword name="$P18S"  value="CCR7" />
         <Keyword name="$P18R"  value="262144" />
         <Keyword name="$P19N"  value="Comp-Pacific Blue-A" />
         <Keyword name="$P19S"  value="CTV" />
         <Keyword name="$P19R"  value="262144" />
         <Keyword name="$P20N"  value="Comp-BV605-A" />
         <Keyword name="$P20S"  value="CD27" />
         <Keyword name="$P20R"  value="262144" />
         <Keyword name="$P21N"  value="Comp-BV711-A" />
         <Keyword name="$P21S"  value="CD8" />
         <Keyword name="$P21R"  value="262144" />
         <Keyword name="$P22N"  value="Comp-PE-CF549-A" />
         <Keyword name="$P22S"  value="CD45RA ECD" />
         <Keyword name="$P22R"  value="262144" />
         <Keyword name="$P23N"  value="Comp-PE-Cy5-A" />
         <Keyword name="$P23S"  value="CD4 PECy55" />
         <Keyword name="$P23R"  value="262144" />
         <Keyword name="$P24N"  value="Comp-PerCP-Cy5-5-A" />
         <Keyword name="$P24S"  value="CD95 PE-Cy5" />
         <Keyword name="$P24R"  value="262144" />
         <Keyword name="$P25N"  value="Comp-BV786-A" />
         <Keyword name="$P25S"  value="CD3" />
         <Keyword name="$P25R"  value="262144" />
         <Keyword name="FILENAME"  value="" />
       </Keywords>
       <SampleNode name="Specimen_001_CD95 FMO DKB23_003.fcs"  annotation=""  owningGroup=""  expanded="1"  sortPriority="10"  count="3244"  sampleID="23" >
         <Graph smoothing="0"  backColor="#ffffff"  foreColor="#000000"  type="Pseudocolor"  fast="1" >
           <Axis dimension="x"  name="FSC-A"  label=""  auto="auto" />
           <Axis dimension="y"  name="SSC-A"  label=""  auto="auto" />
           <GraphSettings level="5%"  smoothingHighResolution="1"  contourHighResolution="1"  histogramSmoothingCount="0"  graphResolution="256"  showOutliers="0"  drawLargeDots="0"  dotsToDraw="8000"  tint="le.chartfill.tinted.40"  lineWeight="le.lineweight.normal"  lineStyle="le.linestyle.solid" />
           <GraphEnvironment showGrid="0"  showAxes="tnlTNL"  showGates="1"  showFreqOnPlots="1"  showGateNameOnPlots="1"  showMedians="0"  showUncomped="0"  addEventParam="0"  lastYAxisName="" >
             <TextTraits font="SansSerif"  size="11"  name="Labels"  style="plain"  color="#000000"  background="#00ffffff"  just="left" />
             <TextTraits font="SansSerif"  size="11"  name="LayoutGates"  style="plain"  color="#000000"  background="#00ffffff"  just="left" />
             <TextTraits font="SansSerif"  size="9"  name="Numbers"  style="plain"  color="#000000"  background="#00ffffff"  just="left" />
             <TextTraits font="SansSerif"  size="9"  name="Legend"  style="plain"  color="#000000"  background="#00ffffff"  just="left" />
             <WindowPosition x="0"  y="0"  width="0"  height="0"  displayed="0"  panelState="" />
           </GraphEnvironment>
         </Graph>
         <Subpopulations>
           <Population name="Lymphocytes"  annotation=""  owningGroup="Samples "  expanded="1"  sortPriority="10"  count="2891" >
             <Graph smoothing="0"  backColor="#ffffff"  foreColor="#000000"  heatMapStatParameter="Comp-FITC-A"  type="Pseudocolor"  fast="1" >
               <Axis dimension="x"  name="FSC-A"  label=""  auto="auto" />
               <Axis dimension="y"  name="SSC-A"  label=""  auto="auto" />
               <GraphSettings level="5%"  smoothingHighResolution="1"  contourHighResolution="1"  histogramSmoothingCount="0"  graphResolution="256"  showOutliers="0"  drawLargeDots="0"  dotsToDraw="8000"  tint="le.chartfill.tinted.40"  lineWeight="le.lineweight.normal"  lineStyle="le.linestyle.solid" />
               <GraphEnvironment showGrid="0"  showAxes="tnlTNL"  showGates="1"  showFreqOnPlots="1"  showGateNameOnPlots="1"  showMedians="0"  showUncomped="0"  addEventParam="0"  lastYAxisName="" >
                 <TextTraits font="SansSerif"  size="11"  name="Labels"  style="plain"  color="#000000"  background="#00ffffff"  just="left" />
                 <TextTraits font="SansSerif"  size="11"  name="LayoutGates"  style="plain"  color="#000000"  background="#00ffffff"  just="left" />
                 <TextTraits font="SansSerif"  size="9"  name="Numbers"  style="plain"  color="#000000"  background="#00ffffff"  just="left" />
                 <TextTraits font="SansSerif"  size="9"  name="Legend"  style="plain"  color="#000000"  background="#00ffffff"  just="left" />
                 <WindowPosition x="1005"  y="5"  width="628"  height="818"  displayed="1"  panelState="---" />
               </GraphEnvironment>
             </Graph>
             <Gate gating:id="ID58951150" >
               <gating:PolygonGate eventsInside="1"  annoOffsetX="268"  annoOffsetY="-52"  tint="#000000"  isTinted="0"  lineWeight="Normal"  userDefined="1"  quadId="-1"  gateResolution="256" >
                 <gating:dimension>
                   <data-type:fcs-dimension data-type:name="FSC-A" />
                 </gating:dimension>
                 <gating:dimension>
                   <data-type:fcs-dimension data-type:name="SSC-A" />
                 </gating:dimension>
                 <gating:vertex>
                   <gating:coordinate data-type:value="59478.0504201681" />
                   <gating:coordinate data-type:value="128644.7407407407" />
                 </gating:vertex>
                 <gating:vertex>
                   <gating:coordinate data-type:value="34144.8067226891" />
                   <gating:coordinate data-type:value="125003.8518518519" />
                 </gating:vertex>
                 <gating:vertex>
                   <gating:coordinate data-type:value="8811.5630252101" />
                   <gating:coordinate data-type:value="104372.1481481481" />
                 </gating:vertex>
                 <gating:vertex>
                   <gating:coordinate data-type:value="2202.8907563025" />
                   <gating:coordinate data-type:value="36408.8888888889" />
                 </gating:vertex>
                 <gating:vertex>
                   <gating:coordinate data-type:value="8811.5630252101" />
                   <gating:coordinate data-type:value="18204.4444444444" />
                 </gating:vertex>
                 <gating:vertex>
                   <gating:coordinate data-type:value="59478.0504201681" />
                   <gating:coordinate data-type:value="6068.1481481481" />
                 </gating:vertex>
                 <gating:vertex>
                   <gating:coordinate data-type:value="110144.5378151261" />
                   <gating:coordinate data-type:value="37622.5185185185" />
                 </gating:vertex>
                 <gating:vertex>
                   <gating:coordinate data-type:value="131072" />
                   <gating:coordinate data-type:value="94663.1111111111" />
                 </gating:vertex>
                 <gating:vertex>
                   <gating:coordinate data-type:value="84811.2941176471" />
                   <gating:coordinate data-type:value="123790.2222222222" />
                 </gating:vertex>
               </gating:PolygonGate>
             </Gate>
             <Subpopulations>
               <Population name="Single Cells"  annotation=""  owningGroup="Samples "  expanded="1"  sortPriority="10"  count="2689" >
                 <Graph smoothing="0"  backColor="#ffffff"  foreColor="#000000"  heatMapStatParameter="Comp-FITC-A"  type="Pseudocolor"  fast="1" >
                   <Axis dimension="x"  name="SSC-A"  label=""  auto="auto" />
                   <Axis dimension="y"  name="SSC-H"  label=""  auto="auto" />
                   <GraphSettings level="5%"  smoothingHighResolution="1"  contourHighResolution="1"  histogramSmoothingCount="0"  graphResolution="256"  showOutliers="0"  drawLargeDots="0"  dotsToDraw="8000"  tint="le.chartfill.tinted.40"  lineWeight="le.lineweight.normal"  lineStyle="le.linestyle.solid" />
                   <GraphEnvironment showGrid="0"  showAxes="tnlTNL"  showGates="1"  showFreqOnPlots="1"  showGateNameOnPlots="1"  showMedians="0"  showUncomped="0"  addEventParam="0"  lastYAxisName="" >
                     <TextTraits font="SansSerif"  size="11"  name="Labels"  style="plain"  color="#000000"  background="#00ffffff"  just="left" />
                     <TextTraits font="SansSerif"  size="11"  name="LayoutGates"  style="plain"  color="#000000"  background="#00ffffff"  just="left" />
                     <TextTraits font="SansSerif"  size="9"  name="Numbers"  style="plain"  color="#000000"  background="#00ffffff"  just="left" />
                     <TextTraits font="SansSerif"  size="9"  name="Legend"  style="plain"  color="#000000"  background="#00ffffff"  just="left" />
                     <WindowPosition x="1005"  y="5"  width="628"  height="818"  displayed="1"  panelState="---" />
                   </GraphEnvironment>
                 </Graph>
                 <Gate gating:id="ID1737441821"  gating:parent_id="ID58951150" >
                   <gating:PolygonGate eventsInside="1"  annoOffsetX="-48"  annoOffsetY="-77"  tint="#000000"  isTinted="0"  lineWeight="Normal"  userDefined="1"  quadId="-1"  gateResolution="256" >
                     <gating:dimension>
                       <data-type:fcs-dimension data-type:name="SSC-A" />
                     </gating:dimension>
                     <gating:dimension>
                       <data-type:fcs-dimension data-type:name="SSC-H" />
                     </gating:dimension>
                     <gating:vertex>
                       <gating:coordinate data-type:value="140985.0084033613" />
                       <gating:coordinate data-type:value="142091.3274336283" />
                     </gating:vertex>
                     <gating:vertex>
                       <gating:coordinate data-type:value="58927.3277310924" />
                       <gating:coordinate data-type:value="96274.1238938053" />
                     </gating:vertex>
                     <gating:vertex>
                       <gating:coordinate data-type:value="7710.1176470588" />
                       <gating:coordinate data-type:value="35377.8407079646" />
                     </gating:vertex>
                     <gating:vertex>
                       <gating:coordinate data-type:value="18173.8487394958" />
                       <gating:coordinate data-type:value="12759.2212389381" />
                     </gating:vertex>
                     <gating:vertex>
                       <gating:coordinate data-type:value="103535.8655462185" />
                       <gating:coordinate data-type:value="79455.1504424779" />
                     </gating:vertex>
                     <gating:vertex>
                       <gating:coordinate data-type:value="153651.6302521008" />
                       <gating:coordinate data-type:value="125852.3185840708" />
                     </gating:vertex>
                     <gating:vertex>
                       <gating:coordinate data-type:value="145390.7899159664" />
                       <gating:coordinate data-type:value="136871.6460176991" />
                     </gating:vertex>
                   </gating:PolygonGate>
                 </Gate>
                 <Subpopulations>
                   <Population name="CD3+Live"  annotation=""  owningGroup="Samples "  expanded="1"  sortPriority="10"  count="2213" >
                     <Graph smoothing="0"  backColor="#ffffff"  foreColor="#000000"  heatMapStatParameter="Comp-FITC-A"  type="Pseudocolor"  fast="1" >
                       <Axis dimension="x"  name="Comp-BV786-A"  label=""  auto="auto" />
                       <Axis dimension="y"  name="Comp-APC-Cy7-A"  label=""  auto="auto" />
                       <GraphSettings level="5%"  smoothingHighResolution="1"  contourHighResolution="1"  histogramSmoothingCount="0"  graphResolution="256"  showOutliers="0"  drawLargeDots="0"  dotsToDraw="8000"  tint="le.chartfill.tinted.40"  lineWeight="le.lineweight.normal"  lineStyle="le.linestyle.solid" />
                       <GraphEnvironment showGrid="0"  showAxes="tnlTNL"  showGates="1"  showFreqOnPlots="1"  showGateNameOnPlots="1"  showMedians="0"  showUncomped="0"  addEventParam="0"  lastYAxisName="" >
                         <TextTraits font="SansSerif"  size="11"  name="Labels"  style="plain"  color="#000000"  background="#00ffffff"  just="left" />
                         <TextTraits font="SansSerif"  size="11"  name="LayoutGates"  style="plain"  color="#000000"  background="#00ffffff"  just="left" />
                         <TextTraits font="SansSerif"  size="9"  name="Numbers"  style="plain"  color="#000000"  background="#00ffffff"  just="left" />
                         <TextTraits font="SansSerif"  size="9"  name="Legend"  style="plain"  color="#000000"  background="#00ffffff"  just="left" />
                         <WindowPosition x="914"  y="9"  width="628"  height="818"  displayed="1"  panelState="---" />
                       </GraphEnvironment>
                     </Graph>
                     <Gate gating:id="ID1208980360"  gating:parent_id="ID1737441821" >
                       <gating:RectangleGate eventsInside="1"  annoOffsetX="204"  annoOffsetY="-5"  tint="#000000"  isTinted="0"  lineWeight="Normal"  userDefined="1"  percentX="0"  percentY="0" >
                         <gating:dimension gating:min="664.9151196337805"  gating:max="26630.12173435427" >
                           <data-type:fcs-dimension data-type:name="Comp-BV786-A" />
                         </gating:dimension>
                         <gating:dimension gating:min="-748.4974048712099"  gating:max="990.3603234242537" >
                           <data-type:fcs-dimension data-type:name="Comp-APC-Cy7-A" />
                         </gating:dimension>
                       </gating:RectangleGate>
                     </Gate>
                     <Subpopulations>
                       <Population name="CD4+"  annotation=""  owningGroup="Samples "  expanded="1"  sortPriority="10"  count="0" >
                         <Graph smoothing="0"  backColor="#ffffff"  foreColor="#000000"  heatMapStatParameter="Comp-FITC-A"  type="Pseudocolor"  fast="1" >
                           <Axis dimension="x"  name="Comp-PE-Cy5-5-A"  label=""  auto="auto" />
                           <Axis dimension="y"  name="Comp-BV711-A"  label=""  auto="auto" />
                           <GraphSettings level="5%"  smoothingHighResolution="1"  contourHighResolution="1"  histogramSmoothingCount="0"  graphResolution="256"  showOutliers="0"  drawLargeDots="0"  dotsToDraw="8000"  tint="le.chartfill.tinted.40"  lineWeight="le.lineweight.normal"  lineStyle="le.linestyle.solid" />
                           <GraphEnvironment showGrid="0"  showAxes="tnlTNL"  showGates="1"  showFreqOnPlots="1"  showGateNameOnPlots="1"  showMedians="0"  showUncomped="0"  addEventParam="0"  lastYAxisName="" >
                             <TextTraits font="SansSerif"  size="11"  name="Labels"  style="plain"  color="#000000"  background="#00ffffff"  just="left" />
                             <TextTraits font="SansSerif"  size="11"  name="LayoutGates"  style="plain"  color="#000000"  background="#00ffffff"  just="left" />
                             <TextTraits font="SansSerif"  size="9"  name="Numbers"  style="plain"  color="#000000"  background="#00ffffff"  just="left" />
                             <TextTraits font="SansSerif"  size="9"  name="Legend"  style="plain"  color="#000000"  background="#00ffffff"  just="left" />
                             <WindowPosition x="914"  y="9"  width="628"  height="818"  displayed="1"  panelState="---" />
                           </GraphEnvironment>
                         </Graph>
                         <Gate gating:id="ID1751866867"  gating:parent_id="ID1208980360" >
                           <gating:RectangleGate eventsInside="1"  annoOffsetX="153"  annoOffsetY="-9"  tint="#000000"  isTinted="0"  lineWeight="Normal"  userDefined="1"  percentX="0"  percentY="0" >
                             <gating:dimension gating:min="734.9702923777089"  gating:max="13653.639106845287" >
                               <data-type:fcs-dimension data-type:name="Comp-PE-Cy5-5-A" />
                             </gating:dimension>
                             <gating:dimension gating:min="-794.9061243529179"  gating:max="836.8144909233562" >
                               <data-type:fcs-dimension data-type:name="Comp-BV711-A" />
                             </gating:dimension>
                           </gating:RectangleGate>
                         </Gate>
                       </Population>
                       <Population name="CD8"  annotation=""  owningGroup="Samples "  expanded="1"  sortPriority="10"  count="600" >
                         <Graph smoothing="0"  backColor="#ffffff"  foreColor="#000000"  heatMapStatParameter="Comp-FITC-A"  type="Pseudocolor"  fast="1" >
                           <Axis dimension="x"  name="Comp-PE-CF549-A"  label=""  auto="auto" />
                           <Axis dimension="y"  name="Comp-FITC-A"  label=""  auto="auto" />
                           <GraphSettings level="2%"  smoothingHighResolution="1"  contourHighResolution="1"  histogramSmoothingCount="0"  graphResolution="256"  showOutliers="0"  drawLargeDots="0"  dotsToDraw="8000"  tint="le.chartfill.tinted.40"  lineWeight="le.lineweight.normal"  lineStyle="le.linestyle.solid" />
                           <GraphEnvironment showGrid="0"  showAxes="tnlTNL"  showGates="1"  showFreqOnPlots="1"  showGateNameOnPlots="1"  showMedians="0"  showUncomped="0"  addEventParam="0"  lastYAxisName="" >
                             <TextTraits font="SansSerif"  size="11"  name="Labels"  style="plain"  color="#000000"  background="#00ffffff"  just="left" />
                             <TextTraits font="SansSerif"  size="11"  name="LayoutGates"  style="plain"  color="#000000"  background="#00ffffff"  just="left" />
                             <TextTraits font="SansSerif"  size="9"  name="Numbers"  style="plain"  color="#000000"  background="#00ffffff"  just="left" />
                             <TextTraits font="SansSerif"  size="9"  name="Legend"  style="plain"  color="#000000"  background="#00ffffff"  just="left" />
                             <WindowPosition x="888"  y="36"  width="628"  height="932"  displayed="0"  panelState="+--" />
                           </GraphEnvironment>
                         </Graph>
                         <Gate gating:id="ID94579559"  gating:parent_id="ID1208980360" >
                           <gating:RectangleGate eventsInside="1"  annoOffsetX="-75"  annoOffsetY="-12"  tint="#000000"  isTinted="0"  lineWeight="Normal"  userDefined="1"  percentX="0"  percentY="0" >
                             <gating:dimension gating:min="-485.8922095381893"  gating:max="664.9151196337805" >
                               <data-type:fcs-dimension data-type:name="Comp-PE-Cy5-A" />
                             </gating:dimension>
                             <gating:dimension gating:min="1358.899284812636"  gating:max="53013.93913914416" >
                               <data-type:fcs-dimension data-type:name="Comp-BV711-A" />
                             </gating:dimension>
                           </gating:RectangleGate>
                         </Gate>
                         <Subpopulations>
                           <Population name="Tcm"  annotation=""  owningGroup="Samples "  expanded="1"  sortPriority="10"  count="120" >
                             <Graph smoothing="0"  backColor="#ffffff"  foreColor="#000000"  heatMapStatParameter="Comp-FITC-A"  type="Pseudocolor"  fast="1" >
                               <Axis dimension="x"  name="Comp-PE-CF549-A"  label=""  auto="auto" />
                               <Axis dimension="y"  name="Comp-FITC-A"  label=""  auto="auto" />
                               <GraphSettings level="5%"  smoothingHighResolution="1"  contourHighResolution="1"  histogramSmoothingCount="0"  graphResolution="256"  showOutliers="0"  drawLargeDots="0"  dotsToDraw="8000"  tint="le.chartfill.tinted.40"  lineWeight="le.lineweight.normal"  lineStyle="le.linestyle.solid" />
                               <GraphEnvironment showGrid="0"  showAxes="tnlTNL"  showGates="1"  showFreqOnPlots="1"  showGateNameOnPlots="1"  showMedians="0"  showUncomped="0"  addEventParam="0"  lastYAxisName="" >
                                 <TextTraits font="SansSerif"  size="11"  name="Labels"  style="plain"  color="#000000"  background="#00ffffff"  just="left" />
                                 <TextTraits font="SansSerif"  size="11"  name="LayoutGates"  style="plain"  color="#000000"  background="#00ffffff"  just="left" />
                                 <TextTraits font="SansSerif"  size="9"  name="Numbers"  style="plain"  color="#000000"  background="#00ffffff"  just="left" />
                                 <TextTraits font="SansSerif"  size="9"  name="Legend"  style="plain"  color="#000000"  background="#00ffffff"  just="left" />
                                 <WindowPosition x="935"  y="15"  width="628"  height="818"  displayed="1"  panelState="---" />
                               </GraphEnvironment>
                             </Graph>
                             <Gate gating:id="ID1466528360"  gating:parent_id="ID94579559" >
                               <gating:RectangleGate eventsInside="1"  annoOffsetX="-40"  annoOffsetY="-93"  tint="#000000"  isTinted="0"  lineWeight="Normal"  userDefined="1"  percentX="0"  percentY="0" >
                                 <gating:dimension gating:min="-1072.8175924556172"  gating:max="638.7644487529601" >
                                   <data-type:fcs-dimension data-type:name="Comp-PE-CF549-A" />
                                 </gating:dimension>
                                 <gating:dimension gating:min="507.87524609953266"  gating:max="6001.262219437133" >
                                   <data-type:fcs-dimension data-type:name="Comp-FITC-A" />
                                 </gating:dimension>
                               </gating:RectangleGate>
                             </Gate>
                           </Population>
                           <Population name="Tem"  annotation=""  owningGroup="Samples "  expanded="1"  sortPriority="10"  count="7" >
                             <Graph smoothing="0"  backColor="#ffffff"  foreColor="#000000"  heatMapStatParameter="Comp-FITC-A"  type="Pseudocolor"  fast="1" >
                               <Axis dimension="x"  name="Comp-PE-CF549-A"  label=""  auto="auto" />
                               <Axis dimension="y"  name="Comp-FITC-A"  label=""  auto="auto" />
                               <GraphSettings level="5%"  smoothingHighResolution="1"  contourHighResolution="1"  histogramSmoothingCount="0"  graphResolution="256"  showOutliers="0"  drawLargeDots="0"  dotsToDraw="8000"  tint="le.chartfill.tinted.40"  lineWeight="le.lineweight.normal"  lineStyle="le.linestyle.solid" />
                               <GraphEnvironment showGrid="0"  showAxes="tnlTNL"  showGates="1"  showFreqOnPlots="1"  showGateNameOnPlots="1"  showMedians="0"  showUncomped="0"  addEventParam="0"  lastYAxisName="" >
                                 <TextTraits font="SansSerif"  size="11"  name="Labels"  style="plain"  color="#000000"  background="#00ffffff"  just="left" />
                                 <TextTraits font="SansSerif"  size="11"  name="LayoutGates"  style="plain"  color="#000000"  background="#00ffffff"  just="left" />
                                 <TextTraits font="SansSerif"  size="9"  name="Numbers"  style="plain"  color="#000000"  background="#00ffffff"  just="left" />
                                 <TextTraits font="SansSerif"  size="9"  name="Legend"  style="plain"  color="#000000"  background="#00ffffff"  just="left" />
                                 <WindowPosition x="935"  y="15"  width="628"  height="818"  displayed="1"  panelState="---" />
                               </GraphEnvironment>
                             </Graph>
                             <Gate gating:id="ID784202040"  gating:parent_id="ID94579559" >
                               <gating:RectangleGate eventsInside="1"  annoOffsetX="-63"  annoOffsetY="72"  tint="#000000"  isTinted="0"  lineWeight="Normal"  userDefined="1"  percentX="0"  percentY="0" >
                                 <gating:dimension gating:min="-1024.7006005295937"  gating:max="682.9956066448773" >
                                   <data-type:fcs-dimension data-type:name="Comp-PE-CF549-A" />
                                 </gating:dimension>
                                 <gating:dimension gating:min="-466.95736720449855"  gating:max="336.4122603097593" >
                                   <data-type:fcs-dimension data-type:name="Comp-FITC-A" />
                                 </gating:dimension>
                               </gating:RectangleGate>
                             </Gate>
                           </Population>
                           <Population name="Temra1"  annotation=""  owningGroup="Samples "  expanded="1"  sortPriority="10"  count="1" >
                             <Graph smoothing="0"  backColor="#ffffff"  foreColor="#000000"  heatMapStatParameter="Comp-FITC-A"  type="Pseudocolor"  fast="1" >
                               <Axis dimension="x"  name="Comp-PE-CF549-A"  label=""  auto="auto" />
                               <Axis dimension="y"  name="Comp-FITC-A"  label=""  auto="auto" />
                               <GraphSettings level="5%"  smoothingHighResolution="1"  contourHighResolution="1"  histogramSmoothingCount="0"  graphResolution="256"  showOutliers="0"  drawLargeDots="0"  dotsToDraw="8000"  tint="le.chartfill.tinted.40"  lineWeight="le.lineweight.normal"  lineStyle="le.linestyle.solid" />
                               <GraphEnvironment showGrid="0"  showAxes="tnlTNL"  showGates="1"  showFreqOnPlots="1"  showGateNameOnPlots="1"  showMedians="0"  showUncomped="0"  addEventParam="0"  lastYAxisName="" >
                                 <TextTraits font="SansSerif"  size="11"  name="Labels"  style="plain"  color="#000000"  background="#00ffffff"  just="left" />
                                 <TextTraits font="SansSerif"  size="11"  name="LayoutGates"  style="plain"  color="#000000"  background="#00ffffff"  just="left" />
                                 <TextTraits font="SansSerif"  size="9"  name="Numbers"  style="plain"  color="#000000"  background="#00ffffff"  just="left" />
                                 <TextTraits font="SansSerif"  size="9"  name="Legend"  style="plain"  color="#000000"  background="#00ffffff"  just="left" />
                                 <WindowPosition x="935"  y="15"  width="628"  height="818"  displayed="1"  panelState="---" />
                               </GraphEnvironment>
                             </Graph>
                             <Gate gating:id="ID993872489"  gating:parent_id="ID94579559" >
                               <gating:RectangleGate eventsInside="1"  annoOffsetX="24"  annoOffsetY="81"  tint="#000000"  isTinted="0"  lineWeight="Normal"  userDefined="1"  percentX="0"  percentY="0" >
                                 <gating:dimension gating:min="2116.900254614332"  gating:max="164300.35637824624" >
                                   <data-type:fcs-dimension data-type:name="Comp-PE-CF549-A" />
                                 </gating:dimension>
                                 <gating:dimension gating:min="-662.5240745918721"  gating:max="327.033705604158" >
                                   <data-type:fcs-dimension data-type:name="Comp-FITC-A" />
                                 </gating:dimension>
                               </gating:RectangleGate>
                             </Gate>
                           </Population>
                           <Population name="Tnpot1"  annotation=""  owningGroup=""  expanded="1"  sortPriority="10"  count="397" >
                             <Graph smoothing="0"  backColor="#ffffff"  foreColor="#000000"  heatMapStatParameter="Comp-FITC-A"  type="Pseudocolor"  fast="1" >
                               <Axis dimension="x"  name="Comp-PerCP-Cy5-5-A"  label=""  auto="auto" />
                               <Axis dimension="y"  name="Comp-BV605-A"  label=""  auto="auto" />
                               <GraphSettings level="2%"  smoothingHighResolution="1"  contourHighResolution="1"  histogramSmoothingCount="0"  graphResolution="256"  showOutliers="1"  drawLargeDots="0"  dotsToDraw="8000"  tint="le.chartfill.tinted.40"  lineWeight="le.lineweight.normal"  lineStyle="le.linestyle.solid" />
                               <GraphEnvironment showGrid="0"  showAxes="tnlTNL"  showGates="1"  showFreqOnPlots="1"  showGateNameOnPlots="1"  showMedians="0"  showUncomped="0"  addEventParam="0"  lastYAxisName="" >
                                 <TextTraits font="SansSerif"  size="11"  name="Labels"  style="plain"  color="#000000"  background="#00ffffff"  just="left" />
                                 <TextTraits font="SansSerif"  size="11"  name="LayoutGates"  style="plain"  color="#000000"  background="#00ffffff"  just="left" />
                                 <TextTraits font="SansSerif"  size="9"  name="Numbers"  style="plain"  color="#000000"  background="#00ffffff"  just="left" />
                                 <TextTraits font="SansSerif"  size="9"  name="Legend"  style="plain"  color="#000000"  background="#00ffffff"  just="left" />
                                 <WindowPosition x="664"  y="60"  width="629"  height="932"  displayed="0"  panelState="+--" />
                               </GraphEnvironment>
                             </Graph>
                             <Gate gating:id="ID401768950"  gating:parent_id="ID94579559" >
                               <gating:RectangleGate eventsInside="1"  annoOffsetX="2"  annoOffsetY="-130"  tint="#000000"  isTinted="0"  lineWeight="Normal"  userDefined="1"  percentX="0"  percentY="0" >
                                 <gating:dimension gating:min="817.927206803369"  gating:max="49652.37948030733" >
                                   <data-type:fcs-dimension data-type:name="Comp-PE-CF549-A" />
                                 </gating:dimension>
                                 <gating:dimension gating:min="529.8974551014397"  gating:max="7356.983377601643" >
                                   <data-type:fcs-dimension data-type:name="Comp-FITC-A" />
                                 </gating:dimension>
                               </gating:RectangleGate>
                             </Gate>
                             <Subpopulations>
                               <Population name="CD95hi_sort"  annotation=""  owningGroup="Samples "  expanded="1"  sortPriority="10"  count="0" >
                                 <Graph smoothing="0"  backColor="#ffffff"  foreColor="#000000"  heatMapStatParameter="Comp-FITC-A"  type="Pseudocolor"  fast="1" >
                                   <Axis dimension="x"  name="Comp-PerCP-Cy5-5-A"  label=""  auto="auto" />
                                   <Axis dimension="y"  name="Comp-BV605-A"  label=""  auto="auto" />
                                   <GraphSettings level="2%"  smoothingHighResolution="1"  contourHighResolution="1"  histogramSmoothingCount="0"  graphResolution="256"  showOutliers="1"  drawLargeDots="0"  dotsToDraw="8000"  tint="le.chartfill.tinted.40"  lineWeight="le.lineweight.normal"  lineStyle="le.linestyle.solid" />
                                   <GraphEnvironment showGrid="0"  showAxes="tnlTNL"  showGates="1"  showFreqOnPlots="1"  showGateNameOnPlots="1"  showMedians="0"  showUncomped="0"  addEventParam="0"  lastYAxisName="" >
                                     <TextTraits font="SansSerif"  size="11"  name="Labels"  style="plain"  color="#000000"  background="#00ffffff"  just="left" />
                                     <TextTraits font="SansSerif"  size="11"  name="LayoutGates"  style="plain"  color="#000000"  background="#00ffffff"  just="left" />
                                     <TextTraits font="SansSerif"  size="9"  name="Numbers"  style="plain"  color="#000000"  background="#00ffffff"  just="left" />
                                     <TextTraits font="SansSerif"  size="9"  name="Legend"  style="plain"  color="#000000"  background="#00ffffff"  just="left" />
                                     <WindowPosition x="-8"  y="-8"  width="1936"  height="1056"  displayed="1"  panelState="+--" />
                                   </GraphEnvironment>
                                 </Graph>
                                 <Gate gating:id="ID1647978794"  gating:parent_id="ID401768950" >
                                   <gating:RectangleGate eventsInside="1"  annoOffsetX="14"  annoOffsetY="-163"  tint="#000000"  isTinted="0"  lineWeight="Normal"  userDefined="1"  percentX="0"  percentY="0" >
                                     <gating:dimension gating:min="4141.689759823193"  gating:max="21233.216631432515" >
                                       <data-type:fcs-dimension data-type:name="Comp-PerCP-Cy5-5-A" />
                                     </gating:dimension>
                                     <gating:dimension gating:min="290.4563582008542"  gating:max="7509.089364404399" >
                                       <data-type:fcs-dimension data-type:name="Comp-BV605-A" />
                                     </gating:dimension>
                                   </gating:RectangleGate>
                                 </Gate>
                               </Population>
                               <Population name="CD95int_sort"  annotation=""  owningGroup="Samples "  expanded="1"  sortPriority="10"  count="0" >
                                 <Graph smoothing="0"  backColor="#ffffff"  foreColor="#000000"  heatMapStatParameter="Comp-FITC-A"  type="Pseudocolor"  fast="1" >
                                   <Axis dimension="x"  name="Comp-PerCP-Cy5-5-A"  label=""  auto="auto" />
                                   <Axis dimension="y"  name="Comp-BV605-A"  label=""  auto="auto" />
                                   <GraphSettings level="2%"  smoothingHighResolution="1"  contourHighResolution="1"  histogramSmoothingCount="0"  graphResolution="256"  showOutliers="1"  drawLargeDots="0"  dotsToDraw="8000"  tint="le.chartfill.tinted.40"  lineWeight="le.lineweight.normal"  lineStyle="le.linestyle.solid" />
                                   <GraphEnvironment showGrid="0"  showAxes="tnlTNL"  showGates="1"  showFreqOnPlots="1"  showGateNameOnPlots="1"  showMedians="0"  showUncomped="0"  addEventParam="0"  lastYAxisName="" >
                                     <TextTraits font="SansSerif"  size="11"  name="Labels"  style="plain"  color="#000000"  background="#00ffffff"  just="left" />
                                     <TextTraits font="SansSerif"  size="11"  name="LayoutGates"  style="plain"  color="#000000"  background="#00ffffff"  just="left" />
                                     <TextTraits font="SansSerif"  size="9"  name="Numbers"  style="plain"  color="#000000"  background="#00ffffff"  just="left" />
                                     <TextTraits font="SansSerif"  size="9"  name="Legend"  style="plain"  color="#000000"  background="#00ffffff"  just="left" />
                                     <WindowPosition x="-8"  y="-8"  width="1936"  height="1056"  displayed="1"  panelState="+--" />
                                   </GraphEnvironment>
                                 </Graph>
                                 <Gate gating:id="ID357063142"  gating:parent_id="ID401768950" >
                                   <gating:PolygonGate eventsInside="1"  annoOffsetX="0"  annoOffsetY="-134"  tint="#000000"  isTinted="0"  lineWeight="Normal"  userDefined="1"  quadId="-1"  gateResolution="256" >
                                     <gating:dimension>
                                       <data-type:fcs-dimension data-type:name="Comp-PerCP-Cy5-5-A" />
                                     </gating:dimension>
                                     <gating:dimension>
                                       <data-type:fcs-dimension data-type:name="Comp-BV605-A" />
                                     </gating:dimension>
                                     <gating:vertex>
                                       <gating:coordinate data-type:value="1947.2549443856" />
                                       <gating:coordinate data-type:value="314.6418094246" />
                                     </gating:vertex>
                                     <gating:vertex>
                                       <gating:coordinate data-type:value="1916.5078607212" />
                                       <gating:coordinate data-type:value="6159.6405929135" />
                                     </gating:vertex>
                                     <gating:vertex>
                                       <gating:coordinate data-type:value="3676.180130269" />
                                       <gating:coordinate data-type:value="6040.1498023534" />
                                     </gating:vertex>
                                     <gating:vertex>
                                       <gating:coordinate data-type:value="3436.98215531" />
                                       <gating:coordinate data-type:value="314.6418094246" />
                                     </gating:vertex>
                                   </gating:PolygonGate>
                                 </Gate>
                               </Population>
                               <Population name="Tnaive"  annotation=""  owningGroup="Samples "  expanded="1"  sortPriority="10"  count="380" >
                                 <Graph smoothing="0"  backColor="#ffffff"  foreColor="#000000"  heatMapStatParameter="Comp-FITC-A"  type="Pseudocolor"  fast="1" >
                                   <Axis dimension="x"  name="Comp-PerCP-Cy5-5-A"  label=""  auto="auto" />
                                   <Axis dimension="y"  name="Comp-BV605-A"  label=""  auto="auto" />
                                   <GraphSettings level="5%"  smoothingHighResolution="1"  contourHighResolution="1"  histogramSmoothingCount="0"  graphResolution="256"  showOutliers="0"  drawLargeDots="0"  dotsToDraw="8000"  tint="le.chartfill.tinted.40"  lineWeight="le.lineweight.normal"  lineStyle="le.linestyle.solid" />
                                   <GraphEnvironment showGrid="0"  showAxes="tnlTNL"  showGates="1"  showFreqOnPlots="1"  showGateNameOnPlots="1"  showMedians="0"  showUncomped="0"  addEventParam="0"  lastYAxisName="" >
                                     <TextTraits font="SansSerif"  size="11"  name="Labels"  style="plain"  color="#000000"  background="#00ffffff"  just="left" />
                                     <TextTraits font="SansSerif"  size="11"  name="LayoutGates"  style="plain"  color="#000000"  background="#00ffffff"  just="left" />
                                     <TextTraits font="SansSerif"  size="9"  name="Numbers"  style="plain"  color="#000000"  background="#00ffffff"  just="left" />
                                     <TextTraits font="SansSerif"  size="9"  name="Legend"  style="plain"  color="#000000"  background="#00ffffff"  just="left" />
                                     <WindowPosition x="914"  y="31"  width="628"  height="818"  displayed="1"  panelState="---" />
                                   </GraphEnvironment>
                                 </Graph>
                                 <Gate gating:id="ID1690012277"  gating:parent_id="ID401768950" >
                                   <gating:RectangleGate eventsInside="1"  annoOffsetX="-106"  annoOffsetY="-90"  tint="#000000"  isTinted="0"  lineWeight="Normal"  userDefined="1"  percentX="0"  percentY="0" >
                                     <gating:dimension gating:min="-418.71722500031217"  gating:max="1009.2896585633421" >
                                       <data-type:fcs-dimension data-type:name="Comp-PerCP-Cy5-5-A" />
                                     </gating:dimension>
                                     <gating:dimension gating:min="304.12470190529365"  gating:max="3177.7101435680293" >
                                       <data-type:fcs-dimension data-type:name="Comp-BV605-A" />
                                     </gating:dimension>
                                   </gating:RectangleGate>
                                 </Gate>
                               </Population>
                             </Subpopulations>
                           </Population>
                         </Subpopulations>
                       </Population>
                     </Subpopulations>
                   </Population>
                 </Subpopulations>
               </Population>
             </Subpopulations>
           </Population>
         </Subpopulations>
       </SampleNode>
     </Sample>
     <Sample>
       <DataSet uri="file:/C:/Users/d.koftori/Downloads/DK06_A+B_CD95hi_lo%20Tscm%20culture/DK06_A+B_CD95hi_lo%20Tscm%20culture/CD95hi_lo_9_270421/DK%2020210427%20Aria%202%2070n/Specimen_001_CD95%20FMO%20DKB25_004.fcs"  sampleID="24" />
       <transforms:spilloverMatrix spectral="0"  weightOptAlgorithmType="OLS"  prefix="Comp-"  name="Acquisition-defined"  editable="0"  color="#c0c0c0"  version="FlowJo-10.10.0"  status="FINALIZED"  transforms:id="a470b1c7-ccb5-411e-8937-c8cc2deb3818"  suffix="" >
         <data-type:parameters>
           <data-type:parameter data-type:name="APC-Cy7-A"  userProvidedCompInfix="Comp-APC-Cy7-A" />
           <data-type:parameter data-type:name="FITC-A"  userProvidedCompInfix="Comp-FITC-A" />
           <data-type:parameter data-type:name="Pacific Blue-A"  userProvidedCompInfix="Comp-Pacific Blue-A" />
           <data-type:parameter data-type:name="BV605-A"  userProvidedCompInfix="Comp-BV605-A" />
           <data-type:parameter data-type:name="BV711-A"  userProvidedCompInfix="Comp-BV711-A" />
           <data-type:parameter data-type:name="PE-CF549-A"  userProvidedCompInfix="Comp-PE-CF549-A" />
           <data-type:parameter data-type:name="PE-Cy5-A"  userProvidedCompInfix="Comp-PE-Cy5-A" />
           <data-type:parameter data-type:name="PerCP-Cy5-5-A"  userProvidedCompInfix="Comp-PerCP-Cy5-5-A" />
           <data-type:parameter data-type:name="BV786-A"  userProvidedCompInfix="Comp-BV786-A" />
         </data-type:parameters>
         <transforms:spillover data-type:parameter="APC-Cy7-A"  userProvidedCompInfix="Comp-APC-Cy7-A" >
           <transforms:coefficient data-type:parameter="APC-Cy7-A"  transforms:value="1" />
           <transforms:coefficient data-type:parameter="FITC-A"  transforms:value="0.008456111" />
           <transforms:coefficient data-type:parameter="Pacific Blue-A"  transforms:value="0.0026994501" />
           <transforms:coefficient data-type:parameter="BV605-A"  transforms:value="0.007592205" />
           <transforms:coefficient data-type:parameter="BV711-A"  transforms:value="0.0128223877" />
           <transforms:coefficient data-type:parameter="PE-CF549-A"  transforms:value="0.010691084" />
           <transforms:coefficient data-type:parameter="PE-Cy5-A"  transforms:value="0.0027919391" />
           <transforms:coefficient data-type:parameter="PerCP-Cy5-5-A"  transforms:value="0.0047159065" />
           <transforms:coefficient data-type:parameter="BV786-A"  transforms:value="0.3860213757" />
         </transforms:spillover>
         <transforms:spillover data-type:parameter="FITC-A"  userProvidedCompInfix="Comp-FITC-A" >
           <transforms:coefficient data-type:parameter="APC-Cy7-A"  transforms:value="0" />
           <transforms:coefficient data-type:parameter="FITC-A"  transforms:value="1" />
           <transforms:coefficient data-type:parameter="Pacific Blue-A"  transforms:value="0.0006074315" />
           <transforms:coefficient data-type:parameter="BV605-A"  transforms:value="0.0062261731" />
           <transforms:coefficient data-type:parameter="BV711-A"  transforms:value="0.0016290209" />
           <transforms:coefficient data-type:parameter="PE-CF549-A"  transforms:value="0.0004234723" />
           <transforms:coefficient data-type:parameter="PE-Cy5-A"  transforms:value="0.0000335983" />
           <transforms:coefficient data-type:parameter="PerCP-Cy5-5-A"  transforms:value="0.0292671565" />
           <transforms:coefficient data-type:parameter="BV786-A"  transforms:value="0.0001932737" />
         </transforms:spillover>
         <transforms:spillover data-type:parameter="Pacific Blue-A"  userProvidedCompInfix="Comp-Pacific Blue-A" >
           <transforms:coefficient data-type:parameter="APC-Cy7-A"  transforms:value="0.0000113726" />
           <transforms:coefficient data-type:parameter="FITC-A"  transforms:value="0" />
           <transforms:coefficient data-type:parameter="Pacific Blue-A"  transforms:value="1" />
           <transforms:coefficient data-type:parameter="BV605-A"  transforms:value="0.0305989012" />
           <transforms:coefficient data-type:parameter="BV711-A"  transforms:value="0.0052309171" />
           <transforms:coefficient data-type:parameter="PE-CF549-A"  transforms:value="0.0000476228" />
           <transforms:coefficient data-type:parameter="PE-Cy5-A"  transforms:value="0.0000158742" />
           <transforms:coefficient data-type:parameter="PerCP-Cy5-5-A"  transforms:value="0" />
           <transforms:coefficient data-type:parameter="BV786-A"  transforms:value="0.0008455994" />
         </transforms:spillover>
         <transforms:spillover data-type:parameter="BV605-A"  userProvidedCompInfix="Comp-BV605-A" >
           <transforms:coefficient data-type:parameter="APC-Cy7-A"  transforms:value="0" />
           <transforms:coefficient data-type:parameter="FITC-A"  transforms:value="0.0008067619" />
           <transforms:coefficient data-type:parameter="Pacific Blue-A"  transforms:value="0.0009131078" />
           <transforms:coefficient data-type:parameter="BV605-A"  transforms:value="1" />
           <transforms:coefficient data-type:parameter="BV711-A"  transforms:value="0.0085223392" />
           <transforms:coefficient data-type:parameter="PE-CF549-A"  transforms:value="0.4310424924" />
           <transforms:coefficient data-type:parameter="PE-Cy5-A"  transforms:value="0.000225221" />
           <transforms:coefficient data-type:parameter="PerCP-Cy5-5-A"  transforms:value="0.0085076718" />
           <transforms:coefficient data-type:parameter="BV786-A"  transforms:value="0.0024603182" />
         </transforms:spillover>
         <transforms:spillover data-type:parameter="BV711-A"  userProvidedCompInfix="Comp-BV711-A" >
           <transforms:coefficient data-type:parameter="APC-Cy7-A"  transforms:value="0.0627208278" />
           <transforms:coefficient data-type:parameter="FITC-A"  transforms:value="0.0010412256" />
           <transforms:coefficient data-type:parameter="Pacific Blue-A"  transforms:value="0.0200210325" />
           <transforms:coefficient data-type:parameter="BV605-A"  transforms:value="0.0014043531" />
           <transforms:coefficient data-type:parameter="BV711-A"  transforms:value="1" />
           <transforms:coefficient data-type:parameter="PE-CF549-A"  transforms:value="0.0006394861" />
           <transforms:coefficient data-type:parameter="PE-Cy5-A"  transforms:value="0.0157836787" />
           <transforms:coefficient data-type:parameter="PerCP-Cy5-5-A"  transforms:value="0.0026030641" />
           <transforms:coefficient data-type:parameter="BV786-A"  transforms:value="0.2744970024" />
         </transforms:spillover>
         <transforms:spillover data-type:parameter="PE-CF549-A"  userProvidedCompInfix="Comp-PE-CF549-A" >
           <transforms:coefficient data-type:parameter="APC-Cy7-A"  transforms:value="0" />
           <transforms:coefficient data-type:parameter="FITC-A"  transforms:value="0.001099409" />
           <transforms:coefficient data-type:parameter="Pacific Blue-A"  transforms:value="0.000991858" />
           <transforms:coefficient data-type:parameter="BV605-A"  transforms:value="0.0343926772" />
           <transforms:coefficient data-type:parameter="BV711-A"  transforms:value="0.0114724915" />
           <transforms:coefficient data-type:parameter="PE-CF549-A"  transforms:value="1" />
           <transforms:coefficient data-type:parameter="PE-Cy5-A"  transforms:value="0.0368235298" />
           <transforms:coefficient data-type:parameter="PerCP-Cy5-5-A"  transforms:value="0.1206083521" />
           <transforms:coefficient data-type:parameter="BV786-A"  transforms:value="0.0017357516" />
         </transforms:spillover>
         <transforms:spillover data-type:parameter="PE-Cy5-A"  userProvidedCompInfix="Comp-PE-Cy5-A" >
           <transforms:coefficient data-type:parameter="APC-Cy7-A"  transforms:value="0.0722267777" />
           <transforms:coefficient data-type:parameter="FITC-A"  transforms:value="0.0023492135" />
           <transforms:coefficient data-type:parameter="Pacific Blue-A"  transforms:value="0.0004243529" />
           <transforms:coefficient data-type:parameter="BV605-A"  transforms:value="0.0043523372" />
           <transforms:coefficient data-type:parameter="BV711-A"  transforms:value="0.3674678206" />
           <transforms:coefficient data-type:parameter="PE-CF549-A"  transforms:value="0.1267522573" />
           <transforms:coefficient data-type:parameter="PE-Cy5-A"  transforms:value="1" />
           <transforms:coefficient data-type:parameter="PerCP-Cy5-5-A"  transforms:value="0.0974818692" />
           <transforms:coefficient data-type:parameter="BV786-A"  transforms:value="0.0802897438" />
         </transforms:spillover>
         <transforms:spillover data-type:parameter="PerCP-Cy5-5-A"  userProvidedCompInfix="Comp-PerCP-Cy5-5-A" >
           <transforms:coefficient data-type:parameter="APC-Cy7-A"  transforms:value="0.0279322304" />
           <transforms:coefficient data-type:parameter="FITC-A"  transforms:value="0.0010025683" />
           <transforms:coefficient data-type:parameter="Pacific Blue-A"  transforms:value="0.0003038683" />
           <transforms:coefficient data-type:parameter="BV605-A"  transforms:value="0.0011804115" />
           <transforms:coefficient data-type:parameter="BV711-A"  transforms:value="0.1085978597" />
           <transforms:coefficient data-type:parameter="PE-CF549-A"  transforms:value="0.026793357" />
           <transforms:coefficient data-type:parameter="PE-Cy5-A"  transforms:value="0.3436107337" />
           <transforms:coefficient data-type:parameter="PerCP-Cy5-5-A"  transforms:value="1" />
           <transforms:coefficient data-type:parameter="BV786-A"  transforms:value="0.0174607411" />
         </transforms:spillover>
         <transforms:spillover data-type:parameter="BV786-A"  userProvidedCompInfix="Comp-BV786-A" >
           <transforms:coefficient data-type:parameter="APC-Cy7-A"  transforms:value="0.0562140681" />
           <transforms:coefficient data-type:parameter="FITC-A"  transforms:value="0.0008451166" />
           <transforms:coefficient data-type:parameter="Pacific Blue-A"  transforms:value="0.0215829778" />
           <transforms:coefficient data-type:parameter="BV605-A"  transforms:value="0.0017198934" />
           <transforms:coefficient data-type:parameter="BV711-A"  transforms:value="0.0227295719" />
           <transforms:coefficient data-type:parameter="PE-CF549-A"  transforms:value="0.0007622302" />
           <transforms:coefficient data-type:parameter="PE-Cy5-A"  transforms:value="0.0001905575" />
           <transforms:coefficient data-type:parameter="PerCP-Cy5-5-A"  transforms:value="0.0007150987" />
           <transforms:coefficient data-type:parameter="BV786-A"  transforms:value="1" />
         </transforms:spillover>
       </transforms:spilloverMatrix>
       <Transformations>
         <transforms:linear transforms:minRange="0"  transforms:maxRange="262144"  gain="1" >
           <data-type:parameter data-type:name="FSC-A" />
         </transforms:linear>
         <transforms:linear transforms:minRange="0"  transforms:maxRange="262144"  gain="1" >
           <data-type:parameter data-type:name="FSC-H" />
         </transforms:linear>
         <transforms:linear transforms:minRange="0"  transforms:maxRange="262144"  gain="1" >
           <data-type:parameter data-type:name="FSC-W" />
         </transforms:linear>
         <transforms:linear transforms:minRange="0"  transforms:maxRange="262144"  gain="1" >
           <data-type:parameter data-type:name="SSC-A" />
         </transforms:linear>
         <transforms:linear transforms:minRange="0"  transforms:maxRange="262144"  gain="1" >
           <data-type:parameter data-type:name="SSC-H" />
         </transforms:linear>
         <transforms:linear transforms:minRange="0"  transforms:maxRange="262144"  gain="1" >
           <data-type:parameter data-type:name="SSC-W" />
         </transforms:linear>
         <transforms:biex transforms:length="256"  transforms:maxRange="262144"  transforms:neg="0"  transforms:width="-100"  transforms:pos="4.418539922" >
           <data-type:parameter data-type:name="APC-Cy7-A" />
         </transforms:biex>
         <transforms:biex transforms:length="256"  transforms:maxRange="262144"  transforms:neg="0"  transforms:width="-50.1187233627"  transforms:pos="4.35" >
           <data-type:parameter data-type:name="FITC-A" />
         </transforms:biex>
         <transforms:biex transforms:length="256"  transforms:maxRange="262144"  transforms:neg="0"  transforms:width="-100"  transforms:pos="4.418539922" >
           <data-type:parameter data-type:name="Pacific Blue-A" />
         </transforms:biex>
         <transforms:biex transforms:length="256"  transforms:maxRange="262144"  transforms:neg="0"  transforms:width="-100"  transforms:pos="4.418539922" >
           <data-type:parameter data-type:name="BV605-A" />
         </transforms:biex>
         <transforms:biex transforms:length="256"  transforms:maxRange="262144"  transforms:neg="0"  transforms:width="-100"  transforms:pos="4.418539922" >
           <data-type:parameter data-type:name="BV711-A" />
         </transforms:biex>
         <transforms:biex transforms:length="256"  transforms:maxRange="262144"  transforms:neg="0"  transforms:width="-12.5892541179"  transforms:pos="3.1" >
           <data-type:parameter data-type:name="PE-CF549-A" />
         </transforms:biex>
         <transforms:biex transforms:length="256"  transforms:maxRange="262144"  transforms:neg="0"  transforms:width="-100"  transforms:pos="4.418539922" >
           <data-type:parameter data-type:name="PE-Cy5-A" />
         </transforms:biex>
         <transforms:biex transforms:length="256"  transforms:maxRange="262144"  transforms:neg="0"  transforms:width="-125.8925411794"  transforms:pos="4.418539922" >
           <data-type:parameter data-type:name="PerCP-Cy5-5-A" />
         </transforms:biex>
         <transforms:biex transforms:length="256"  transforms:maxRange="262144"  transforms:neg="0"  transforms:width="-100"  transforms:pos="4.418539922" >
           <data-type:parameter data-type:name="BV786-A" />
         </transforms:biex>
         <transforms:linear transforms:minRange="0.3685131487"  transforms:maxRange="21"  gain="0.0104989501" >
           <data-type:parameter data-type:name="Time" />
         </transforms:linear>
         <transforms:biex transforms:length="256"  transforms:maxRange="262144"  transforms:neg="0"  transforms:width="-100"  transforms:pos="4.418539922" >
           <data-type:parameter data-type:name="Comp-APC-Cy7-A" />
         </transforms:biex>
         <transforms:biex transforms:length="256"  transforms:maxRange="262144"  transforms:neg="0"  transforms:width="-50.1187233627"  transforms:pos="4.35" >
           <data-type:parameter data-type:name="Comp-FITC-A" />
         </transforms:biex>
         <transforms:biex transforms:length="256"  transforms:maxRange="262144"  transforms:neg="0"  transforms:width="-100"  transforms:pos="4.418539922" >
           <data-type:parameter data-type:name="Comp-Pacific Blue-A" />
         </transforms:biex>
         <transforms:biex transforms:length="256"  transforms:maxRange="262144"  transforms:neg="0"  transforms:width="-100"  transforms:pos="4.418539922" >
           <data-type:parameter data-type:name="Comp-BV605-A" />
         </transforms:biex>
         <transforms:biex transforms:length="256"  transforms:maxRange="262144"  transforms:neg="0"  transforms:width="-100"  transforms:pos="4.418539922" >
           <data-type:parameter data-type:name="Comp-BV711-A" />
         </transforms:biex>
         <transforms:biex transforms:length="256"  transforms:maxRange="262144"  transforms:neg="0"  transforms:width="-12.5892541179"  transforms:pos="3.1" >
           <data-type:parameter data-type:name="Comp-PE-CF549-A" />
         </transforms:biex>
         <transforms:biex transforms:length="256"  transforms:maxRange="262144"  transforms:neg="0"  transforms:width="-100"  transforms:pos="4.418539922" >
           <data-type:parameter data-type:name="Comp-PE-Cy5-A" />
         </transforms:biex>
         <transforms:biex transforms:length="256"  transforms:maxRange="262144"  transforms:neg="0"  transforms:width="-125.8925411794"  transforms:pos="4.418539922" >
           <data-type:parameter data-type:name="Comp-PerCP-Cy5-5-A" />
         </transforms:biex>
         <transforms:biex transforms:length="256"  transforms:maxRange="262144"  transforms:neg="0"  transforms:width="-100"  transforms:pos="4.418539922" >
           <data-type:parameter data-type:name="Comp-BV786-A" />
         </transforms:biex>
       </Transformations>
       <Keywords>
         <Keyword name="FJ_FCS_VERSION"  value="3" />
         <Keyword name="$BEGINANALYSIS"  value="0" />
         <Keyword name="$ENDANALYSIS"  value="0" />
         <Keyword name="$BEGINSTEXT"  value="0" />
         <Keyword name="$ENDSTEXT"  value="0" />
         <Keyword name="$BEGINDATA"  value="4682" />
         <Keyword name="$ENDDATA"  value="878281             " />
         <Keyword name="$FIL"  value="Specimen_001_CD95 FMO DKB25_004.fcs" />
         <Keyword name="$SYS"  value="Windows 7 6.1" />
         <Keyword name="$TOT"  value="13650              " />
         <Keyword name="$PAR"  value="16" />
         <Keyword name="$MODE"  value="L" />
         <Keyword name="$BYTEORD"  value="4,3,2,1" />
         <Keyword name="$DATATYPE"  value="F" />
         <Keyword name="$NEXTDATA"  value="0" />
         <Keyword name="CREATOR"  value="BD FACSDiva Software Version 8.0.1" />
         <Keyword name="TUBE NAME"  value="CD95 FMO DKB25" />
         <Keyword name="$SRC"  value="Specimen_001" />
         <Keyword name="EXPERIMENT NAME"  value="DK 20210427 Aria 2 70n" />
         <Keyword name="GUID"  value="eef34587-b936-4da3-a33a-e861c9dfca3e" />
         <Keyword name="$DATE"  value="27-APR-2021" />
         <Keyword name="$BTIM"  value="13:56:33" />
         <Keyword name="$ETIM"  value="13:56:54" />
         <Keyword name="$CYT"  value="FACSAriaII" />
         <Keyword name="SETTINGS"  value="Cytometer" />
         <Keyword name="CYTNUM"  value="1" />
         <Keyword name="WINDOW EXTENSION"  value="2.00" />
         <Keyword name="EXPORT USER NAME"  value="Administrator" />
         <Keyword name="EXPORT TIME"  value="27-APR-2021-16:34:59" />
         <Keyword name="$OP"  value="Administrator" />
         <Keyword name="FSC ASF"  value="0.81" />
         <Keyword name="AUTOBS"  value="FALSE" />
         <Keyword name="$INST"  value=" " />
         <Keyword name="LASER1NAME"  value="Red" />
         <Keyword name="LASER1DELAY"  value="-47.02" />
         <Keyword name="LASER1ASF"  value="0.74" />
         <Keyword name="LASER2NAME"  value="355 UV" />
         <Keyword name="LASER2DELAY"  value="82.52" />
         <Keyword name="LASER2ASF"  value="0.73" />
         <Keyword name="LASER3NAME"  value="561 Yellow-Green" />
         <Keyword name="LASER3DELAY"  value="-95.31" />
         <Keyword name="LASER3ASF"  value="0.67" />
         <Keyword name="LASER4NAME"  value="Blue" />
         <Keyword name="LASER4DELAY"  value="0.00" />
         <Keyword name="LASER4ASF"  value="0.80" />
         <Keyword name="LASER5NAME"  value="Violet" />
         <Keyword name="LASER5DELAY"  value="40.10" />
         <Keyword name="LASER5ASF"  value="0.83" />
         <Keyword name="$TIMESTEP"  value="0.01" />
         <Keyword name="SPILL"  value="9,APC-Cy7-A,FITC-A,Pacific Blue-A,BV605-A,BV711-A,PE-CF549-A,PE-Cy5-A,PerCP-Cy5-5-A,BV786-A,1,0.008456110579038384,0.0026994500406513507,0.007592205177883124,0.012822387693093504,0.01069108367725294,0.002791939108741555,0.004715906510675071,0.3860213852791173,0,1,0.0006074315000011036,0.006226173303293942,0.001629020900395743,0.00042347227367930365,0.000033598349704376574,0.029267156375136216,0.00019327372254053388,0.000011372590411018858,0,1,0.03059890053807085,0.005230917132829942,0.00004762277106727729,0.00001587424195888462,0,0.0008455994167142832,0,0.0008067619006132914,0.0009131077420749726,1,0.008522338877460588,0.4310425043328974,0.00022522102585206222,0.008507671324163841,0.0024603182171969882,0.06272083040961758,0.0010412256232114575,0.02002103302342488,0.0014043530471268112,1,0.0006394860889949401,0.01578367833601769,0.002603064037341337,0.2744969964551372,0,0.0010994090097678942,0.000991857997792653,0.03439267889409412,0.011472491315989231,1,0.03682352978131409,0.12060835221677782,0.0017357516480904875,0.07222677653273278,0.0023492135401658727,0.0004243528534551567,0.004352337246063771,0.36746782884820867,0.12675226053340855,1,0.09748187119144039,0.08028974381852944,0.027932230410209532,0.0010025683305928295,0.0003038683224109756,0.0011804115296621227,0.1085978592383295,0.02679335729234635,0.3436107258192646,1,0.017460740745917646,0.05621406849752138,0.0008451165673945849,0.021582976969806992,0.0017198933995425905,0.022729571717038138,0.0007622301739813937,0.00019055754349534744,0.0007150986738153654,1" />
         <Keyword name="APPLY COMPENSATION"  value="TRUE" />
         <Keyword name="THRESHOLD"  value="FSC,5000" />
         <Keyword name="$P1N"  value="FSC-A" />
         <Keyword name="$P1R"  value="262144" />
         <Keyword name="$P1B"  value="32" />
         <Keyword name="$P1E"  value="0,0" />
         <Keyword name="$P1V"  value="235" />
         <Keyword name="$P1G"  value="1.0" />
         <Keyword name="P1DISPLAY"  value="LIN" />
         <Keyword name="P1BS"  value="0" />
         <Keyword name="P1MS"  value="0" />
         <Keyword name="$P2N"  value="FSC-H" />
         <Keyword name="$P2R"  value="262144" />
         <Keyword name="$P2B"  value="32" />
         <Keyword name="$P2E"  value="0,0" />
         <Keyword name="$P2V"  value="235" />
         <Keyword name="$P2G"  value="1.0" />
         <Keyword name="P2DISPLAY"  value="LIN" />
         <Keyword name="P2BS"  value="0" />
         <Keyword name="P2MS"  value="0" />
         <Keyword name="$P3N"  value="FSC-W" />
         <Keyword name="$P3R"  value="262144" />
         <Keyword name="$P3B"  value="32" />
         <Keyword name="$P3E"  value="0,0" />
         <Keyword name="$P3V"  value="235" />
         <Keyword name="$P3G"  value="1.0" />
         <Keyword name="P3BS"  value="-1" />
         <Keyword name="P3MS"  value="0" />
         <Keyword name="$P4N"  value="SSC-A" />
         <Keyword name="$P4R"  value="262144" />
         <Keyword name="$P4B"  value="32" />
         <Keyword name="$P4E"  value="0,0" />
         <Keyword name="$P4V"  value="288" />
         <Keyword name="$P4G"  value="1.0" />
         <Keyword name="P4DISPLAY"  value="LIN" />
         <Keyword name="P4BS"  value="0" />
         <Keyword name="P4MS"  value="0" />
         <Keyword name="$P5N"  value="SSC-H" />
         <Keyword name="$P5R"  value="262144" />
         <Keyword name="$P5B"  value="32" />
         <Keyword name="$P5E"  value="0,0" />
         <Keyword name="$P5V"  value="288" />
         <Keyword name="$P5G"  value="1.0" />
         <Keyword name="P5DISPLAY"  value="LIN" />
         <Keyword name="P5BS"  value="0" />
         <Keyword name="P5MS"  value="0" />
         <Keyword name="$P6N"  value="SSC-W" />
         <Keyword name="$P6R"  value="262144" />
         <Keyword name="$P6B"  value="32" />
         <Keyword name="$P6E"  value="0,0" />
         <Keyword name="$P6V"  value="288" />
         <Keyword name="$P6G"  value="1.0" />
         <Keyword name="P6BS"  value="-1" />
         <Keyword name="P6MS"  value="0" />
         <Keyword name="$P7N"  value="APC-Cy7-A" />
         <Keyword name="$P7S"  value="L_D NIR" />
         <Keyword name="$P7R"  value="262144" />
         <Keyword name="$P7B"  value="32" />
         <Keyword name="$P7E"  value="0,0" />
         <Keyword name="$P7V"  value="560" />
         <Keyword name="$P7G"  value="1.0" />
         <Keyword name="P7DISPLAY"  value="LOG" />
         <Keyword name="P7BS"  value="489" />
         <Keyword name="P7MS"  value="529" />
         <Keyword name="$P8N"  value="FITC-A" />
         <Keyword name="$P8S"  value="CCR7" />
         <Keyword name="$P8R"  value="262144" />
         <Keyword name="$P8B"  value="32" />
         <Keyword name="$P8E"  value="0,0" />
         <Keyword name="$P8V"  value="423" />
         <Keyword name="$P8G"  value="1.0" />
         <Keyword name="P8DISPLAY"  value="LOG" />
         <Keyword name="P8BS"  value="0" />
         <Keyword name="P8MS"  value="853" />
         <Keyword name="$P9N"  value="Pacific Blue-A" />
         <Keyword name="$P9S"  value="CTV" />
         <Keyword name="$P9R"  value="262144" />
         <Keyword name="$P9B"  value="32" />
         <Keyword name="$P9E"  value="0,0" />
         <Keyword name="$P9V"  value="445" />
         <Keyword name="$P9G"  value="1.0" />
         <Keyword name="P9DISPLAY"  value="LOG" />
         <Keyword name="P9BS"  value="79" />
         <Keyword name="P9MS"  value="0" />
         <Keyword name="$P10N"  value="BV605-A" />
         <Keyword name="$P10S"  value="CD27" />
         <Keyword name="$P10R"  value="262144" />
         <Keyword name="$P10B"  value="32" />
         <Keyword name="$P10E"  value="0,0" />
         <Keyword name="$P10V"  value="490" />
         <Keyword name="$P10G"  value="1.0" />
         <Keyword name="P10DISPLAY"  value="LOG" />
         <Keyword name="P10BS"  value="92" />
         <Keyword name="P10MS"  value="0" />
         <Keyword name="$P11N"  value="BV711-A" />
         <Keyword name="$P11S"  value="CD8" />
         <Keyword name="$P11R"  value="262144" />
         <Keyword name="$P11B"  value="32" />
         <Keyword name="$P11E"  value="0,0" />
         <Keyword name="$P11V"  value="533" />
         <Keyword name="$P11G"  value="1.0" />
         <Keyword name="P11DISPLAY"  value="LOG" />
         <Keyword name="P11BS"  value="394" />
         <Keyword name="P11MS"  value="2211" />
         <Keyword name="$P12N"  value="PE-CF549-A" />
         <Keyword name="$P12S"  value="CD45RA ECD" />
         <Keyword name="$P12R"  value="262144" />
         <Keyword name="$P12B"  value="32" />
         <Keyword name="$P12E"  value="0,0" />
         <Keyword name="$P12V"  value="610" />
         <Keyword name="$P12G"  value="1.0" />
         <Keyword name="P12DISPLAY"  value="LOG" />
         <Keyword name="P12BS"  value="1212" />
         <Keyword name="P12MS"  value="1656" />
         <Keyword name="$P13N"  value="PE-Cy5-A" />
         <Keyword name="$P13S"  value="CD4 PECy55" />
         <Keyword name="$P13R"  value="262144" />
         <Keyword name="$P13B"  value="32" />
         <Keyword name="$P13E"  value="0,0" />
         <Keyword name="$P13V"  value="540" />
         <Keyword name="$P13G"  value="1.0" />
         <Keyword name="P13DISPLAY"  value="LOG" />
         <Keyword name="P13BS"  value="729" />
         <Keyword name="P13MS"  value="796" />
         <Keyword name="$P14N"  value="PerCP-Cy5-5-A" />
         <Keyword name="$P14S"  value="CD95 PE-Cy5" />
         <Keyword name="$P14R"  value="262144" />
         <Keyword name="$P14B"  value="32" />
         <Keyword name="$P14E"  value="0,0" />
         <Keyword name="$P14V"  value="476" />
         <Keyword name="$P14G"  value="1.0" />
         <Keyword name="P14DISPLAY"  value="LOG" />
         <Keyword name="P14BS"  value="1532" />
         <Keyword name="P14MS"  value="1100" />
         <Keyword name="$P15N"  value="BV786-A" />
         <Keyword name="$P15S"  value="CD3" />
         <Keyword name="$P15R"  value="262144" />
         <Keyword name="$P15B"  value="32" />
         <Keyword name="$P15E"  value="0,0" />
         <Keyword name="$P15V"  value="524" />
         <Keyword name="$P15G"  value="1.0" />
         <Keyword name="P15DISPLAY"  value="LOG" />
         <Keyword name="P15BS"  value="210" />
         <Keyword name="P15MS"  value="0" />
         <Keyword name="$P16N"  value="Time" />
         <Keyword name="$P16R"  value="262144" />
         <Keyword name="$P16B"  value="32" />
         <Keyword name="$P16E"  value="0,0" />
         <Keyword name="$P16G"  value="0.01" />
         <Keyword name="P16BS"  value="0" />
         <Keyword name="P16MS"  value="0" />
         <Keyword name="CST SETUP STATUS"  value="SUCCESS" />
         <Keyword name="CST BEADS LOT ID"  value="93308" />
         <Keyword name="CYTOMETER CONFIG NAME"  value="Aria II - 70um" />
         <Keyword name="CYTOMETER CONFIG CREATE DATE"  value="2019-01-03T15:50:25+00:00" />
         <Keyword name="CST SETUP DATE"  value="2020-10-26T10:23:26+00:00" />
         <Keyword name="CST BASELINE DATE"  value="2020-08-27T11:01:14+01:00" />
         <Keyword name="CST BEADS EXPIRED"  value="False" />
         <Keyword name="CST PERFORMANCE EXPIRED"  value="2020-10-27T10:23:26+00:00" />
         <Keyword name="CST REGULATORY STATUS"  value="RUO Performance Check" />
         <Keyword name="$P1S"  value="" />
         <Keyword name="$P2S"  value="" />
         <Keyword name="$P3S"  value="" />
         <Keyword name="$P4S"  value="" />
         <Keyword name="$P5S"  value="" />
         <Keyword name="$P6S"  value="" />
         <Keyword name="$P16S"  value="" />
         <Keyword name="$P17N"  value="Comp-APC-Cy7-A" />
         <Keyword name="$P17S"  value="L_D NIR" />
         <Keyword name="$P17R"  value="262144" />
         <Keyword name="$P18N"  value="Comp-FITC-A" />
         <Keyword name="$P18S"  value="CCR7" />
         <Keyword name="$P18R"  value="262144" />
         <Keyword name="$P19N"  value="Comp-Pacific Blue-A" />
         <Keyword name="$P19S"  value="CTV" />
         <Keyword name="$P19R"  value="262144" />
         <Keyword name="$P20N"  value="Comp-BV605-A" />
         <Keyword name="$P20S"  value="CD27" />
         <Keyword name="$P20R"  value="262144" />
         <Keyword name="$P21N"  value="Comp-BV711-A" />
         <Keyword name="$P21S"  value="CD8" />
         <Keyword name="$P21R"  value="262144" />
         <Keyword name="$P22N"  value="Comp-PE-CF549-A" />
         <Keyword name="$P22S"  value="CD45RA ECD" />
         <Keyword name="$P22R"  value="262144" />
         <Keyword name="$P23N"  value="Comp-PE-Cy5-A" />
         <Keyword name="$P23S"  value="CD4 PECy55" />
         <Keyword name="$P23R"  value="262144" />
         <Keyword name="$P24N"  value="Comp-PerCP-Cy5-5-A" />
         <Keyword name="$P24S"  value="CD95 PE-Cy5" />
         <Keyword name="$P24R"  value="262144" />
         <Keyword name="$P25N"  value="Comp-BV786-A" />
         <Keyword name="$P25S"  value="CD3" />
         <Keyword name="$P25R"  value="262144" />
         <Keyword name="FILENAME"  value="" />
       </Keywords>
       <SampleNode name="Specimen_001_CD95 FMO DKB25_004.fcs"  annotation=""  owningGroup=""  expanded="1"  sortPriority="10"  count="13650"  sampleID="24" >
         <Graph smoothing="0"  backColor="#ffffff"  foreColor="#000000"  type="Pseudocolor"  fast="1" >
           <Axis dimension="x"  name="FSC-A"  label=""  auto="auto" />
           <Axis dimension="y"  name="SSC-A"  label=""  auto="auto" />
           <GraphSettings level="5%"  smoothingHighResolution="1"  contourHighResolution="1"  histogramSmoothingCount="0"  graphResolution="256"  showOutliers="0"  drawLargeDots="0"  dotsToDraw="8000"  tint="le.chartfill.tinted.40"  lineWeight="le.lineweight.normal"  lineStyle="le.linestyle.solid" />
           <GraphEnvironment showGrid="0"  showAxes="tnlTNL"  showGates="1"  showFreqOnPlots="1"  showGateNameOnPlots="1"  showMedians="0"  showUncomped="0"  addEventParam="0"  lastYAxisName="" >
             <TextTraits font="SansSerif"  size="11"  name="Labels"  style="plain"  color="#000000"  background="#00ffffff"  just="left" />
             <TextTraits font="SansSerif"  size="11"  name="LayoutGates"  style="plain"  color="#000000"  background="#00ffffff"  just="left" />
             <TextTraits font="SansSerif"  size="9"  name="Numbers"  style="plain"  color="#000000"  background="#00ffffff"  just="left" />
             <TextTraits font="SansSerif"  size="9"  name="Legend"  style="plain"  color="#000000"  background="#00ffffff"  just="left" />
             <WindowPosition x="0"  y="0"  width="0"  height="0"  displayed="0"  panelState="" />
           </GraphEnvironment>
         </Graph>
         <Subpopulations>
           <Population name="Lymphocytes"  annotation=""  owningGroup="Samples "  expanded="1"  sortPriority="10"  count="11659" >
             <Graph smoothing="0"  backColor="#ffffff"  foreColor="#000000"  heatMapStatParameter="Comp-FITC-A"  type="Pseudocolor"  fast="1" >
               <Axis dimension="x"  name="FSC-A"  label=""  auto="auto" />
               <Axis dimension="y"  name="SSC-A"  label=""  auto="auto" />
               <GraphSettings level="5%"  smoothingHighResolution="1"  contourHighResolution="1"  histogramSmoothingCount="0"  graphResolution="256"  showOutliers="0"  drawLargeDots="0"  dotsToDraw="8000"  tint="le.chartfill.tinted.40"  lineWeight="le.lineweight.normal"  lineStyle="le.linestyle.solid" />
               <GraphEnvironment showGrid="0"  showAxes="tnlTNL"  showGates="1"  showFreqOnPlots="1"  showGateNameOnPlots="1"  showMedians="0"  showUncomped="0"  addEventParam="0"  lastYAxisName="" >
                 <TextTraits font="SansSerif"  size="11"  name="Labels"  style="plain"  color="#000000"  background="#00ffffff"  just="left" />
                 <TextTraits font="SansSerif"  size="11"  name="LayoutGates"  style="plain"  color="#000000"  background="#00ffffff"  just="left" />
                 <TextTraits font="SansSerif"  size="9"  name="Numbers"  style="plain"  color="#000000"  background="#00ffffff"  just="left" />
                 <TextTraits font="SansSerif"  size="9"  name="Legend"  style="plain"  color="#000000"  background="#00ffffff"  just="left" />
                 <WindowPosition x="1005"  y="5"  width="628"  height="818"  displayed="1"  panelState="---" />
               </GraphEnvironment>
             </Graph>
             <Gate gating:id="ID1746898860" >
               <gating:PolygonGate eventsInside="1"  annoOffsetX="268"  annoOffsetY="-52"  tint="#000000"  isTinted="0"  lineWeight="Normal"  userDefined="1"  quadId="-1"  gateResolution="256" >
                 <gating:dimension>
                   <data-type:fcs-dimension data-type:name="FSC-A" />
                 </gating:dimension>
                 <gating:dimension>
                   <data-type:fcs-dimension data-type:name="SSC-A" />
                 </gating:dimension>
                 <gating:vertex>
                   <gating:coordinate data-type:value="59478.0504201681" />
                   <gating:coordinate data-type:value="128644.7407407407" />
                 </gating:vertex>
                 <gating:vertex>
                   <gating:coordinate data-type:value="34144.8067226891" />
                   <gating:coordinate data-type:value="125003.8518518519" />
                 </gating:vertex>
                 <gating:vertex>
                   <gating:coordinate data-type:value="8811.5630252101" />
                   <gating:coordinate data-type:value="104372.1481481481" />
                 </gating:vertex>
                 <gating:vertex>
                   <gating:coordinate data-type:value="2202.8907563025" />
                   <gating:coordinate data-type:value="36408.8888888889" />
                 </gating:vertex>
                 <gating:vertex>
                   <gating:coordinate data-type:value="8811.5630252101" />
                   <gating:coordinate data-type:value="18204.4444444444" />
                 </gating:vertex>
                 <gating:vertex>
                   <gating:coordinate data-type:value="59478.0504201681" />
                   <gating:coordinate data-type:value="6068.1481481481" />
                 </gating:vertex>
                 <gating:vertex>
                   <gating:coordinate data-type:value="110144.5378151261" />
                   <gating:coordinate data-type:value="37622.5185185185" />
                 </gating:vertex>
                 <gating:vertex>
                   <gating:coordinate data-type:value="131072" />
                   <gating:coordinate data-type:value="94663.1111111111" />
                 </gating:vertex>
                 <gating:vertex>
                   <gating:coordinate data-type:value="84811.2941176471" />
                   <gating:coordinate data-type:value="123790.2222222222" />
                 </gating:vertex>
               </gating:PolygonGate>
             </Gate>
             <Subpopulations>
               <Population name="Single Cells"  annotation=""  owningGroup="Samples "  expanded="1"  sortPriority="10"  count="10547" >
                 <Graph smoothing="0"  backColor="#ffffff"  foreColor="#000000"  heatMapStatParameter="Comp-FITC-A"  type="Pseudocolor"  fast="1" >
                   <Axis dimension="x"  name="SSC-A"  label=""  auto="auto" />
                   <Axis dimension="y"  name="SSC-H"  label=""  auto="auto" />
                   <GraphSettings level="5%"  smoothingHighResolution="1"  contourHighResolution="1"  histogramSmoothingCount="0"  graphResolution="256"  showOutliers="0"  drawLargeDots="0"  dotsToDraw="8000"  tint="le.chartfill.tinted.40"  lineWeight="le.lineweight.normal"  lineStyle="le.linestyle.solid" />
                   <GraphEnvironment showGrid="0"  showAxes="tnlTNL"  showGates="1"  showFreqOnPlots="1"  showGateNameOnPlots="1"  showMedians="0"  showUncomped="0"  addEventParam="0"  lastYAxisName="" >
                     <TextTraits font="SansSerif"  size="11"  name="Labels"  style="plain"  color="#000000"  background="#00ffffff"  just="left" />
                     <TextTraits font="SansSerif"  size="11"  name="LayoutGates"  style="plain"  color="#000000"  background="#00ffffff"  just="left" />
                     <TextTraits font="SansSerif"  size="9"  name="Numbers"  style="plain"  color="#000000"  background="#00ffffff"  just="left" />
                     <TextTraits font="SansSerif"  size="9"  name="Legend"  style="plain"  color="#000000"  background="#00ffffff"  just="left" />
                     <WindowPosition x="1005"  y="5"  width="628"  height="818"  displayed="1"  panelState="---" />
                   </GraphEnvironment>
                 </Graph>
                 <Gate gating:id="ID640925423"  gating:parent_id="ID1746898860" >
                   <gating:PolygonGate eventsInside="1"  annoOffsetX="-48"  annoOffsetY="-77"  tint="#000000"  isTinted="0"  lineWeight="Normal"  userDefined="1"  quadId="-1"  gateResolution="256" >
                     <gating:dimension>
                       <data-type:fcs-dimension data-type:name="SSC-A" />
                     </gating:dimension>
                     <gating:dimension>
                       <data-type:fcs-dimension data-type:name="SSC-H" />
                     </gating:dimension>
                     <gating:vertex>
                       <gating:coordinate data-type:value="140985.0084033613" />
                       <gating:coordinate data-type:value="142091.3274336283" />
                     </gating:vertex>
                     <gating:vertex>
                       <gating:coordinate data-type:value="58927.3277310924" />
                       <gating:coordinate data-type:value="96274.1238938053" />
                     </gating:vertex>
                     <gating:vertex>
                       <gating:coordinate data-type:value="7710.1176470588" />
                       <gating:coordinate data-type:value="35377.8407079646" />
                     </gating:vertex>
                     <gating:vertex>
                       <gating:coordinate data-type:value="18173.8487394958" />
                       <gating:coordinate data-type:value="12759.2212389381" />
                     </gating:vertex>
                     <gating:vertex>
                       <gating:coordinate data-type:value="103535.8655462185" />
                       <gating:coordinate data-type:value="79455.1504424779" />
                     </gating:vertex>
                     <gating:vertex>
                       <gating:coordinate data-type:value="153651.6302521008" />
                       <gating:coordinate data-type:value="125852.3185840708" />
                     </gating:vertex>
                     <gating:vertex>
                       <gating:coordinate data-type:value="145390.7899159664" />
                       <gating:coordinate data-type:value="136871.6460176991" />
                     </gating:vertex>
                   </gating:PolygonGate>
                 </Gate>
                 <Subpopulations>
                   <Population name="CD3+Live"  annotation=""  owningGroup="Samples "  expanded="1"  sortPriority="10"  count="9195" >
                     <Graph smoothing="0"  backColor="#ffffff"  foreColor="#000000"  heatMapStatParameter="Comp-FITC-A"  type="Pseudocolor"  fast="1" >
                       <Axis dimension="x"  name="Comp-BV786-A"  label=""  auto="auto" />
                       <Axis dimension="y"  name="Comp-APC-Cy7-A"  label=""  auto="auto" />
                       <GraphSettings level="5%"  smoothingHighResolution="1"  contourHighResolution="1"  histogramSmoothingCount="0"  graphResolution="256"  showOutliers="0"  drawLargeDots="0"  dotsToDraw="8000"  tint="le.chartfill.tinted.40"  lineWeight="le.lineweight.normal"  lineStyle="le.linestyle.solid" />
                       <GraphEnvironment showGrid="0"  showAxes="tnlTNL"  showGates="1"  showFreqOnPlots="1"  showGateNameOnPlots="1"  showMedians="0"  showUncomped="0"  addEventParam="0"  lastYAxisName="" >
                         <TextTraits font="SansSerif"  size="11"  name="Labels"  style="plain"  color="#000000"  background="#00ffffff"  just="left" />
                         <TextTraits font="SansSerif"  size="11"  name="LayoutGates"  style="plain"  color="#000000"  background="#00ffffff"  just="left" />
                         <TextTraits font="SansSerif"  size="9"  name="Numbers"  style="plain"  color="#000000"  background="#00ffffff"  just="left" />
                         <TextTraits font="SansSerif"  size="9"  name="Legend"  style="plain"  color="#000000"  background="#00ffffff"  just="left" />
                         <WindowPosition x="914"  y="9"  width="628"  height="818"  displayed="1"  panelState="---" />
                       </GraphEnvironment>
                     </Graph>
                     <Gate gating:id="ID1573248273"  gating:parent_id="ID640925423" >
                       <gating:RectangleGate eventsInside="1"  annoOffsetX="204"  annoOffsetY="-5"  tint="#000000"  isTinted="0"  lineWeight="Normal"  userDefined="1"  percentX="0"  percentY="0" >
                         <gating:dimension gating:min="664.9151196337805"  gating:max="26630.12173435427" >
                           <data-type:fcs-dimension data-type:name="Comp-BV786-A" />
                         </gating:dimension>
                         <gating:dimension gating:min="-748.4974048712099"  gating:max="990.3603234242537" >
                           <data-type:fcs-dimension data-type:name="Comp-APC-Cy7-A" />
                         </gating:dimension>
                       </gating:RectangleGate>
                     </Gate>
                     <Subpopulations>
                       <Population name="CD4+"  annotation=""  owningGroup="Samples "  expanded="1"  sortPriority="10"  count="0" >
                         <Graph smoothing="0"  backColor="#ffffff"  foreColor="#000000"  heatMapStatParameter="Comp-FITC-A"  type="Pseudocolor"  fast="1" >
                           <Axis dimension="x"  name="Comp-PE-Cy5-5-A"  label=""  auto="auto" />
                           <Axis dimension="y"  name="Comp-BV711-A"  label=""  auto="auto" />
                           <GraphSettings level="5%"  smoothingHighResolution="1"  contourHighResolution="1"  histogramSmoothingCount="0"  graphResolution="256"  showOutliers="0"  drawLargeDots="0"  dotsToDraw="8000"  tint="le.chartfill.tinted.40"  lineWeight="le.lineweight.normal"  lineStyle="le.linestyle.solid" />
                           <GraphEnvironment showGrid="0"  showAxes="tnlTNL"  showGates="1"  showFreqOnPlots="1"  showGateNameOnPlots="1"  showMedians="0"  showUncomped="0"  addEventParam="0"  lastYAxisName="" >
                             <TextTraits font="SansSerif"  size="11"  name="Labels"  style="plain"  color="#000000"  background="#00ffffff"  just="left" />
                             <TextTraits font="SansSerif"  size="11"  name="LayoutGates"  style="plain"  color="#000000"  background="#00ffffff"  just="left" />
                             <TextTraits font="SansSerif"  size="9"  name="Numbers"  style="plain"  color="#000000"  background="#00ffffff"  just="left" />
                             <TextTraits font="SansSerif"  size="9"  name="Legend"  style="plain"  color="#000000"  background="#00ffffff"  just="left" />
                             <WindowPosition x="914"  y="9"  width="628"  height="818"  displayed="1"  panelState="---" />
                           </GraphEnvironment>
                         </Graph>
                         <Gate gating:id="ID556698030"  gating:parent_id="ID1573248273" >
                           <gating:RectangleGate eventsInside="1"  annoOffsetX="153"  annoOffsetY="-9"  tint="#000000"  isTinted="0"  lineWeight="Normal"  userDefined="1"  percentX="0"  percentY="0" >
                             <gating:dimension gating:min="734.9702923777089"  gating:max="13653.639106845287" >
                               <data-type:fcs-dimension data-type:name="Comp-PE-Cy5-5-A" />
                             </gating:dimension>
                             <gating:dimension gating:min="-794.9061243529179"  gating:max="836.8144909233562" >
                               <data-type:fcs-dimension data-type:name="Comp-BV711-A" />
                             </gating:dimension>
                           </gating:RectangleGate>
                         </Gate>
                       </Population>
                       <Population name="CD8"  annotation=""  owningGroup="Samples "  expanded="1"  sortPriority="10"  count="3975" >
                         <Graph smoothing="0"  backColor="#ffffff"  foreColor="#000000"  heatMapStatParameter="Comp-FITC-A"  type="Pseudocolor"  fast="1" >
                           <Axis dimension="x"  name="Comp-PE-CF549-A"  label=""  auto="auto" />
                           <Axis dimension="y"  name="Comp-FITC-A"  label=""  auto="auto" />
                           <GraphSettings level="2%"  smoothingHighResolution="1"  contourHighResolution="1"  histogramSmoothingCount="0"  graphResolution="256"  showOutliers="0"  drawLargeDots="0"  dotsToDraw="8000"  tint="le.chartfill.tinted.40"  lineWeight="le.lineweight.normal"  lineStyle="le.linestyle.solid" />
                           <GraphEnvironment showGrid="0"  showAxes="tnlTNL"  showGates="1"  showFreqOnPlots="1"  showGateNameOnPlots="1"  showMedians="0"  showUncomped="0"  addEventParam="0"  lastYAxisName="" >
                             <TextTraits font="SansSerif"  size="11"  name="Labels"  style="plain"  color="#000000"  background="#00ffffff"  just="left" />
                             <TextTraits font="SansSerif"  size="11"  name="LayoutGates"  style="plain"  color="#000000"  background="#00ffffff"  just="left" />
                             <TextTraits font="SansSerif"  size="9"  name="Numbers"  style="plain"  color="#000000"  background="#00ffffff"  just="left" />
                             <TextTraits font="SansSerif"  size="9"  name="Legend"  style="plain"  color="#000000"  background="#00ffffff"  just="left" />
                             <WindowPosition x="935"  y="15"  width="628"  height="932"  displayed="0"  panelState="+--" />
                           </GraphEnvironment>
                         </Graph>
                         <Gate gating:id="ID1258672634"  gating:parent_id="ID1573248273" >
                           <gating:RectangleGate eventsInside="1"  annoOffsetX="-75"  annoOffsetY="-12"  tint="#000000"  isTinted="0"  lineWeight="Normal"  userDefined="1"  percentX="0"  percentY="0" >
                             <gating:dimension gating:min="-485.8922095381893"  gating:max="664.9151196337805" >
                               <data-type:fcs-dimension data-type:name="Comp-PE-Cy5-A" />
                             </gating:dimension>
                             <gating:dimension gating:min="1358.899284812636"  gating:max="53013.93913914416" >
                               <data-type:fcs-dimension data-type:name="Comp-BV711-A" />
                             </gating:dimension>
                           </gating:RectangleGate>
                         </Gate>
                         <Subpopulations>
                           <Population name="Tcm"  annotation=""  owningGroup="Samples "  expanded="1"  sortPriority="10"  count="182" >
                             <Graph smoothing="0"  backColor="#ffffff"  foreColor="#000000"  heatMapStatParameter="Comp-FITC-A"  type="Pseudocolor"  fast="1" >
                               <Axis dimension="x"  name="Comp-PE-CF549-A"  label=""  auto="auto" />
                               <Axis dimension="y"  name="Comp-FITC-A"  label=""  auto="auto" />
                               <GraphSettings level="5%"  smoothingHighResolution="1"  contourHighResolution="1"  histogramSmoothingCount="0"  graphResolution="256"  showOutliers="0"  drawLargeDots="0"  dotsToDraw="8000"  tint="le.chartfill.tinted.40"  lineWeight="le.lineweight.normal"  lineStyle="le.linestyle.solid" />
                               <GraphEnvironment showGrid="0"  showAxes="tnlTNL"  showGates="1"  showFreqOnPlots="1"  showGateNameOnPlots="1"  showMedians="0"  showUncomped="0"  addEventParam="0"  lastYAxisName="" >
                                 <TextTraits font="SansSerif"  size="11"  name="Labels"  style="plain"  color="#000000"  background="#00ffffff"  just="left" />
                                 <TextTraits font="SansSerif"  size="11"  name="LayoutGates"  style="plain"  color="#000000"  background="#00ffffff"  just="left" />
                                 <TextTraits font="SansSerif"  size="9"  name="Numbers"  style="plain"  color="#000000"  background="#00ffffff"  just="left" />
                                 <TextTraits font="SansSerif"  size="9"  name="Legend"  style="plain"  color="#000000"  background="#00ffffff"  just="left" />
                                 <WindowPosition x="935"  y="15"  width="628"  height="818"  displayed="1"  panelState="---" />
                               </GraphEnvironment>
                             </Graph>
                             <Gate gating:id="ID1175640506"  gating:parent_id="ID1258672634" >
                               <gating:RectangleGate eventsInside="1"  annoOffsetX="-40"  annoOffsetY="-93"  tint="#000000"  isTinted="0"  lineWeight="Normal"  userDefined="1"  percentX="0"  percentY="0" >
                                 <gating:dimension gating:min="-1072.8175924556172"  gating:max="638.7644487529601" >
                                   <data-type:fcs-dimension data-type:name="Comp-PE-CF549-A" />
                                 </gating:dimension>
                                 <gating:dimension gating:min="507.87524609953266"  gating:max="6001.262219437133" >
                                   <data-type:fcs-dimension data-type:name="Comp-FITC-A" />
                                 </gating:dimension>
                               </gating:RectangleGate>
                             </Gate>
                           </Population>
                           <Population name="Tem"  annotation=""  owningGroup="Samples "  expanded="1"  sortPriority="10"  count="284" >
                             <Graph smoothing="0"  backColor="#ffffff"  foreColor="#000000"  heatMapStatParameter="Comp-FITC-A"  type="Pseudocolor"  fast="1" >
                               <Axis dimension="x"  name="Comp-PE-CF549-A"  label=""  auto="auto" />
                               <Axis dimension="y"  name="Comp-FITC-A"  label=""  auto="auto" />
                               <GraphSettings level="5%"  smoothingHighResolution="1"  contourHighResolution="1"  histogramSmoothingCount="0"  graphResolution="256"  showOutliers="0"  drawLargeDots="0"  dotsToDraw="8000"  tint="le.chartfill.tinted.40"  lineWeight="le.lineweight.normal"  lineStyle="le.linestyle.solid" />
                               <GraphEnvironment showGrid="0"  showAxes="tnlTNL"  showGates="1"  showFreqOnPlots="1"  showGateNameOnPlots="1"  showMedians="0"  showUncomped="0"  addEventParam="0"  lastYAxisName="" >
                                 <TextTraits font="SansSerif"  size="11"  name="Labels"  style="plain"  color="#000000"  background="#00ffffff"  just="left" />
                                 <TextTraits font="SansSerif"  size="11"  name="LayoutGates"  style="plain"  color="#000000"  background="#00ffffff"  just="left" />
                                 <TextTraits font="SansSerif"  size="9"  name="Numbers"  style="plain"  color="#000000"  background="#00ffffff"  just="left" />
                                 <TextTraits font="SansSerif"  size="9"  name="Legend"  style="plain"  color="#000000"  background="#00ffffff"  just="left" />
                                 <WindowPosition x="935"  y="15"  width="628"  height="818"  displayed="1"  panelState="---" />
                               </GraphEnvironment>
                             </Graph>
                             <Gate gating:id="ID1130520596"  gating:parent_id="ID1258672634" >
                               <gating:RectangleGate eventsInside="1"  annoOffsetX="-63"  annoOffsetY="72"  tint="#000000"  isTinted="0"  lineWeight="Normal"  userDefined="1"  percentX="0"  percentY="0" >
                                 <gating:dimension gating:min="-1024.7006005295937"  gating:max="682.9956066448773" >
                                   <data-type:fcs-dimension data-type:name="Comp-PE-CF549-A" />
                                 </gating:dimension>
                                 <gating:dimension gating:min="-466.95736720449855"  gating:max="336.4122603097593" >
                                   <data-type:fcs-dimension data-type:name="Comp-FITC-A" />
                                 </gating:dimension>
                               </gating:RectangleGate>
                             </Gate>
                           </Population>
                           <Population name="Temra1"  annotation=""  owningGroup="Samples "  expanded="1"  sortPriority="10"  count="224" >
                             <Graph smoothing="0"  backColor="#ffffff"  foreColor="#000000"  heatMapStatParameter="Comp-FITC-A"  type="Pseudocolor"  fast="1" >
                               <Axis dimension="x"  name="Comp-PE-CF549-A"  label=""  auto="auto" />
                               <Axis dimension="y"  name="Comp-FITC-A"  label=""  auto="auto" />
                               <GraphSettings level="5%"  smoothingHighResolution="1"  contourHighResolution="1"  histogramSmoothingCount="0"  graphResolution="256"  showOutliers="0"  drawLargeDots="0"  dotsToDraw="8000"  tint="le.chartfill.tinted.40"  lineWeight="le.lineweight.normal"  lineStyle="le.linestyle.solid" />
                               <GraphEnvironment showGrid="0"  showAxes="tnlTNL"  showGates="1"  showFreqOnPlots="1"  showGateNameOnPlots="1"  showMedians="0"  showUncomped="0"  addEventParam="0"  lastYAxisName="" >
                                 <TextTraits font="SansSerif"  size="11"  name="Labels"  style="plain"  color="#000000"  background="#00ffffff"  just="left" />
                                 <TextTraits font="SansSerif"  size="11"  name="LayoutGates"  style="plain"  color="#000000"  background="#00ffffff"  just="left" />
                                 <TextTraits font="SansSerif"  size="9"  name="Numbers"  style="plain"  color="#000000"  background="#00ffffff"  just="left" />
                                 <TextTraits font="SansSerif"  size="9"  name="Legend"  style="plain"  color="#000000"  background="#00ffffff"  just="left" />
                                 <WindowPosition x="935"  y="15"  width="628"  height="818"  displayed="1"  panelState="---" />
                               </GraphEnvironment>
                             </Graph>
                             <Gate gating:id="ID827104339"  gating:parent_id="ID1258672634" >
                               <gating:RectangleGate eventsInside="1"  annoOffsetX="24"  annoOffsetY="81"  tint="#000000"  isTinted="0"  lineWeight="Normal"  userDefined="1"  percentX="0"  percentY="0" >
                                 <gating:dimension gating:min="2116.900254614332"  gating:max="164300.35637824624" >
                                   <data-type:fcs-dimension data-type:name="Comp-PE-CF549-A" />
                                 </gating:dimension>
                                 <gating:dimension gating:min="-662.5240745918721"  gating:max="327.033705604158" >
                                   <data-type:fcs-dimension data-type:name="Comp-FITC-A" />
                                 </gating:dimension>
                               </gating:RectangleGate>
                             </Gate>
                           </Population>
                           <Population name="Tnpot1"  annotation=""  owningGroup=""  expanded="1"  sortPriority="10"  count="2942" >
                             <Graph smoothing="0"  backColor="#ffffff"  foreColor="#000000"  heatMapStatParameter="Comp-FITC-A"  type="Pseudocolor"  fast="1" >
                               <Axis dimension="x"  name="Comp-PerCP-Cy5-5-A"  label=""  auto="auto" />
                               <Axis dimension="y"  name="Comp-BV605-A"  label=""  auto="auto" />
                               <GraphSettings level="2%"  smoothingHighResolution="1"  contourHighResolution="1"  histogramSmoothingCount="0"  graphResolution="256"  showOutliers="1"  drawLargeDots="0"  dotsToDraw="8000"  tint="le.chartfill.tinted.40"  lineWeight="le.lineweight.normal"  lineStyle="le.linestyle.solid" />
                               <GraphEnvironment showGrid="0"  showAxes="tnlTNL"  showGates="1"  showFreqOnPlots="1"  showGateNameOnPlots="1"  showMedians="0"  showUncomped="0"  addEventParam="0"  lastYAxisName="" >
                                 <TextTraits font="SansSerif"  size="11"  name="Labels"  style="plain"  color="#000000"  background="#00ffffff"  just="left" />
                                 <TextTraits font="SansSerif"  size="11"  name="LayoutGates"  style="plain"  color="#000000"  background="#00ffffff"  just="left" />
                                 <TextTraits font="SansSerif"  size="9"  name="Numbers"  style="plain"  color="#000000"  background="#00ffffff"  just="left" />
                                 <TextTraits font="SansSerif"  size="9"  name="Legend"  style="plain"  color="#000000"  background="#00ffffff"  just="left" />
                                 <WindowPosition x="914"  y="31"  width="629"  height="932"  displayed="0"  panelState="+--" />
                               </GraphEnvironment>
                             </Graph>
                             <Gate gating:id="ID875846208"  gating:parent_id="ID1258672634" >
                               <gating:RectangleGate eventsInside="1"  annoOffsetX="2"  annoOffsetY="-130"  tint="#000000"  isTinted="0"  lineWeight="Normal"  userDefined="1"  percentX="0"  percentY="0" >
                                 <gating:dimension gating:min="863.7423926028388"  gating:max="51266.700772613214" >
                                   <data-type:fcs-dimension data-type:name="Comp-PE-CF549-A" />
                                 </gating:dimension>
                                 <gating:dimension gating:min="518.8283755941211"  gating:max="7207.713261162721" >
                                   <data-type:fcs-dimension data-type:name="Comp-FITC-A" />
                                 </gating:dimension>
                               </gating:RectangleGate>
                             </Gate>
                             <Subpopulations>
                               <Population name="CD95hi_sort"  annotation=""  owningGroup="Samples "  expanded="1"  sortPriority="10"  count="0" >
                                 <Graph smoothing="0"  backColor="#ffffff"  foreColor="#000000"  heatMapStatParameter="Comp-FITC-A"  type="Pseudocolor"  fast="1" >
                                   <Axis dimension="x"  name="Comp-PerCP-Cy5-5-A"  label=""  auto="auto" />
                                   <Axis dimension="y"  name="Comp-BV605-A"  label=""  auto="auto" />
                                   <GraphSettings level="2%"  smoothingHighResolution="1"  contourHighResolution="1"  histogramSmoothingCount="0"  graphResolution="256"  showOutliers="1"  drawLargeDots="0"  dotsToDraw="8000"  tint="le.chartfill.tinted.40"  lineWeight="le.lineweight.normal"  lineStyle="le.linestyle.solid" />
                                   <GraphEnvironment showGrid="0"  showAxes="tnlTNL"  showGates="1"  showFreqOnPlots="1"  showGateNameOnPlots="1"  showMedians="0"  showUncomped="0"  addEventParam="0"  lastYAxisName="" >
                                     <TextTraits font="SansSerif"  size="11"  name="Labels"  style="plain"  color="#000000"  background="#00ffffff"  just="left" />
                                     <TextTraits font="SansSerif"  size="11"  name="LayoutGates"  style="plain"  color="#000000"  background="#00ffffff"  just="left" />
                                     <TextTraits font="SansSerif"  size="9"  name="Numbers"  style="plain"  color="#000000"  background="#00ffffff"  just="left" />
                                     <TextTraits font="SansSerif"  size="9"  name="Legend"  style="plain"  color="#000000"  background="#00ffffff"  just="left" />
                                     <WindowPosition x="-8"  y="-8"  width="1936"  height="1056"  displayed="1"  panelState="+--" />
                                   </GraphEnvironment>
                                 </Graph>
                                 <Gate gating:id="ID48979211"  gating:parent_id="ID875846208" >
                                   <gating:RectangleGate eventsInside="1"  annoOffsetX="14"  annoOffsetY="-163"  tint="#000000"  isTinted="0"  lineWeight="Normal"  userDefined="1"  percentX="0"  percentY="0" >
                                     <gating:dimension gating:min="4141.689759823193"  gating:max="21233.216631432515" >
                                       <data-type:fcs-dimension data-type:name="Comp-PerCP-Cy5-5-A" />
                                     </gating:dimension>
                                     <gating:dimension gating:min="290.4563582008542"  gating:max="7509.089364404399" >
                                       <data-type:fcs-dimension data-type:name="Comp-BV605-A" />
                                     </gating:dimension>
                                   </gating:RectangleGate>
                                 </Gate>
                               </Population>
                               <Population name="CD95int_sort"  annotation=""  owningGroup="Samples "  expanded="1"  sortPriority="10"  count="0" >
                                 <Graph smoothing="0"  backColor="#ffffff"  foreColor="#000000"  heatMapStatParameter="Comp-FITC-A"  type="Pseudocolor"  fast="1" >
                                   <Axis dimension="x"  name="Comp-PerCP-Cy5-5-A"  label=""  auto="auto" />
                                   <Axis dimension="y"  name="Comp-BV605-A"  label=""  auto="auto" />
                                   <GraphSettings level="2%"  smoothingHighResolution="1"  contourHighResolution="1"  histogramSmoothingCount="0"  graphResolution="256"  showOutliers="1"  drawLargeDots="0"  dotsToDraw="8000"  tint="le.chartfill.tinted.40"  lineWeight="le.lineweight.normal"  lineStyle="le.linestyle.solid" />
                                   <GraphEnvironment showGrid="0"  showAxes="tnlTNL"  showGates="1"  showFreqOnPlots="1"  showGateNameOnPlots="1"  showMedians="0"  showUncomped="0"  addEventParam="0"  lastYAxisName="" >
                                     <TextTraits font="SansSerif"  size="11"  name="Labels"  style="plain"  color="#000000"  background="#00ffffff"  just="left" />
                                     <TextTraits font="SansSerif"  size="11"  name="LayoutGates"  style="plain"  color="#000000"  background="#00ffffff"  just="left" />
                                     <TextTraits font="SansSerif"  size="9"  name="Numbers"  style="plain"  color="#000000"  background="#00ffffff"  just="left" />
                                     <TextTraits font="SansSerif"  size="9"  name="Legend"  style="plain"  color="#000000"  background="#00ffffff"  just="left" />
                                     <WindowPosition x="-8"  y="-8"  width="1936"  height="1056"  displayed="1"  panelState="+--" />
                                   </GraphEnvironment>
                                 </Graph>
                                 <Gate gating:id="ID849797433"  gating:parent_id="ID875846208" >
                                   <gating:PolygonGate eventsInside="1"  annoOffsetX="0"  annoOffsetY="-134"  tint="#000000"  isTinted="0"  lineWeight="Normal"  userDefined="1"  quadId="-1"  gateResolution="256" >
                                     <gating:dimension>
                                       <data-type:fcs-dimension data-type:name="Comp-PerCP-Cy5-5-A" />
                                     </gating:dimension>
                                     <gating:dimension>
                                       <data-type:fcs-dimension data-type:name="Comp-BV605-A" />
                                     </gating:dimension>
                                     <gating:vertex>
                                       <gating:coordinate data-type:value="1947.2549443856" />
                                       <gating:coordinate data-type:value="314.6418094246" />
                                     </gating:vertex>
                                     <gating:vertex>
                                       <gating:coordinate data-type:value="1916.5078607212" />
                                       <gating:coordinate data-type:value="6159.6405929135" />
                                     </gating:vertex>
                                     <gating:vertex>
                                       <gating:coordinate data-type:value="3676.180130269" />
                                       <gating:coordinate data-type:value="6040.1498023534" />
                                     </gating:vertex>
                                     <gating:vertex>
                                       <gating:coordinate data-type:value="3436.98215531" />
                                       <gating:coordinate data-type:value="314.6418094246" />
                                     </gating:vertex>
                                   </gating:PolygonGate>
                                 </Gate>
                               </Population>
                               <Population name="Tnaive"  annotation=""  owningGroup="Samples "  expanded="1"  sortPriority="10"  count="2619" >
                                 <Graph smoothing="0"  backColor="#ffffff"  foreColor="#000000"  heatMapStatParameter="Comp-FITC-A"  type="Pseudocolor"  fast="1" >
                                   <Axis dimension="x"  name="Comp-PerCP-Cy5-5-A"  label=""  auto="auto" />
                                   <Axis dimension="y"  name="Comp-BV605-A"  label=""  auto="auto" />
                                   <GraphSettings level="5%"  smoothingHighResolution="1"  contourHighResolution="1"  histogramSmoothingCount="0"  graphResolution="256"  showOutliers="0"  drawLargeDots="0"  dotsToDraw="8000"  tint="le.chartfill.tinted.40"  lineWeight="le.lineweight.normal"  lineStyle="le.linestyle.solid" />
                                   <GraphEnvironment showGrid="0"  showAxes="tnlTNL"  showGates="1"  showFreqOnPlots="1"  showGateNameOnPlots="1"  showMedians="0"  showUncomped="0"  addEventParam="0"  lastYAxisName="" >
                                     <TextTraits font="SansSerif"  size="11"  name="Labels"  style="plain"  color="#000000"  background="#00ffffff"  just="left" />
                                     <TextTraits font="SansSerif"  size="11"  name="LayoutGates"  style="plain"  color="#000000"  background="#00ffffff"  just="left" />
                                     <TextTraits font="SansSerif"  size="9"  name="Numbers"  style="plain"  color="#000000"  background="#00ffffff"  just="left" />
                                     <TextTraits font="SansSerif"  size="9"  name="Legend"  style="plain"  color="#000000"  background="#00ffffff"  just="left" />
                                     <WindowPosition x="914"  y="31"  width="628"  height="818"  displayed="1"  panelState="---" />
                                   </GraphEnvironment>
                                 </Graph>
                                 <Gate gating:id="ID2079233993"  gating:parent_id="ID875846208" >
                                   <gating:RectangleGate eventsInside="1"  annoOffsetX="-106"  annoOffsetY="-90"  tint="#000000"  isTinted="0"  lineWeight="Normal"  userDefined="1"  percentX="0"  percentY="0" >
                                     <gating:dimension gating:min="-418.71722500031217"  gating:max="1009.2896585633421" >
                                       <data-type:fcs-dimension data-type:name="Comp-PerCP-Cy5-5-A" />
                                     </gating:dimension>
                                     <gating:dimension gating:min="304.12470190529365"  gating:max="3177.7101435680293" >
                                       <data-type:fcs-dimension data-type:name="Comp-BV605-A" />
                                     </gating:dimension>
                                   </gating:RectangleGate>
                                 </Gate>
                               </Population>
                             </Subpopulations>
                           </Population>
                         </Subpopulations>
                       </Population>
                     </Subpopulations>
                   </Population>
                 </Subpopulations>
               </Population>
             </Subpopulations>
           </Population>
         </Subpopulations>
       </SampleNode>
     </Sample>
     <Sample>
       <DataSet uri="file:/C:/Users/d.koftori/Downloads/DK06_A+B_CD95hi_lo%20Tscm%20culture/DK06_A+B_CD95hi_lo%20Tscm%20culture/CD95hi_lo_9_270421/DK%2020210427%20Aria%202%2070n/Specimen_001_CTV%20FMO_002.fcs"  sampleID="25" />
       <transforms:spilloverMatrix spectral="0"  weightOptAlgorithmType="OLS"  prefix="Comp-"  name="Acquisition-defined"  editable="0"  color="#c0c0c0"  version="FlowJo-10.10.0"  status="FINALIZED"  transforms:id="a470b1c7-ccb5-411e-8937-c8cc2deb3818"  suffix="" >
         <data-type:parameters>
           <data-type:parameter data-type:name="APC-Cy7-A"  userProvidedCompInfix="Comp-APC-Cy7-A" />
           <data-type:parameter data-type:name="FITC-A"  userProvidedCompInfix="Comp-FITC-A" />
           <data-type:parameter data-type:name="Pacific Blue-A"  userProvidedCompInfix="Comp-Pacific Blue-A" />
           <data-type:parameter data-type:name="BV605-A"  userProvidedCompInfix="Comp-BV605-A" />
           <data-type:parameter data-type:name="BV711-A"  userProvidedCompInfix="Comp-BV711-A" />
           <data-type:parameter data-type:name="PE-CF549-A"  userProvidedCompInfix="Comp-PE-CF549-A" />
           <data-type:parameter data-type:name="PE-Cy5-A"  userProvidedCompInfix="Comp-PE-Cy5-A" />
           <data-type:parameter data-type:name="PerCP-Cy5-5-A"  userProvidedCompInfix="Comp-PerCP-Cy5-5-A" />
           <data-type:parameter data-type:name="BV786-A"  userProvidedCompInfix="Comp-BV786-A" />
         </data-type:parameters>
         <transforms:spillover data-type:parameter="APC-Cy7-A"  userProvidedCompInfix="Comp-APC-Cy7-A" >
           <transforms:coefficient data-type:parameter="APC-Cy7-A"  transforms:value="1" />
           <transforms:coefficient data-type:parameter="FITC-A"  transforms:value="0.008456111" />
           <transforms:coefficient data-type:parameter="Pacific Blue-A"  transforms:value="0.0026994501" />
           <transforms:coefficient data-type:parameter="BV605-A"  transforms:value="0.007592205" />
           <transforms:coefficient data-type:parameter="BV711-A"  transforms:value="0.0128223877" />
           <transforms:coefficient data-type:parameter="PE-CF549-A"  transforms:value="0.010691084" />
           <transforms:coefficient data-type:parameter="PE-Cy5-A"  transforms:value="0.0027919391" />
           <transforms:coefficient data-type:parameter="PerCP-Cy5-5-A"  transforms:value="0.0047159065" />
           <transforms:coefficient data-type:parameter="BV786-A"  transforms:value="0.3860213757" />
         </transforms:spillover>
         <transforms:spillover data-type:parameter="FITC-A"  userProvidedCompInfix="Comp-FITC-A" >
           <transforms:coefficient data-type:parameter="APC-Cy7-A"  transforms:value="0" />
           <transforms:coefficient data-type:parameter="FITC-A"  transforms:value="1" />
           <transforms:coefficient data-type:parameter="Pacific Blue-A"  transforms:value="0.0006074315" />
           <transforms:coefficient data-type:parameter="BV605-A"  transforms:value="0.0062261731" />
           <transforms:coefficient data-type:parameter="BV711-A"  transforms:value="0.0016290209" />
           <transforms:coefficient data-type:parameter="PE-CF549-A"  transforms:value="0.0004234723" />
           <transforms:coefficient data-type:parameter="PE-Cy5-A"  transforms:value="0.0000335983" />
           <transforms:coefficient data-type:parameter="PerCP-Cy5-5-A"  transforms:value="0.0292671565" />
           <transforms:coefficient data-type:parameter="BV786-A"  transforms:value="0.0001932737" />
         </transforms:spillover>
         <transforms:spillover data-type:parameter="Pacific Blue-A"  userProvidedCompInfix="Comp-Pacific Blue-A" >
           <transforms:coefficient data-type:parameter="APC-Cy7-A"  transforms:value="0.0000113726" />
           <transforms:coefficient data-type:parameter="FITC-A"  transforms:value="0" />
           <transforms:coefficient data-type:parameter="Pacific Blue-A"  transforms:value="1" />
           <transforms:coefficient data-type:parameter="BV605-A"  transforms:value="0.0305989012" />
           <transforms:coefficient data-type:parameter="BV711-A"  transforms:value="0.0052309171" />
           <transforms:coefficient data-type:parameter="PE-CF549-A"  transforms:value="0.0000476228" />
           <transforms:coefficient data-type:parameter="PE-Cy5-A"  transforms:value="0.0000158742" />
           <transforms:coefficient data-type:parameter="PerCP-Cy5-5-A"  transforms:value="0" />
           <transforms:coefficient data-type:parameter="BV786-A"  transforms:value="0.0008455994" />
         </transforms:spillover>
         <transforms:spillover data-type:parameter="BV605-A"  userProvidedCompInfix="Comp-BV605-A" >
           <transforms:coefficient data-type:parameter="APC-Cy7-A"  transforms:value="0" />
           <transforms:coefficient data-type:parameter="FITC-A"  transforms:value="0.0008067619" />
           <transforms:coefficient data-type:parameter="Pacific Blue-A"  transforms:value="0.0009131078" />
           <transforms:coefficient data-type:parameter="BV605-A"  transforms:value="1" />
           <transforms:coefficient data-type:parameter="BV711-A"  transforms:value="0.0085223392" />
           <transforms:coefficient data-type:parameter="PE-CF549-A"  transforms:value="0.4310424924" />
           <transforms:coefficient data-type:parameter="PE-Cy5-A"  transforms:value="0.000225221" />
           <transforms:coefficient data-type:parameter="PerCP-Cy5-5-A"  transforms:value="0.0085076718" />
           <transforms:coefficient data-type:parameter="BV786-A"  transforms:value="0.0024603182" />
         </transforms:spillover>
         <transforms:spillover data-type:parameter="BV711-A"  userProvidedCompInfix="Comp-BV711-A" >
           <transforms:coefficient data-type:parameter="APC-Cy7-A"  transforms:value="0.0627208278" />
           <transforms:coefficient data-type:parameter="FITC-A"  transforms:value="0.0010412256" />
           <transforms:coefficient data-type:parameter="Pacific Blue-A"  transforms:value="0.0200210325" />
           <transforms:coefficient data-type:parameter="BV605-A"  transforms:value="0.0014043531" />
           <transforms:coefficient data-type:parameter="BV711-A"  transforms:value="1" />
           <transforms:coefficient data-type:parameter="PE-CF549-A"  transforms:value="0.0006394861" />
           <transforms:coefficient data-type:parameter="PE-Cy5-A"  transforms:value="0.0157836787" />
           <transforms:coefficient data-type:parameter="PerCP-Cy5-5-A"  transforms:value="0.0026030641" />
           <transforms:coefficient data-type:parameter="BV786-A"  transforms:value="0.2744970024" />
         </transforms:spillover>
         <transforms:spillover data-type:parameter="PE-CF549-A"  userProvidedCompInfix="Comp-PE-CF549-A" >
           <transforms:coefficient data-type:parameter="APC-Cy7-A"  transforms:value="0" />
           <transforms:coefficient data-type:parameter="FITC-A"  transforms:value="0.001099409" />
           <transforms:coefficient data-type:parameter="Pacific Blue-A"  transforms:value="0.000991858" />
           <transforms:coefficient data-type:parameter="BV605-A"  transforms:value="0.0343926772" />
           <transforms:coefficient data-type:parameter="BV711-A"  transforms:value="0.0114724915" />
           <transforms:coefficient data-type:parameter="PE-CF549-A"  transforms:value="1" />
           <transforms:coefficient data-type:parameter="PE-Cy5-A"  transforms:value="0.0368235298" />
           <transforms:coefficient data-type:parameter="PerCP-Cy5-5-A"  transforms:value="0.1206083521" />
           <transforms:coefficient data-type:parameter="BV786-A"  transforms:value="0.0017357516" />
         </transforms:spillover>
         <transforms:spillover data-type:parameter="PE-Cy5-A"  userProvidedCompInfix="Comp-PE-Cy5-A" >
           <transforms:coefficient data-type:parameter="APC-Cy7-A"  transforms:value="0.0722267777" />
           <transforms:coefficient data-type:parameter="FITC-A"  transforms:value="0.0023492135" />
           <transforms:coefficient data-type:parameter="Pacific Blue-A"  transforms:value="0.0004243529" />
           <transforms:coefficient data-type:parameter="BV605-A"  transforms:value="0.0043523372" />
           <transforms:coefficient data-type:parameter="BV711-A"  transforms:value="0.3674678206" />
           <transforms:coefficient data-type:parameter="PE-CF549-A"  transforms:value="0.1267522573" />
           <transforms:coefficient data-type:parameter="PE-Cy5-A"  transforms:value="1" />
           <transforms:coefficient data-type:parameter="PerCP-Cy5-5-A"  transforms:value="0.0974818692" />
           <transforms:coefficient data-type:parameter="BV786-A"  transforms:value="0.0802897438" />
         </transforms:spillover>
         <transforms:spillover data-type:parameter="PerCP-Cy5-5-A"  userProvidedCompInfix="Comp-PerCP-Cy5-5-A" >
           <transforms:coefficient data-type:parameter="APC-Cy7-A"  transforms:value="0.0279322304" />
           <transforms:coefficient data-type:parameter="FITC-A"  transforms:value="0.0010025683" />
           <transforms:coefficient data-type:parameter="Pacific Blue-A"  transforms:value="0.0003038683" />
           <transforms:coefficient data-type:parameter="BV605-A"  transforms:value="0.0011804115" />
           <transforms:coefficient data-type:parameter="BV711-A"  transforms:value="0.1085978597" />
           <transforms:coefficient data-type:parameter="PE-CF549-A"  transforms:value="0.026793357" />
           <transforms:coefficient data-type:parameter="PE-Cy5-A"  transforms:value="0.3436107337" />
           <transforms:coefficient data-type:parameter="PerCP-Cy5-5-A"  transforms:value="1" />
           <transforms:coefficient data-type:parameter="BV786-A"  transforms:value="0.0174607411" />
         </transforms:spillover>
         <transforms:spillover data-type:parameter="BV786-A"  userProvidedCompInfix="Comp-BV786-A" >
           <transforms:coefficient data-type:parameter="APC-Cy7-A"  transforms:value="0.0562140681" />
           <transforms:coefficient data-type:parameter="FITC-A"  transforms:value="0.0008451166" />
           <transforms:coefficient data-type:parameter="Pacific Blue-A"  transforms:value="0.0215829778" />
           <transforms:coefficient data-type:parameter="BV605-A"  transforms:value="0.0017198934" />
           <transforms:coefficient data-type:parameter="BV711-A"  transforms:value="0.0227295719" />
           <transforms:coefficient data-type:parameter="PE-CF549-A"  transforms:value="0.0007622302" />
           <transforms:coefficient data-type:parameter="PE-Cy5-A"  transforms:value="0.0001905575" />
           <transforms:coefficient data-type:parameter="PerCP-Cy5-5-A"  transforms:value="0.0007150987" />
           <transforms:coefficient data-type:parameter="BV786-A"  transforms:value="1" />
         </transforms:spillover>
       </transforms:spilloverMatrix>
       <Transformations>
         <transforms:linear transforms:minRange="0"  transforms:maxRange="262144"  gain="1" >
           <data-type:parameter data-type:name="FSC-A" />
         </transforms:linear>
         <transforms:linear transforms:minRange="0"  transforms:maxRange="262144"  gain="1" >
           <data-type:parameter data-type:name="FSC-H" />
         </transforms:linear>
         <transforms:linear transforms:minRange="0"  transforms:maxRange="262144"  gain="1" >
           <data-type:parameter data-type:name="FSC-W" />
         </transforms:linear>
         <transforms:linear transforms:minRange="0"  transforms:maxRange="262144"  gain="1" >
           <data-type:parameter data-type:name="SSC-A" />
         </transforms:linear>
         <transforms:linear transforms:minRange="0"  transforms:maxRange="262144"  gain="1" >
           <data-type:parameter data-type:name="SSC-H" />
         </transforms:linear>
         <transforms:linear transforms:minRange="0"  transforms:maxRange="262144"  gain="1" >
           <data-type:parameter data-type:name="SSC-W" />
         </transforms:linear>
         <transforms:biex transforms:length="256"  transforms:maxRange="262144"  transforms:neg="0"  transforms:width="-100"  transforms:pos="4.418539922" >
           <data-type:parameter data-type:name="APC-Cy7-A" />
         </transforms:biex>
         <transforms:biex transforms:length="256"  transforms:maxRange="262144"  transforms:neg="0"  transforms:width="-50.1187233627"  transforms:pos="4.35" >
           <data-type:parameter data-type:name="FITC-A" />
         </transforms:biex>
         <transforms:biex transforms:length="256"  transforms:maxRange="262144"  transforms:neg="0"  transforms:width="-100"  transforms:pos="4.418539922" >
           <data-type:parameter data-type:name="Pacific Blue-A" />
         </transforms:biex>
         <transforms:biex transforms:length="256"  transforms:maxRange="262144"  transforms:neg="0"  transforms:width="-100"  transforms:pos="4.418539922" >
           <data-type:parameter data-type:name="BV605-A" />
         </transforms:biex>
         <transforms:biex transforms:length="256"  transforms:maxRange="262144"  transforms:neg="0"  transforms:width="-100"  transforms:pos="4.418539922" >
           <data-type:parameter data-type:name="BV711-A" />
         </transforms:biex>
         <transforms:biex transforms:length="256"  transforms:maxRange="262144"  transforms:neg="0"  transforms:width="-12.5892541179"  transforms:pos="3.1" >
           <data-type:parameter data-type:name="PE-CF549-A" />
         </transforms:biex>
         <transforms:biex transforms:length="256"  transforms:maxRange="262144"  transforms:neg="0"  transforms:width="-100"  transforms:pos="4.418539922" >
           <data-type:parameter data-type:name="PE-Cy5-A" />
         </transforms:biex>
         <transforms:biex transforms:length="256"  transforms:maxRange="262144"  transforms:neg="0"  transforms:width="-125.8925411794"  transforms:pos="4.418539922" >
           <data-type:parameter data-type:name="PerCP-Cy5-5-A" />
         </transforms:biex>
         <transforms:biex transforms:length="256"  transforms:maxRange="262144"  transforms:neg="0"  transforms:width="-100"  transforms:pos="4.418539922" >
           <data-type:parameter data-type:name="BV786-A" />
         </transforms:biex>
         <transforms:linear transforms:minRange="0.6536614646"  transforms:maxRange="27"  gain="0.0108043217" >
           <data-type:parameter data-type:name="Time" />
         </transforms:linear>
         <transforms:biex transforms:length="256"  transforms:maxRange="262144"  transforms:neg="0"  transforms:width="-100"  transforms:pos="4.418539922" >
           <data-type:parameter data-type:name="Comp-APC-Cy7-A" />
         </transforms:biex>
         <transforms:biex transforms:length="256"  transforms:maxRange="262144"  transforms:neg="0"  transforms:width="-50.1187233627"  transforms:pos="4.35" >
           <data-type:parameter data-type:name="Comp-FITC-A" />
         </transforms:biex>
         <transforms:biex transforms:length="256"  transforms:maxRange="262144"  transforms:neg="0"  transforms:width="-100"  transforms:pos="4.418539922" >
           <data-type:parameter data-type:name="Comp-Pacific Blue-A" />
         </transforms:biex>
         <transforms:biex transforms:length="256"  transforms:maxRange="262144"  transforms:neg="0"  transforms:width="-100"  transforms:pos="4.418539922" >
           <data-type:parameter data-type:name="Comp-BV605-A" />
         </transforms:biex>
         <transforms:biex transforms:length="256"  transforms:maxRange="262144"  transforms:neg="0"  transforms:width="-100"  transforms:pos="4.418539922" >
           <data-type:parameter data-type:name="Comp-BV711-A" />
         </transforms:biex>
         <transforms:biex transforms:length="256"  transforms:maxRange="262144"  transforms:neg="0"  transforms:width="-12.5892541179"  transforms:pos="3.1" >
           <data-type:parameter data-type:name="Comp-PE-CF549-A" />
         </transforms:biex>
         <transforms:biex transforms:length="256"  transforms:maxRange="262144"  transforms:neg="0"  transforms:width="-100"  transforms:pos="4.418539922" >
           <data-type:parameter data-type:name="Comp-PE-Cy5-A" />
         </transforms:biex>
         <transforms:biex transforms:length="256"  transforms:maxRange="262144"  transforms:neg="0"  transforms:width="-125.8925411794"  transforms:pos="4.418539922" >
           <data-type:parameter data-type:name="Comp-PerCP-Cy5-5-A" />
         </transforms:biex>
         <transforms:biex transforms:length="256"  transforms:maxRange="262144"  transforms:neg="0"  transforms:width="-100"  transforms:pos="4.418539922" >
           <data-type:parameter data-type:name="Comp-BV786-A" />
         </transforms:biex>
       </Transformations>
       <Keywords>
         <Keyword name="FJ_FCS_VERSION"  value="3" />
         <Keyword name="$BEGINANALYSIS"  value="0" />
         <Keyword name="$ENDANALYSIS"  value="0" />
         <Keyword name="$BEGINSTEXT"  value="0" />
         <Keyword name="$ENDSTEXT"  value="0" />
         <Keyword name="$BEGINDATA"  value="4665" />
         <Keyword name="$ENDDATA"  value="1025336            " />
         <Keyword name="$FIL"  value="Specimen_001_CTV FMO_002.fcs" />
         <Keyword name="$SYS"  value="Windows 7 6.1" />
         <Keyword name="$TOT"  value="15948              " />
         <Keyword name="$PAR"  value="16" />
         <Keyword name="$MODE"  value="L" />
         <Keyword name="$BYTEORD"  value="4,3,2,1" />
         <Keyword name="$DATATYPE"  value="F" />
         <Keyword name="$NEXTDATA"  value="0" />
         <Keyword name="CREATOR"  value="BD FACSDiva Software Version 8.0.1" />
         <Keyword name="TUBE NAME"  value="CTV FMO" />
         <Keyword name="$SRC"  value="Specimen_001" />
         <Keyword name="EXPERIMENT NAME"  value="DK 20210427 Aria 2 70n" />
         <Keyword name="GUID"  value="ce362ed2-9f1c-4a8c-ba25-99c2f8340819" />
         <Keyword name="$DATE"  value="27-APR-2021" />
         <Keyword name="$BTIM"  value="14:09:39" />
         <Keyword name="$ETIM"  value="14:10:06" />
         <Keyword name="$CYT"  value="FACSAriaII" />
         <Keyword name="SETTINGS"  value="Cytometer" />
         <Keyword name="CYTNUM"  value="1" />
         <Keyword name="WINDOW EXTENSION"  value="2.00" />
         <Keyword name="EXPORT USER NAME"  value="Administrator" />
         <Keyword name="EXPORT TIME"  value="27-APR-2021-16:34:58" />
         <Keyword name="$OP"  value="Administrator" />
         <Keyword name="FSC ASF"  value="0.81" />
         <Keyword name="AUTOBS"  value="FALSE" />
         <Keyword name="$INST"  value=" " />
         <Keyword name="LASER1NAME"  value="Red" />
         <Keyword name="LASER1DELAY"  value="-47.02" />
         <Keyword name="LASER1ASF"  value="0.74" />
         <Keyword name="LASER2NAME"  value="355 UV" />
         <Keyword name="LASER2DELAY"  value="82.52" />
         <Keyword name="LASER2ASF"  value="0.73" />
         <Keyword name="LASER3NAME"  value="561 Yellow-Green" />
         <Keyword name="LASER3DELAY"  value="-95.31" />
         <Keyword name="LASER3ASF"  value="0.67" />
         <Keyword name="LASER4NAME"  value="Blue" />
         <Keyword name="LASER4DELAY"  value="0.00" />
         <Keyword name="LASER4ASF"  value="0.80" />
         <Keyword name="LASER5NAME"  value="Violet" />
         <Keyword name="LASER5DELAY"  value="40.10" />
         <Keyword name="LASER5ASF"  value="0.83" />
         <Keyword name="$TIMESTEP"  value="0.01" />
         <Keyword name="SPILL"  value="9,APC-Cy7-A,FITC-A,Pacific Blue-A,BV605-A,BV711-A,PE-CF549-A,PE-Cy5-A,PerCP-Cy5-5-A,BV786-A,1,0.008456110579038384,0.0026994500406513507,0.007592205177883124,0.012822387693093504,0.01069108367725294,0.002791939108741555,0.004715906510675071,0.3860213852791173,0,1,0.0006074315000011036,0.006226173303293942,0.001629020900395743,0.00042347227367930365,0.000033598349704376574,0.029267156375136216,0.00019327372254053388,0.000011372590411018858,0,1,0.03059890053807085,0.005230917132829942,0.00004762277106727729,0.00001587424195888462,0,0.0008455994167142832,0,0.0008067619006132914,0.0009131077420749726,1,0.008522338877460588,0.4310425043328974,0.00022522102585206222,0.008507671324163841,0.0024603182171969882,0.06272083040961758,0.0010412256232114575,0.02002103302342488,0.0014043530471268112,1,0.0006394860889949401,0.01578367833601769,0.002603064037341337,0.2744969964551372,0,0.0010994090097678942,0.000991857997792653,0.03439267889409412,0.011472491315989231,1,0.03682352978131409,0.12060835221677782,0.0017357516480904875,0.07222677653273278,0.0023492135401658727,0.0004243528534551567,0.004352337246063771,0.36746782884820867,0.12675226053340855,1,0.09748187119144039,0.08028974381852944,0.027932230410209532,0.0010025683305928295,0.0003038683224109756,0.0011804115296621227,0.1085978592383295,0.02679335729234635,0.3436107258192646,1,0.017460740745917646,0.05621406849752138,0.0008451165673945849,0.021582976969806992,0.0017198933995425905,0.022729571717038138,0.0007622301739813937,0.00019055754349534744,0.0007150986738153654,1" />
         <Keyword name="APPLY COMPENSATION"  value="TRUE" />
         <Keyword name="THRESHOLD"  value="FSC,5000" />
         <Keyword name="$P1N"  value="FSC-A" />
         <Keyword name="$P1R"  value="262144" />
         <Keyword name="$P1B"  value="32" />
         <Keyword name="$P1E"  value="0,0" />
         <Keyword name="$P1V"  value="235" />
         <Keyword name="$P1G"  value="1.0" />
         <Keyword name="P1DISPLAY"  value="LIN" />
         <Keyword name="P1BS"  value="-1" />
         <Keyword name="P1MS"  value="0" />
         <Keyword name="$P2N"  value="FSC-H" />
         <Keyword name="$P2R"  value="262144" />
         <Keyword name="$P2B"  value="32" />
         <Keyword name="$P2E"  value="0,0" />
         <Keyword name="$P2V"  value="235" />
         <Keyword name="$P2G"  value="1.0" />
         <Keyword name="P2DISPLAY"  value="LIN" />
         <Keyword name="P2BS"  value="-1" />
         <Keyword name="P2MS"  value="0" />
         <Keyword name="$P3N"  value="FSC-W" />
         <Keyword name="$P3R"  value="262144" />
         <Keyword name="$P3B"  value="32" />
         <Keyword name="$P3E"  value="0,0" />
         <Keyword name="$P3V"  value="235" />
         <Keyword name="$P3G"  value="1.0" />
         <Keyword name="P3BS"  value="-1" />
         <Keyword name="P3MS"  value="0" />
         <Keyword name="$P4N"  value="SSC-A" />
         <Keyword name="$P4R"  value="262144" />
         <Keyword name="$P4B"  value="32" />
         <Keyword name="$P4E"  value="0,0" />
         <Keyword name="$P4V"  value="288" />
         <Keyword name="$P4G"  value="1.0" />
         <Keyword name="P4DISPLAY"  value="LIN" />
         <Keyword name="P4BS"  value="-1" />
         <Keyword name="P4MS"  value="0" />
         <Keyword name="$P5N"  value="SSC-H" />
         <Keyword name="$P5R"  value="262144" />
         <Keyword name="$P5B"  value="32" />
         <Keyword name="$P5E"  value="0,0" />
         <Keyword name="$P5V"  value="288" />
         <Keyword name="$P5G"  value="1.0" />
         <Keyword name="P5DISPLAY"  value="LIN" />
         <Keyword name="P5BS"  value="-1" />
         <Keyword name="P5MS"  value="0" />
         <Keyword name="$P6N"  value="SSC-W" />
         <Keyword name="$P6R"  value="262144" />
         <Keyword name="$P6B"  value="32" />
         <Keyword name="$P6E"  value="0,0" />
         <Keyword name="$P6V"  value="288" />
         <Keyword name="$P6G"  value="1.0" />
         <Keyword name="P6BS"  value="-1" />
         <Keyword name="P6MS"  value="0" />
         <Keyword name="$P7N"  value="APC-Cy7-A" />
         <Keyword name="$P7S"  value="L_D NIR" />
         <Keyword name="$P7R"  value="262144" />
         <Keyword name="$P7B"  value="32" />
         <Keyword name="$P7E"  value="0,0" />
         <Keyword name="$P7V"  value="560" />
         <Keyword name="$P7G"  value="1.0" />
         <Keyword name="P7DISPLAY"  value="LOG" />
         <Keyword name="P7BS"  value="-1" />
         <Keyword name="P7MS"  value="529" />
         <Keyword name="$P8N"  value="FITC-A" />
         <Keyword name="$P8S"  value="CCR7" />
         <Keyword name="$P8R"  value="262144" />
         <Keyword name="$P8B"  value="32" />
         <Keyword name="$P8E"  value="0,0" />
         <Keyword name="$P8V"  value="423" />
         <Keyword name="$P8G"  value="1.0" />
         <Keyword name="P8DISPLAY"  value="LOG" />
         <Keyword name="P8BS"  value="-1" />
         <Keyword name="P8MS"  value="853" />
         <Keyword name="$P9N"  value="Pacific Blue-A" />
         <Keyword name="$P9S"  value="CTV" />
         <Keyword name="$P9R"  value="262144" />
         <Keyword name="$P9B"  value="32" />
         <Keyword name="$P9E"  value="0,0" />
         <Keyword name="$P9V"  value="445" />
         <Keyword name="$P9G"  value="1.0" />
         <Keyword name="P9DISPLAY"  value="LOG" />
         <Keyword name="P9BS"  value="-1" />
         <Keyword name="P9MS"  value="0" />
         <Keyword name="$P10N"  value="BV605-A" />
         <Keyword name="$P10S"  value="CD27" />
         <Keyword name="$P10R"  value="262144" />
         <Keyword name="$P10B"  value="32" />
         <Keyword name="$P10E"  value="0,0" />
         <Keyword name="$P10V"  value="490" />
         <Keyword name="$P10G"  value="1.0" />
         <Keyword name="P10DISPLAY"  value="LOG" />
         <Keyword name="P10BS"  value="-1" />
         <Keyword name="P10MS"  value="0" />
         <Keyword name="$P11N"  value="BV711-A" />
         <Keyword name="$P11S"  value="CD8" />
         <Keyword name="$P11R"  value="262144" />
         <Keyword name="$P11B"  value="32" />
         <Keyword name="$P11E"  value="0,0" />
         <Keyword name="$P11V"  value="533" />
         <Keyword name="$P11G"  value="1.0" />
         <Keyword name="P11DISPLAY"  value="LOG" />
         <Keyword name="P11BS"  value="-1" />
         <Keyword name="P11MS"  value="2211" />
         <Keyword name="$P12N"  value="PE-CF549-A" />
         <Keyword name="$P12S"  value="CD45RA ECD" />
         <Keyword name="$P12R"  value="262144" />
         <Keyword name="$P12B"  value="32" />
         <Keyword name="$P12E"  value="0,0" />
         <Keyword name="$P12V"  value="610" />
         <Keyword name="$P12G"  value="1.0" />
         <Keyword name="P12DISPLAY"  value="LOG" />
         <Keyword name="P12BS"  value="-1" />
         <Keyword name="P12MS"  value="1656" />
         <Keyword name="$P13N"  value="PE-Cy5-A" />
         <Keyword name="$P13S"  value="CD4 PECy55" />
         <Keyword name="$P13R"  value="262144" />
         <Keyword name="$P13B"  value="32" />
         <Keyword name="$P13E"  value="0,0" />
         <Keyword name="$P13V"  value="540" />
         <Keyword name="$P13G"  value="1.0" />
         <Keyword name="P13DISPLAY"  value="LOG" />
         <Keyword name="P13BS"  value="-1" />
         <Keyword name="P13MS"  value="796" />
         <Keyword name="$P14N"  value="PerCP-Cy5-5-A" />
         <Keyword name="$P14S"  value="CD95 PE-Cy5" />
         <Keyword name="$P14R"  value="262144" />
         <Keyword name="$P14B"  value="32" />
         <Keyword name="$P14E"  value="0,0" />
         <Keyword name="$P14V"  value="476" />
         <Keyword name="$P14G"  value="1.0" />
         <Keyword name="P14DISPLAY"  value="LOG" />
         <Keyword name="P14BS"  value="-1" />
         <Keyword name="P14MS"  value="1100" />
         <Keyword name="$P15N"  value="BV786-A" />
         <Keyword name="$P15S"  value="CD3" />
         <Keyword name="$P15R"  value="262144" />
         <Keyword name="$P15B"  value="32" />
         <Keyword name="$P15E"  value="0,0" />
         <Keyword name="$P15V"  value="524" />
         <Keyword name="$P15G"  value="1.0" />
         <Keyword name="P15DISPLAY"  value="LOG" />
         <Keyword name="P15BS"  value="-1" />
         <Keyword name="P15MS"  value="0" />
         <Keyword name="$P16N"  value="Time" />
         <Keyword name="$P16R"  value="262144" />
         <Keyword name="$P16B"  value="32" />
         <Keyword name="$P16E"  value="0,0" />
         <Keyword name="$P16G"  value="0.01" />
         <Keyword name="P16BS"  value="0" />
         <Keyword name="P16MS"  value="0" />
         <Keyword name="CST SETUP STATUS"  value="SUCCESS" />
         <Keyword name="CST BEADS LOT ID"  value="93308" />
         <Keyword name="CYTOMETER CONFIG NAME"  value="Aria II - 70um" />
         <Keyword name="CYTOMETER CONFIG CREATE DATE"  value="2019-01-03T15:50:25+00:00" />
         <Keyword name="CST SETUP DATE"  value="2020-10-26T10:23:26+00:00" />
         <Keyword name="CST BASELINE DATE"  value="2020-08-27T11:01:14+01:00" />
         <Keyword name="CST BEADS EXPIRED"  value="False" />
         <Keyword name="CST PERFORMANCE EXPIRED"  value="2020-10-27T10:23:26+00:00" />
         <Keyword name="CST REGULATORY STATUS"  value="RUO Performance Check" />
         <Keyword name="$P1S"  value="" />
         <Keyword name="$P2S"  value="" />
         <Keyword name="$P3S"  value="" />
         <Keyword name="$P4S"  value="" />
         <Keyword name="$P5S"  value="" />
         <Keyword name="$P6S"  value="" />
         <Keyword name="$P16S"  value="" />
         <Keyword name="$P17N"  value="Comp-APC-Cy7-A" />
         <Keyword name="$P17S"  value="L_D NIR" />
         <Keyword name="$P17R"  value="262144" />
         <Keyword name="$P18N"  value="Comp-FITC-A" />
         <Keyword name="$P18S"  value="CCR7" />
         <Keyword name="$P18R"  value="262144" />
         <Keyword name="$P19N"  value="Comp-Pacific Blue-A" />
         <Keyword name="$P19S"  value="CTV" />
         <Keyword name="$P19R"  value="262144" />
         <Keyword name="$P20N"  value="Comp-BV605-A" />
         <Keyword name="$P20S"  value="CD27" />
         <Keyword name="$P20R"  value="262144" />
         <Keyword name="$P21N"  value="Comp-BV711-A" />
         <Keyword name="$P21S"  value="CD8" />
         <Keyword name="$P21R"  value="262144" />
         <Keyword name="$P22N"  value="Comp-PE-CF549-A" />
         <Keyword name="$P22S"  value="CD45RA ECD" />
         <Keyword name="$P22R"  value="262144" />
         <Keyword name="$P23N"  value="Comp-PE-Cy5-A" />
         <Keyword name="$P23S"  value="CD4 PECy55" />
         <Keyword name="$P23R"  value="262144" />
         <Keyword name="$P24N"  value="Comp-PerCP-Cy5-5-A" />
         <Keyword name="$P24S"  value="CD95 PE-Cy5" />
         <Keyword name="$P24R"  value="262144" />
         <Keyword name="$P25N"  value="Comp-BV786-A" />
         <Keyword name="$P25S"  value="CD3" />
         <Keyword name="$P25R"  value="262144" />
         <Keyword name="FILENAME"  value="" />
       </Keywords>
       <SampleNode name="Specimen_001_CTV FMO_002.fcs"  annotation=""  owningGroup=""  expanded="1"  sortPriority="10"  count="15948"  sampleID="25" >
         <Graph smoothing="0"  backColor="#ffffff"  foreColor="#000000"  type="Pseudocolor"  fast="1" >
           <Axis dimension="x"  name="FSC-A"  label=""  auto="auto" />
           <Axis dimension="y"  name="SSC-A"  label=""  auto="auto" />
           <GraphSettings level="5%"  smoothingHighResolution="1"  contourHighResolution="1"  histogramSmoothingCount="0"  graphResolution="256"  showOutliers="0"  drawLargeDots="0"  dotsToDraw="8000"  tint="le.chartfill.tinted.40"  lineWeight="le.lineweight.normal"  lineStyle="le.linestyle.solid" />
           <GraphEnvironment showGrid="0"  showAxes="tnlTNL"  showGates="1"  showFreqOnPlots="1"  showGateNameOnPlots="1"  showMedians="0"  showUncomped="0"  addEventParam="0"  lastYAxisName="" >
             <TextTraits font="SansSerif"  size="11"  name="Labels"  style="plain"  color="#000000"  background="#00ffffff"  just="left" />
             <TextTraits font="SansSerif"  size="11"  name="LayoutGates"  style="plain"  color="#000000"  background="#00ffffff"  just="left" />
             <TextTraits font="SansSerif"  size="9"  name="Numbers"  style="plain"  color="#000000"  background="#00ffffff"  just="left" />
             <TextTraits font="SansSerif"  size="9"  name="Legend"  style="plain"  color="#000000"  background="#00ffffff"  just="left" />
             <WindowPosition x="0"  y="0"  width="0"  height="0"  displayed="0"  panelState="" />
           </GraphEnvironment>
         </Graph>
         <Subpopulations>
           <Population name="Lymphocytes"  annotation=""  owningGroup="Samples "  expanded="1"  sortPriority="10"  count="14221" >
             <Graph smoothing="0"  backColor="#ffffff"  foreColor="#000000"  heatMapStatParameter="Comp-FITC-A"  type="Pseudocolor"  fast="1" >
               <Axis dimension="x"  name="FSC-A"  label=""  auto="auto" />
               <Axis dimension="y"  name="SSC-A"  label=""  auto="auto" />
               <GraphSettings level="5%"  smoothingHighResolution="1"  contourHighResolution="1"  histogramSmoothingCount="0"  graphResolution="256"  showOutliers="0"  drawLargeDots="0"  dotsToDraw="8000"  tint="le.chartfill.tinted.40"  lineWeight="le.lineweight.normal"  lineStyle="le.linestyle.solid" />
               <GraphEnvironment showGrid="0"  showAxes="tnlTNL"  showGates="1"  showFreqOnPlots="1"  showGateNameOnPlots="1"  showMedians="0"  showUncomped="0"  addEventParam="0"  lastYAxisName="" >
                 <TextTraits font="SansSerif"  size="11"  name="Labels"  style="plain"  color="#000000"  background="#00ffffff"  just="left" />
                 <TextTraits font="SansSerif"  size="11"  name="LayoutGates"  style="plain"  color="#000000"  background="#00ffffff"  just="left" />
                 <TextTraits font="SansSerif"  size="9"  name="Numbers"  style="plain"  color="#000000"  background="#00ffffff"  just="left" />
                 <TextTraits font="SansSerif"  size="9"  name="Legend"  style="plain"  color="#000000"  background="#00ffffff"  just="left" />
                 <WindowPosition x="1005"  y="5"  width="628"  height="818"  displayed="1"  panelState="---" />
               </GraphEnvironment>
             </Graph>
             <Gate gating:id="ID1149638268" >
               <gating:PolygonGate eventsInside="1"  annoOffsetX="268"  annoOffsetY="-52"  tint="#000000"  isTinted="0"  lineWeight="Normal"  userDefined="1"  quadId="-1"  gateResolution="256" >
                 <gating:dimension>
                   <data-type:fcs-dimension data-type:name="FSC-A" />
                 </gating:dimension>
                 <gating:dimension>
                   <data-type:fcs-dimension data-type:name="SSC-A" />
                 </gating:dimension>
                 <gating:vertex>
                   <gating:coordinate data-type:value="59478.0504201681" />
                   <gating:coordinate data-type:value="128644.7407407407" />
[truncated: 1,278,133 more chars]
